# Supplementary material for: TSCCA: A tensor sparse CCA method for detecting microRNA-gene patterns from multiple cancers
Source: PLoS Comput Biol. 2021 Jun 1;17(6):e1009044. doi: 10.1371/journal.pcbi.1009044 (PMC8195367; doi:10.1371/journal.pcbi.1009044)
Supplement: S1 Table — (XLSX) [file pcbi.1009044.s011.xlsx]

## Sheet: Table S1
Table S1. 7889 significant different expression genes with Benjamini-Hochberg adjusted p-value <0.05 in at least 15 cancer types.
Gene name	BLCA	BRCA	CHOL	COAD	COADREAD	ESCA	HNSC	KICH	KIPAN	KIRC	KIRP	LIHC	LUAD	LUSC	PRAD	READ	STAD	STES	THCA	UCEC
?|10431	0.000961945	6.03707e-29	0.514189	6.5199e-10	1.57419e-10	0.0125841	0.162021	0.0564092	0.000121329	1.12066e-10	0.00353357	0.534532	4.57686e-18	3.60087e-18	0.0433207	0.0752599	0.0011205	3.63373e-05	0.000478113	1.83743e-10
A1BG|1	0.309068	4.47296e-25	5.13287e-08	6.50939e-14	3.96653e-16	0.132928	0.000246703	2.05869e-05	0.000418508	3.62341e-07	0.0120693	8.05308e-18	0.37577	0.50833	8.12748e-09	0.00372282	0.00188213	0.0785313	4.8884e-09	0.0133528
A4GALT|53947	0.000266141	0.000549391	0.000550513	0.000468509	1.96132e-05	0.388304	0.988285	0.00058789	7.45931e-17	1.16994e-15	6.15716e-05	0.000237363	0.0524193	2.43283e-10	3.12325e-07	0.0188794	1.29404e-05	4.96524e-05	0.135968	0.544441
AAAS|8086	7.1493e-06	2.16155e-09	0.249344	2.30483e-14	7.80088e-17	0.0353759	0.000223473	4.03196e-07	9.2496e-18	5.07275e-10	4.06536e-10	1.16857e-11	8.90225e-14	8.76546e-23	9.16213e-13	0.000647995	0.146186	0.0146153	0.11486	0.000228224
AACSL|729522	0.0130631	0.00117707	0.00218781	0.0481503	0.0126299	0.453561	0.00166746	1.45973e-12	1.6495e-18	1.64362e-12	6.58882e-11	0.00120917	1.43321e-07	0.111468	0.0157724	0.184832	0.000343818	0.00020377	0.200578	0.00414333
AAGAB|79719	0.00299428	1.81128e-35	5.13287e-08	0.173334	0.036899	0.301353	4.64526e-07	1.06137e-05	8.73392e-21	8.113e-32	0.234891	2.06313e-13	1.92288e-15	1.50159e-22	0.000580992	0.0803813	9.82817e-06	5.90135e-06	4.74279e-10	1.28886e-10
AARS2|57505	2.0468e-05	9.03098e-06	0.00295228	0.000115996	5.59192e-06	0.0993244	0.146429	0.000277452	3.15397e-11	4.29595e-05	3.2211e-05	3.07248e-21	5.85119e-15	2.70606e-15	3.47541e-06	0.0336447	0.000777807	8.51845e-05	2.46699e-06	0.000670858
AASS|10157	4.86095e-05	3.65908e-56	8.3744e-08	0.672075	0.713243	0.00335123	8.51282e-08	3.32235e-08	6.49331e-18	8.05107e-14	0.00063043	4.53593e-11	2.69107e-05	9.67603e-06	0.00840022	0.90938	0.00726982	0.00022927	1.19238e-19	1.10177e-11
AATF|26574	0.00141766	3.28959e-23	3.15063e-06	1.01555e-18	2.81095e-23	0.00137692	2.65627e-16	0.000916862	9.42661e-32	8.30847e-23	1.49863e-10	1.49428e-17	4.86357e-19	3.37233e-14	1.54071e-06	6.23503e-05	3.29868e-10	1.83202e-13	0.00012478	0.0201059
ABAT|18	0.555067	1.65774e-05	5.13287e-08	2.63591e-05	0.000121467	0.0101511	1.03304e-07	1.73212e-08	5.66715e-32	6.2162e-24	2.39464e-07	1.50476e-22	0.0668941	7.47907e-09	0.0668704	0.772373	3.94515e-05	4.01116e-07	5.24694e-07	0.00408657
ABCA10|10349	0.347279	5.76537e-62	5.3502e-06	1.46888e-14	1.33192e-18	0.025613	0.0172582	0.00580067	0.105208	0.154264	0.00267453	1.68313e-05	1.28282e-19	9.69131e-17	0.626158	0.000142636	0.0479974	0.00269222	4.63505e-23	4.76562e-09
ABCA12|26154	0.000729108	3.0014e-06	0.000405283	0.000602239	0.000830943	0.00373075	0.00600355	0.142188	2.2497e-39	7.67135e-25	1.05399e-14	0.230986	4.51695e-27	1.67732e-28	1.25779e-07	0.669128	0.611856	0.00381543	5.95818e-18	5.32517e-08
ABCA1|19	0.0141703	2.58553e-27	1.36703e-06	6.03484e-12	2.43461e-13	0.218643	2.09679e-05	2.05869e-05	1.127e-40	1.048e-30	5.51605e-07	8.72867e-15	1.21663e-14	0.00169167	0.623271	0.0160368	0.00169323	0.000430002	1.45634e-08	0.960015
ABCA3|21	0.00299428	4.26259e-15	1.80535e-06	0.000766917	9.2328e-06	0.00310299	2.49285e-05	0.271608	3.76319e-25	4.97684e-12	1.74226e-12	4.01775e-05	6.1186e-28	1.51001e-29	2.24318e-12	0.0071076	0.112497	0.00135775	0.00167214	0.00524681
ABCA5|23461	0.434711	2.24716e-55	1.36703e-06	8.94272e-17	2.52545e-20	0.00499842	2.57329e-13	1.41406e-06	0.000113015	0.014603	8.26654e-06	0.582813	0.00039662	0.00680233	0.640575	0.000583518	0.0850494	0.0229417	4.31091e-08	0.236168
ABCA6|23460	1.70855e-05	6.27329e-57	5.13287e-08	7.44795e-20	2.02202e-24	0.00113414	8.71347e-05	5.5263e-10	6.93186e-29	1.97779e-19	1.37049e-05	1.39538e-12	1.12018e-23	6.92082e-28	0.00208224	4.45649e-05	0.000168	1.05961e-07	1.74512e-22	1.18411e-10
ABCA8|10351	1.96094e-09	1.58232e-59	5.13287e-08	1.66937e-22	2.47503e-28	6.56287e-05	3.86808e-17	6.52156e-07	1.15717e-23	6.26972e-20	0.0021921	1.18527e-17	7.07903e-32	1.35741e-29	0.0522356	1.93686e-05	6.57906e-11	3.95648e-16	3.00689e-15	2.50338e-12
ABCA9|10350	3.33367e-06	5.15119e-60	4.93505e-07	3.36448e-20	6.0723e-25	0.00390152	2.83068e-05	1.8871e-07	3.10363e-28	4.15487e-13	2.73309e-11	3.66457e-10	1.2969e-23	1.05559e-28	0.518357	3.44599e-05	8.40729e-05	1.98007e-07	7.86647e-29	1.57485e-11
ABCB1|5243	2.09945e-07	9.24337e-51	0.0786263	2.25962e-12	4.15443e-14	0.0408256	2.6169e-07	2.79503e-11	3.00236e-24	4.72856e-34	0.704584	0.154889	4.27378e-15	1.46927e-25	0.332194	0.0147537	0.0401027	0.00161545	0.16759	2.57289e-11
ABCB6|10058	0.00662118	0.811323	0.000317962	2.02774e-10	2.9224e-14	0.0309043	0.487049	1.3653e-09	1.49631e-31	3.76677e-30	1.35867e-05	0.0691881	6.0564e-27	5.42942e-24	5.14058e-09	0.000133151	0.923471	0.108509	7.21377e-17	2.10314e-06
ABCC10|89845	4.36896e-06	5.07052e-07	5.13287e-08	3.27712e-15	3.26658e-20	0.0150528	5.61202e-07	0.00010538	0.00367738	0.281849	1.96009e-08	3.58249e-23	3.28473e-18	3.18424e-13	0.000348243	2.27462e-05	5.90771e-06	8.7902e-08	3.34918e-07	3.5476e-05
ABCC3|8714	0.387599	0.000634266	0.00800454	1.60832e-11	8.92468e-12	0.896811	0.679232	9.83928e-10	1.08724e-36	5.53524e-31	6.34388e-11	0.279956	3.2176e-23	0.048791	2.59261e-06	0.143815	0.0138626	0.0250604	1.75644e-23	0.00764121
ABCC8|6833	1.09804e-09	0.59328	0.195736	3.0139e-18	1.0355e-23	0.00108097	2.7789e-10	0.0192353	4.23311e-20	6.18227e-10	2.21409e-08	0.0457728	3.11541e-09	2.06455e-13	0.000377792	2.27327e-05	2.29324e-08	7.9732e-12	7.10483e-09	4.06271e-09
ABCC9|10060	5.28922e-07	9.13424e-38	1.44172e-07	0.0676271	0.0142786	0.0286754	0.358402	8.42289e-09	0.000142605	0.986008	3.57935e-09	3.73694e-17	4.95602e-21	6.9284e-26	4.90466e-11	0.0509283	0.202227	0.0124542	2.75431e-09	1.89058e-12
ABCD2|225	2.26162e-07	1.77738e-47	0.831141	1.30268e-18	3.64386e-23	0.0774081	0.000300459	0.139849	0.879817	0.000568668	1.39372e-08	0.488045	0.00281928	1.78328e-09	4.47823e-09	5.23755e-05	0.000475343	4.26631e-05	6.89083e-06	3.0114e-11
ABCD3|5825	0.820018	3.83433e-06	5.13287e-08	6.46487e-20	4.13763e-25	0.00452054	1.36484e-18	8.96276e-11	6.6771e-53	1.93226e-34	1.12699e-11	4.50212e-17	0.0236058	1.62464e-16	3.27049e-13	2.53657e-05	0.340904	0.0101836	0.0713208	0.000152684
ABCF1|23	0.380284	3.85256e-19	0.0327849	0.000159216	4.48702e-06	0.00373075	3.58543e-05	1.74844e-06	1.31346e-25	2.80215e-23	3.82329e-06	2.79393e-08	2.05265e-13	3.51935e-12	0.0308965	0.0193978	4.7695e-08	1.00681e-10	2.99503e-10	1.85323e-06
ABCF2|10061	0.0103477	2.27964e-19	5.13287e-08	4.71991e-17	7.98708e-20	0.0132915	0.0365801	1.24392e-06	0.828535	1.65914e-07	1.48357e-06	2.01703e-19	4.06204e-23	1.64424e-20	0.00146302	0.00095682	6.07115e-10	9.07071e-12	3.10979e-10	3.33601e-08
ABCG2|9429	0.00044352	1.50203e-44	5.13287e-08	3.14988e-22	7.05859e-28	0.192889	0.00242467	0.124333	0.250324	3.09684e-06	1.71352e-13	2.0188e-10	2.59056e-29	5.55333e-23	1.33394e-12	1.93686e-05	0.00675347	0.00167775	0.00227285	4.30239e-12
ABHD10|55347	0.00425459	0.241668	0.000108692	1.89002e-05	4.73355e-05	0.946565	0.115368	7.40357e-06	3.79676e-14	1.0629e-20	0.0383866	5.14578e-09	0.0199967	5.47287e-12	3.33608e-05	0.731326	0.00198215	0.0138699	0.00112485	0.76169
ABHD11|83451	0.0241072	1.46238e-37	9.8655e-07	0.000587223	6.99281e-05	0.00210537	0.00170366	4.74014e-09	0.00460791	0.00971161	2.26751e-14	3.52454e-05	1.04515e-24	9.04855e-15	2.79947e-08	0.0462679	2.03611e-09	3.9364e-11	2.15254e-05	2.26841e-10
ABHD13|84945	0.00364254	6.72751e-19	0.000365768	0.00221226	0.00121298	0.991335	0.00349064	3.38575e-07	1.34495e-15	1.52371e-09	2.26711e-06	1.57892e-15	1.01894e-15	1.05944e-14	4.24975e-09	0.468247	0.000799647	0.00577974	2.33088e-10	4.63014e-05
ABHD14B|84836	0.151595	1.86913e-34	5.13287e-08	0.00104883	0.000949535	0.033229	2.93832e-16	0.0210817	6.80434e-17	9.12384e-28	0.996737	5.1754e-14	0.00160983	2.44896e-24	0.699311	0.535836	8.40729e-05	9.58744e-06	0.0423917	9.0964e-05
ABHD2|11057	0.0862281	1.74617e-05	0.00295228	7.73503e-09	5.06794e-10	0.06038	0.319927	1.08321e-09	1.30152e-09	4.77519e-16	0.00063043	8.17632e-15	1.01496e-11	1.90191e-13	7.56267e-07	0.0246271	0.00260732	0.190184	7.19027e-07	0.00281346
ABHD3|171586	3.64358e-05	4.37708e-15	0.0436406	1.75065e-20	5.47557e-26	0.703165	1.70331e-05	8.96276e-11	5.61578e-24	8.21779e-24	1.00896e-05	0.289375	1.51387e-08	5.24448e-13	0.00844268	1.93686e-05	0.883021	0.707242	0.000445833	1.29464e-08
ABHD4|63874	0.449151	0.0009673	0.00169629	4.5104e-11	1.21521e-12	0.390985	0.4323	0.0110297	4.14987e-36	8.07443e-29	3.25624e-06	4.67653e-13	1.77945e-05	4.73311e-05	2.91562e-08	0.0169347	8.03679e-08	4.31245e-07	0.436312	0.0315342
ABHD5|51099	0.905137	6.53157e-28	9.17837e-05	1.77123e-20	5.1996e-25	0.0063877	1.11126e-17	1.2442e-05	6.58156e-28	6.56995e-34	0.0976288	3.40424e-08	9.01746e-24	4.05716e-20	0.000438313	0.000100242	8.08013e-07	1.88197e-08	4.71847e-10	2.68887e-06
ABHD6|57406	0.00187923	2.55358e-37	2.22504e-07	1.72289e-20	9.56994e-25	0.00584803	0.366944	3.13224e-05	0.00293826	0.222121	0.484842	1.0453e-18	3.31868e-28	6.084e-21	6.03012e-19	0.000103833	2.95942e-09	2.97022e-11	3.97107e-10	2.85203e-07
ABI3BP|25890	3.88795e-09	5.22356e-43	0.260587	2.51247e-21	5.77686e-27	0.000172602	4.26153e-12	2.94958e-11	0.000110963	0.00117616	0.00011881	2.75634e-10	7.85639e-32	2.50036e-29	3.02542e-05	1.93686e-05	7.11697e-07	3.0273e-11	1.34253e-24	1.8751e-12
ABL2|27	0.119645	4.04942e-06	1.11101e-05	5.25637e-08	8.20999e-10	0.409496	1.04526e-14	0.000349145	7.19154e-14	8.30059e-22	0.0739688	3.91949e-11	0.000272033	0.270294	0.00101583	0.0239845	2.20922e-09	3.12572e-08	0.0151653	0.092144
ABLIM1|3983	3.15895e-08	3.75917e-57	0.000203915	0.632183	0.37679	0.00177457	9.2934e-17	3.00732e-06	3.20419e-46	1.50536e-35	8.27213e-09	0.408759	6.02603e-18	1.02325e-11	1.51071e-07	0.486392	0.0367479	0.00051689	4.68496e-14	0.00418303
ABLIM3|22885	0.000627395	1.60451e-34	0.0304309	9.38712e-08	2.05854e-10	0.0774081	2.02122e-07	0.0264458	1.161e-20	6.96882e-29	0.862754	4.90687e-14	3.986e-24	5.46742e-28	0.00015271	0.00227522	0.00631682	0.000717111	8.83719e-14	7.39263e-10
ABP1|26	0.530729	1.0389e-11	0.179404	3.13001e-20	1.16905e-24	0.533294	0.269799	2.85529e-11	8.92718e-10	0.00851523	3.90624e-07	1.24723e-05	8.97805e-16	0.492576	4.04706e-08	9.7145e-05	0.0277303	0.0179082	8.83407e-12	4.01392e-07
ABRA|137735	3.50028e-05	1.29452e-21	0.255547	0.00841242	0.000295476	0.00438041	1.15619e-06	0.00303817	0.00932792	0.013059	0.0183995	0.000993249	1.43844e-09	1.91556e-13	0.0042441	0.0102854	0.994746	0.112055	2.14303e-06	3.95429e-08
ABR|29	1.55107e-05	3.30909e-11	2.22504e-07	3.44242e-09	1.69877e-09	0.483409	2.73391e-11	2.69011e-05	1.84514e-22	1.98907e-08	4.04529e-13	0.0777642	1.04255e-06	2.40252e-22	7.8514e-06	0.193055	0.0284747	0.0202051	1.24445e-27	0.00208089
ACAA1|30	0.267733	0.2965	5.13287e-08	2.04235e-18	6.84876e-22	0.0216149	2.81031e-16	4.22821e-05	2.19921e-30	4.44012e-27	4.43458e-06	5.21499e-22	5.75507e-08	1.2014e-24	0.0418997	0.000469426	2.2495e-06	3.86493e-08	8.59469e-11	1.27178e-06
ACAA2|10449	0.116707	4.78215e-37	5.13287e-08	1.95383e-20	5.55842e-25	0.439293	0.00605407	5.01262e-08	6.34133e-13	6.81196e-05	3.64787e-06	1.13413e-22	7.153e-19	1.1576e-24	4.27526e-13	4.31333e-05	0.308358	0.789988	0.0223942	0.551434
ACACB|32	2.5033e-09	1.93316e-56	5.13287e-08	9.46291e-22	2.83089e-27	0.000140383	1.59427e-10	5.69044e-05	6.0826e-28	1.16983e-19	2.52749e-11	4.17077e-17	1.49958e-23	4.16467e-28	1.34703e-14	1.95879e-05	7.23469e-09	1.55625e-13	3.24266e-26	1.28173e-11
ACAD8|27034	0.173689	1.94295e-23	2.22504e-07	1.68372e-17	5.9851e-21	0.00131654	3.59293e-17	0.0382122	1.50212e-41	1.42087e-34	3.01989e-12	4.13882e-10	3.88024e-17	1.33404e-05	0.0214273	0.000437841	0.0132305	3.01172e-05	0.116976	0.576825
ACADL|33	0.108063	1.87149e-52	5.13287e-08	6.89999e-11	5.34206e-14	0.000401216	1.44894e-17	0.000306124	0.00396547	7.8726e-06	0.0856282	3.48145e-17	2.37215e-32	2.20567e-29	0.6604	0.000286149	6.57895e-12	3.13983e-15	9.45601e-10	0.013447
ACADM|34	3.50734e-05	3.56526e-23	5.13287e-08	2.08758e-19	1.25467e-23	0.000100824	1.87148e-13	1.3653e-09	1.497e-54	4.79044e-32	1.53361e-14	5.90733e-20	0.0140548	4.23743e-09	0.0104428	0.000100242	5.27842e-13	9.32003e-18	3.14959e-20	0.115562
ACADSB|36	4.28473e-05	0.00042221	5.13287e-08	1.26198e-15	4.75216e-20	2.90032e-05	9.35236e-17	1.06137e-05	3.57401e-56	1.55585e-33	3.8907e-16	2.25725e-23	3.02262e-09	1.73352e-19	0.00666822	7.91017e-05	1.47656e-09	3.0226e-15	4.92425e-20	2.44709e-07
ACADS|35	0.86278	1.00134e-31	5.13287e-08	5.24292e-22	1.02462e-27	0.000497941	8.26527e-07	3.56128e-09	0.643492	0.492192	0.449355	5.43127e-24	3.79903e-05	3.06352e-16	0.0230723	1.93686e-05	0.000875999	4.49395e-07	7.75518e-07	0.369439
ACADVL|37	0.853303	2.88262e-29	7.08176e-07	5.73192e-16	7.45394e-19	0.000354631	3.49325e-17	3.27076e-06	0.00936307	0.00545649	0.000348783	1.20261e-09	0.222118	0.00781452	0.865141	0.000605276	1.12089e-08	1.63556e-12	2.77287e-06	0.000124143
ACAN|176	0.0174688	2.21725e-39	0.00244612	6.30525e-20	1.02796e-25	0.0027059	1.61107e-11	0.0634714	3.75649e-07	1.52574e-23	3.88824e-08	4.72365e-12	1.11566e-09	0.0372371	0.0284142	1.93686e-05	1.56666e-16	7.37028e-20	3.76329e-17	0.553567
ACAP3|116983	0.654789	4.19264e-14	0.598864	9.69128e-06	9.90388e-06	0.204728	0.679232	0.0336287	6.75174e-16	3.35032e-15	8.75316e-10	4.21672e-08	2.02945e-14	2.07524e-09	0.000914088	0.279379	0.00187342	0.00247662	7.18231e-06	0.0380607
ACAT1|38	7.36767e-05	8.46352e-20	5.13287e-08	6.99739e-21	2.42801e-26	0.000168426	1.46658e-14	0.000306124	6.75378e-30	1.54481e-26	1.23276e-08	1.73799e-22	5.36021e-14	1.11839e-23	0.0072273	2.02938e-05	5.88998e-10	1.07047e-14	6.60596e-14	7.03989e-06
ACBD4|79777	0.288032	2.23495e-11	5.13287e-08	1.10696e-12	7.64561e-14	0.0065704	0.000335919	8.35568e-11	0.00342282	5.6978e-07	0.0814497	1.60268e-12	0.757127	3.45939e-19	0.382396	0.01838	2.84215e-08	8.67237e-10	0.769298	6.70837e-05
ACBD6|84320	8.56973e-05	1.34018e-40	5.13287e-08	7.14219e-20	6.69522e-24	0.00182953	4.41219e-07	4.18654e-06	1.19366e-18	4.72438e-22	1.64757e-05	7.97603e-22	4.84792e-20	1.4346e-19	9.3283e-06	0.000100242	0.00985887	7.81803e-05	0.000276528	0.0238692
ACBD7|414149	0.0165861	0.0382157	0.000550513	1.26635e-17	1.16422e-21	0.0216149	0.00040764	9.54435e-08	4.72333e-39	5.01516e-31	0.00109184	1.1879e-11	0.000120838	0.0208804	0.00946802	0.000120228	1.21439e-10	8.1881e-12	3.5564e-22	1.20361e-10
ACCN2|41	0.00223006	4.9066e-05	2.40027e-06	3.38684e-16	1.5422e-19	0.936481	0.353301	0.00679499	9.81392e-15	4.67815e-13	8.21062e-05	2.84357e-10	8.26719e-09	5.04868e-21	8.1915e-06	0.000562243	0.388023	0.418223	0.000155619	0.668457
ACD|65057	0.00336075	0.819423	2.56703e-05	6.30525e-20	2.49986e-24	0.00458194	1.69247e-15	0.540592	6.9486e-38	7.39358e-31	1.07856e-13	4.46385e-11	0.0303245	3.04919e-12	0.863958	5.63057e-05	0.39005	0.0146153	0.0128911	2.13214e-05
ACER2|340485	0.950792	1.04598e-19	0.70546	0.00191196	3.78091e-05	0.00665797	0.44468	5.28167e-05	0.00163217	0.631402	5.30007e-07	8.74815e-08	0.0462271	0.0138861	0.0309642	0.00525577	0.01862	0.00023591	1.68689e-10	0.448996
ACLY|47	4.73919e-07	3.29187e-14	5.3502e-06	1.16473e-16	7.76992e-19	0.000994639	2.51025e-10	6.04132e-09	1.7862e-27	7.62364e-32	0.0058916	3.32166e-19	1.60175e-10	3.8327e-08	8.51683e-08	0.00251348	2.78247e-07	2.16068e-10	0.136614	0.00149029
ACN9|57001	0.000548522	8.05436e-05	0.000482872	0.00792752	0.00779783	0.00174641	0.447329	2.20778e-09	1.41315e-22	3.60231e-28	0.153591	0.215929	1.052e-18	5.80596e-20	7.6097e-10	0.779012	0.00649028	0.000102668	6.75693e-10	2.10036e-07
ACO1|48	0.00185559	1.85397e-39	9.8655e-07	1.57627e-05	8.45553e-07	0.00125142	0.00946921	0.606882	1.47573e-27	4.44117e-22	1.49189e-08	1.94389e-13	0.538191	1.41812e-16	1.15111e-08	0.0474366	1.87618e-06	8.23525e-10	4.33009e-08	0.0001572
ACO2|50	1.61713e-05	0.519409	0.650581	1.14422e-21	2.64556e-26	6.79191e-05	1.00434e-08	1.6717e-10	2.78872e-09	4.09023e-12	2.98065e-05	0.82198	0.000962317	2.92307e-06	0.551268	4.89159e-05	4.10203e-10	6.94264e-15	0.00882775	0.000775266
ACOT11|26027	0.568404	0.00262649	0.00295228	5.58383e-18	4.397e-19	0.1516	0.018059	0.584543	2.1603e-42	6.53888e-36	4.92801e-11	0.0246902	2.6965e-20	1.57394e-18	2.26255e-15	0.0210119	0.00010429	1.90372e-05	5.87773e-18	0.000115117
ACOT1|641371	0.0228958	3.98728e-07	5.13287e-08	6.73392e-16	5.22248e-20	0.119867	0.348334	8.03878e-06	1.31746e-18	2.29546e-18	5.53562e-06	3.34752e-14	1.29501e-12	2.49313e-26	0.00548335	0.000111741	0.122437	0.417348	0.0314944	0.0187898
ACOT2|10965	0.092483	7.85108e-07	5.13287e-08	7.27574e-19	1.05285e-23	0.417	0.923262	0.000296498	3.45287e-27	7.56059e-25	2.29722e-07	1.30849e-16	3.32867e-10	4.63662e-21	0.0396689	3.44599e-05	0.0202903	0.00635415	0.314098	0.0186039
ACOT8|10005	1.00268e-05	1.02089e-31	0.0834699	2.24185e-05	0.000306386	0.208135	0.105122	0.000197686	2.25338e-07	4.71621e-10	0.111984	0.000303897	0.000468621	0.0215229	6.7244e-11	0.814344	0.0173374	0.0038518	8.34658e-05	1.12508e-08
ACOT9|23597	0.673203	1.53785e-07	7.08176e-07	1.82526e-15	2.13317e-17	0.480741	1.54497e-12	8.82288e-05	0.0140289	0.372789	4.41981e-07	5.07571e-07	0.0219575	4.14279e-08	0.0377909	0.00631983	0.00690904	0.00573797	3.40481e-10	0.515383
ACOX1|51	0.239415	7.25617e-18	5.13287e-08	2.95192e-18	9.40473e-21	0.000979517	9.51119e-17	7.31028e-09	9.82901e-34	1.65596e-29	1.10412e-05	6.27331e-17	0.839502	2.59082e-06	0.490283	0.00306049	0.00019305	1.63002e-07	7.44891e-16	9.84608e-06
ACOX2|8309	7.2634e-09	0.000101106	5.13287e-08	0.0287281	0.0139072	0.00432922	1.29559e-15	0.00836346	1.39186e-17	1.84807e-10	1.85072e-07	5.98056e-19	0.197668	1.1585e-28	3.19448e-21	0.33045	8.55694e-10	1.21364e-11	0.284727	2.57289e-11
ACP2|53	0.000446606	1.87448e-20	4.15837e-06	3.24403e-17	1.64315e-19	0.474793	0.000170898	0.00836346	0.508699	0.0382189	0.00267453	1.53261e-06	3.28133e-05	0.617209	0.000639855	0.00396706	0.253786	0.189671	7.27133e-12	3.83584e-10
ACP6|51205	0.0119445	0.0115726	0.564356	1.37392e-14	1.23876e-17	0.709845	1.22435e-08	1.04792e-06	1.5189e-13	1.26436e-14	0.333054	7.34067e-07	3.48299e-22	2.48024e-05	1.35013e-09	0.000721328	0.000227031	0.0100895	1.47476e-12	1.63413e-06
ACPL2|92370	2.44838e-05	0.000128207	0.118567	7.91483e-16	2.65928e-20	0.0389181	0.000748193	2.78797e-09	0.0156039	0.022328	0.0290117	0.00169667	5.18796e-05	1.85295e-23	0.0269125	6.0339e-05	9.53613e-11	8.84484e-12	6.39149e-10	0.305758
ACRBP|84519	0.0107264	3.05227e-07	0.170937	0.000474509	6.92379e-05	0.638971	0.408045	9.54435e-08	1.65294e-30	2.56402e-23	1.33871e-11	0.20116	5.4195e-05	2.719e-11	4.81056e-07	0.200134	0.00944937	0.0207928	2.00626e-07	0.000181565
ACRV1|56	0.115922	1.27464e-08	0.00328756	4.64045e-07	1.2448e-07	0.00091794	2.59044e-05	5.00425e-05	3.32062e-16	1.77048e-10	0.00229305	0.000198195	8.86672e-14	6.87032e-19	2.3679e-06	0.115182	2.17262e-06	1.0427e-09	0.243209	0.0030413
ACSBG1|23205	0.0150417	7.67237e-51	0.128394	4.49442e-18	6.98621e-23	0.0954823	2.74439e-07	0.000211688	0.070257	0.095415	0.0315162	0.134008	5.60175e-19	9.88978e-18	6.89859e-13	4.31333e-05	0.0393095	0.00571946	0.0259816	1.40194e-07
ACSF2|80221	0.0747964	3.6278e-05	4.15837e-06	2.78193e-17	4.65777e-20	0.07042	0.00151963	2.50298e-08	1.46011e-42	2.10842e-29	2.72694e-10	0.0247631	0.00526286	1.09354e-19	1.50445e-17	0.00286918	0.00301464	0.000194905	2.1565e-18	9.51453e-05
ACSL1|2180	0.934525	4.04858e-40	5.13287e-08	0.0261708	0.0609435	0.00601582	2.72283e-13	0.000191091	6.0459e-26	2.39654e-18	1.44541e-11	1.11104e-21	3.47321e-17	1.7167e-24	0.00104191	0.554574	9.71926e-05	3.27745e-05	2.22988e-14	0.000578893
ACSL6|23305	0.0224934	0.00276463	0.000482872	3.34221e-10	1.91012e-14	0.237667	2.98624e-07	1.14894e-07	2.08485e-58	1.43366e-33	4.68132e-16	0.238423	0.0142523	0.0045019	6.41188e-05	0.000103833	3.00546e-06	9.7296e-07	1.385e-20	0.865433
ACSM1|116285	0.0502511	0.00803739	0.13927	2.93793e-07	3.14266e-11	0.00171473	1.8515e-11	1.24392e-06	0.00172983	0.89849	1.01594e-11	0.0253805	2.02978e-08	1.56639e-21	1.26092e-13	0.00019095	0.0171778	2.08402e-05	2.29133e-07	0.000248532
ACSM3|6296	0.282696	5.08944e-24	5.13287e-08	2.82503e-08	3.45606e-11	0.0349316	3.40047e-17	9.81489e-05	3.56018e-36	3.8962e-27	8.96836e-08	3.47503e-23	0.251436	2.87864e-24	7.08415e-05	0.00192292	0.0192568	0.973549	0.0245182	0.947417
ACSM5|54988	5.70981e-07	4.23459e-53	5.13287e-08	3.65532e-20	1.83159e-24	8.75839e-05	6.0448e-09	6.45922e-11	1.14714e-07	1.15354e-09	0.284567	2.58452e-21	7.75429e-18	8.22984e-27	1.02588e-05	0.000157581	1.9206e-05	2.75883e-10	7.84733e-16	7.76195e-06
ACSS2|55902	0.311572	2.4141e-53	5.13287e-08	3.85751e-19	2.48256e-21	0.0266454	1.57444e-12	0.973726	4.26916e-05	4.8024e-16	0.0210211	0.00564242	4.32966e-15	1.31579e-23	1.27567e-09	0.00479176	0.0605229	0.00452232	0.0303132	0.0143423
ACSS3|79611	3.81431e-05	1.56974e-23	5.13287e-08	1.3118e-07	3.7412e-09	0.0150528	3.22995e-09	8.03695e-09	7.19109e-13	1.28701e-16	0.000721744	0.000411545	4.18273e-27	1.54123e-27	5.24321e-19	0.0135874	0.091546	0.00193685	0.000285977	5.83552e-08
ACTA2|59	2.19087e-08	4.72788e-40	0.0241711	8.93275e-07	6.7838e-09	0.0152218	0.75129	3.85703e-06	0.253901	5.65973e-14	6.26435e-10	0.000914868	0.00384027	7.73661e-11	7.87795e-14	0.00450498	1.53202e-05	1.65113e-07	2.17318e-07	2.17151e-12
ACTG2|72	7.15752e-09	1.95088e-40	0.105818	1.65023e-13	3.08244e-17	0.000489	0.0218308	0.426771	2.01552e-05	6.44336e-18	0.00141623	1.05456e-11	4.03378e-15	2.08164e-18	5.08686e-15	9.05995e-05	8.34408e-09	1.478e-12	0.0735106	9.98015e-12
ACTL6A|86	6.35696e-09	1.1661e-45	9.8655e-07	2.13153e-18	4.15441e-21	1.98779e-05	2.41327e-17	4.56572e-08	0.110719	0.163035	0.0122749	7.35135e-13	4.22047e-25	1.81212e-29	1.33483e-06	0.00114425	1.40331e-13	2.3405e-20	0.000456873	1.72397e-06
ACTL8|81569	0.00705491	1.87708e-28	0.00798157	0.414956	0.96637	0.000758738	1.72757e-05	0.0306923	0.0033112	0.00100673	0.405335	6.00643e-06	6.30884e-10	9.02251e-20	6.10603e-06	0.152255	5.25296e-08	1.10791e-11	0.902195	2.56175e-10
ACTN2|88	0.000753534	0.0311441	0.654531	1.19022e-08	5.86967e-08	0.0902881	0.000755421	3.926e-05	0.000454926	0.538195	0.00296137	1.33694e-05	2.60148e-30	4.61041e-28	1.57155e-05	0.546443	0.00150289	0.000183048	5.85319e-12	1.7968e-05
ACTR1A|10121	0.042249	0.00397368	0.000420785	2.23884e-15	5.68275e-20	0.292382	0.56703	0.00535565	0.636298	0.000653858	8.35079e-10	4.23394e-05	1.22477e-10	2.57706e-18	0.520553	7.37258e-05	1.53845e-09	2.83033e-09	4.05182e-13	0.197835
ACTR3B|57180	0.000683749	0.00450371	0.207576	2.34199e-21	3.10531e-27	0.601272	0.013462	0.000178377	3.2152e-10	1.05607e-20	0.28175	0.0367222	4.39344e-19	2.54275e-20	2.16306e-12	1.93686e-05	7.16942e-08	8.15199e-07	0.000983408	9.97925e-09
ACTR5|79913	1.07709e-06	2.75369e-15	0.020665	8.46183e-20	1.48145e-25	0.000456788	1.62807e-05	0.267967	2.44476e-28	5.8039e-22	1.07192e-06	2.20094e-12	3.28115e-23	1.92794e-13	4.82458e-09	1.93686e-05	8.34973e-12	1.3191e-15	1.34714e-14	0.0648811
ACVR1|90	0.0162937	2.15152e-25	0.00960774	0.00161313	0.000644136	0.0098661	4.2512e-09	0.417231	0.233918	0.210779	0.0484475	7.28647e-06	5.24279e-09	0.000133809	0.00490743	0.38204	0.00270935	2.66967e-05	1.51381e-14	2.88096e-06
ACVR2A|92	0.0248017	1.29834e-46	0.70546	5.75557e-13	3.44313e-13	0.00804888	2.43227e-13	3.06855e-09	1.47795e-23	3.76711e-21	0.00143523	4.27255e-12	0.00177375	0.349174	0.000282272	0.0573137	0.032352	0.00101603	0.713004	0.000465501
ACY1|95	0.00103827	0.0169849	5.13287e-08	0.020597	0.0425072	0.223985	0.00125917	1.2442e-05	1.8413e-25	8.50454e-18	5.46553e-08	3.25175e-13	9.81732e-15	0.264986	5.98815e-12	0.737912	0.8988	0.392082	8.96253e-22	7.26614e-08
ACYP1|97	5.09602e-08	1.34603e-06	1.36703e-06	2.34357e-12	3.22849e-14	1.98779e-05	1.39722e-06	0.0622572	2.00374e-10	8.05457e-07	1.02932e-08	4.76964e-18	0.000199159	1.76405e-14	0.0129679	0.0093371	3.28329e-06	9.92181e-12	0.266907	0.0370807
ADAM11|4185	0.0607211	7.64724e-08	0.0535813	8.16731e-05	1.25722e-06	0.78905	0.00726347	4.35901e-06	2.58374e-18	1.02881e-24	0.0335811	1.21533e-07	1.85962e-05	6.22794e-15	0.0488229	0.00904201	0.0094183	0.014432	0.295643	2.27653e-08
ADAM12|8038	0.0578681	5.77791e-17	0.000317962	1.42501e-19	2.34852e-24	2.97922e-05	5.80103e-20	0.81438	1.59087e-15	2.29219e-11	0.000400956	0.00406861	2.37808e-22	7.62126e-23	0.798558	3.77112e-05	3.46136e-16	1.01672e-21	3.97107e-10	0.65376
ADAM17|6868	0.00285387	7.73894e-05	0.000482872	1.36466e-09	1.56775e-12	0.000645159	1.0713e-07	1.44183e-07	0.00328286	7.28154e-07	0.471956	0.149773	2.10741e-08	4.84429e-05	0.000682611	0.00131348	4.53401e-09	5.59779e-11	0.822847	0.00789
ADAM23|8745	0.0256935	1.66756e-06	0.0070904	3.84141e-07	2.30013e-09	0.952256	0.00263834	1.64879e-09	1.91915e-27	5.18883e-13	3.77354e-11	8.01594e-05	0.00229884	3.05748e-14	5.82569e-07	0.00306049	0.00372148	0.0208512	6.67998e-14	0.0101839
ADAM33|80332	1.90859e-09	4.58534e-58	0.795409	3.15301e-17	2.18259e-21	9.22291e-05	0.00167711	2.54633e-09	2.00251e-26	9.37414e-10	9.85799e-10	0.664005	4.00583e-16	8.39345e-20	1.44688e-06	6.87519e-05	3.40271e-07	8.72514e-12	1.94335e-25	2.86946e-11
ADAM8|101	5.22971e-05	3.60148e-46	0.00190161	0.00839138	0.0012433	0.00177457	2.35197e-15	0.0183451	2.12912e-30	4.44012e-27	5.35219e-07	0.589035	5.50941e-23	0.164694	0.942057	0.0462679	2.59642e-07	5.72596e-10	0.696359	1.09034e-07
ADAMDEC1|27299	0.885071	3.765e-28	0.000128042	2.55774e-21	3.98533e-27	0.000142689	1.79447e-07	1.84011e-07	1.49064e-47	4.00524e-31	7.31361e-10	2.79628e-05	2.569e-13	1.26125e-13	0.00594375	1.93686e-05	0.000766974	3.45465e-06	0.0652813	9.9486e-10
ADAMTS10|81794	0.000403131	1.91313e-05	0.0105028	0.00354697	0.00141257	0.533294	0.00264658	1.50722e-07	3.08122e-20	7.69404e-26	0.021354	3.451e-05	0.902018	1.66147e-12	0.00265327	0.173369	0.735962	0.904546	3.11904e-11	8.34236e-11
ADAMTS12|81792	0.638477	0.0340601	0.020665	1.68296e-15	7.29739e-19	0.000497941	5.35483e-13	0.888516	0.674612	1.2066e-05	1.38279e-06	0.0662295	1.4703e-10	0.000365543	0.00520479	0.000469426	1.58908e-13	6.4187e-17	0.286237	1.29464e-08
ADAMTS14|140766	0.226369	6.71858e-52	7.74594e-05	7.18615e-10	2.51998e-13	0.000645159	1.13052e-14	0.0264458	2.37416e-42	1.58013e-29	1.46072e-10	2.72759e-06	2.30387e-26	4.12666e-15	0.161537	0.00019095	3.46136e-16	4.54293e-20	5.41238e-19	0.000139858
ADAMTS15|170689	2.96686e-05	0.00029052	0.497588	3.09409e-05	7.18886e-08	0.00350388	0.00564543	3.45973e-10	1.22024e-38	4.91258e-28	1.32326e-05	0.00459456	8.8818e-23	8.02787e-12	9.60053e-09	0.00192292	2.08352e-06	5.49481e-08	0.000943599	0.260733
ADAMTS16|170690	0.0467927	0.398177	0.0241711	0.00997916	0.00361712	0.31245	0.00315328	2.28257e-08	1.34985e-35	1.69283e-29	3.3326e-05	0.00112372	2.78498e-18	0.00645872	0.0215035	0.233455	0.9671	0.641836	0.00948772	0.0186039
ADAMTS18|170692	0.130838	1.1654e-35	0.00142479	0.015144	7.52095e-05	0.0682495	0.927044	0.0698629	0.0244428	3.45611e-13	2.5923e-08	2.18625e-07	6.21264e-10	7.44093e-08	3.69369e-13	0.000696513	7.1833e-12	1.96686e-12	2.86063e-16	0.221269
ADAMTS1|9510	7.78017e-10	1.29959e-52	0.0379353	6.92359e-11	8.06804e-14	0.000817645	0.000989076	9.54435e-08	0.104728	0.529652	0.765903	2.21069e-15	7.51761e-27	7.53029e-20	0.00388544	0.000626786	1.91881e-07	1.05561e-10	0.0690749	7.40972e-08
ADAMTS6|11174	0.0364778	1.43711e-18	0.0501553	1.34008e-16	9.92567e-21	0.239523	9.6352e-17	5.02913e-10	6.68045e-27	1.15599e-07	1.49062e-13	0.000520902	0.107707	0.00295839	0.35901	0.000115993	8.41071e-07	6.15669e-07	0.019928	0.00193484
ADAMTS7|11173	0.000620017	6.33994e-20	0.000926918	7.30671e-06	4.10507e-08	0.0403637	5.08479e-16	0.00158456	5.15243e-50	1.60214e-35	2.19305e-09	1.33281e-09	0.126136	0.0688732	0.66685	0.00383722	1.03689e-06	7.20407e-08	5.0406e-19	0.920016
ADAMTS8|11095	5.5297e-09	4.87548e-22	0.598864	5.36847e-11	7.44749e-14	0.000516318	6.99407e-15	6.0059e-11	1.4567e-51	4.00066e-31	3.35001e-11	0.26697	1.735e-32	1.35741e-29	5.64175e-07	0.00095682	4.6214e-05	9.82942e-09	0.32855	7.12601e-05
ADAMTS9|56999	4.64495e-05	7.43879e-41	4.15837e-06	2.28258e-06	2.30898e-07	0.116371	0.154508	6.61534e-08	5.40019e-07	0.0649338	3.88203e-09	4.78447e-06	3.84014e-05	7.22525e-16	1.64681e-07	0.0703406	0.000158297	0.039359	4.83955e-24	0.0241002
ADAMTSL1|92949	3.92543e-07	9.71303e-19	0.975259	2.2807e-19	1.64351e-24	4.63673e-05	0.052655	1.39799e-05	9.70967e-36	1.47007e-22	2.63021e-17	0.0159732	8.57422e-07	0.0010131	0.00437647	2.70094e-05	1.92783e-12	8.11288e-18	0.274102	1.65536e-10
ADAMTSL2|9719	0.442083	1.70515e-35	0.000420785	4.97704e-10	5.97747e-13	0.038049	3.04469e-15	2.62502e-08	4.63125e-52	9.19803e-26	1.08738e-16	2.46533e-17	1.30852e-06	8.59162e-24	0.308113	0.000892574	1.58425e-05	1.40566e-06	1.33747e-07	0.75396
ADAMTSL3|57188	4.62406e-09	1.2564e-17	0.000627787	4.43027e-18	2.27434e-22	0.00180115	2.05308e-09	8.81038e-07	1.53955e-06	0.340952	1.27488e-08	6.95374e-11	1.91004e-30	1.59617e-27	4.59759e-09	4.31333e-05	8.14011e-06	4.18946e-09	0.0061061	5.76493e-09
ADAMTSL4|54507	8.50788e-05	1.27032e-43	0.00190161	3.2537e-14	8.88142e-18	0.00534804	6.7691e-05	0.156795	3.76008e-37	3.22653e-29	7.40585e-10	0.0221183	6.14293e-29	4.77125e-28	4.84119e-08	0.000212634	3.52061e-06	3.45129e-08	0.00849012	2.92693e-11
ADAP1|11033	0.0301396	6.16975e-18	1.11101e-05	0.609864	0.37679	0.564028	0.482653	3.64211e-05	6.38009e-25	1.71965e-27	1.75065e-06	1.73821e-06	0.0364371	7.43517e-06	0.0102532	0.164067	4.06489e-07	2.9412e-06	8.61331e-06	1.90905e-07
ADAP2|55803	0.870438	0.135317	0.850818	2.31969e-10	5.92946e-13	0.0141909	0.0364775	0.335318	3.65829e-47	9.3437e-36	4.27944e-10	3.60404e-07	0.327795	1.3345e-11	0.00665006	0.00220567	0.000322236	4.71753e-05	1.95252e-11	0.00162779
ADARB1|104	0.000356413	1.49155e-30	0.404139	0.0284915	0.00327852	0.0654073	0.0115721	3.77722e-05	0.331079	1.33679e-08	5.79651e-06	0.515956	3.83835e-29	1.78477e-28	0.00635461	0.040049	0.219215	0.0314707	1.79883e-08	2.6106e-12
ADARB2|105	0.00489477	7.12397e-11	0.0447389	6.07888e-08	1.09015e-07	0.0668809	9.19093e-09	2.3446e-08	2.28814e-20	2.31461e-10	5.36922e-06	1.10762e-06	2.26282e-15	0.000681604	0.00716888	0.104076	2.71735e-10	4.85523e-11	0.187517	9.94222e-05
ADAR|103	0.000752625	2.75794e-39	5.3502e-06	0.354762	0.0665365	3.31524e-05	1.08805e-14	2.06506e-07	3.84017e-11	6.63762e-06	1.71565e-09	7.02836e-07	1.53011e-16	0.0191163	0.991853	0.0441494	3.57131e-11	1.29409e-16	0.0391903	0.000131788
ADAT2|134637	0.000230056	2.0231e-17	0.481381	7.0471e-20	2.3205e-25	0.818168	0.00455889	2.58933e-05	9.10134e-15	3.12372e-10	1.98939e-07	3.59303e-10	0.0045839	1.52405e-06	2.09888e-14	1.93686e-05	3.41132e-10	5.34379e-09	2.62912e-11	0.00490715
ADA|100	0.0444965	5.48529e-05	0.0941831	1.41965e-06	7.47412e-08	0.521855	1.08615e-15	0.00283975	7.92547e-41	3.41957e-33	1.62577e-10	1.22046e-09	1.43122e-10	5.2218e-20	0.000531128	0.0259486	0.299365	0.236553	0.00184996	0.0012357
ADCK5|203054	2.29277e-06	1.03413e-31	0.598864	0.000317369	5.67472e-05	0.000304209	5.27365e-09	0.335318	1.25216e-06	1.69601e-06	1.59147e-05	5.1033e-13	3.0912e-27	1.00596e-24	1.99671e-07	0.0451562	0.000125382	4.42048e-07	0.0237856	2.18145e-07
ADCY2|108	6.02344e-08	0.000220329	0.000587869	6.04744e-13	3.43267e-16	0.00341003	2.7379e-08	1.04538e-07	3.94616e-11	2.01611e-05	5.1427e-10	0.0279821	4.77418e-06	0.874952	2.80684e-05	0.00014801	4.82638e-06	8.37695e-09	3.06457e-06	2.6106e-12
ADCY3|109	0.620678	3.17039e-25	4.56479e-05	7.14054e-17	1.2504e-21	0.0115498	9.48901e-11	0.000250787	2.4083e-06	8.39763e-24	0.000499468	0.26722	0.0435979	2.93924e-08	2.85662e-08	4.57522e-05	1.57853e-08	5.36728e-11	0.057323	6.2697e-11
ADCY5|111	3.02678e-09	1.59342e-32	0.0941831	1.34497e-20	7.22447e-26	0.00131654	1.12216e-10	0.0610804	0.000343412	0.332769	1.28959e-08	2.90993e-08	1.37874e-07	4.90078e-06	1.02299e-14	2.18969e-05	1.12432e-06	7.13106e-10	8.89551e-07	2.59113e-07
ADCYAP1R1|117	2.73713e-07	8.27853e-51	0.547224	2.20017e-21	1.85773e-27	0.000135282	0.000142683	0.0299942	0.00623614	0.000716363	0.605783	0.0247217	1.97589e-20	2.58266e-19	9.32584e-12	1.93686e-05	1.03627e-08	4.55477e-13	0.00030125	0.00130327
ADCYAP1|116	4.7909e-07	0.00346446	0.709384	4.22804e-08	6.63019e-09	0.00122795	0.528332	0.00245926	0.00620937	0.0292057	0.00992716	0.00135025	0.180679	6.7991e-07	0.515265	0.0327911	0.000108092	8.10881e-08	0.339784	3.9133e-08
ADD1|118	1.39048e-07	6.46465e-39	0.000365768	1.05985e-21	1.14647e-26	0.00177457	3.32214e-05	0.00260425	0.816968	0.817543	0.346349	0.027845	5.52001e-28	1.5278e-27	1.01529e-12	4.31333e-05	7.25907e-07	7.45365e-10	0.000445833	3.70779e-11
ADD2|119	0.0986509	1.91547e-18	0.0304309	2.28855e-11	6.97141e-14	0.738281	0.0328747	0.482142	6.5498e-29	1.60687e-20	1.08853e-08	0.67388	4.73678e-05	0.000292265	0.848607	0.00316215	0.0103599	0.020958	0.0185999	0.0120337
ADH1A|124	1.12924e-09	1.76081e-56	5.13287e-08	1.08727e-22	2.20804e-28	0.962836	4.39539e-20	5.05029e-10	5.12178e-57	1.41287e-31	1.27148e-16	1.0835e-20	1.34502e-31	5.63249e-29	0.000191122	1.93686e-05	0.411237	0.365868	3.95552e-27	7.74309e-12
ADH1B|125	5.3914e-10	4.22316e-56	5.13287e-08	5.27697e-22	1.25434e-27	2.50174e-05	3.37547e-21	2.38053e-11	9.19842e-61	1.09796e-32	3.82987e-17	1.20857e-20	3.69485e-32	1.35741e-29	2.89725e-10	1.93686e-05	8.95883e-12	1.81473e-17	1.29481e-27	2.6106e-12
ADH1C|126	0.000272641	2.28896e-58	8.3744e-08	2.19154e-22	5.03088e-28	0.04641	1.27302e-12	5.81327e-06	2.90192e-64	1.25824e-37	2.46802e-17	1.01837e-17	0.00384027	0.000151682	0.000543579	2.27462e-05	0.00993208	0.000389956	6.62427e-26	0.00232326
ADH4|127	0.386414	3.01949e-56	2.33282e-05	0.0250082	0.014034	0.902757	7.25864e-22	0.10953	2.39113e-52	8.4955e-33	1.9985e-16	1.57902e-22	0.00110591	2.55907e-09	2.46827e-05	0.426466	0.00637898	0.00858717	1.32792e-07	0.80248
ADH5|128	0.000400329	2.60948e-56	5.13287e-08	4.59161e-17	1.32247e-21	0.709845	8.86509e-10	8.32442e-08	2.42354e-39	1.1375e-22	1.59403e-10	1.03086e-08	8.9767e-08	0.268759	8.29631e-09	6.6489e-05	0.041857	0.0486256	6.12044e-25	2.06651e-06
ADHFE1|137872	1.73278e-06	5.78314e-52	5.13287e-08	9.6659e-22	3.10531e-27	6.46665e-05	3.29569e-08	2.22312e-05	7.32996e-22	4.53827e-25	0.180126	5.67413e-12	6.5119e-13	1.66298e-16	0.759574	1.93686e-05	5.03676e-14	2.10564e-18	2.03486e-13	2.61143e-09
ADIPOQ|9370	3.8431e-07	1.87463e-49	0.686919	1.4129e-16	9.81521e-22	5.74428e-05	9.9972e-25	0.00076285	4.23076e-09	0.00235992	9.08281e-05	0.897928	0.619751	0.745394	0.0516662	2.42963e-05	3.50631e-08	1.33361e-12	1.5563e-23	0.00390202
ADK|132	0.00164433	0.601417	5.13287e-08	5.14282e-14	2.76133e-15	0.0193646	0.0656235	8.43953e-07	7.75933e-47	2.58246e-35	0.000160166	7.60586e-19	0.00364341	0.636594	0.00840022	0.0221522	0.0127065	0.000510807	1.23476e-26	3.51449e-09
ADM2|79924	1.3383e-05	7.16586e-42	3.77693e-05	4.4e-07	4.62609e-10	0.719075	0.135403	0.0390148	3.10212e-13	1.04168e-09	0.0530203	3.00065e-12	1.82001e-31	1.11683e-24	1.07439e-14	0.000236963	0.15885	0.334425	1.32381e-17	9.33162e-12
ADNP|23394	0.163289	1.45173e-12	1.39864e-05	6.47083e-16	4.28711e-21	0.086923	0.0970143	0.0236456	0.00575058	0.00208879	0.010554	0.004291	2.64113e-08	2.1017e-21	0.172346	3.17208e-05	1.95731e-09	2.1775e-09	3.12539e-10	0.909955
ADORA1|134	0.362999	6.94549e-08	0.0191132	0.197763	0.0301706	0.382974	0.00341728	2.49837e-10	2.20645e-05	1.06429e-13	0.000969204	0.387674	0.45565	7.92328e-11	0.0282163	0.0311741	0.00624356	0.00624394	7.04326e-27	0.0129439
ADORA2B|136	0.560498	7.32897e-15	0.00212719	1.26275e-05	0.000158105	0.00188975	0.00994064	0.000516585	4.98894e-09	5.85475e-19	0.955803	0.617646	9.87928e-07	2.02473e-10	2.25878e-07	0.800041	0.0203652	2.30198e-05	0.00267814	0.345037
ADO|84890	0.198053	0.762555	1.80535e-06	3.29586e-16	5.40623e-19	0.00620531	0.00251743	2.43048e-09	1.24197e-09	8.33612e-13	0.0921366	0.000508055	0.00200684	0.000594471	2.15044e-05	0.00114425	3.54518e-07	4.18946e-09	5.80296e-13	0.00103387
ADPGK|83440	4.15674e-08	9.9569e-15	4.56479e-05	2.82503e-08	4.60239e-09	0.000315895	3.86808e-17	1.8871e-07	1.18443e-37	3.09138e-37	0.00237096	0.0050846	0.000263512	0.733578	1.50079e-06	0.0533759	1.56784e-10	1.85443e-14	6.15561e-05	9.37555e-06
ADRA1A|148	3.75324e-10	5.28091e-57	2.30214e-05	1.88671e-19	4.53552e-24	0.00107804	8.47281e-12	3.64547e-08	2.01334e-07	0.285846	6.80838e-08	1.19254e-24	1.39396e-31	1.35741e-29	2.02537e-17	4.45649e-05	3.03259e-09	1.06968e-12	8.35742e-07	8.6515e-05
ADRA1B|147	0.461688	4.15638e-15	5.13287e-08	1.82526e-15	7.5268e-19	0.659909	1.469e-05	5.48345e-09	0.000422466	3.35046e-24	8.68041e-08	9.5214e-20	1.10425e-09	7.80089e-25	7.02828e-13	0.000422579	0.00346483	0.00484508	2.89368e-27	0.11725
ADRA2A|150	2.59397e-07	1.86327e-33	0.0468141	7.58022e-15	2.34916e-16	0.431093	0.000187649	8.93449e-10	1.6797e-25	6.08847e-13	2.07101e-08	0.00915724	0.565554	8.66221e-09	1.27688e-08	0.00990071	0.975738	0.880545	0.00029249	1.77947e-05
ADRA2C|152	0.00220485	9.36159e-07	1.73166e-05	0.0309352	0.00371379	0.834257	0.659872	2.94958e-11	1.68687e-49	5.33818e-23	9.58544e-15	1.73207e-07	2.82244e-15	0.0440694	0.04252	0.0895907	0.682441	0.814876	2.62912e-11	2.42061e-06
ADRB1|153	0.59999	8.37989e-34	0.000518841	1.34447e-13	2.42516e-17	0.0165063	0.000438911	0.00194609	5.03842e-49	1.24315e-32	2.07898e-17	1.56151e-11	4.49104e-31	1.25092e-28	6.10119e-13	0.000236963	0.343411	0.0381369	0.00656352	0.473051
ADRB2|154	1.89018e-05	8.75635e-60	5.13287e-08	4.73656e-20	2.3205e-25	0.0320223	2.54416e-05	0.000178377	0.0528547	0.867373	0.0309214	3.95108e-11	9.56286e-33	3.13555e-29	2.85222e-05	2.38368e-05	5.98784e-16	1.85912e-16	1.49227e-08	3.14641e-08
ADRB3|155	6.08567e-09	2.29611e-19	0.0707968	1.5405e-17	4.53614e-22	0.145509	6.44309e-05	5.39774e-05	0.00755455	0.541859	0.12322	0.019516	0.0569894	2.08202e-08	5.0666e-08	4.92558e-05	1.36692e-08	5.23517e-09	9.43376e-12	3.32352e-12
ADRBK1|156	0.0178024	7.56074e-21	0.0501553	3.19217e-07	3.06034e-08	0.00174641	0.0170315	0.183351	1.8913e-22	4.86319e-27	0.102652	0.00596695	0.000301035	0.0109879	2.43068e-19	0.0215841	0.0439792	0.000472529	7.435e-07	0.00111664
ADRM1|11047	4.8082e-06	1.04038e-30	0.868782	2.02837e-19	2.60356e-24	3.22162e-05	6.51602e-08	0.0827673	1.19547e-13	3.24079e-12	4.23765e-08	0.00440694	4.88032e-18	2.08141e-24	1.19546e-05	2.98919e-05	1.6986e-05	9.41647e-10	1.41997e-10	1.57046e-09
ADSL|158	0.749326	0.968606	0.00602591	2.14218e-07	2.72145e-07	0.00287747	0.175105	0.000219071	9.93657e-16	8.70578e-21	0.025031	1.08357e-10	1.35688e-09	2.72475e-21	8.9058e-14	0.301884	0.0229545	0.000233616	1.33717e-05	0.000511963
ADSSL1|122622	0.103072	8.28653e-07	3.77693e-05	1.12498e-11	1.8603e-14	0.00611294	0.00222673	0.0610804	0.00310348	3.56293e-19	4.71358e-10	2.61882e-05	4.63249e-13	1.95035e-09	3.94388e-06	0.00179731	0.00139052	9.27479e-05	0.725804	0.515383
ADSS|159	0.0186228	4.98425e-35	3.39728e-07	4.48032e-07	2.88201e-08	0.0504994	0.00704661	3.69061e-07	2.77514e-38	7.69404e-26	3.71403e-07	1.47644e-05	2.52251e-21	6.81709e-25	0.227918	0.0821652	1.79319e-07	1.46703e-08	1.41276e-10	3.38092e-05
AEN|64782	0.0473802	1.51814e-06	0.00212719	9.60106e-20	4.26423e-23	0.213293	0.0016878	4.74014e-09	2.00326e-61	8.6945e-36	1.33202e-16	0.00245258	3.01841e-05	0.00186831	0.00792529	0.000696513	1.20042e-06	8.57244e-07	3.53233e-10	0.0134916
AES|166	0.0155911	0.0057532	0.00960774	1.97758e-13	7.71845e-18	0.00091794	2.20487e-12	4.57567e-10	0.0711976	0.363212	0.0794405	0.05414	6.74161e-15	1.18893e-14	0.0771864	9.7145e-05	5.03443e-12	6.91326e-15	0.000459612	0.000434612
AFF1|4299	0.00204668	3.71518e-27	0.389598	2.74871e-16	8.07156e-20	0.0003603	8.17656e-08	0.0104934	1.11775e-14	3.24653e-08	3.11476e-09	6.82032e-10	1.11763e-08	1.32217e-21	0.722183	0.000245266	0.00214575	2.32722e-06	0.135124	1.69964e-07
AFF2|2334	0.000516694	2.42065e-28	0.0113468	4.83336e-10	1.41951e-12	0.594947	0.0156221	5.79518e-10	5.7352e-18	1.02135e-12	2.11803e-08	0.000412179	6.93132e-20	0.480323	1.24497e-15	0.00670061	0.149468	0.10229	1.62101e-12	0.0532151
AFF3|3899	1.51068e-09	0.324026	0.668733	8.35985e-21	1.64995e-26	2.04959e-05	1.40729e-08	7.04362e-10	1.52751e-08	2.21562e-17	0.468506	0.27902	2.76116e-29	5.12584e-29	0.464716	1.93686e-05	1.97622e-11	1.26112e-17	0.00641813	3.82761e-09
AFF4|27125	3.44211e-06	0.00402749	0.227785	2.76979e-08	1.07152e-09	0.000545161	1.86299e-06	0.290446	0.0483377	0.0822877	0.0200855	2.03189e-10	0.0653259	4.70169e-15	0.00496237	0.0173843	0.119103	0.00238647	0.000362691	0.00122031
AFG3L1|172	0.00142709	0.00785754	3.77693e-05	3.30142e-09	5.35588e-12	0.844571	8.78171e-05	9.61803e-07	7.48204e-19	4.56633e-12	3.82329e-06	8.44961e-09	0.000266022	0.0373952	0.00401777	0.000832118	9.35131e-07	1.0326e-05	0.70649	0.996294
AFMID|125061	0.00269049	0.00672691	5.13287e-08	2.20218e-16	1.03249e-19	0.827969	0.287132	6.45922e-11	8.56481e-38	8.84093e-25	2.43551e-10	0.000247002	1.82746e-09	1.27027e-12	1.07968e-06	0.000339959	0.932057	0.784782	1.8315e-16	0.0036786
AFTPH|54812	0.824908	2.12053e-09	0.000550513	2.5066e-10	8.64575e-11	0.546088	6.16308e-06	6.95761e-09	9.88648e-30	6.45282e-16	3.39059e-10	0.00257051	0.000660827	4.35888e-10	0.0845568	0.0613913	0.0126571	0.0421982	7.11889e-10	0.360365
AG2|387763	3.92964e-09	2.3895e-12	0.0612535	0.0306788	0.0136358	0.00320323	0.943368	4.35901e-06	1.58219e-06	0.0716984	8.45422e-13	6.60943e-14	1.94663e-21	2.39415e-25	0.400186	0.398322	1.6986e-05	4.56478e-08	0.00731489	2.47014e-12
AGAP11|119385	0.933245	2.57432e-54	0.598864	9.75422e-10	1.21521e-12	0.000875272	0.0940804	1.57584e-07	5.76236e-08	3.52581e-15	0.205513	0.994106	1.3702e-22	1.29563e-20	0.0199904	0.00140429	3.41083e-06	3.19497e-08	5.69644e-09	3.36695e-12
AGAP4|119016	0.00504091	0.000623929	0.000926918	4.86382e-08	1.7552e-10	0.208135	0.000501531	0.000234648	1.44261e-18	6.95805e-16	8.71773e-07	4.36449e-10	5.86039e-05	0.119583	4.28419e-08	0.00095682	0.000117158	0.00394058	0.0248927	0.22255
AGAP6|414189	0.00044352	0.0951306	0.0105028	5.14358e-10	2.06399e-13	0.88501	0.000148698	0.407472	1.46496e-20	6.37629e-17	1.19816e-05	5.29447e-09	0.000231848	0.255316	3.37582e-08	0.000184355	5.22114e-06	0.00010612	0.377742	0.0441123
AGAP8|728404	0.00164433	0.00519047	0.0886923	3.0518e-06	9.88538e-09	0.483409	0.00309629	0.00420243	1.79836e-13	2.35477e-12	0.000101938	8.86237e-06	0.000402566	0.61602	0.0067584	0.00227522	0.00960006	0.00618334	0.0463781	0.567652
AGA|175	0.0506806	0.00207698	0.00960774	0.000249194	2.68904e-05	0.792465	0.000710847	5.57922e-06	0.0105566	0.000245272	0.0210211	0.745424	2.31618e-09	0.552103	0.00826852	0.0204773	0.00126453	0.011818	0.142072	0.0114388
AGFG1|3267	0.17027	3.23178e-13	0.000365768	1.0727e-10	6.296e-14	0.00519841	0.0404163	0.000398205	0.28525	0.00549288	0.0122749	0.00247193	0.0145632	0.848064	0.0161101	0.000339959	0.00022942	1.07165e-06	0.20248	0.476157
AGK|55750	6.40823e-05	1.20574e-05	0.582145	8.91392e-15	2.16701e-19	0.619737	0.00356242	6.06024e-06	0.417484	3.15405e-09	5.96996e-07	0.00014515	1.78746e-22	6.85484e-23	1.19463e-10	6.23503e-05	0.0601713	0.0489771	7.35328e-06	0.152347
AGL|178	0.000164608	0.00040195	5.13287e-08	6.73156e-15	4.37148e-20	0.0276641	1.0432e-08	0.0148142	2.65368e-41	1.48362e-34	2.4051e-09	7.27092e-22	0.446616	8.96459e-06	1.14214e-12	2.13232e-05	0.727408	0.255805	2.19281e-16	0.687982
AGMAT|79814	7.65719e-05	2.24578e-33	5.13287e-08	0.00022839	6.0804e-06	0.000440285	0.609447	4.54486e-11	3.25968e-21	2.33577e-07	3.10203e-12	6.72728e-13	2.10889e-29	1.74479e-23	1.27567e-09	0.00961451	0.000141759	2.39311e-06	0.00177364	4.45353e-10
AGPAT1|10554	0.343623	0.0415907	0.000175091	6.95949e-10	2.22998e-11	0.0324235	0.0796918	2.28257e-08	1.00164e-07	0.000543736	5.00478e-05	8.63921e-17	0.00390986	0.00122926	8.88149e-05	0.0188794	0.000128799	3.01752e-06	3.25579e-08	0.104453
AGPAT2|10555	0.00306684	2.58006e-12	0.000274495	5.77185e-05	0.000373982	0.0158567	0.346122	0.00494212	1.64116e-07	9.39793e-05	0.00067195	2.75435e-12	0.832189	3.37859e-16	0.201397	0.929934	0.0316273	0.00360379	1.5397e-16	3.19581e-07
AGPAT9|84803	1.48849e-06	8.74498e-39	5.46497e-05	2.83753e-22	5.72818e-28	0.0349316	6.46639e-09	0.0698629	1.4927e-50	9.10163e-34	9.70744e-17	1.94722e-06	0.000262688	0.0295883	1.26427e-08	1.93686e-05	1.27796e-09	1.26584e-10	9.26664e-19	1.83691e-07
AGPS|8540	0.481565	6.78675e-06	0.686919	0.00344933	0.000161919	0.00665797	0.000343466	7.31028e-09	4.56645e-09	0.00139572	1.79543e-07	0.0160273	0.885963	0.728746	1.07049e-15	0.0252846	4.16775e-10	1.79857e-12	9.98794e-06	0.986912
AGRN|375790	1.54284e-07	8.54622e-11	2.40027e-06	8.67342e-15	3.54534e-17	0.000170967	4.04715e-18	1.90552e-08	0.00557807	0.000416493	0.031667	1.26769e-07	1.06675e-05	0.00917935	0.000148415	0.00122956	9.29549e-15	3.08888e-18	2.47242e-26	6.14572e-09
AGTPBP1|23287	0.578699	1.54043e-20	0.23845	7.59069e-13	8.39065e-15	0.613401	0.341833	1.00009e-07	1.09363e-14	1.15471e-06	1.86128e-09	0.82902	2.06028e-31	7.38485e-27	5.57775e-05	0.00877593	1.58425e-05	4.89894e-05	1.54778e-07	0.0298354
AGTR1|185	6.03975e-09	1.0476e-23	1.44172e-07	6.38752e-17	2.90245e-20	0.00139847	8.32038e-05	7.31028e-09	6.91088e-16	0.035208	5.31151e-17	9.83134e-21	3.81662e-27	5.37475e-29	0.0341675	9.40074e-05	1.78432e-07	1.06459e-10	5.2754e-17	6.48164e-11
AGTR2|186	0.489897	4.19758e-11	0.385269	6.5847e-13	3.56665e-20	0.651692	0.017704	2.1882e-11	9.31537e-64	3.31461e-31	7.36377e-22	0.00182623	2.91328e-25	6.43583e-25	0.368196	1.99592e-06	0.00971295	0.00748666	6.33334e-14	0.000249304
AGTRAP|57085	6.91669e-05	2.72175e-26	6.50738e-05	3.83832e-16	3.32851e-19	4.86668e-05	1.8308e-12	1.90552e-08	0.00205024	0.00280036	0.00348951	1.16415e-05	0.0100614	0.696885	0.346782	0.00052278	0.000133632	5.29292e-09	4.49265e-18	1.54202e-07
AGT|183	0.0026191	0.00604194	5.46497e-05	3.85814e-12	4.19912e-17	0.952256	6.22701e-07	7.04362e-10	8.99879e-08	1.61669e-08	0.113276	0.00445797	2.60078e-07	9.12111e-12	0.510737	4.57522e-05	0.000146308	0.00267877	6.0078e-06	0.00327696
AGXT2L1|64850	0.000767668	0.00528171	1.90583e-05	0.103939	0.0242361	0.0045857	2.13812e-10	4.88704e-11	2.20132e-28	2.01956e-20	1.48458e-05	1.64634e-06	0.000150465	0.418054	0.65479	0.0918909	7.75617e-05	2.00705e-07	1.42168e-16	0.337778
AGXT2L2|85007	0.157378	4.75101e-28	3.11754e-05	8.68608e-20	1.74574e-23	0.0198478	0.000391084	0.0118859	5.50296e-39	3.73791e-34	3.03391e-05	2.13476e-14	0.0275845	7.62412e-19	2.87839e-07	0.000197664	0.000502384	4.62994e-06	0.000383943	3.38092e-05
AHCTF1|25909	0.232548	4.62099e-07	0.0241711	1.70491e-17	1.0175e-21	0.321912	1.39662e-05	0.0005005	0.00434739	0.296863	1.70119e-06	7.30509e-10	1.47101e-14	1.87327e-17	0.0970853	7.37258e-05	5.5118e-09	1.46947e-07	2.35455e-09	0.513196
AHCYL1|10768	0.00113362	4.25023e-05	0.249344	1.73304e-06	1.12017e-08	0.00330048	1.03141e-09	5.24835e-07	4.41107e-53	1.22392e-36	1.85305e-10	0.000386254	0.543597	3.01497e-07	1.68359e-06	0.00732527	2.17261e-07	5.1632e-10	0.00479498	0.436774
AHCYL2|23382	0.0364778	0.0253596	0.758753	1.79239e-21	3.55764e-27	0.00804888	1.2043e-07	9.86767e-11	7.68744e-26	1.21735e-23	3.3766e-09	0.288878	6.35456e-06	1.65145e-29	0.239433	1.93686e-05	0.763216	0.0323561	5.21304e-20	0.00136785
AHCY|191	1.36801e-07	1.36049e-27	0.00405552	8.56278e-20	2.32298e-24	0.00217308	0.75403	0.000484679	0.000262917	0.0202991	0.00794554	0.575375	4.08746e-21	4.40063e-28	4.92079e-07	6.87519e-05	7.72066e-06	3.23919e-08	0.00839003	1.53767e-09
AHDC1|27245	0.00136777	1.45376e-09	0.0786263	0.0478085	0.00742402	0.201189	3.41289e-07	4.3734e-08	0.0730277	0.0182918	0.0042869	0.18644	4.8826e-08	2.36161e-09	1.92307e-12	0.110871	0.00826164	0.0035566	0.024365	2.66338e-09
AHNAK2|113146	0.00364254	0.000979144	4.56479e-05	0.139554	0.00813032	0.964197	0.0139625	0.00549848	1.05085e-55	1.95562e-35	1.45586e-15	0.559422	1.87248e-11	1.26721e-15	5.82384e-15	0.0071076	0.0707834	0.162191	7.50058e-22	0.000563295
AHR|196	0.617484	5.94523e-25	0.000203915	8.18472e-06	4.00931e-06	0.0141909	8.17056e-05	0.0587019	5.60777e-23	1.94725e-17	6.77862e-08	2.04829e-10	0.00377089	2.03753e-08	1.62315e-12	0.33045	2.9042e-07	2.85907e-09	1.22586e-10	0.897871
AHSA1|10598	2.49919e-05	5.44792e-21	0.0695007	7.18615e-10	2.13909e-12	0.00192166	3.06185e-06	1.13086e-08	1.48429e-09	2.45772e-18	0.583803	1.05241e-08	1.80054e-15	8.95448e-22	1.08754e-05	0.00235442	0.000169567	9.36546e-07	0.106478	6.91368e-05
AHSA2|130872	0.000190142	5.94639e-07	0.000926918	5.79774e-09	1.38235e-12	0.582557	1.96243e-05	0.183351	1.73638e-32	2.4246e-24	6.2394e-09	2.29598e-17	4.29566e-05	0.000105277	7.49427e-07	0.000171121	0.000185126	0.00165588	0.980969	0.981741
AHSG|197	0.00739918	0.111462	5.13287e-08	1.39324e-06	3.25089e-08	0.0127398	0.236982	1.72946e-12	6.29072e-41	5.54367e-22	1.75798e-09	2.26905e-13	4.76599e-07	5.27373e-08	0.498931	0.0177867	0.00172547	2.92014e-05	7.10222e-09	0.0116776
AIF1L|83543	0.000706016	8.33412e-32	0.940122	2.43128e-09	5.78079e-13	0.0398767	5.56829e-16	2.25724e-11	5.12055e-67	3.36828e-38	5.18807e-16	2.95616e-06	1.51339e-07	7.4363e-16	0.0228007	0.000245266	3.16352e-05	3.88977e-06	3.37306e-26	0.00967221
AIFM3|150209	0.00251495	4.77659e-19	0.668733	1.20743e-12	3.93913e-14	0.00137692	0.0039643	2.58696e-07	9.51366e-07	0.0511971	4.50766e-07	0.000197905	0.0204119	7.75752e-06	1.25812e-07	0.0155816	0.00386544	7.72774e-06	0.0616369	6.36282e-06
AIM1L|55057	0.0301396	1.18978e-46	1.11101e-05	0.0825957	0.166597	0.00735912	4.12557e-07	3.27076e-06	0.0230142	0.00126482	0.2114	5.44612e-19	0.0353134	4.68773e-16	0.000361513	0.800041	0.140368	0.00177985	4.64729e-20	3.03282e-12
AIMP2|7965	0.000219113	2.90194e-40	0.347912	0.000410879	8.18923e-06	6.91514e-05	0.76242	9.20171e-07	3.89048e-07	6.36529e-18	0.1896	0.00150153	2.30387e-26	3.44708e-26	2.215e-12	0.00396706	0.00866082	7.44795e-05	3.5261e-08	9.70343e-11
AK1|203	0.120065	0.00201493	0.00448413	0.000111122	0.000112443	0.598066	0.000294018	0.00535565	1.8768e-06	6.6574e-22	0.00080925	0.932008	3.07296e-23	1.35741e-29	0.000328514	0.510375	0.0117935	0.00852995	2.86167e-20	0.367609
AK2|204	2.71947e-06	0.0026518	0.00190161	0.265232	0.27251	0.00137692	0.000471126	7.31028e-09	9.96615e-12	0.0103925	2.73903e-08	5.54457e-06	1.95528e-16	9.32974e-05	5.00288e-10	0.971107	0.178697	0.00560561	0.224523	3.991e-09
AK3L1|205	0.0181714	6.7775e-28	5.13287e-08	0.194856	0.185034	0.0130952	0.00867973	6.24511e-11	6.15164e-07	0.135396	2.29722e-07	1.22727e-07	1.15977e-21	3.7559e-29	0.438132	0.621521	1.15311e-05	1.23411e-06	2.77287e-06	1.6032e-09
AK3|50808	0.000236323	3.51673e-46	5.13287e-08	7.84003e-10	1.91356e-11	6.46665e-05	8.78461e-14	6.61534e-08	2.42021e-62	2.18227e-37	1.43694e-15	3.99428e-19	9.22007e-12	3.91314e-08	1.67759e-05	0.00990071	2.06239e-08	3.59764e-13	0.546978	4.93501e-06
AK5|26289	0.0161311	2.0784e-34	0.000889078	6.04789e-16	2.481e-19	0.0964481	0.0111463	3.14011e-10	1.31274e-40	1.05806e-26	2.65129e-07	0.00407627	0.000807172	0.175886	1.13404e-11	0.000245266	5.7743e-05	7.48685e-06	1.06243e-11	0.0643411
AKAP11|11215	0.000285638	3.94192e-25	0.249344	7.30322e-08	2.45357e-09	0.414641	0.0338742	0.00036083	3.41776e-18	5.29002e-15	3.66339e-09	5.86081e-10	5.58276e-19	2.0137e-21	1.26775e-12	0.0353483	0.0486418	0.203776	6.78576e-05	9.05459e-11
AKAP12|9590	3.90652e-08	1.24066e-50	0.70546	1.47118e-09	2.57187e-12	0.00505697	7.55531e-05	6.70102e-11	0.0938832	0.600206	0.962373	1.37325e-07	3.68157e-19	7.13902e-25	1.57594e-08	0.000892574	0.00300161	1.70937e-05	9.78062e-20	1.31883e-08
AKAP13|11214	1.22091e-07	8.2653e-26	0.00328222	9.23507e-11	2.06855e-12	0.00146647	0.00380438	4.93447e-06	1.14871e-14	1.42176e-15	0.836506	0.00661331	1.69083e-20	9.84863e-28	0.00109485	0.0173843	0.746023	0.204361	0.376983	1.8702e-10
AKAP2|11217	2.28319e-05	2.34135e-50	0.13193	3.80648e-07	1.05909e-08	0.00296205	0.527694	0.0010057	3.20758e-07	0.100547	7.96523e-16	3.3213e-11	1.34337e-32	1.35741e-29	1.96899e-08	0.00349261	6.71859e-05	9.30629e-08	2.02337e-13	2.05153e-10
AKAP3|10566	0.28312	1.77545e-22	0.000236993	1.29679e-06	2.47391e-08	0.0112546	2.9025e-08	1.22825e-10	8.42976e-49	3.10733e-37	0.000188945	2.73895e-13	6.22237e-07	1.02677e-05	0.0569448	0.012134	0.00847891	0.000114917	1.07428e-19	0.996294
AKAP5|9495	0.948782	6.58198e-11	0.419148	2.31248e-17	3.26957e-21	0.086923	3.02848e-08	2.13433e-11	2.52836e-17	1.07691e-20	0.102255	0.0189771	1.21988e-16	5.94231e-24	0.450316	0.000197664	2.2226e-06	1.07165e-06	0.00807133	0.00474515
AKAP6|9472	4.7838e-07	6.40613e-52	0.0136855	3.426e-14	2.19942e-17	0.0138155	2.3077e-10	3.81e-08	1.37464e-11	7.69509e-10	5.95763e-08	7.10668e-08	6.70988e-10	1.16575e-22	1.95992e-10	0.000304568	2.26179e-05	4.80628e-07	2.01806e-10	7.21177e-07
AKAP7|9465	2.83507e-06	2.23489e-46	0.514189	3.01635e-13	8.53185e-18	0.154323	1.04707e-06	0.0167149	0.000414487	0.239138	5.2728e-10	4.7198e-11	1.20495e-27	7.81574e-17	2.58136e-06	3.8919e-05	0.00507723	0.000727872	1.22064e-15	0.947417
AKAP9|10142	0.817494	0.111355	0.0114705	1.18003e-17	6.60026e-21	0.0934969	5.27365e-09	0.00267976	1.09157e-25	3.536e-22	1.89484e-08	2.25943e-08	4.19306e-06	1.44671e-12	0.194584	0.000721328	0.0211338	0.18481	0.000143716	0.00814201
AKIRIN1|79647	7.1493e-06	1.3317e-06	0.0241711	2.26335e-06	4.70001e-09	0.0316355	0.184532	1.08321e-09	6.57484e-62	8.78722e-35	1.5904e-16	2.35736e-10	0.322068	0.141686	7.50589e-08	0.000892574	0.0112008	0.000715336	9.11894e-10	0.00309569
AKNAD1|254268	0.00496945	7.93876e-13	0.0106063	2.23394e-09	1.55899e-11	0.680457	0.0570619	0.00100173	0.000664666	0.0338091	0.00548309	0.0341377	2.54907e-07	3.902e-06	3.64159e-05	0.00569166	0.00682288	0.0460217	6.45254e-20	4.32396e-10
AKR1A1|10327	0.000349207	1.01209e-23	2.22504e-07	0.833795	0.576964	0.648348	3.94562e-06	2.54633e-09	0.0337238	0.491321	0.0362463	1.21154e-06	2.18819e-08	0.00249675	1.72167e-13	0.855007	0.0127516	0.0293743	1.30674e-05	1.65084e-08
AKR1B10|57016	0.000852214	0.0124868	0.0406757	2.30993e-21	9.47618e-27	0.179528	0.784652	6.56337e-07	0.00662768	2.01011e-06	0.0930756	3.38148e-09	1.12823e-12	1.0506e-24	1.61011e-06	1.93686e-05	8.63808e-07	4.88848e-07	6.09911e-05	0.000103826
AKR1C2|1646	0.321848	2.6348e-47	0.0176515	1.48329e-17	4.8839e-21	0.543021	0.960968	8.42289e-09	0.93624	0.00260983	1.26952e-11	0.0219829	0.210812	7.17944e-17	7.90728e-10	0.000422579	6.483e-13	2.29751e-10	1.04767e-25	0.0245591
AKR7A2|8574	0.188332	0.000531237	3.11754e-05	4.75463e-14	3.40066e-16	0.310289	4.1559e-05	9.37662e-11	3.62016e-14	0.000274913	4.15502e-07	0.0351453	0.0200395	0.126265	0.869085	0.00372282	1.29811e-06	5.69968e-06	0.00359203	0.601505
AKR7A3|22977	0.00195936	2.44683e-13	4.15837e-06	1.43391e-12	7.85184e-14	0.0384755	0.0147322	0.000125915	3.83993e-16	7.54162e-10	2.34492e-05	4.86009e-18	1.34325e-22	4.0084e-15	0.0010879	0.0221522	0.255422	0.0138402	1.99599e-12	0.0301061
AKR7L|246181	0.00374738	4.46179e-12	8.75153e-06	0.0114464	0.0137955	0.100275	0.811537	3.32235e-08	5.96075e-06	0.0141508	0.0514041	6.36789e-11	3.12231e-14	5.60395e-07	1.44688e-06	0.580601	0.0212731	0.57979	9.19902e-06	0.00502205
AKT3|10000	2.18018e-05	2.87258e-33	0.00212719	3.28194e-07	5.37988e-09	0.335841	9.97588e-05	0.00218788	0.000494862	0.20754	0.000136839	5.99467e-05	4.60132e-20	7.39919e-10	0.0216291	0.00479176	0.184939	0.079073	0.419981	1.89617e-12
AKTIP|64400	0.011699	1.80913e-10	0.850818	8.38209e-07	3.22916e-08	0.0198478	1.54733e-14	2.40098e-05	3.11363e-11	2.26082e-15	0.342593	0.000432904	6.18174e-10	1.22225e-21	9.27168e-10	0.00670061	0.0142118	0.000451137	0.0913329	2.23637e-08
ALAD|210	3.01975e-05	1.39729e-30	1.44172e-07	5.88055e-19	1.10875e-21	6.56287e-05	1.05227e-14	9.37662e-11	3.07505e-55	5.57923e-31	5.22698e-16	5.31379e-10	1.47801e-10	2.15624e-24	4.38921e-19	0.00156318	3.57636e-12	2.15349e-17	1.66955e-10	0.000113439
ALB|213	0.0245608	9.13068e-27	5.13287e-08	0.360881	0.704076	0.0473257	0.045547	4.3797e-10	1.34717e-37	7.45985e-16	3.71609e-15	3.03947e-23	0.0239668	0.00755004	2.20475e-07	0.512091	0.101265	0.00770117	0.000444589	0.269299
ALDH18A1|5832	5.46006e-08	2.02248e-52	0.0535813	0.0267591	0.283673	0.632544	0.727744	7.62628e-05	3.76469e-12	5.59343e-07	8.40143e-08	0.000264008	1.05521e-32	6.8323e-29	3.56875e-07	0.0474366	0.000511735	0.000970611	1.18429e-08	5.5174e-11
ALDH1A1|216	8.71095e-06	4.63302e-55	5.13287e-08	2.77035e-10	3.00043e-13	0.0136396	4.78322e-12	2.25797e-07	0.0146196	0.805533	2.25074e-07	0.135934	1.66349e-19	0.0828921	0.000200562	0.00095682	0.0200194	0.000268016	2.65356e-25	2.47516e-08
ALDH1A2|8854	0.00193734	1.6613e-60	0.795409	3.76299e-06	4.53052e-07	0.00174641	2.07358e-12	0.18057	7.28928e-38	5.15155e-31	2.00299e-08	0.0122496	9.5142e-19	1.73877e-26	1.72631e-16	0.0124739	4.97625e-11	4.90336e-14	2.78127e-19	1.89058e-12
ALDH1B1|219	0.000190142	1.52418e-20	1.11101e-05	0.000167263	3.83016e-06	0.62921	0.324286	0.00218788	1.06452e-20	1.21847e-15	2.22429e-06	6.98803e-18	1.53294e-19	1.98917e-10	0.000439592	0.0117886	0.240262	0.85063	5.82563e-21	8.51076e-07
ALDH1L1|10840	0.00317458	1.15035e-56	5.13287e-08	2.97418e-06	6.96201e-08	0.0132915	3.09798e-14	0.137556	1.40182e-11	1.57877e-09	8.41183e-06	1.70714e-06	0.187667	0.00497623	0.00609962	0.0336447	1.68681e-05	1.29009e-06	7.73324e-11	0.0212926
ALDH2|217	8.38888e-08	2.62013e-33	5.13287e-08	1.39373e-09	4.32754e-10	0.000964646	5.85054e-16	1.69777e-05	1.64955e-07	7.33818e-13	0.810324	1.38516e-24	2.33044e-24	4.03644e-29	6.53218e-14	0.0997986	4.78856e-11	1.55625e-13	9.70978e-20	0.0441123
ALDH3A1|218	0.249316	2.20749e-46	0.740556	0.00288385	0.00141257	0.321912	7.72792e-07	0.0470098	1.3395e-08	1.59495e-05	4.00508e-06	0.0173549	0.00733802	7.43694e-07	4.99028e-17	0.420728	2.7375e-06	5.47146e-06	0.000966123	0.0835766
ALDH3A2|224	0.00150835	4.03579e-25	5.13287e-08	4.35314e-12	8.45049e-16	0.161632	1.25317e-13	1.03172e-10	9.61343e-20	5.00183e-12	3.78358e-05	9.13595e-05	6.83925e-07	3.28541e-05	8.67799e-08	0.000228951	8.86035e-09	1.396e-08	2.05605e-09	0.221269
ALDH3B2|222	0.0180765	0.0396357	0.000354345	1.31509e-11	7.36268e-15	0.0113868	0.000911483	0.000170876	1.94307e-59	1.05708e-36	2.40639e-16	0.496528	3.52016e-15	4.1887e-27	7.07002e-06	0.000245266	0.0164231	0.000301229	1.25504e-20	1.95667e-06
ALDH4A1|8659	0.0521704	2.75356e-16	8.3744e-08	1.45633e-16	4.37148e-20	0.0358031	6.25838e-09	3.45973e-10	4.29587e-27	1.93491e-18	1.08427e-07	2.37081e-17	0.169576	1.64418e-10	3.90895e-06	0.000283605	0.0369838	0.010204	2.8996e-20	0.000571009
ALDH6A1|4329	3.43624e-05	5.58091e-20	5.13287e-08	3.43406e-16	1.21998e-20	0.000109908	2.45718e-14	0.000277452	1.62511e-50	5.38185e-33	2.24586e-13	7.59925e-23	0.0933759	2.38627e-16	0.0659613	6.6489e-05	1.57783e-14	3.75947e-19	1.03992e-14	0.347594
ALDH9A1|223	2.5345e-05	8.80526e-12	5.13287e-08	3.49002e-11	8.8057e-14	0.0590293	4.47504e-20	2.09111e-10	6.20512e-44	2.75749e-26	4.45159e-13	1.28414e-17	9.63354e-05	0.00295839	0.00443856	0.00260265	0.000168749	1.60146e-05	3.14855e-14	0.0726021
ALDOA|226	0.0674376	2.14535e-36	8.3744e-08	0.0107008	0.00474563	0.114027	0.0195607	8.35568e-11	1.26557e-53	3.179e-33	2.00138e-11	1.61741e-09	1.62847e-25	9.43955e-27	0.0069785	0.56757	0.00128832	0.0722288	0.0949798	2.30203e-09
ALDOC|230	0.740851	6.34194e-44	9.8655e-07	9.49959e-07	1.50529e-06	0.466698	0.0787606	0.00521617	2.86933e-07	1.19306e-25	0.000101129	0.00145211	0.000168467	1.18746e-18	4.13995e-13	0.504151	1.06706e-11	5.1676e-08	1.11548e-05	0.11725
ALG11|440138	0.0441075	5.45856e-22	0.000627787	2.78487e-11	4.14585e-15	0.375416	2.35958e-11	3.47388e-08	1.68709e-19	5.07683e-07	9.40104e-08	7.0679e-07	0.0125645	0.268018	0.90159	0.000255068	7.1431e-11	5.68186e-10	6.65658e-08	0.0252616
ALG1L|200810	0.0811584	2.53555e-08	0.758753	3.61444e-11	1.91012e-14	0.000149437	3.7393e-14	0.260817	2.72292e-14	5.79763e-14	0.263962	1.89348e-14	4.45981e-22	5.31208e-27	0.395859	0.000274146	0.000562605	2.62385e-08	0.00124575	0.0212926
ALG1|56052	0.0032843	9.99062e-47	0.00150769	1.20323e-08	1.88046e-10	0.92982	1.82895e-05	6.04132e-09	4.77232e-09	0.0102915	3.22553e-06	1.7833e-07	1.63859e-16	0.88216	0.00029946	0.0117886	0.074133	0.122611	0.965949	0.000282537
ALG3|10195	5.32268e-09	4.06428e-47	0.530713	7.14219e-20	1.05909e-24	2.16226e-05	7.71215e-19	0.000277452	8.1876e-17	0.000149551	3.0586e-14	1.596e-13	2.11623e-28	2.79686e-29	4.82458e-09	3.65793e-05	4.78856e-11	7.48154e-17	0.00245522	1.39646e-11
ALG6|29929	8.9912e-06	3.38434e-24	0.0353077	0.0771346	0.0842882	0.00185836	0.86715	3.72497e-09	0.0460927	0.00143379	0.173346	1.21759e-12	6.3641e-23	9.46631e-24	8.47423e-16	0.751	7.96943e-09	7.28712e-12	5.98824e-12	1.55227e-10
ALG8|79053	1.82513e-06	1.52976e-13	0.0149024	1.68296e-15	1.06479e-19	0.0237118	0.0229848	0.0118859	5.83794e-06	0.066612	1.21986e-05	6.65388e-06	1.4081e-28	2.7902e-18	6.14012e-08	0.000133151	1.26596e-11	1.58818e-12	0.052771	2.96267e-07
ALKBH2|121642	0.00662118	1.13628e-06	0.00496857	8.34861e-20	8.08121e-24	0.00335123	0.325162	0.00144784	4.72833e-16	8.38597e-19	0.00159609	1.24342e-07	5.43104e-15	2.13863e-23	3.3344e-13	0.000236963	0.000368966	2.40919e-05	0.0452382	0.396239
ALKBH5|54890	0.0167035	0.0498002	0.000108692	2.43402e-11	1.28658e-15	0.0906853	0.459949	0.000516585	0.00080739	1.14948e-12	0.000421846	8.20273e-07	0.00163733	0.954356	0.00137524	0.000142636	0.0149603	0.00236097	2.12678e-08	0.00859941
ALKBH6|84964	9.06841e-08	3.22864e-33	0.650581	6.19496e-06	2.31204e-06	0.000564299	6.324e-13	1.67537e-06	3.50236e-21	2.08167e-16	6.03985e-11	1.04852e-13	3.1752e-09	2.31712e-16	0.000100097	0.146481	0.479328	0.354218	0.594389	2.92972e-06
ALOXE3|59344	0.0117936	0.360519	0.000308256	5.3659e-11	6.43318e-12	0.0305139	0.016265	0.0249645	0.315831	0.0196141	0.00888549	0.551368	5.32244e-15	8.65406e-24	0.000216785	0.0561769	0.0248434	0.000764968	4.35471e-05	0.455364
ALPP|250	1.89018e-05	0.000330983	0.0186814	0.000225095	0.00294378	0.00755494	1.1627e-13	0.0399099	0.334836	0.0416172	0.881218	0.0445189	4.65903e-20	6.20369e-26	0.413818	0.751	2.85227e-13	3.3934e-15	0.0287644	0.000303418
ALS2CL|259173	0.0448747	3.78811e-35	0.00118755	0.00722817	0.00115503	0.333472	3.76148e-07	0.0301765	1.71628e-26	4.21292e-29	2.00309e-05	4.49331e-10	1.08431e-13	4.43461e-17	2.75428e-06	0.0895907	0.0608877	0.0185503	3.33526e-07	0.113147
AMFR|267	0.0077056	0.943883	0.00212719	8.93275e-07	3.84259e-08	0.365325	2.32615e-06	0.0390148	2.20466e-51	3.71072e-36	2.58661e-16	3.52454e-05	0.000695367	0.886082	1.52891e-11	0.0259486	2.54536e-07	4.08989e-07	5.34161e-17	6.83481e-11
AMHR2|269	0.0087479	0.690196	5.516e-05	3.15393e-15	1.33058e-17	0.00648924	0.094663	0.541882	0.000196544	0.00233272	0.0873991	2.71457e-26	0.0040861	1.79492e-24	1.12142e-08	0.00409435	0.00112973	6.25023e-06	0.534073	7.46111e-05
AMH|268	0.000106958	6.79272e-18	0.000365768	7.41427e-09	5.54047e-10	0.0290295	0.000292989	8.37087e-06	3.1173e-19	6.00373e-15	0.000122371	0.00369549	0.134004	1.45699e-05	6.37315e-13	0.0199383	8.21658e-08	2.00335e-09	0.00785141	3.71627e-05
AMIGO1|57463	0.0067307	6.46661e-30	0.582145	0.0194029	0.00209878	0.0249716	4.13301e-11	3.0241e-08	1.19366e-18	1.8255e-05	1.38127e-12	0.073989	2.40912e-21	1.22775e-22	0.000285166	0.013205	0.000121477	1.50508e-06	0.000161416	6.69313e-06
AMIGO2|347902	0.0083162	5.73784e-29	0.686919	0.0370718	0.232554	0.0481394	1.66007e-11	0.156795	3.4072e-27	2.32945e-16	3.30985e-12	1.64634e-06	0.251436	3.49142e-10	2.84706e-10	0.0915623	0.0113247	0.000812598	5.64129e-23	0.000400254
AMMECR1|9949	0.00216314	2.24706e-24	0.0353077	1.5355e-18	5.70847e-23	0.00192166	0.198546	0.0225813	0.171915	4.8386e-11	1.41308e-06	0.269221	3.00419e-16	5.33979e-26	5.08719e-05	5.63057e-05	8.24961e-07	9.18633e-10	3.78652e-05	1.02923e-07
AMOTL1|154810	0.000146534	1.40298e-53	0.904233	4.97704e-10	1.55494e-12	0.319416	0.0347975	0.0450956	3.32517e-10	4.54707e-06	0.0164554	0.101548	1.63079e-31	1.07674e-13	0.000476728	0.000647995	0.0161983	0.00760116	1.64481e-08	4.38214e-06
AMOTL2|51421	0.00282347	3.39807e-54	0.582145	5.8234e-13	4.46893e-14	0.0790479	1.80013e-08	0.000101632	0.00013724	0.0132267	0.131518	1.55668e-14	1.54335e-17	1.71511e-20	1.02691e-08	0.0319667	0.79149	0.600004	1.87044e-10	2.84957e-08
AMPD2|271	0.00209706	3.15888e-05	0.466053	8.35293e-22	2.12544e-27	0.00162298	5.61133e-08	1.52692e-10	0.196863	1.97316e-08	0.0339215	0.158697	7.81584e-16	7.97519e-08	0.830962	1.93686e-05	1.4684e-05	9.47362e-08	0.0121031	0.188157
AMPH|273	8.9912e-06	0.176859	0.650581	2.43108e-12	3.34736e-14	0.021344	0.173942	4.18097e-11	1.7548e-64	5.17648e-37	4.59167e-16	9.29534e-09	0.903749	0.0276958	5.93351e-11	0.00327241	0.00200835	3.69751e-05	1.94625e-05	2.30203e-09
AMT|275	0.0028404	3.62751e-33	5.13287e-08	7.91483e-16	1.35643e-17	0.000411675	0.32963	1.35566e-06	3.06599e-33	8.66201e-28	2.85572e-07	9.38056e-10	0.203852	1.88451e-10	2.22905e-12	0.0055923	7.96943e-09	1.08056e-12	0.127805	0.00685511
AMZ2P1|201283	0.0213132	1.35738e-05	0.0149024	0.0061034	0.0231842	0.0162861	0.245008	0.00661805	2.37381e-10	2.6577e-11	0.000367003	3.25728e-05	0.173157	0.680248	0.017219	0.504151	0.343411	0.0254994	3.91378e-14	1.14812e-08
AMZ2|51321	0.0110491	4.16805e-13	0.00014962	1.44302e-10	5.43719e-11	0.0675886	2.10739e-06	0.0406972	3.57729e-23	1.21659e-12	5.41569e-13	3.15588e-05	5.87964e-20	3.34396e-23	0.00579216	0.138275	0.0402257	0.529413	5.87569e-08	0.962379
ANAPC11|51529	7.34049e-07	1.22216e-35	0.0353077	6.09705e-06	3.78649e-06	0.0227781	0.0208987	0.189084	0.0493232	0.77402	2.07101e-08	6.55532e-08	4.21726e-17	3.92811e-18	4.85654e-05	0.186173	0.656543	0.492214	0.000155619	2.55827e-09
ANAPC16|119504	5.26685e-05	2.97928e-22	0.00602591	0.00540185	0.000331038	0.00267015	1.16785e-07	6.7122e-10	5.98878e-18	3.0959e-10	0.0831378	7.45208e-06	2.53312e-11	1.36668e-09	1.14111e-07	0.0215841	6.37152e-07	5.5929e-10	4.29645e-14	0.000378798
ANAPC1|64682	0.272303	8.12207e-07	1.73166e-05	2.14146e-16	1.1471e-19	0.0030598	0.122753	0.017504	0.00209642	0.0112258	0.0246587	0.000128458	5.85315e-13	1.84692e-20	0.233309	0.00037957	4.03052e-10	3.13434e-12	4.51113e-05	0.0301061
ANAPC7|51434	0.0406739	1.36999e-35	0.000236993	9.93981e-21	3.53838e-26	0.00292179	0.154508	0.985365	0.000260045	0.266938	3.06069e-12	1.01714e-23	8.99725e-15	1.73522e-27	0.480922	1.93686e-05	0.000444354	3.09251e-07	0.826584	8.3582e-07
ANGEL1|23357	0.284099	3.11145e-09	0.00496857	2.58762e-13	4.15794e-17	0.546088	5.81522e-07	8.43953e-07	3.86508e-11	9.05165e-09	7.55174e-06	0.124398	0.231791	0.0283044	0.0011343	0.000264319	0.00381809	0.0443706	0.792265	0.0367556
ANGEL2|90806	0.860226	3.77988e-07	0.00602591	4.41371e-05	3.56237e-07	0.751837	0.922538	9.14817e-08	0.520378	0.000444109	0.0214672	5.25748e-09	0.000618672	0.10925	0.0492064	0.0451562	0.000715364	0.00699726	2.46545e-08	0.00125215
ANGPT1|284	6.36504e-05	1.86225e-50	0.419148	7.50951e-11	5.58666e-13	0.357765	0.00325798	4.21082e-07	5.78016e-19	2.04555e-10	6.54037e-17	0.00249166	3.79254e-30	7.98476e-29	2.06861e-22	0.000892574	0.00155529	0.000725769	0.00664441	1.04941e-07
ANGPTL1|9068	4.75814e-08	8.87971e-57	0.0105028	2.00263e-20	2.95078e-26	9.42373e-05	2.81751e-17	0.426771	7.43091e-55	6.5428e-35	7.53024e-17	6.46592e-17	1.48657e-31	1.35741e-29	1.8651e-12	1.93686e-05	8.28437e-10	1.90855e-14	2.83346e-27	5.41092e-11
ANGPTL5|253935	7.35439e-09	1.33945e-40	0.315581	3.61538e-22	7.78657e-28	0.0140824	8.24547e-19	9.6512e-09	5.58667e-08	0.00150802	0.0129678	0.328513	1.24956e-25	1.35741e-29	5.39526e-06	1.93686e-05	0.000393929	8.17422e-06	4.28745e-19	1.46728e-06
ANGPTL6|83854	0.286029	4.98347e-23	2.59929e-05	8.43806e-09	9.85913e-13	0.0766422	3.17335e-07	3.95678e-10	2.27717e-12	8.20686e-07	0.265641	2.60955e-26	0.0698286	0.0850084	0.00720263	0.000142636	0.0417298	0.00414373	0.000518709	0.00335331
ANGPTL7|10218	2.42608e-09	7.21748e-58	0.00105708	2.45671e-22	5.03048e-28	0.00439661	7.01243e-14	1.80537e-07	1.72074e-20	1.281e-16	0.0047493	2.54346e-06	2.36247e-32	9.21125e-29	0.00202077	1.93686e-05	9.38904e-08	2.36846e-10	2.80271e-15	1.75382e-08
ANG|283	1.66297e-06	1.53352e-19	5.13287e-08	1.04596e-06	2.21865e-09	0.0510832	6.38586e-05	2.48586e-11	2.72147e-23	1.66536e-25	5.57252e-05	7.46056e-15	9.53485e-09	4.89569e-28	0.0091122	0.00131348	0.00582876	0.000488375	0.269044	1.99755e-05
ANK2|287	3.32397e-09	2.19476e-47	0.668733	3.04622e-20	1.3754e-25	0.0004637	1.66007e-11	6.24511e-11	5.83907e-58	5.30793e-32	1.25569e-16	3.65283e-05	1.65794e-13	2.84444e-25	2.0141e-14	2.02938e-05	3.94311e-06	8.43796e-10	4.2551e-27	6.68462e-11
ANK3|288	0.393349	0.138295	0.334191	6.25881e-21	5.13393e-26	0.00867273	1.85088e-11	1.30091e-08	5.30392e-41	1.95252e-31	6.21127e-07	2.80724e-15	4.20655e-18	5.65352e-16	0.104036	2.76225e-05	0.000587056	1.94451e-05	2.23891e-19	0.161782
ANKDD1A|348094	0.0077056	8.88449e-46	1.73166e-05	1.90599e-06	2.52367e-07	0.000332259	0.0379021	0.275353	1.78854e-12	4.33328e-16	0.502414	0.000125727	8.35031e-11	3.99708e-11	1.80444e-07	0.0627768	0.0265773	0.000150711	2.67018e-25	3.74528e-09
ANKLE2|23141	0.000230056	0.519409	0.000128042	9.32158e-16	3.75315e-20	0.000686729	2.65363e-11	0.043314	1.34981e-28	3.81269e-24	2.85674e-05	0.00236503	1.09163e-05	9.29896e-12	0.090357	7.91017e-05	1.75872e-10	2.13069e-13	3.14551e-18	0.594712
ANKRD12|23253	5.26685e-05	2.42487e-17	0.375819	1.18491e-14	2.54086e-18	0.00258545	0.00043146	0.000211688	0.0259638	0.516196	8.8914e-07	0.000289848	3.50455e-07	1.67184e-13	1.85042e-05	0.0002939	0.173506	0.00761851	1.89903e-19	1.40324e-08
ANKRD13A|88455	0.0513301	1.10473e-20	0.28384	3.51331e-21	2.01062e-26	0.223985	0.000144822	1.07573e-08	1.49875e-21	1.32606e-16	0.000415846	0.0307358	4.83813e-08	7.32402e-24	4.58572e-07	2.38368e-05	0.00741107	0.00272779	2.10775e-06	0.00814201
ANKRD13B|124930	0.0218222	3.85502e-09	9.8655e-07	3.18617e-21	1.15741e-26	0.00432922	4.28463e-07	3.32235e-08	2.09604e-28	4.72438e-22	7.18417e-14	3.34541e-16	4.70911e-14	1.08162e-21	4.17761e-11	2.05316e-05	4.2962e-09	1.20086e-11	0.00465891	0.000484812
ANKRD13C|81573	0.00205892	4.46771e-06	0.00405552	3.14308e-11	1.50603e-13	0.0280067	0.0208499	1.20183e-07	2.64441e-10	1.13826e-05	9.20553e-06	0.0217094	0.604738	2.00641e-07	0.730149	0.000562243	0.342206	0.828593	5.05328e-13	0.000161843
ANKRD13D|338692	0.000136289	1.61009e-27	7.08176e-07	4.86716e-15	8.01863e-19	0.00137692	0.000159133	0.42196	6.51067e-18	2.04763e-18	2.82503e-06	1.0574e-10	4.55118e-13	4.83525e-09	0.00643621	0.000204883	0.160344	0.000555075	2.72978e-15	6.80933e-06
ANKRD16|54522	0.000599378	4.44855e-07	0.00328222	1.22176e-12	1.51241e-16	0.129118	0.00690643	9.8175e-06	3.13318e-07	7.85728e-16	0.731632	3.93465e-08	4.0318e-12	2.37343e-19	1.89343e-09	0.000164893	0.740723	0.239479	0.00061395	0.596864
ANKRD22|118932	0.57336	1.36383e-29	9.17837e-05	2.25635e-09	2.34253e-10	0.0198478	5.5504e-06	0.888516	1.81662e-14	3.45669e-06	1.3692e-09	0.389857	1.93765e-20	4.21338e-23	0.0281514	0.0430452	0.724699	0.0968151	2.36325e-05	3.82761e-09
ANKRD23|200539	0.0042774	0.000164295	0.000203915	2.36434e-15	1.18924e-18	0.0888144	0.0344021	0.00206571	1.91786e-22	6.13229e-22	4.83426e-07	4.36806e-15	1.1446e-18	5.16688e-16	0.00396343	0.000469426	0.000592796	7.92284e-05	0.163917	0.601505
ANKRD29|147463	7.08146e-08	8.81648e-59	0.020665	0.0325999	0.00415234	0.00117177	0.000957235	1.49639e-09	1.3911e-27	7.47107e-15	7.14398e-10	7.39144e-08	4.88787e-30	2.06837e-27	0.632669	0.0221522	1.07298e-06	2.6383e-09	2.03392e-14	2.33412e-12
ANKRD32|84250	2.62016e-06	6.38951e-07	0.0114705	1.73304e-06	4.23888e-07	0.00172598	1.24733e-05	0.00113606	3.71479e-13	1.62151e-20	0.456966	1.48467e-05	3.1448e-12	1.21907e-13	0.56006	0.196642	1.58118e-10	1.53929e-13	0.00554908	0.00130105
ANKRD35|148741	3.44211e-06	1.23874e-44	3.11754e-05	6.74584e-18	3.87626e-22	0.382974	8.91381e-16	3.64416e-10	4.5905e-18	0.000576258	3.38198e-11	0.00492369	0.0141008	0.0868058	2.53044e-12	0.000100242	4.83292e-10	6.94623e-09	2.05116e-16	0.000118593
ANKRD36B|57730	0.214355	4.16932e-08	5.46497e-05	3.72552e-12	1.13712e-13	0.414641	0.00220967	0.551552	1.02117e-11	1.61543e-14	0.0628142	2.15003e-05	5.8063e-09	0.00113839	0.0156377	0.0173843	5.21998e-05	3.46429e-05	0.00374804	0.553567
ANKRD36|375248	0.523809	9.89232e-15	1.80535e-06	6.96584e-12	6.81568e-14	0.607082	1.33217e-06	0.126438	2.81718e-22	3.30218e-22	0.00040404	6.78161e-08	0.000350171	0.00649441	6.63951e-06	0.00631983	0.000927204	0.00633799	0.0284637	0.000618484
ANKRD37|353322	0.000381227	2.25755e-06	0.000317962	0.1391	0.355636	0.0492933	3.72266e-07	0.803002	4.82724e-28	1.54001e-28	0.000780733	9.80435e-10	1.74948e-06	4.8121e-08	0.238446	0.360934	0.000738853	6.87457e-05	5.25069e-19	0.00418303
ANKRD42|338699	0.00962979	0.0245061	0.00364317	0.000766917	0.000178804	0.594947	0.0165606	0.00300282	0.000539643	2.4084e-14	0.000273945	3.61833e-05	0.00234872	1.90462e-16	3.75555e-08	0.186173	0.000227031	0.0116633	1.38629e-06	0.749063
ANKRD43|134548	0.935805	0.763406	0.00118755	6.68772e-14	8.69821e-16	0.0389181	0.00735277	0.019684	6.60159e-60	3.60544e-38	2.18574e-16	3.37993e-12	0.905047	0.0176695	3.87765e-11	0.0143693	0.672222	0.0678438	4.18755e-05	0.025865
ANKRD44|91526	3.77058e-06	6.09601e-07	0.0652162	9.12362e-14	1.22368e-16	0.0104529	0.0416194	0.979715	0.113453	0.000166612	0.0458583	0.00680797	6.71264e-18	8.91317e-28	1.98409e-06	0.00198915	0.0238735	0.000406873	0.00037263	0.000152684
ANKRD46|157567	0.462661	5.22041e-12	1.80535e-06	0.000293069	3.79996e-05	0.139591	0.0374671	1.67537e-06	7.97107e-51	3.59211e-30	4.31168e-17	1.49008e-10	2.96004e-07	0.0153711	2.9554e-05	0.26642	0.662659	0.279091	8.48442e-20	2.67151e-05
ANKRD49|54851	0.00332182	0.00204175	0.000108692	0.0014411	0.000241362	0.84745	0.0099955	0.00902169	6.87544e-09	5.56277e-10	0.0272304	8.23035e-08	4.20875e-10	4.15785e-12	0.427714	0.186173	0.000285497	0.000558274	7.24765e-09	0.00142091
ANKRD53|79998	8.9678e-08	3.35973e-54	0.832318	1.24302e-16	2.52585e-20	0.00235156	0.000123261	1.18252e-08	1.25152e-05	4.10441e-09	0.173951	0.000320533	7.27286e-06	4.14755e-11	1.91139e-13	0.000327616	1.042e-10	9.06548e-14	5.54561e-19	0.00034892
ANKRD56|345079	0.465855	0.602929	8.3744e-08	3.38269e-17	6.4499e-19	0.112806	1.02006e-08	0.00794813	3.19627e-41	3.44284e-28	4.52262e-15	6.17119e-12	3.51427e-13	0.0571383	5.83997e-05	0.00689586	0.0365792	0.00690274	1.04396e-09	5.10509e-06
ANKRD57|65124	0.000255216	2.83466e-06	0.00212719	2.4583e-05	4.4785e-05	0.112806	0.0371229	3.54984e-06	1.37401e-38	9.03358e-20	2.33265e-14	1.19072e-15	2.53939e-13	8.06039e-14	9.12497e-15	0.387435	0.482341	0.536631	9.01524e-13	2.50777e-05
ANKRD58|347454	0.000640316	4.3309e-25	0.00212719	4.24572e-09	6.82312e-10	0.469366	6.48486e-05	0.246538	2.46162e-15	1.78302e-13	0.000470815	0.152616	4.2628e-09	9.11124e-15	0.00895021	0.0474366	0.147906	0.376785	9.02777e-05	3.71627e-05
ANKRD5|63926	9.77765e-06	1.94267e-15	0.020665	1.26721e-08	2.95099e-11	0.382974	0.00962569	0.0924607	0.000371706	7.90243e-10	0.112847	0.281998	5.54802e-11	2.13838e-15	0.311251	0.00173809	2.49127e-07	3.85988e-07	2.08359e-13	1.22568e-07
ANKRD6|22881	0.00127067	5.57238e-30	0.00548418	5.7307e-08	1.07152e-09	0.222276	1.03141e-09	5.26746e-10	2.12961e-07	0.548569	6.17291e-06	0.720305	2.38317e-15	4.26056e-09	0.00243922	0.00349261	0.0214201	0.0071826	0.00489272	0.0238692
ANKRD7|56311	0.00201973	0.000222622	0.0688709	0.000125826	6.75847e-08	0.864246	0.114675	0.808831	1.84358e-05	4.82934e-15	0.00241697	0.0143087	4.09856e-07	4.94322e-11	4.10137e-10	0.000128713	0.00316103	0.0167817	8.41903e-06	0.641391
ANKRD9|122416	0.0014901	0.00267409	0.547508	4.3599e-10	1.44332e-11	0.0340576	0.0566231	9.37662e-11	9.90881e-09	1.09174e-16	0.416223	3.009e-05	1.97839e-05	8.01437e-07	4.5251e-09	0.0215841	6.8919e-07	2.51645e-08	1.0816e-05	7.75844e-07
ANKS1B|56899	4.01053e-07	0.0367583	0.309831	2.46466e-20	2.16738e-25	0.000748168	7.9317e-18	3.0241e-08	0.68764	0.00463047	0.0794405	4.81244e-05	2.65725e-08	6.17606e-21	0.0318718	2.38368e-05	3.12007e-06	1.27676e-09	2.07776e-26	1.06969e-07
ANKZF1|55139	0.00122458	0.641814	0.000203915	3.8847e-20	8.08102e-26	0.495509	1.0733e-05	8.85669e-09	6.71759e-31	5.95015e-29	5.5579e-09	4.13328e-18	2.23232e-19	2.65279e-14	8.81171e-15	1.93686e-05	6.20895e-08	1.60824e-07	0.194074	1.2401e-09
ANLN|54443	1.91123e-06	4.36958e-56	3.39728e-07	2.45457e-22	5.10376e-28	1.98779e-05	3.23888e-14	0.00113606	3.35837e-46	6.39202e-30	1.83653e-13	6.52685e-24	1.15936e-31	1.35741e-29	0.00075504	1.93686e-05	8.33302e-16	8.34437e-22	9.07287e-10	1.61269e-11
ANO10|55129	0.313216	0.00253241	0.0304309	3.5467e-21	3.99409e-25	0.0487134	1.20586e-17	3.69061e-07	1.03918e-20	1.63378e-30	0.12425	1.63121e-12	0.0801361	1.67742e-18	0.888735	0.000327616	9.35131e-07	5.91786e-08	1.57559e-06	0.981741
ANO1|55107	0.0213132	2.91881e-16	3.77693e-05	0.00115016	0.00221835	0.0294018	8.70937e-09	0.0406972	3.82736e-05	1.86196e-25	7.49377e-09	5.1494e-13	7.64224e-05	0.753602	1.22138e-17	0.765343	0.107579	0.00461025	0.657169	0.00030774
ANO2|57101	3.46084e-05	1.48453e-25	0.131658	1.00184e-10	6.13425e-13	0.0122336	0.000174673	0.0698629	0.511676	4.85321e-07	2.72272e-13	1.94377e-10	2.19637e-26	7.08713e-24	0.735333	0.00509772	0.0305164	0.00149848	0.720401	1.07099e-05
ANO4|121601	8.52715e-05	5.11595e-30	9.81561e-05	2.2786e-09	1.13504e-11	0.106191	0.00313132	1.04792e-06	2.97096e-36	2.91672e-27	3.75097e-07	1.70487e-07	0.0042298	2.8886e-05	8.39743e-14	0.00296592	0.821834	0.545864	6.52414e-17	4.1586e-06
ANO5|203859	1.71877e-06	1.48371e-17	0.00405552	1.02314e-21	4.14405e-27	0.00065555	1.18467e-08	1.23978e-08	6.41343e-37	7.01235e-33	1.06487e-08	0.0321611	6.10603e-14	2.86721e-26	1.27223e-18	1.93686e-05	2.6626e-05	6.69455e-09	5.29763e-25	2.4261e-08
ANO8|57719	0.00217673	0.033237	0.0304309	5.84028e-08	1.67036e-08	0.0498862	4.46195e-11	0.267967	0.000259425	0.000172394	0.00142591	0.000130346	8.28197e-08	0.195955	6.59293e-08	0.0353483	0.629695	0.528501	9.46814e-06	1.56366e-05
ANO9|338440	0.00867539	3.73735e-26	1.36703e-06	0.00150189	9.08679e-06	0.290236	0.782135	0.120238	1.15501e-12	4.4379e-07	5.30687e-09	0.0354503	1.0492e-16	0.00678493	0.877504	0.00145814	0.00138414	0.000481035	0.242138	4.14759e-09
ANP32A|8125	5.64639e-05	5.14509e-21	5.3502e-06	1.98182e-05	1.11311e-06	0.261448	2.5634e-06	0.000166463	0.105401	0.0609941	0.0939991	6.47202e-05	0.436797	9.23405e-06	1.15111e-08	0.040049	0.0172191	0.0208109	0.000628894	1.14404e-09
ANP32E|81611	0.00923625	3.10765e-07	0.0612535	8.14392e-12	1.1654e-12	2.90032e-05	8.91381e-16	7.70284e-11	2.22289e-11	9.90855e-05	3.23392e-08	0.00010443	2.37938e-16	3.03121e-20	1.56186e-19	0.0613913	4.71055e-13	1.23495e-18	0.00133891	1.34171e-06
ANTXR2|118429	3.15541e-07	2.19476e-47	0.000236993	3.75895e-14	1.37544e-19	0.764559	0.000128956	7.10545e-07	0.412761	6.45277e-05	7.14398e-10	9.65194e-22	0.117695	1.0628e-21	9.80177e-09	2.92161e-05	0.0286731	0.0216721	3.50938e-08	2.31124e-12
ANXA11|311	0.0172979	4.46179e-12	8.3744e-08	1.56827e-13	1.94546e-14	0.182748	2.11868e-13	0.00948823	3.6378e-14	2.39861e-28	0.0697148	7.81379e-07	0.0206175	3.09398e-21	0.671411	0.0521112	0.03062	0.00738675	6.09895e-10	0.00627565
ANXA3|306	0.149577	9.52495e-41	1.73166e-05	5.92267e-18	1.48894e-22	0.326343	0.00152903	9.0685e-06	1.74952e-27	9.5322e-31	0.640648	1.48627e-16	3.76782e-30	2.96606e-27	0.00480395	6.42812e-05	0.362786	0.124521	0.000170897	0.0014034
ANXA5|308	0.0458086	2.3331e-15	0.000108692	0.00152895	0.00265492	0.53649	2.48685e-08	0.000306124	8.00322e-18	1.33993e-17	3.16495e-06	0.0105111	6.14972e-11	1.8999e-24	0.00307928	0.990872	0.00578574	0.00995204	1.67926e-12	9.83179e-10
ANXA9|8416	0.210507	3.87022e-21	0.0573165	7.41301e-16	7.03057e-21	0.570446	2.08593e-11	1.45738e-10	3.20782e-63	3.60544e-38	7.45601e-15	0.529168	5.15819e-07	0.000150633	0.00579216	3.44599e-05	0.00231018	0.0442046	0.000502208	0.000126023
AOC3|8639	5.5297e-09	2.29687e-55	0.00105252	4.93473e-15	4.26381e-19	0.000472462	0.00105098	2.44471e-06	1.25193e-15	0.00595219	2.38074e-15	2.30071e-11	1.89694e-32	1.35741e-29	5.44855e-10	6.6489e-05	4.85558e-06	1.03062e-09	0.0368389	3.60887e-12
AOX1|316	2.29917e-09	1.71807e-47	5.13287e-08	7.71412e-16	9.44782e-19	0.000584128	4.14888e-17	1.40727e-10	1.72481e-14	1.64021e-07	3.47919e-06	1.87759e-17	1.76197e-19	5.21529e-27	8.68053e-22	0.000504741	2.30201e-05	6.41624e-09	4.61679e-28	9.51085e-12
AP1G2|8906	0.0130102	4.85899e-16	1.80535e-06	0.000897317	6.08545e-05	0.610343	0.685321	0.00267976	1.81212e-24	1.81027e-15	2.54985e-12	0.0116952	1.06696e-18	7.17058e-08	5.76137e-10	0.0111285	0.0859939	0.0470015	0.0932178	5.83649e-05
AP1S1|1174	3.19953e-06	8.68348e-49	0.00729732	2.71217e-10	1.91994e-12	0.000294266	2.88669e-08	0.618305	0.0441948	0.709492	4.43458e-06	2.41393e-11	4.85656e-25	3.38597e-24	5.41436e-09	0.00286918	0.0599876	0.00133589	2.15648e-25	8.50963e-11
AP1S3|130340	0.542501	1.66929e-22	3.15063e-06	2.43655e-21	9.43899e-26	0.294514	0.00201396	6.31775e-09	0.00720519	0.000151664	0.000124597	0.00464999	0.900337	0.102225	0.381915	0.000153749	7.59666e-06	7.72774e-06	1.06989e-20	6.4507e-10
AP2M1|1173	0.00894774	4.15011e-24	0.000550513	1.87651e-08	5.58646e-10	0.00485737	1.56781e-17	0.002127	7.36302e-10	3.55337e-06	2.37652e-09	1.05241e-08	0.888869	8.80511e-26	0.0108796	0.01838	0.00292534	0.626769	5.75473e-21	0.0943035
AP2S1|1175	5.50773e-06	8.69254e-38	0.0176515	0.0378719	0.0599834	0.00127149	0.00839149	8.20395e-05	1.13176e-15	7.96466e-14	0.00395854	0.967038	9.47477e-05	3.36522e-15	2.81004e-07	0.676664	0.792118	0.169898	8.46355e-08	2.27294e-11
AP3B2|8120	0.213072	4.09249e-06	0.000281245	3.38684e-16	3.04483e-19	0.31245	0.0273819	0.0329162	0.000131407	7.30777e-12	0.00203915	0.490935	0.229387	1.26721e-15	1.7278e-07	0.000626786	1.34576e-05	3.07835e-05	2.46605e-05	0.0324079
AP4M1|9179	0.000313397	1.67982e-33	5.13287e-08	6.83612e-07	4.87997e-08	0.261448	0.00766474	0.348222	5.77259e-37	4.52592e-28	3.82989e-13	3.99428e-19	2.64319e-09	6.1254e-06	2.87092e-08	0.0390452	0.464805	0.209874	9.88416e-15	1.54884e-06
AP4S1|11154	0.00199743	1.95246e-14	0.813464	8.48314e-09	1.62133e-12	0.610343	0.00314465	0.0134543	2.39027e-19	1.05277e-13	0.00340195	0.000105424	0.195473	0.0143845	4.43326e-14	0.000204883	0.104512	0.277719	9.45249e-22	1.29816e-07
APBA1|320	0.000374418	1.00643e-46	4.56479e-05	1.14627e-15	1.38991e-19	0.0590293	0.117061	7.58488e-08	8.07613e-10	3.12277e-05	2.13029e-05	3.89436e-06	0.00078815	0.205816	6.04219e-05	9.7145e-05	0.0545341	0.00999841	4.6702e-10	1.8702e-10
APBA2|321	0.17474	0.00370187	0.00602591	0.0487756	0.0187578	0.263544	8.5204e-18	0.000337961	4.31755e-11	7.89817e-06	3.64326e-10	0.0285045	3.29299e-12	2.05321e-11	2.50256e-12	0.297408	0.0299166	0.00862936	2.97339e-09	1.14181e-06
APBB1|322	9.02849e-08	9.06007e-23	0.00448413	2.77223e-14	2.70461e-17	0.00120594	1.36277e-08	5.28167e-05	8.43078e-20	2.55884e-13	3.34763e-06	1.66027e-05	2.54961e-29	1.87586e-28	3.68118e-17	0.000422579	2.8938e-06	2.08141e-09	2.91638e-07	2.17151e-12
APC2|10297	0.408636	4.8109e-09	0.0149024	4.17044e-10	8.1381e-13	0.00214315	1.01053e-07	4.3734e-08	4.70381e-22	5.93759e-16	0.000126561	4.4357e-17	5.46549e-07	5.95466e-10	5.82496e-09	0.00306049	0.064358	0.00141825	0.119177	0.120611
APCDD1L|164284	0.00121858	4.17313e-35	0.368454	1.03109e-10	4.53302e-14	0.213293	2.41151e-05	3.45973e-10	9.59737e-54	3.34084e-26	2.46802e-17	0.947182	6.89281e-17	5.66952e-22	1.28803e-08	0.000236963	0.00122323	0.000620908	4.20201e-08	0.0886938
APCDD1|147495	6.99022e-06	4.01106e-58	0.000175091	7.84566e-05	1.08084e-06	0.613401	0.388183	3.50804e-05	5.41213e-09	0.58279	2.26087e-10	7.64567e-08	8.63227e-14	2.23229e-05	2.33319e-07	0.0259486	6.43956e-08	4.02613e-07	0.00023699	0.00670556
APEX1|328	0.000446606	9.49516e-10	0.00496857	1.04655e-11	1.3473e-12	0.00413413	0.000845219	0.584543	5.94178e-17	1.06648e-15	0.000770001	6.73243e-11	5.46884e-23	3.59669e-22	5.10136e-12	0.0345023	0.18164	0.0146153	3.15217e-07	0.00164901
APEX2|27301	3.8735e-07	2.61037e-42	2.56703e-05	5.41805e-07	1.02528e-09	0.000321558	2.29783e-06	1.20183e-07	7.57926e-05	0.345911	3.53814e-05	8.32974e-09	2.82653e-19	3.55739e-28	0.740781	0.00145814	0.034717	4.76457e-05	5.58212e-10	2.82897e-12
APITD1|378708	4.25059e-05	5.21968e-38	0.722491	4.67715e-08	2.04713e-07	0.025613	0.109145	1.07798e-10	5.06978e-14	2.74803e-08	0.0091175	0.035769	7.21487e-12	1.24816e-10	0.471496	0.480201	0.0280871	0.00346167	5.76909e-08	6.36282e-06
APLN|8862	9.45612e-05	0.528507	0.000482872	7.81699e-21	2.21081e-26	0.0481394	1.36347e-12	0.0725728	8.83004e-09	3.31323e-33	9.902e-12	1.21544e-24	3.05185e-15	3.64081e-21	8.6023e-09	1.93686e-05	4.00842e-13	7.69341e-14	3.4204e-21	0.0282708
APLP1|333	0.578699	7.50317e-17	1.80535e-06	5.80991e-16	6.68023e-20	0.00735912	1.78372e-05	0.0797635	6.35424e-22	1.03544e-08	5.73498e-12	0.000474638	0.0428926	0.0230529	0.253895	0.00014801	0.000412712	2.11409e-06	2.41717e-05	0.00587075
APOA1|335	0.49835	8.82314e-11	5.13287e-08	0.0136401	0.0175023	0.0647279	0.093844	2.41879e-09	1.34839e-20	3.96732e-09	7.33526e-09	7.57257e-18	7.73246e-27	1.60958e-25	2.19876e-06	0.676664	0.00775774	0.000620908	2.46274e-16	0.177563
APOA2|336	0.0129287	0.00320502	2.35506e-05	7.69511e-06	3.92718e-07	0.0546811	0.0169611	0.0122049	6.48467e-18	1.02144e-12	3.05333e-06	0.486357	0.00019031	0.259054	0.290395	0.0350632	0.000578163	0.000115654	2.00608e-07	0.203619
APOB48R|55911	0.875338	2.02206e-19	0.686919	3.06579e-17	8.79836e-20	0.0470157	0.0100476	7.90822e-05	1.0217e-44	4.33525e-26	9.42076e-13	0.00164845	2.38842e-23	4.38592e-26	0.468294	0.00278163	0.0160279	0.00327729	0.00874504	0.0367556
APOBEC2|10930	1.15985e-07	3.14961e-20	0.00134931	5.33689e-05	4.57171e-07	0.00174641	2.06896e-08	9.8175e-06	3.46407e-06	0.000308989	0.292345	0.000115779	7.19828e-05	2.97452e-22	1.36888e-12	0.00316215	2.30964e-09	1.68818e-12	1.7087e-08	0.0174096
APOBEC3B|9582	7.16572e-05	3.13494e-33	4.56479e-05	1.68114e-12	2.01649e-14	0.00027503	5.59618e-13	8.50707e-05	2.2368e-18	4.1558e-15	2.02047e-05	1.49156e-08	4.94582e-16	1.84652e-27	0.000100813	0.00877593	3.84854e-08	1.50218e-12	0.00104256	6.98259e-11
APOBEC3C|27350	0.703841	5.0926e-32	0.000550513	1.98861e-07	4.56934e-11	0.0403637	0.711618	1.50722e-07	1.53395e-34	6.73144e-30	2.20805e-10	1.96462e-06	0.733847	6.15103e-06	4.85783e-23	9.05995e-05	0.000521516	0.0815585	0.956288	7.62583e-11
APOBEC3F|200316	0.135737	0.0398128	0.00190161	0.000170721	1.32965e-05	0.00373075	0.000396777	0.00140497	2.96674e-43	2.33995e-32	3.93395e-13	0.182652	0.000146559	4.45254e-09	2.3997e-13	0.0877501	0.0297199	0.000287637	0.763595	0.131112
APOB|338	0.00192614	2.07768e-55	5.13287e-08	8.39357e-10	8.34909e-11	0.275785	0.000609898	0.0401415	0.000924119	2.15189e-10	0.0153292	1.6535e-16	0.000245046	6.36349e-14	2.73498e-11	0.0128389	9.14804e-05	5.12208e-05	0.720799	3.59635e-07
APOC1|341	1.37163e-06	2.39178e-18	5.13287e-08	0.0251333	0.0174422	3.74575e-05	1.61061e-09	2.54633e-09	2.85756e-67	2.75523e-38	2.18264e-17	2.37607e-07	2.42964e-17	3.42903e-20	2.88619e-15	0.561112	6.36059e-13	1.03624e-16	2.60576e-09	1.73343e-07
APOC2|344	0.000325679	2.69745e-26	1.80535e-06	1.1591e-07	1.82349e-10	1.98779e-05	3.24979e-07	0.246538	2.73597e-17	1.07808e-11	4.51866e-05	0.0598624	3.46046e-11	2.1067e-15	1.96692e-07	0.00161802	0.00944937	3.15447e-05	5.68666e-08	0.000182968
APOC4|346	0.0215022	3.37826e-10	2.35506e-05	0.264571	0.201163	0.0896884	0.035907	2.19055e-10	1.08117e-43	2.29186e-23	5.98023e-12	2.73706e-08	3.62021e-11	5.22367e-14	0.000381894	0.594287	0.00287687	0.000530363	0.000394164	0.0510668
APOD|347	6.45226e-06	3.26837e-43	0.686919	5.98361e-07	7.18886e-08	0.00122795	2.08182e-15	2.01027e-09	1.24969e-42	7.33155e-22	3.47612e-13	0.073829	0.243908	4.07665e-09	8.63008e-05	0.0642469	0.00136559	1.31099e-06	5.67929e-24	1.37111e-10
APOL1|8542	0.0855944	0.000725671	3.11754e-05	0.0310664	0.00254327	0.0710877	1.86098e-10	0.0124994	3.35527e-37	3.81053e-25	2.61288e-09	4.61816e-15	0.0344131	0.0120387	3.09602e-07	0.00802988	0.116771	0.0252027	1.84038e-06	0.0708487
APOL6|80830	0.0251399	6.23162e-16	1.36703e-06	1.36198e-07	5.42322e-07	0.0398767	0.33189	1.00371e-06	2.66447e-24	4.71118e-25	0.0376567	1.56187e-18	0.00126725	4.70063e-14	0.0245046	0.724522	0.0127065	0.00113586	0.28378	0.280295
APOLD1|81575	5.57712e-09	1.62604e-32	0.992439	0.0132266	0.00929775	0.00593209	0.0255712	0.39329	0.00925262	8.36253e-21	4.97647e-13	0.0135298	4.05691e-16	1.39351e-21	6.45881e-05	0.541553	0.0365169	0.000302075	0.546978	1.65084e-08
APOO|79135	4.74486e-05	3.30283e-50	0.00295228	0.0174925	0.0237576	0.868998	0.0449086	7.04362e-10	1.72327e-29	4.18521e-32	3.41206e-06	0.00012007	8.28713e-13	1.45205e-23	0.000115917	0.6492	0.0639939	0.118583	5.29671e-10	1.37479e-08
APPBP2|10513	0.00524885	5.52162e-08	0.0695007	4.40415e-14	7.72873e-17	0.0741958	0.000825197	3.0241e-08	2.56403e-05	1.73842e-09	0.483655	0.0013708	0.000567147	1.91996e-05	0.0198073	0.000696513	0.335893	0.104016	2.8369e-15	3.02721e-08
APTX|54840	0.00171508	6.74919e-25	0.722491	1.27902e-09	6.2718e-12	0.121015	6.51059e-05	0.0891897	4.12091e-06	9.31329e-14	0.0259192	0.111478	3.48451e-05	2.7134e-16	7.94359e-10	0.0055923	0.000225994	3.39592e-05	0.582506	2.50777e-05
AQP11|282679	0.00728552	0.602458	5.13287e-08	1.61574e-15	1.00609e-18	0.360149	0.0207786	0.04155	0.000731866	0.000102372	0.114637	0.00141063	1.20495e-27	8.40563e-19	0.00192585	0.000453418	0.976392	0.616566	1.05093e-11	0.00323919
AQP1|358	1.73641e-09	2.39416e-58	0.00960774	1.73084e-10	2.93821e-12	0.127937	3.79002e-08	2.13433e-11	1.43903e-17	4.6497e-15	0.038206	0.000558069	3.82417e-22	1.61951e-29	7.35164e-05	0.00306049	0.0407488	0.00311302	1.29809e-17	1.91383e-10
AQP2|359	7.8847e-09	2.50929e-16	0.0311877	1.76648e-07	5.01084e-07	0.735932	8.74535e-05	2.13433e-11	8.74859e-73	1.16794e-40	1.60433e-18	0.587069	0.0584498	3.20766e-18	7.19563e-15	0.55436	0.000862791	0.0127683	0.397732	0.000190775
AQP3|360	0.0907894	0.0219007	0.022409	0.035995	0.00309614	0.442055	4.71736e-11	2.49179e-11	2.87692e-62	5.5012e-33	1.54399e-17	8.57028e-21	0.666178	4.30741e-10	3.09613e-05	0.0441494	0.00247491	0.0509858	0.00138443	0.364085
AQP4|361	1.61124e-07	4.19446e-39	0.668733	9.7324e-17	8.18106e-23	0.00169694	1.48188e-16	1.26457e-10	1.54386e-22	3.89938e-14	2.20366e-06	2.24914e-11	1.89694e-32	1.35741e-29	6.93164e-10	1.93686e-05	4.76564e-14	2.19188e-17	3.67897e-16	0.0914903
AQP5|362	0.022408	3.3231e-14	0.0389919	1.08714e-07	1.57631e-08	0.340722	9.98161e-10	6.31775e-09	1.80518e-54	9.89803e-38	1.74085e-10	0.00132502	0.0739103	8.85208e-15	7.03741e-18	0.0778448	0.462646	0.219989	2.78326e-06	5.27883e-06
AQP7|364	3.16811e-05	2.41508e-56	1.44172e-07	6.56306e-20	4.64053e-25	0.0436455	1.64286e-20	0.0155475	7.36451e-34	9.20778e-20	1.17341e-11	1.13153e-20	0.215002	1.42912e-27	0.0110855	2.36546e-05	0.0126571	0.000929016	5.00547e-07	2.47549e-07
AQP8|343	0.38472	0.32814	0.0382679	2.94561e-21	6.32873e-27	0.0236312	0.955048	0.000435052	1.15537e-14	4.36768e-10	0.00147381	2.89077e-05	4.37947e-07	5.26729e-12	0.434568	1.93686e-05	0.2857	0.0263957	6.82347e-11	9.10436e-08
AQP9|366	0.0961283	0.000325845	5.13287e-08	3.79652e-06	1.95834e-07	0.0125841	7.2901e-09	0.529824	1.60107e-17	1.03613e-15	0.000418876	2.30435e-10	2.16733e-20	4.11509e-24	1.62222e-09	0.0546662	0.00196619	0.000111015	3.14019e-05	0.0468443
AQPEP|206338	0.00577496	7.68693e-52	0.0492763	7.34793e-20	3.86328e-25	0.0318713	1.67166e-05	0.0239035	0.0583951	5.05649e-06	0.0266218	0.000334151	0.0595654	0.720635	0.925914	2.23602e-05	9.64813e-06	4.5119e-07	3.70071e-05	0.843282
ARAF|369	0.56397	0.000108165	0.00729732	5.41867e-12	1.7799e-13	0.0682495	0.00127969	5.73373e-07	3.81862e-21	5.69052e-14	3.43897e-12	1.105e-07	0.00883217	1.28377e-17	0.752772	0.0239845	0.00333552	0.000212206	0.00147378	0.994131
ARAP1|116985	0.783749	0.00847813	0.00150769	0.0108584	0.027493	0.585577	0.0192311	2.00079e-10	9.92366e-12	5.921e-16	0.418341	6.18193e-06	3.99339e-19	1.0628e-21	0.0222581	0.868667	0.0173374	0.0122009	3.10747e-18	9.3718e-05
ARAP3|64411	0.829602	6.8399e-49	0.00800454	0.000421635	6.97629e-06	0.670175	2.97113e-07	1.19413e-06	0.926418	4.03577e-17	7.75382e-16	0.0695555	3.89309e-25	1.17639e-25	4.6602e-08	0.0108003	8.98647e-09	8.57639e-08	1.38583e-17	0.000181565
ARC|23237	3.10803e-07	1.86789e-27	0.61617	1.70479e-06	5.17875e-08	0.165827	0.00240677	6.70102e-11	2.10771e-34	8.08159e-10	3.13545e-15	0.301543	1.79184e-28	2.52902e-25	0.000860247	0.0259486	5.36638e-07	1.83409e-07	5.98467e-07	2.50669e-06
ARFGAP1|55738	1.9889e-07	5.69661e-41	3.11754e-05	9.33009e-20	2.79858e-25	0.0273207	2.85235e-16	3.10315e-07	3.43108e-22	3.11119e-18	6.09045e-07	5.33399e-16	1.51722e-21	5.87404e-11	1.11466e-10	1.95879e-05	4.84049e-08	1.49767e-09	0.0366896	0.000148249
ARG2|384	0.00465953	3.03723e-19	0.112026	0.00048707	2.53867e-05	0.253446	8.78318e-08	4.35901e-06	2.64629e-47	1.08355e-25	1.74067e-15	0.875125	7.91721e-06	1.06408e-06	0.701068	0.0311741	0.000985198	0.000909155	0.000628894	0.000861664
ARGLU1|55082	0.140322	7.93615e-25	0.0501553	7.58625e-10	8.00314e-13	0.213293	0.521308	2.20778e-09	4.78352e-06	6.07648e-09	0.0136954	0.00242299	0.0334537	0.00680233	3.69275e-06	0.00122956	0.00746956	0.151888	0.0267322	0.00173369
ARHGAP10|79658	2.55582e-06	5.3606e-50	0.0379353	2.38435e-05	4.56634e-08	0.00091794	7.5717e-09	2.31556e-09	8.72423e-08	3.17771e-13	0.817286	4.01575e-15	1.67233e-06	7.0172e-17	9.33195e-12	0.000486833	6.51451e-06	9.21469e-09	7.3423e-07	2.68625e-10
ARHGAP11A|9824	3.20247e-07	1.53691e-48	2.56703e-05	9.12362e-14	2.73684e-15	2.13765e-05	6.33291e-14	6.31775e-09	5.32857e-45	1.74819e-29	1.66892e-11	6.91114e-22	3.17164e-27	1.35741e-29	1.23668e-06	0.0128389	1.12526e-15	1.00649e-21	0.0207609	9.51085e-12
ARHGAP11B|89839	3.17517e-06	2.50424e-30	0.000472662	3.63793e-12	1.37055e-13	3.88677e-05	2.13179e-08	0.00021553	1.06847e-25	9.66976e-22	0.00189984	6.02647e-12	7.15425e-21	2.28712e-27	0.0488515	0.0178771	8.51868e-13	3.69466e-18	0.941373	1.90323e-08
ARHGAP19|84986	0.707277	1.28147e-34	7.74594e-05	0.0367568	0.00109893	0.0141909	0.429128	6.64053e-09	2.0376e-19	5.13932e-10	2.90356e-11	7.64567e-08	2.06645e-06	0.12064	0.174292	0.013205	0.00367426	5.24098e-05	4.23732e-12	0.0187898
ARHGAP20|57569	2.05896e-08	2.56874e-62	1.39864e-05	1.26469e-21	7.61078e-27	0.00542655	8.4713e-18	0.000166463	0.00165005	0.196917	8.05404e-10	1.29447e-14	9.84362e-06	9.79584e-25	8.67423e-19	2.62334e-05	5.7223e-07	2.73929e-09	8.41684e-14	1.86266e-12
ARHGAP24|83478	2.45411e-06	5.21918e-49	0.975259	9.38615e-06	2.7286e-08	9.77071e-05	0.100625	5.79518e-10	1.88424e-63	2.85206e-37	2.17295e-15	1.8873e-08	1.50157e-29	1.97687e-20	2.83746e-13	0.00095682	2.38108e-05	1.21882e-09	1.71016e-24	1.54202e-07
ARHGAP28|79822	0.00225627	1.59416e-21	0.260587	2.77223e-14	9.42995e-18	0.818168	0.249873	0.0725728	1.97074e-18	6.22435e-07	1.60353e-14	0.00480746	1.18736e-16	0.135262	0.0270978	0.000255068	0.000400927	0.00561685	2.0918e-14	1.06969e-07
ARHGAP31|57514	8.77174e-05	4.37513e-40	0.722491	4.81286e-09	1.6013e-11	0.0689786	0.0347975	0.012809	0.00719612	1.17807e-11	9.15009e-08	0.00321135	1.30556e-32	1.35741e-29	2.28245e-05	0.00242929	0.0535563	0.00345402	4.04104e-08	7.62583e-11
ARHGAP33|115703	0.0077056	7.79368e-12	8.75153e-06	5.547e-10	1.72061e-12	0.276603	6.14067e-06	0.216471	3.57855e-19	2.05819e-24	0.0435671	3.07341e-19	3.4027e-11	3.18e-08	3.50427e-06	0.00227522	0.0495249	0.013277	3.02716e-05	0.692936
ARHGAP39|80728	1.67397e-09	5.7114e-48	4.93505e-07	8.0274e-16	4.61046e-20	0.000385823	0.00832624	0.796854	6.5638e-05	4.41433e-18	0.00369297	3.49544e-18	1.15005e-14	3.47143e-09	6.33331e-11	6.87519e-05	1.47599e-12	1.50989e-16	1.98906e-06	3.07821e-07
ARHGAP6|395	2.56761e-08	5.36829e-45	0.0941831	2.99984e-06	2.41634e-08	0.00287747	4.2597e-08	3.80931e-10	3.60206e-30	1.12202e-21	1.67661e-14	0.0871664	4.09977e-32	2.55418e-29	0.517358	0.00594053	0.0227328	8.46285e-05	5.45163e-25	1.89058e-12
ARHGAP8|23779	8.57905e-08	6.49746e-18	1.11101e-05	8.52336e-11	4.46629e-13	0.00335123	0.000149241	7.62628e-05	1.41019e-23	2.61782e-30	0.000129583	5.47499e-05	1.42375e-10	1.18384e-08	3.20183e-09	0.00156318	5.2901e-14	6.33133e-17	0.00388865	1.27178e-06
ARHGEF10|9639	9.38325e-05	1.45334e-49	1.44172e-07	0.00447021	0.0127682	0.0132915	0.163947	3.13903e-06	1.74757e-24	3.46487e-25	1.83562e-06	0.759853	2.52251e-21	1.90731e-28	0.0116249	0.841504	0.994213	0.20182	6.97417e-05	1.16167e-11
ARHGEF12|23365	2.37678e-05	9.89232e-15	0.000815188	4.33488e-09	6.43867e-10	0.00367329	9.75345e-07	0.748828	2.47817e-28	4.44387e-25	4.992e-11	8.64573e-15	2.00823e-06	2.85676e-18	0.00104501	0.0441494	0.188311	0.858036	0.774524	2.43133e-05
ARHGEF18|23370	0.367149	1.26564e-18	3.39728e-07	6.38404e-16	1.34766e-16	0.0590293	0.318065	0.216471	6.86928e-36	9.31423e-31	7.41001e-12	5.41165e-09	1.15077e-07	2.19207e-08	2.38076e-06	0.0441494	0.00464515	0.000454314	0.00068224	0.879913
ARHGEF19|128272	0.00234038	5.32538e-17	0.00295228	2.37937e-17	1.17055e-21	0.231567	0.155722	1.00009e-07	0.880534	0.0468117	0.463878	0.00592385	1.15086e-21	3.50404e-28	4.6955e-14	6.87519e-05	0.021061	0.00588119	5.9705e-11	3.27126e-08
ARHGEF1|9138	0.00208359	2.15929e-08	0.000128042	3.09848e-10	7.16341e-13	0.00757516	2.89281e-13	7.90822e-05	1.18086e-29	8.36371e-32	0.000218932	6.9174e-09	0.388546	1.78316e-05	1.56105e-06	0.00145814	6.8919e-07	5.95431e-09	0.574955	0.806797
ARHGEF37|389337	4.00334e-05	1.52573e-28	0.650581	1.9864e-21	3.9513e-25	1.98779e-05	0.00361411	0.584543	0.184437	0.000170455	5.85575e-13	2.0178e-07	9.4673e-23	2.51129e-14	0.0139834	0.000339959	1.64132e-13	7.60809e-18	1.41914e-14	8.05382e-07
ARHGEF3|50650	3.3577e-06	0.180984	0.000274495	0.388932	0.846602	0.0353759	9.05236e-10	0.000259472	1.86196e-48	8.54866e-31	4.7793e-13	0.00111792	2.44622e-28	1.39112e-28	0.000151122	0.0169347	0.653212	0.125658	3.26331e-08	2.79653e-07
ARHGEF4|50649	0.0203891	3.92378e-38	0.13927	0.0306788	0.00299718	0.199226	0.154256	1.80345e-07	5.93884e-30	3.94557e-21	3.85999e-06	3.14305e-05	6.79194e-11	6.99629e-13	5.10136e-12	0.0117886	0.000715364	0.0745593	9.9234e-16	0.72231
ARHGEF6|9459	2.76675e-06	3.1922e-44	0.419148	1.05781e-16	5.86968e-20	0.00464549	0.00297824	3.0241e-08	1.72437e-21	4.88971e-29	0.94906	0.00040262	2.27446e-30	5.2393e-29	0.0001703	0.000437841	0.00292534	1.56207e-05	0.0924507	5.30197e-11
ARHGEF9|23229	7.4337e-06	1.76202e-21	0.0105028	9.20048e-19	1.07067e-24	7.73185e-05	6.23347e-06	0.997333	2.19995e-13	2.46194e-10	1.49697e-06	0.000241253	5.3639e-06	1.89046e-16	4.03475e-13	1.93686e-05	2.37384e-07	4.56569e-12	1.81919e-09	2.84957e-08
ARID3A|1820	0.000548522	1.56138e-24	0.000128042	6.30872e-16	1.23635e-21	0.00135912	1.85088e-11	2.88683e-08	1.25174e-13	0.00178286	1.03556e-13	5.68307e-11	2.19906e-05	3.74474e-10	5.73025e-10	1.93686e-05	0.0419844	0.000434922	0.0124476	3.9133e-08
ARID4A|5926	2.32234e-05	4.26182e-35	0.000420785	7.60952e-06	1.0058e-06	0.00513263	0.000130404	3.77722e-05	0.000113889	0.439661	6.4652e-06	8.43262e-12	4.0318e-16	5.32813e-25	6.90984e-09	0.0381197	0.59043	0.375611	4.28966e-07	2.16319e-09
ARL16|339231	0.000119051	5.854e-05	0.00150769	1.24685e-06	1.3623e-06	0.651525	0.385846	3.80931e-10	0.00317596	0.000457251	1.02498e-06	7.97951e-20	7.48349e-14	5.07173e-12	0.00217121	0.366134	0.83313	0.919667	0.00388865	0.00145505
ARL2BP|23568	0.00496175	7.47722e-13	0.000236993	0.108404	0.00750218	0.610343	0.0206015	9.81489e-05	2.96389e-52	2.57556e-30	1.89287e-15	0.00640617	8.99783e-09	0.0081368	6.94292e-13	0.00242929	4.64712e-05	0.0039799	0.0361643	4.3648e-10
ARL4C|10123	0.365595	4.15018e-17	0.000203915	0.139554	0.129827	0.02833	0.000315184	8.82288e-05	2.273e-20	9.09903e-18	5.35219e-07	1.77708e-05	1.47205e-08	2.369e-16	2.77085e-11	0.848236	0.12946	0.00615673	0.00865885	3.77673e-05
ARL4D|379	0.000184838	2.15048e-11	7.08176e-07	3.06019e-15	1.03852e-18	0.585577	0.00040212	0.441404	1.71216e-45	3.1796e-34	2.55975e-11	5.24234e-05	0.0497147	3.41932e-14	1.76723e-18	0.000352755	4.70409e-08	4.68839e-05	6.81125e-14	0.0144875
ARL6IP1|23204	1.45315e-05	4.26725e-37	2.1409e-05	1.56403e-05	6.55597e-07	6.46665e-05	6.97967e-12	0.189084	9.76045e-07	1.60569e-11	0.295887	5.23285e-16	5.42312e-14	1.3248e-15	0.00132551	0.0735573	3.79557e-08	3.35296e-12	0.248881	6.80799e-09
ARL6IP5|10550	0.00423253	1.24063e-21	0.61617	3.17693e-12	1.27422e-15	0.00568339	1.82912e-08	0.000250787	3.67675e-25	5.82444e-07	1.62575e-14	0.00319313	9.19256e-05	1.21709e-25	0.0499324	0.000339959	0.00106552	1.81146e-05	1.622e-17	0.00641784
ARL6IP6|151188	0.00134357	0.0740851	0.000175091	1.91799e-10	7.69827e-12	4.86668e-05	8.19679e-10	3.69061e-07	1.12605e-17	7.00792e-20	2.11147e-05	0.000831212	0.40154	1.07125e-20	0.000919793	0.0273408	7.60148e-08	5.20969e-13	2.79365e-05	0.676041
ARMC10|83787	0.03127	8.18348e-15	0.0695007	1.65513e-21	3.96186e-26	0.0398767	0.00265396	0.630462	1.43949e-20	3.1947e-10	9.53179e-12	4.5469e-05	2.88584e-16	2.94412e-17	7.89559e-05	6.87519e-05	2.08352e-06	7.17634e-08	8.58096e-05	0.00114489
ARMC4|55130	1.10128e-06	0.00187918	0.0464643	2.26891e-05	1.41501e-07	0.207934	0.00987417	8.43953e-07	0.00967721	8.26728e-06	0.971857	1.20688e-07	2.09207e-09	6.01331e-15	0.229363	0.000605276	0.145722	0.0477421	0.000842968	0.0433621
ARMC6|93436	1.25851e-05	3.69778e-28	2.22504e-07	3.93703e-13	2.30705e-14	0.000845331	0.155504	1.57029e-05	0.349356	0.565618	0.18893	1.4091e-10	0.00173046	9.12461e-14	1.24239e-16	0.00851579	0.00133594	9.02844e-07	0.00311215	4.84409e-07
ARMC9|80210	0.817494	8.90402e-30	2.40027e-06	5.04571e-05	0.000804774	0.582557	2.95502e-06	1.08321e-09	0.00035296	1.20413e-12	1.96212e-06	3.48602e-10	0.62796	2.91632e-22	0.985882	0.56757	0.0232524	0.0253457	5.18849e-09	8.30089e-05
ARMCX1|51309	8.86338e-07	1.94685e-19	0.00877087	6.82988e-16	7.26256e-20	0.00192166	0.00116118	4.56572e-08	1.96257e-15	4.32196e-06	4.67631e-09	0.00131393	1.53587e-23	2.73745e-20	2.86794e-18	0.000128713	2.9042e-07	2.51952e-10	7.06398e-19	5.99629e-12
ARMCX3|51566	0.0364778	0.000113679	0.000482872	1.34526e-05	4.18773e-07	0.0132915	0.0767784	5.81327e-06	2.25967e-20	1.18022e-18	8.58984e-11	0.00224499	0.116937	2.38703e-11	0.948445	0.022738	0.975738	0.174579	7.97736e-17	1.83894e-05
ARNTL2|56938	0.00468703	0.554243	0.00118755	2.58734e-21	4.23535e-26	0.0205535	0.154748	0.0183451	3.15786e-13	4.57875e-09	8.68041e-08	0.215746	1.49324e-18	1.92113e-28	0.00146121	7.12931e-05	0.00181533	4.01541e-05	4.29267e-06	6.56068e-07
ARNT|405	0.00160362	2.01844e-15	0.0149024	7.19359e-15	2.62471e-17	0.136913	0.437585	3.22212e-09	2.44861e-07	0.00631495	7.90869e-07	0.718516	1.15077e-07	1.90782e-18	5.95894e-06	0.00360571	0.45745	0.210992	3.50938e-08	2.68625e-10
ARPC1B|10095	3.1365e-05	1.2247e-29	3.15063e-06	5.68419e-05	2.82859e-06	2.74255e-05	2.44241e-17	0.000121508	7.5902e-31	3.94449e-20	1.97879e-15	1.42454e-07	0.00409489	3.28951e-07	0.498931	0.013205	2.88532e-05	2.30461e-09	5.02479e-07	9.69299e-07
ARPC2|10109	0.384	5.79302e-08	1.36703e-06	3.6885e-08	3.06691e-09	0.0301447	0.464305	1.03189e-09	1.70379e-08	4.44643e-10	9.41051e-05	8.43173e-05	1.93641e-11	0.0690092	5.98815e-12	0.0409543	0.0010313	0.0923293	9.27721e-08	0.000146138
ARPC5|10092	1.76155e-05	2.19559e-24	4.15837e-06	0.00398231	0.00486775	5.57501e-05	2.00478e-06	3.32235e-08	1.9544e-33	1.21246e-29	1.71352e-13	7.27445e-18	8.3627e-07	0.00049351	0.387152	0.49226	1.41183e-06	1.61253e-10	0.178407	0.0686612
ARPM1|84517	0.10694	2.89595e-06	0.146809	8.94423e-08	4.36176e-11	0.0178464	4.53915e-09	1.40727e-10	1.53335e-56	5.1741e-34	5.52466e-14	2.56717e-09	0.0444786	1.87529e-09	3.84418e-14	0.000407946	0.871935	0.0969689	7.48797e-15	0.528572
ARRB1|408	0.000272859	1.43304e-40	0.957545	4.5326e-21	2.338e-26	0.00120594	1.22618e-09	4.74139e-11	7.87153e-15	0.000556829	6.6472e-10	6.44023e-05	6.49311e-27	1.53431e-29	0.026304	2.36546e-05	1.40852e-07	2.75713e-10	0.0759418	1.31883e-08
ARRDC4|91947	2.18018e-05	3.34025e-45	1.11101e-05	1.9864e-21	1.44203e-26	0.00157138	0.00154368	1.23978e-08	2.52929e-11	3.62757e-06	0.00317751	9.94653e-09	1.48064e-24	5.92291e-15	0.00665006	2.62334e-05	3.06519e-06	1.93379e-08	7.84316e-09	1.22006e-08
ARSA|410	0.242256	6.24227e-05	0.022409	6.92493e-16	2.93291e-18	0.40134	0.0798617	1.19413e-06	2.78482e-20	2.62082e-16	0.000369603	0.567094	0.000513222	0.194703	0.00277096	0.00227522	0.00250495	0.00158047	0.000104121	0.00507728
ARSE|415	0.393875	0.0408302	0.00014962	0.0194921	0.00272724	0.834257	0.000319075	0.260817	6.99554e-12	6.82025e-10	0.00276133	9.54643e-05	1.16551e-06	1.43355e-17	0.000310713	0.0752599	3.22078e-06	0.00012428	1.33971e-13	0.00218478
ARSF|416	0.00894654	8.06798e-10	4.91343e-05	0.000682555	2.05825e-06	0.458373	2.23692e-19	9.85325e-12	2.54053e-11	0.0336527	2.73425e-10	2.08402e-11	6.53512e-16	0.000115762	1.2768e-18	0.000566276	0.000267807	0.000442248	0.577482	0.579234
ART4|420	0.00028346	3.27587e-44	0.0136855	6.64267e-11	5.58013e-13	0.000326626	6.97925e-10	1.75701e-05	1.73493e-06	0.266795	1.62993e-08	3.81494e-13	1.48855e-27	3.72917e-29	0.888044	0.00454721	0.0713317	0.000219946	6.16357e-25	3.59623e-10
ARTN|9048	0.00447826	2.0846e-40	0.00169629	0.00737765	0.0158777	0.0609961	2.33623e-19	1.20183e-07	6.21862e-14	8.8518e-11	7.98799e-07	2.11964e-09	3.90558e-19	2.11034e-28	0.643943	0.997351	0.313317	0.0288109	1.47936e-07	1.34376e-10
AR|367	5.16611e-06	0.190081	2.35506e-05	2.02266e-11	1.25522e-14	2.09153e-05	2.93408e-13	0.0102297	0.902514	0.77651	0.741098	1.93861e-12	8.41497e-12	6.33275e-21	0.0340204	0.000721328	3.95564e-07	1.49392e-12	5.30934e-17	7.40972e-08
ASAH1|427	0.000980877	0.000747735	0.0125405	1.20323e-08	8.29378e-12	0.101363	3.94684e-18	0.000975503	4.8869e-30	4.95821e-20	1.85072e-07	2.57868e-05	6.77935e-20	1.35741e-29	0.043693	0.000486833	0.140368	0.911303	1.71515e-17	0.8187
ASAM|79827	0.00143658	9.08665e-52	0.793633	2.36843e-14	1.27614e-17	0.160159	0.00043146	1.135e-10	4.54093e-44	1.37229e-23	1.30341e-11	1.35357e-05	0.0983841	7.08706e-05	1.51507e-09	0.00019095	5.1059e-05	8.29474e-06	1.96633e-08	2.50338e-12
ASAP2|8853	0.0268087	0.00816461	3.15063e-06	1.90126e-13	8.95114e-16	0.661188	0.000469523	2.44471e-06	4.41149e-54	2.55537e-30	1.0984e-16	1.80116e-06	0.000413932	6.11524e-09	0.12628	0.00337832	2.24835e-05	5.72322e-05	0.000236255	0.947417
ASAP3|55616	0.00717172	0.0196054	0.00133735	1.27508e-21	1.00269e-26	6.46665e-05	4.4103e-18	2.66581e-09	1.54758e-25	1.21009e-30	6.53566e-07	1.62253e-06	2.62993e-09	1.75813e-17	0.848607	3.17208e-05	3.52104e-07	4.62265e-10	4.55436e-18	1.72397e-06
ASB12|142689	0.000515116	1.44046e-15	0.0113309	1.82509e-08	2.5957e-09	0.0388833	5.78091e-14	0.00628265	1.6473e-06	1.35316e-05	0.138556	0.252741	1.93728e-05	2.26353e-07	9.29538e-15	0.0451562	0.998556	0.291826	0.000289632	0.617747
ASB16|92591	0.162782	1.28955e-15	0.000236993	0.412249	0.217225	0.00470609	0.0161415	1.07798e-10	1.83389e-12	9.78223e-10	3.12418e-07	1.28414e-17	1.17963e-09	0.00124888	0.971653	0.403841	0.00704805	0.000139998	4.03056e-06	1.68389e-08
ASB1|51665	0.000244885	4.03128e-52	0.000550513	0.611032	0.42723	0.000932948	0.409627	0.772756	6.52427e-31	4.51882e-19	2.27688e-13	0.0132675	0.00205135	0.0345357	1.92047e-08	0.486392	0.00499901	6.08671e-05	2.01091e-13	4.4872e-05
ASB5|140458	4.55942e-07	8.17071e-16	0.105777	3.96501e-19	5.38924e-22	0.132928	2.43688e-05	1.90144e-06	7.73755e-45	2.21407e-32	2.79729e-16	0.0215581	2.67238e-06	3.93585e-16	0.00415999	4.35914e-05	7.91628e-07	9.92317e-08	0.209487	2.75303e-11
ASB7|140460	0.248556	0.0648289	0.170937	3.46711e-20	2.96969e-24	0.021344	0.0260618	7.09328e-05	0.149249	0.0468902	0.00166116	0.0121073	0.0299508	6.83449e-07	0.000565853	0.000171121	8.86565e-06	1.56275e-07	3.44024e-10	0.000141863
ASB8|140461	0.0302749	5.10958e-08	0.0260858	4.98052e-22	9.42704e-28	0.000372704	5.76429e-16	1.64886e-07	3.66454e-18	3.12748e-16	1.83949e-09	0.0308238	0.618556	0.000324667	0.00137154	1.93686e-05	1.6435e-11	1.24464e-14	1.82502e-11	4.31045e-09
ASCC2|84164	0.0148285	0.0191519	0.00548418	6.50939e-14	1.74952e-12	0.390985	0.0207525	8.96276e-11	5.14656e-38	4.11952e-29	3.6412e-07	0.018394	5.13811e-11	2.38627e-16	0.0325349	0.392844	0.000207559	0.000205042	0.235953	1.7535e-05
ASCL2|430	0.0865245	1.32042e-18	0.0941831	3.47981e-16	8.63357e-22	0.000100824	1.27446e-05	6.95761e-09	5.86614e-07	0.231436	0.00131417	5.67255e-08	0.00906614	2.1816e-16	1.23717e-11	1.99085e-05	7.81083e-06	2.03432e-08	1.9496e-05	0.000102536
ASF1B|55723	2.11508e-08	7.92918e-60	5.13287e-08	1.12329e-14	1.87752e-16	3.55286e-05	4.17459e-17	1.37865e-07	6.85387e-57	5.2557e-33	5.39227e-16	9.65044e-23	7.91629e-29	1.49838e-29	2.0213e-11	0.0071076	7.26585e-10	4.5767e-15	5.68116e-17	2.6106e-12
ASNS|440	0.00461232	7.16729e-15	5.13287e-08	1.00157e-18	1.48872e-23	0.906008	1.19862e-07	2.54633e-09	1.45431e-32	2.6125e-12	2.23104e-15	2.89932e-05	1.79214e-27	6.67536e-29	4.57432e-13	3.8919e-05	0.0270961	0.0537774	0.440948	1.02923e-07
ASPA|443	1.09804e-09	3.80146e-57	4.93505e-07	2.08965e-22	2.6903e-28	2.16226e-05	1.64286e-20	3.63689e-11	3.72547e-07	0.757647	2.17983e-10	3.4682e-21	3.37381e-31	1.35741e-29	1.39629e-20	1.93686e-05	1.92433e-15	4.60372e-21	2.63241e-20	8.68221e-13
ASPG|374569	0.00427936	7.83991e-22	2.20782e-05	5.45823e-18	1.79916e-22	0.798707	4.28463e-07	0.00132295	4.02741e-06	0.35555	4.42511e-14	6.10135e-21	4.10107e-17	6.81879e-06	0.585942	5.23755e-05	3.50472e-06	0.000317371	7.56954e-21	0.00585346
ASPHD1|253982	0.000847021	5.21399e-07	4.15837e-06	2.34567e-19	5.0884e-24	0.961439	1.66506e-07	0.0170992	1.15992e-43	7.74795e-30	1.27619e-15	0.0285916	8.48151e-18	1.02677e-05	4.52664e-18	5.03676e-05	6.27763e-06	0.000318747	6.13597e-24	0.160671
ASPM|259266	1.03915e-07	1.0336e-55	3.11754e-05	8.34861e-20	4.98899e-24	1.98779e-05	6.0339e-12	1.09621e-07	6.64604e-44	5.76837e-32	5.957e-09	4.86132e-24	1.32577e-31	1.35741e-29	2.19004e-11	0.000100242	9.29549e-15	3.95856e-21	2.17199e-05	7.59079e-12
ASPRV1|151516	0.00122458	2.81084e-41	0.0695007	4.11208e-09	4.84078e-10	0.164491	0.00301492	1.29304e-05	0.854185	1.0118e-05	5.48374e-06	0.000316867	1.85442e-24	1.11904e-06	0.000254272	0.0672272	0.0263114	0.00676776	8.08767e-17	1.55182e-08
ASPSCR1|79058	7.1493e-06	4.56624e-35	0.00133735	2.77035e-10	3.36047e-12	0.585577	0.163399	3.01689e-05	0.00803236	3.79246e-06	0.00741041	3.94098e-07	3.1302e-05	0.000288332	1.04655e-10	0.00827189	0.779936	0.606566	0.44289	9.00936e-08
ASRGL1|80150	0.329523	0.242212	0.28384	0.00383044	0.000166575	0.610343	0.0357421	2.21164e-11	2.41559e-06	3.12786e-13	0.00020105	4.0391e-05	0.00326057	3.32229e-19	0.000275534	0.0381197	0.0346227	0.166354	0.0031774	0.00166991
ASTN1|460	2.38702e-05	1.25035e-40	0.00111401	1.14422e-21	3.44884e-27	0.00157138	1.44291e-07	0.0386375	6.84404e-25	2.72837e-18	5.38122e-07	2.31219e-08	1.61945e-11	1.07634e-05	3.0825e-09	1.93686e-05	2.7375e-06	1.73603e-09	0.58194	1.20041e-05
ASXL1|171023	0.38222	1.52844e-21	7.08176e-07	6.09871e-14	4.62918e-19	0.548582	3.14446e-08	1.07573e-08	1.70683e-06	1.37017e-08	0.0495359	1.28409e-14	0.749291	0.000292265	0.00318947	2.98919e-05	7.60779e-07	2.46782e-06	1.98081e-06	0.15535
ASXL3|80816	2.88804e-07	2.54675e-47	0.000225681	2.82926e-19	2.20966e-24	0.000398385	7.63421e-08	1	1.89877e-23	5.65208e-18	1.61464e-06	4.92552e-12	2.50056e-07	4.09907e-12	2.85823e-16	2.36546e-05	1.82938e-07	2.97378e-12	9.50044e-26	1.62444e-08
ATAD2|29028	3.35883e-07	7.72452e-44	0.650581	1.26469e-21	3.3011e-27	6.2403e-05	7.01999e-19	5.90483e-05	1.10523e-19	1.33322e-19	0.00346783	3.77212e-17	6.49311e-27	1.49838e-29	0.497363	1.93686e-05	8.12657e-17	3.09744e-21	1.7136e-15	1.14404e-09
ATAD3A|55210	2.24191e-07	2.42749e-24	0.686919	2.05346e-16	7.07516e-19	0.00432922	2.60768e-05	0.00037276	1.31505e-05	0.0063702	7.82642e-07	0.0154519	1.11545e-27	7.7461e-25	2.24937e-14	0.00156318	4.14462e-13	9.20321e-16	0.00142443	1.01301e-10
ATAD3B|83858	1.07913e-05	2.20224e-06	0.0125405	1.19489e-15	8.88142e-18	0.0120567	0.000170898	0.579116	4.43043e-15	3.42672e-15	7.76088e-06	1.50245e-09	8.06327e-23	1.06269e-13	2.54069e-10	0.00205788	3.42252e-13	4.5266e-15	0.310792	1.63563e-07
ATAD5|79915	9.903e-08	1.76555e-15	4.93505e-07	1.90854e-18	5.04236e-22	2.36343e-05	1.11635e-10	0.00326908	6.06415e-32	1.02798e-25	6.38546e-09	4.41033e-15	1.98815e-25	1.06411e-28	0.51117	0.000274146	8.9278e-16	3.33559e-21	0.0581212	1.0097e-07
ATE1|11101	0.000196966	3.71591e-15	0.922621	4.49569e-08	1.81668e-11	0.719075	1.35041e-07	7.31028e-09	5.35835e-43	3.95073e-30	7.57638e-09	0.00475593	0.000278196	0.000153962	6.95156e-06	0.000120228	0.500829	0.762292	7.19177e-10	0.014935
ATF3|467	1.79439e-08	4.50462e-38	0.000420785	0.770341	0.118496	0.321912	0.00321932	0.000178377	2.89314e-22	6.31164e-09	2.99893e-10	3.72865e-16	7.12893e-16	4.90799e-15	0.000180881	0.0117886	0.0121882	0.00489367	1.06585e-06	1.18191e-05
ATF5|22809	0.000980877	5.03815e-27	1.80535e-06	0.0453053	0.0427444	0.136913	9.80145e-07	1.81853e-08	7.60171e-14	8.69296e-15	0.415205	1.7171e-12	8.84904e-14	4.48707e-19	6.81881e-13	0.56757	0.556392	0.854729	1.84038e-06	9.00936e-08
ATF6B|1388	0.00501655	6.23168e-29	7.08176e-07	0.0333172	0.00169328	0.00917668	0.0908825	5.48817e-08	0.609406	7.6925e-07	0.000775191	1.10006e-13	8.93963e-15	0.000543013	0.0121031	0.0188794	0.347149	0.0398824	0.0532542	0.181106
ATG2B|55102	0.00132766	2.73653e-26	0.0327849	7.30322e-08	1.01493e-07	0.00817059	0.00900183	0.0343615	1.52834e-17	7.45569e-17	1.49697e-06	1.00628e-07	5.83638e-06	8.70158e-10	0.334766	0.35029	0.9671	0.413182	1.94455e-17	6.80799e-09
ATG4A|115201	0.622415	0.00275607	7.74594e-05	1.90854e-18	2.62807e-23	0.0129148	7.80541e-11	1.65064e-08	1.14509e-13	2.16847e-08	3.35001e-11	0.0633713	0.028458	3.45684e-08	0.007428	4.71629e-05	1.23991e-06	9.78321e-09	1.48791e-06	6.11195e-05
ATG4D|84971	0.187223	1.12404e-37	1.39864e-05	1.11234e-17	1.16894e-20	0.333472	0.0305411	4.74139e-11	0.0412697	2.12416e-08	0.18893	0.0095669	3.92475e-06	3.50331e-22	1.7778e-07	0.000746996	0.00290125	0.0573254	0.701563	7.72492e-10
ATG5|9474	0.713559	0.000144671	0.000365768	6.25106e-07	1.26422e-07	0.138276	8.96275e-06	8.37087e-06	1.68306e-37	1.10425e-28	0.000421846	1.48023e-09	0.305204	6.1483e-09	3.50976e-10	0.0533759	0.0391231	0.00770662	3.25579e-08	0.986912
ATG9B|285973	0.000506548	7.78661e-26	1.11101e-05	1.38231e-20	3.50281e-26	0.177969	0.0231018	0.00106894	9.88576e-35	5.7587e-31	0.000843747	0.000387973	2.1333e-12	3.5434e-14	5.29589e-14	1.93686e-05	0.00411801	0.00104319	0.0208524	0.00302142
ATHL1|80162	0.0053073	0.477997	0.0406757	8.04035e-19	5.04959e-23	0.00174641	4.9433e-11	0.000101632	1.08912e-27	1.81086e-28	1.73569e-09	4.5469e-05	9.08342e-09	0.191916	0.0374616	5.23755e-05	4.5198e-11	5.25504e-14	0.00450436	0.000968656
ATIC|471	0.00352232	2.09379e-47	7.08176e-07	4.84458e-21	8.61276e-27	4.91479e-05	1.54112e-11	6.31905e-08	0.360465	0.00746141	1.19229e-07	1.09394e-11	4.74851e-32	3.26606e-24	0.00335683	1.93686e-05	4.65991e-14	4.34728e-18	3.29951e-21	7.55499e-10
ATL1|51062	1.69018e-06	2.68841e-29	0.00190161	1.97497e-20	2.60356e-24	0.001064	9.87579e-09	1.57557e-08	3.64723e-05	0.0055773	0.463878	0.570188	3.14372e-06	2.35144e-16	0.0266091	0.000142636	3.6077e-08	3.14199e-11	0.00189726	4.33837e-11
ATOH8|84913	1.74952e-05	5.66072e-59	0.000815188	5.85954e-10	1.33596e-12	6.1825e-05	6.89898e-11	3.14347e-11	3.93121e-08	0.0546465	0.00410619	8.72034e-17	5.14825e-22	1.35741e-29	1.8651e-12	0.00220567	1.2038e-11	7.95518e-17	0.000111277	1.84449e-11
ATP10D|57205	0.00564432	7.86637e-23	0.530713	0.0194029	0.000925604	0.455717	0.489332	5.57922e-06	2.55022e-13	5.08701e-16	0.00123561	0.0282628	1.71402e-11	0.00199345	5.16748e-11	0.0215841	0.0745437	0.0807505	1.47546e-19	2.96559e-08
ATP11A|23250	0.0149667	1.05732e-14	0.000175091	4.24204e-22	9.42704e-28	0.00499842	0.971133	5.23284e-08	1.25961e-18	3.24653e-23	0.0340767	0.0438986	0.0719717	1.93931e-28	0.0325349	1.93686e-05	8.12657e-17	5.92585e-20	7.29761e-19	0.875024
ATP11C|286410	0.00368436	3.5572e-19	5.13287e-08	0.000955323	0.000269495	0.76771	0.00026176	0.00140497	0.03809	0.893971	0.00715801	1.05826e-17	0.0116734	0.00623346	5.17733e-07	0.262031	7.26686e-05	0.000882977	1.3566e-09	0.000166615
ATP12A|479	0.012944	1.96501e-08	0.760643	0.0281103	0.0014724	0.348328	0.000392801	3.35696e-12	3.85382e-91	3.73411e-50	7.54324e-24	0.0107118	0.000669637	0.0249984	0.00185466	0.00543919	0.793692	0.429575	0.176184	0.000323606
ATP13A1|57130	1.15159e-06	6.01306e-44	5.13287e-08	1.22732e-07	2.23443e-09	0.0269676	0.00583973	4.52999e-09	3.20973e-09	0.0235909	8.7982e-11	4.29606e-17	3.62087e-16	1.08665e-08	1.69305e-13	0.00127098	1.38469e-06	2.80861e-08	4.68965e-05	1.55182e-08
ATP13A2|23400	2.26093e-07	2.3624e-30	8.3744e-08	0.0111344	0.00978498	0.521855	3.0447e-05	0.0087996	8.05436e-13	1.24706e-15	0.00184688	5.0088e-12	6.97824e-11	0.000430039	6.15344e-11	0.32066	0.000128799	0.000123882	2.96741e-06	4.73625e-10
ATP13A3|79572	0.0128181	0.0446439	0.0327849	1.79011e-12	1.96279e-14	0.00198051	3.72772e-11	1.07573e-08	0.00108197	0.000823061	0.0456485	6.2536e-08	7.38631e-05	2.6977e-23	0.0102799	0.00422947	1.92433e-15	2.22755e-16	3.67963e-14	0.030954
ATP13A4|84239	0.240045	2.72127e-14	0.370592	1.62514e-18	1.98278e-23	0.025613	2.40447e-15	1.35128e-06	0.8586	0.280483	0.0061041	8.99865e-23	6.19484e-21	1.18703e-28	0.000140183	2.62334e-05	0.0087903	0.00110412	2.15082e-06	0.224594
ATP1A1|476	0.427494	0.226043	1.73166e-05	1.05369e-07	4.85367e-07	0.066145	0.0602628	1.09623e-06	8.44779e-66	4.40137e-39	8.63154e-17	3.27519e-05	6.4782e-06	0.00175566	0.0111574	0.68998	0.0190667	0.0029388	3.19044e-18	7.40972e-08
ATP1A2|477	1.3136e-09	9.47749e-59	0.162513	1.6213e-20	5.22489e-26	0.000185612	1.70171e-11	1.35566e-06	7.79819e-22	1.81398e-05	1.76197e-16	0.0741828	4.97199e-26	6.05821e-29	7.59587e-17	1.95879e-05	2.31247e-11	9.4564e-16	0.043846	9.38806e-09
ATP1B2|482	2.12194e-09	1.12316e-50	0.000108692	4.93296e-20	8.13132e-25	0.00747051	0.0163437	1.4275e-09	5.16456e-23	0.000221117	1.17484e-17	6.66692e-10	1.04306e-23	2.44875e-27	2.36701e-08	4.16262e-05	2.0389e-07	7.99381e-10	0.258192	9.51085e-12
ATP1B3|483	0.327056	0.0115567	5.13287e-08	1.82526e-15	1.47557e-18	0.000584128	8.30747e-12	6.03023e-08	1.49031e-40	3.83806e-24	2.82216e-10	3.0338e-07	4.83888e-11	2.2886e-18	0.0042538	0.000647995	0.0709548	4.13904e-05	3.38661e-10	0.00198178
ATP2A1|487	0.133851	9.91782e-08	0.00265058	1.74033e-05	3.03047e-06	0.0103021	0.00601972	5.24835e-07	1.3135e-40	3.71596e-26	3.48604e-12	3.47977e-09	1.04256e-14	2.53349e-22	0.00386436	0.0390452	1.67153e-08	1.08364e-10	0.00112647	7.34996e-05
ATP2A2|488	0.00519172	0.0177033	0.0406757	0.112179	0.132555	0.0185811	0.00123485	4.90694e-05	2.62288e-13	0.000200458	1.51132e-05	1.89531e-05	8.46905e-19	3.20898e-24	5.98409e-06	0.997351	5.54941e-09	3.77081e-10	3.71801e-05	0.0225581
ATP2B2|491	5.05903e-05	2.01646e-19	3.77693e-05	1.52766e-19	1.89242e-23	0.00310299	1.82495e-13	1.44183e-07	2.87794e-26	8.22933e-26	0.0462733	0.662572	0.0203635	0.0219859	0.00200804	0.000140028	2.33997e-05	7.73863e-08	9.9777e-09	0.53531
ATP2B3|492	0.0022883	0.790277	0.530713	2.64685e-21	2.53285e-26	0.0309081	0.0120127	1.4573e-10	1.91379e-59	6.67294e-34	1.76368e-15	0.779644	0.0012527	0.0589898	0.00463001	4.048e-05	0.000210005	6.85971e-06	0.0387041	0.393738
ATP2C1|27032	2.83646e-05	0.983863	3.77693e-05	5.06165e-16	4.95019e-18	0.000979517	3.56895e-15	0.000712245	7.72483e-11	3.94424e-18	0.452453	0.0380658	4.4774e-16	7.62152e-08	6.47445e-06	0.00509772	1.45607e-12	4.03743e-14	0.00416384	3.83633e-05
ATP5A1|498	0.00017176	1.90008e-06	0.0501553	2.17721e-20	8.08102e-26	0.000294266	1.99196e-19	2.4684e-07	3.60258e-36	1.4578e-32	3.59819e-10	4.44459e-07	0.274341	0.00518939	0.205537	2.02938e-05	3.58181e-09	1.74838e-13	1.20065e-09	0.000626746
ATP5B|506	0.0802471	0.435271	0.334191	4.97265e-18	3.42591e-22	0.0432761	5.61483e-12	9.77329e-09	1.84514e-22	1.58132e-30	0.00647402	0.0804325	0.000303878	1.11994e-21	0.000493225	0.000100242	0.00934737	0.000265675	5.7789e-11	5.29997e-09
ATP5F1|515	0.257346	0.000314031	0.514189	2.63879e-16	5.32465e-21	0.0173889	2.99536e-13	0.00507496	3.86871e-31	1.15422e-28	0.0056094	0.115025	0.00523639	0.00221279	0.210984	6.0339e-05	0.000306648	3.59965e-06	3.3772e-07	0.000329975
ATP5G1|516	0.00175695	1.61381e-21	0.0241711	7.21029e-07	1.07412e-08	0.635798	0.000686661	0.790664	3.12268e-07	9.09903e-18	0.00502825	3.74262e-07	1.48368e-12	3.92653e-22	4.30999e-07	0.0173843	0.0952647	0.038062	0.000105519	5.02171e-06
ATP5G2|517	0.215592	4.62099e-07	0.00960774	0.555255	0.488218	0.598066	1.04923e-07	0.000809015	1.67637e-18	7.25062e-11	9.34932e-08	0.000261586	1.0519e-07	2.40793e-08	1.19988e-09	0.855007	6.07907e-05	0.00011731	0.0153426	0.0214998
ATP5G3|518	0.335605	0.00148691	0.0406757	3.66018e-15	1.02791e-18	0.117571	0.000259845	0.612736	1.03678e-19	4.50453e-27	0.354022	0.0280881	1.66237e-10	5.04868e-21	0.640575	0.000365923	0.00170737	0.000169657	0.0268381	9.33962e-07
ATP5H|10476	0.0262167	2.45671e-13	0.0834699	1.44465e-06	5.75521e-08	0.638971	0.000639743	0.0489582	0.786909	1.75151e-06	1.58365e-07	0.00452698	7.43711e-14	3.00446e-11	0.00335683	0.0345023	0.00199104	0.00262268	0.0373643	6.45272e-08
ATP5I|521	0.012251	4.09525e-14	0.00877087	9.85097e-06	3.54183e-07	0.324177	4.66763e-07	1.50177e-08	0.399693	0.00302425	6.41093e-05	0.713743	0.00325291	0.000401451	2.23756e-07	0.0319667	0.000145541	6.64721e-05	0.982654	1.41513e-05
ATP5J|522	0.35461	0.225958	3.11754e-05	3.51327e-15	1.05331e-19	0.000889981	3.89303e-08	0.322401	6.52004e-23	6.58532e-24	0.00803883	2.89444e-06	0.0005758	0.000838011	0.758388	5.42568e-05	7.11874e-12	1.96426e-14	0.0403101	0.0011734
ATP6AP1|537	6.03522e-05	2.43434e-54	2.22504e-07	0.000529927	1.5861e-05	0.276603	0.182365	5.02913e-10	5.73754e-10	7.79593e-10	0.000190468	1.34034e-20	0.0586128	5.97102e-10	1.11855e-09	0.010196	0.00503929	0.00287092	4.46913e-22	6.39956e-11
ATP6V0A4|50617	0.0108604	0.00520421	0.768866	2.85728e-07	2.6666e-09	0.0919321	2.19403e-19	2.43048e-09	9.89021e-48	1.0335e-34	1.58509e-17	0.530057	0.0405387	0.000594471	5.09151e-14	0.00644629	0.941883	0.280474	5.13951e-06	0.000178977
ATP6V0C|527	0.0128181	6.06248e-42	0.13927	3.98994e-06	1.14135e-05	0.310289	0.000951029	5.02913e-10	0.122245	7.57589e-09	0.00621541	0.000268978	0.0189299	0.0044388	6.20706e-06	0.676664	0.0263114	0.153174	0.000345772	0.000422954
ATP6V0D2|245972	4.18578e-05	8.52745e-13	0.0209055	2.77995e-15	1.08271e-18	0.00367329	1.32374e-07	4.57567e-10	1.48993e-47	1.21199e-34	1.28854e-17	4.55959e-10	0.0132717	4.5702e-08	1.55203e-10	0.000407946	3.89235e-06	1.4868e-08	0.0927453	0.000508927
ATP6V0E2|155066	0.0410048	1.51648e-18	0.00877087	0.146031	0.385979	0.0162861	3.94562e-06	1.98115e-05	3.56389e-15	1.12333e-27	0.0464927	0.845121	4.50001e-06	0.360045	1.19873e-08	0.548137	0.00223199	1.97037e-05	2.31734e-11	9.77515e-09
ATP6V1B1|525	0.00261388	0.0016734	0.000108692	3.53699e-06	2.27232e-07	0.00568339	0.377466	2.66581e-09	9.25209e-48	1.32081e-34	1.54011e-17	1.53261e-06	0.0327729	0.248659	1.32914e-05	0.040049	4.44313e-05	2.08225e-07	3.02079e-07	1.09034e-07
ATP6V1C1|528	0.00208359	0.00102651	7.74594e-05	6.7544e-08	1.61111e-10	0.0734291	8.98254e-20	0.00037276	0.00512743	1.16076e-05	0.116382	1.33405e-16	5.23601e-07	4.60904e-06	0.00219687	0.00286918	5.85568e-14	2.64096e-14	1.87795e-06	0.811625
ATP6V1C2|245973	0.000204118	0.000173554	0.0786263	4.81109e-19	7.15632e-24	0.0252755	9.67077e-08	0.0073439	1.98612e-52	3.83498e-35	7.92794e-18	2.67242e-10	5.65922e-27	8.41009e-27	0.110053	4.57522e-05	4.02385e-06	1.14871e-07	0.342218	0.000652796
ATP6V1E1|529	0.0834077	0.815373	2.22504e-07	3.15157e-08	1.11975e-10	0.546088	0.180322	1.14894e-07	3.36123e-27	2.96302e-25	2.34503e-07	1.76404e-12	2.39316e-07	0.0480669	0.00259894	0.00110292	0.00139607	0.00121366	0.000479579	0.0146394
ATP6V1E2|90423	0.00687049	5.0259e-07	1.73166e-05	2.78226e-18	7.76165e-21	0.0243365	0.00501468	0.601323	0.00028147	2.83666e-07	0.312736	1.56013e-06	2.50495e-11	4.00643e-16	1.83905e-07	0.00110292	0.000236508	4.51449e-06	7.37214e-07	0.00102071
ATP6V1F|9296	3.50734e-05	3.03848e-32	3.39728e-07	5.11764e-18	2.63411e-20	0.0384755	0.0470072	3.98451e-08	0.252366	0.00106869	1.91569e-08	2.94336e-14	0.456086	0.00312127	0.00154583	0.00185635	0.81959	0.535308	4.17638e-13	1.94345e-07
ATP6V1G2|534	1.86349e-05	0.187605	0.179404	2.36283e-20	9.52692e-26	0.00519841	0.0127402	2.74876e-10	1.12095e-42	3.70178e-25	1.16536e-10	0.75919	0.00416537	9.22659e-08	2.11271e-06	1.99085e-05	5.55419e-06	1.97849e-08	4.67673e-13	1.13591e-10
ATP7B|540	0.507187	3.72741e-06	6.50738e-05	5.65786e-06	5.85295e-09	0.362717	0.00370252	0.383929	0.000404202	0.00186146	0.749024	1.63748e-05	0.00626696	3.78228e-11	2.12199e-06	0.000671451	0.0167825	0.179532	1.82055e-19	1.72558e-05
ATP8A1|10396	2.97218e-05	3.54556e-23	0.197884	1.45633e-16	4.61046e-20	0.00432922	1.69509e-09	1.99446e-08	0.12825	0.00318104	0.00113696	0.386015	1.48957e-14	2.3069e-28	1.4056e-07	0.00037957	0.241802	0.361456	1.60182e-06	0.000652796
ATP8A2|51761	0.884677	4.19192e-06	0.00113033	7.96449e-14	3.33507e-16	0.00788468	2.13507e-06	0.0187864	0.0417787	0.000141169	0.129527	5.49879e-05	6.61383e-15	2.4409e-14	7.39705e-08	0.00198915	3.51323e-05	6.76592e-07	0.0169172	0.00664975
ATP8B1|5205	0.329523	1.31099e-11	0.0191132	5.13786e-20	1.94297e-25	0.0276641	0.000715398	0.0102297	4.58779e-44	4.48922e-29	1.12699e-11	0.00101793	0.000629913	2.17461e-10	0.000693689	1.93686e-05	0.413402	0.578141	5.37843e-06	0.75396
ATP9B|374868	8.3421e-06	3.38906e-19	0.70546	2.60319e-15	4.35031e-19	7.88531e-05	8.57704e-11	1.98208e-06	7.04032e-06	0.0025739	1.10776e-07	0.742164	2.52374e-12	2.53965e-23	1.66436e-05	0.000184355	1.42451e-05	1.00096e-09	6.72373e-10	2.55827e-09
ATPAF1|64756	0.0431943	0.000320168	3.39728e-07	4.46199e-12	6.40919e-16	0.0016691	8.11474e-06	0.00754408	7.87853e-41	8.77815e-32	1.38946e-11	1.70804e-14	0.000129783	0.00503136	2.81004e-07	0.000138103	6.42283e-05	5.23656e-08	0.107379	2.69259e-07
ATPAF2|91647	0.0331841	6.55105e-09	0.00295228	1.82074e-08	6.88166e-11	0.0403637	0.0456135	0.0812721	0.75801	0.00347064	1.48357e-06	0.0166256	6.00432e-05	0.691671	1.05554e-07	0.00422947	0.00621904	0.000185123	4.77354e-05	9.22904e-06
ATPBD4|89978	0.487792	1.27272e-12	0.170937	4.75463e-14	1.63675e-16	0.0487134	0.428614	1.83265e-05	5.19628e-10	2.93779e-15	0.867979	0.00197829	0.0384417	5.38568e-13	0.0129844	0.00494179	0.14996	0.0163603	4.52605e-05	4.01392e-07
ATRIP|84126	0.0178941	2.51913e-18	0.650581	1.78477e-19	8.7092e-24	0.168827	0.540633	3.27076e-06	0.655211	1.43261e-05	0.00321677	4.17227e-18	0.000910575	5.73951e-07	6.17254e-13	9.40074e-05	0.000311389	4.76457e-05	2.30217e-06	0.000944805
ATRNL1|26033	3.44048e-05	0.00264946	0.000175091	1.9605e-16	7.80193e-22	0.134203	0.000118659	0.961337	2.01872e-37	9.23836e-31	4.23412e-06	1.39781e-06	0.00597185	1.24003e-07	2.12352e-12	2.42963e-05	1.00679e-05	4.28964e-06	1.30042e-13	2.14133e-07
ATRX|546	0.00028953	2.61426e-16	0.00265058	3.04842e-07	1.06208e-07	0.00769021	0.0208499	0.142191	1.06999e-19	3.21649e-19	8.25143e-10	0.798815	0.0576575	2.10246e-08	0.000104562	0.241528	0.0348186	0.471836	1.4142e-06	2.71172e-05
ATR|545	0.000782983	9.44167e-05	7.08176e-07	1.96117e-18	9.31605e-24	0.000889981	0.000198634	0.000109079	0.887606	3.27186e-05	0.00126138	1.42454e-07	3.58777e-14	9.84738e-23	0.00319815	2.27462e-05	8.71754e-14	1.44949e-14	2.97999e-13	0.00797295
ATXN1L|342371	0.00111905	4.34854e-44	0.000317962	4.99166e-07	4.31812e-07	0.0280067	0.328537	9.0685e-06	5.64647e-15	4.12411e-16	0.00305919	0.0652606	1.85161e-17	1.3512e-11	7.01253e-08	0.315786	0.177901	0.0516505	4.31246e-18	1.86679e-09
ATXN2L|11273	1.67051e-07	1.70748e-33	7.08176e-07	1.32348e-15	2.64812e-20	0.000299523	1.2866e-08	2.49179e-11	4.01581e-51	9.83822e-31	1.13939e-14	2.69719e-16	6.6625e-22	8.02547e-21	2.00719e-10	5.03676e-05	6.69244e-11	3.78196e-14	4.68853e-08	3.0881e-06
ATXN7L2|127002	9.41559e-06	0.000471258	0.00496857	6.74584e-18	2.27434e-22	0.0158567	0.873944	0.00300282	1.04588e-09	7.9362e-10	2.62217e-05	2.12636e-16	4.33802e-05	3.89318e-08	0.00036817	2.76225e-05	5.78591e-05	7.18107e-07	0.970971	0.94028
ATXN7|6314	0.000767517	1.15729e-19	0.0468141	1.12985e-05	2.14475e-05	0.000339431	1.59052e-07	0.00857943	2.50747e-08	5.1719e-07	1.59147e-05	2.69526e-06	1.77116e-06	1.01808e-22	0.394929	0.474017	0.98416	0.0489771	8.484e-10	0.0326942
AUH|549	0.00155226	2.619e-38	9.17837e-05	3.14539e-15	8.53185e-18	0.0113868	0.000130846	6.59893e-05	3.37161e-38	3.2578e-31	3.80617e-11	1.42826e-06	6.15527e-07	1.39814e-09	0.0576546	0.00227522	1.45915e-05	2.86074e-08	0.0220086	0.629631
AURKAPS1|6791	1.65043e-06	2.3254e-16	0.0132464	5.96192e-15	1.22566e-18	0.00022374	2.04498e-19	0.02952	1.85218e-09	3.77995e-11	0.212783	2.79072e-11	2.92131e-18	1.19234e-27	3.25286e-11	0.000236963	7.49515e-11	1.59882e-14	3.56754e-22	2.92972e-06
AURKA|6790	5.34475e-09	3.04843e-59	5.3502e-06	3.13001e-20	2.85633e-25	1.98779e-05	1.37406e-20	2.13433e-11	1.24128e-43	1.56688e-19	6.87434e-14	3.07721e-24	3.14255e-29	1.35741e-29	8.64028e-13	3.17208e-05	1.98956e-13	1.4339e-19	0.00198442	1.89617e-12
AURKB|9212	3.90652e-08	2.42971e-55	8.3744e-08	2.07274e-14	2.91461e-16	1.98779e-05	4.78809e-19	0.000861767	8.39679e-56	2.29379e-33	1.14709e-15	5.68434e-24	1.13547e-30	1.35741e-29	7.73111e-16	0.0071076	1.68893e-10	1.19168e-16	1.93297e-06	3.76627e-12
AVL9|23080	0.00280795	9.03098e-06	0.0886923	1.14822e-05	3.51989e-07	0.0246627	0.00406154	4.55473e-05	0.0393181	4.20606e-06	0.968981	0.000153909	2.01652e-25	1.62377e-22	0.0858527	0.023354	5.47445e-09	1.90095e-10	0.000960511	2.30203e-09
AVPI1|60370	0.00533447	3.53407e-31	5.13287e-08	5.56358e-14	1.9112e-17	0.927196	0.518989	9.77329e-09	3.54811e-34	9.70446e-22	2.55962e-08	6.49195e-15	3.2762e-12	4.45254e-09	8.47655e-15	0.000626786	0.000247483	0.00210709	1.77149e-05	0.00447983
AVPR1A|552	0.00105061	3.36471e-34	6.03221e-05	0.000585154	1.18128e-05	0.0294018	0.446222	6.81164e-07	1.59168e-19	3.70176e-09	9.70959e-17	5.0145e-16	0.0873014	0.00362625	1.48329e-05	0.00827189	0.597806	0.069388	1.40992e-24	1.20361e-10
AVPR2|554	1.5832e-07	3.66658e-54	0.304175	3.3115e-11	3.0241e-15	0.00194977	4.68809e-07	1.45738e-10	3.8454e-65	4.5271e-37	1.42776e-16	3.69073e-07	4.93244e-27	4.85585e-28	0.0656959	0.00014801	9.15176e-05	1.08371e-07	0.120007	2.62907e-08
AXIN1|8312	0.0433828	7.90567e-36	1.39864e-05	4.59409e-06	3.56054e-09	0.00320323	6.46639e-09	3.53463e-07	1.17396e-32	1.47788e-26	4.55469e-16	7.71547e-06	6.45526e-16	4.09938e-09	2.8855e-13	0.000542752	0.000416907	1.56182e-06	1.87407e-19	3.43802e-06
AXL|558	2.18018e-05	2.34372e-22	0.582145	3.98811e-13	7.18912e-16	0.209924	0.000398146	3.64211e-05	3.6264e-32	2.3539e-29	1.52606e-08	2.41696e-15	5.15051e-21	4.48709e-22	9.58435e-10	0.00145814	0.233109	0.0606129	2.60513e-05	8.69248e-12
AZI1|22994	6.19854e-08	1.66304e-19	1.44172e-07	5.80016e-15	3.02626e-18	0.0003603	4.81463e-15	7.35298e-05	8.85507e-23	4.50356e-16	2.26087e-10	1.01792e-25	1.53011e-16	1.58335e-13	3.99016e-11	0.000212634	1.3307e-09	1.69185e-13	5.78843e-07	1.58505e-08
AZI2|64343	0.0506806	2.86462e-24	0.00133735	1.56817e-09	1.31742e-10	0.000440285	6.25929e-11	1.06137e-05	4.3547e-49	1.07312e-30	4.33818e-11	0.373364	6.38563e-20	8.00266e-24	0.080394	0.0151588	0.000134366	3.15452e-08	6.93223e-22	2.59113e-07
B3GALNT2|148789	0.000379292	3.95065e-16	3.11754e-05	4.979e-12	1.39408e-12	0.0107745	0.42036	0.0011713	1.13152e-12	3.68402e-10	0.0374731	4.87397e-20	4.5688e-20	5.80711e-28	0.823475	0.0858687	0.272865	0.79103	4.15305e-09	0.0476647
B3GALT2|8707	9.41868e-10	1.72037e-32	0.466053	2.882e-09	4.1041e-12	0.0815001	7.14602e-07	1.07798e-10	2.72253e-50	2.65823e-26	1.94607e-16	3.47406e-06	3.1093e-15	2.84659e-23	5.56149e-16	0.000746996	1.36483e-05	1.19994e-06	1.52821e-24	3.71075e-08
B3GALT6|126792	9.77765e-06	1.41297e-15	0.813464	1.154e-14	4.75147e-18	0.00162298	6.72267e-08	0.754888	1.65561e-13	1.46232e-11	3.98005e-05	0.00641746	0.000189499	5.11778e-05	1.5006e-18	0.000283605	7.557e-07	9.96935e-10	1.32305e-08	0.0453115
B3GAT1|27087	0.346288	5.73822e-26	0.00602591	5.29824e-05	6.26131e-07	0.00407178	0.231936	4.03196e-07	5.75489e-07	9.20254e-07	0.965093	1.30514e-12	0.0652233	1.09417e-11	6.06034e-12	0.0071076	0.000375247	4.35801e-07	4.78819e-23	0.143341
B3GAT3|26229	2.41336e-06	1.17437e-27	0.260587	5.25131e-06	3.22542e-07	0.00620531	7.62207e-11	5.73373e-07	2.42694e-08	8.61089e-08	0.00094275	1.96544e-07	1.63917e-19	7.9776e-12	4.59557e-11	0.0104907	0.632199	0.0766624	7.21171e-09	2.59113e-07
B3GNT1|11041	0.00747682	1.97964e-22	0.00800454	8.71956e-11	1.7147e-14	0.0208041	0.950997	1.04792e-06	0.0302181	0.00356765	3.6047e-07	0.0749619	1.15557e-19	8.50175e-25	0.0343267	0.000228951	0.000471003	1.24455e-05	0.0450606	2.36474e-10
B3GNT4|79369	9.41364e-09	6.59742e-12	2.20782e-05	2.49633e-05	1.38758e-05	0.0028375	3.14028e-13	6.84145e-05	0.000316319	4.3797e-13	0.00155534	1.72297e-07	2.28342e-20	3.35145e-28	9.41641e-08	0.222077	1.12692e-05	1.87391e-08	3.12046e-13	2.08323e-12
B3GNT8|374907	0.767279	0.0674142	0.00105252	2.04235e-18	2.00443e-21	0.143609	0.000141082	0.000306124	2.60142e-27	3.07179e-23	4.53062e-07	0.00369638	2.31126e-07	5.61608e-20	6.80605e-18	0.000626786	0.00135391	0.0413196	4.3178e-24	0.285021
B3GNTL1|146712	1.18628e-05	3.36138e-15	3.77693e-05	3.84568e-21	2.08049e-26	0.000447487	0.751962	0.492644	2.38993e-41	1.93587e-29	6.1793e-17	4.21545e-18	2.76549e-24	2.04147e-05	2.37099e-14	1.93686e-05	1.19834e-11	1.69308e-14	7.12219e-05	0.0464678
B4GALNT1|2583	0.345424	3.78654e-05	3.11754e-05	1.47981e-05	2.67072e-07	0.0393771	5.2667e-11	0.00037276	2.49092e-14	6.79474e-26	0.0124123	1.17097e-15	1.87949e-10	8.53516e-23	1.81949e-11	0.023354	0.535126	0.0535209	0.232326	0.0301061
B4GALNT2|124872	0.0790252	0.000865381	5.65699e-05	5.15962e-21	2.51178e-25	0.0374795	0.690944	0.0875255	1.55678e-42	5.9473e-33	5.27809e-08	1.13143e-06	0.273177	0.00263059	1	4.81765e-05	4.99809e-05	3.67274e-06	8.89981e-21	0.000806198
B4GALNT3|283358	0.654789	4.1488e-14	6.50738e-05	4.63573e-13	4.67516e-14	0.0115498	0.23649	1.42974e-08	7.04146e-47	1.50536e-35	2.65831e-16	0.00420692	1.45489e-05	0.0152943	0.389094	0.0280296	0.570068	0.124865	1.12688e-13	0.049346
B4GALT3|8703	1.13452e-06	1.10864e-51	2.40027e-06	3.7664e-06	2.51547e-08	0.110644	1.1165e-07	0.0110297	0.313134	2.9413e-05	3.98005e-05	2.05613e-17	2.45021e-29	6.58527e-22	4.00007e-16	0.00179731	0.667652	0.234869	2.58976e-15	3.26888e-11
B4GALT7|11285	0.000231766	1.5568e-19	0.0260858	2.42532e-10	8.85354e-12	0.554936	0.000327917	1.81853e-08	6.23716e-24	1.40594e-15	6.40995e-10	1.48915e-15	2.4929e-19	2.5638e-14	0.0146639	0.00450498	0.309604	0.25047	0.0108283	3.43802e-06
BAALC|79870	0.00445577	6.83585e-35	0.404139	1.13934e-20	2.46871e-26	0.0609961	0.35421	3.17178e-08	2.89303e-12	0.000139943	1.8916e-14	4.69216e-05	2.87832e-15	0.000103299	0.00304354	1.93686e-05	9.22511e-10	6.82214e-10	2.62323e-12	1.80822e-05
BAAT|570	0.0667715	0.0427918	5.13287e-08	5.06692e-15	2.71213e-18	0.000777854	0.971133	0.0200818	0.00241156	1.18541e-10	0.000427978	6.05127e-08	0.102548	1.80584e-06	0.182826	0.000437841	1.02844e-14	2.80173e-17	8.23489e-05	0.0580026
BAG1|573	0.000818719	0.00225711	0.530713	2.07456e-10	1.50312e-12	0.0522465	1.56419e-12	0.0124994	3.16688e-39	3.67155e-33	1.97209e-09	0.00278774	0.000168467	6.59132e-06	0.108466	0.00436521	0.00120169	7.65734e-05	0.00182989	0.34029
BAHD1|22893	0.0396173	0.00302366	0.217549	2.10037e-14	5.86192e-14	0.0316355	0.515282	6.24792e-07	1.29364e-23	1.22926e-20	2.65953e-10	0.627778	0.000496469	0.000305773	0.00107644	0.200134	0.00247983	0.000105417	1.66063e-08	5.15741e-05
BAI3|577	1.97082e-09	6.87981e-53	0.000203915	2.53886e-21	4.09616e-27	0.000958472	8.5119e-11	2.1882e-11	1.86076e-47	7.34758e-27	3.54306e-11	3.56097e-20	1.13295e-25	5.88812e-25	1.23354e-16	1.93686e-05	3.48838e-05	3.57264e-08	9.08098e-06	3.80967e-10
BAIAP2L1|55971	0.00252976	3.31665e-29	0.000926918	0.0560031	0.00620904	0.814913	7.37763e-08	9.37662e-11	0.0013868	1.40588e-12	0.0207079	4.01775e-05	2.25368e-24	3.4039e-23	6.81377e-10	0.0509283	0.00664958	0.01992	0.0399883	8.53178e-12
BAIAP2L2|80115	0.00555024	0.752592	5.13287e-08	5.60052e-05	0.000340143	0.00413413	0.000135932	6.70102e-11	2.33046e-07	1.37575e-08	0.0985678	2.66273e-14	2.58836e-21	6.43159e-24	1.85464e-06	1	0.000222367	1.26743e-05	0.00459316	0.420257
BAIAP2|10458	0.33123	4.28971e-23	0.000203915	1.30518e-08	3.51145e-09	0.661188	0.000491219	3.47388e-08	4.60345e-11	1.95133e-07	0.00135012	3.77026e-05	9.40009e-07	0.000787308	1.69454e-10	0.146481	2.77247e-05	0.000431227	4.71634e-19	0.867906
BANF1|8815	6.84823e-07	2.81541e-34	0.0260858	3.46054e-12	6.13122e-14	2.84808e-05	3.89449e-07	3.27076e-06	4.06911e-07	0.294582	4.92801e-11	3.23782e-09	1.48957e-14	2.40611e-24	0.156508	0.0117886	0.0542065	0.000878067	4.96385e-07	0.00841607
BARD1|580	0.510282	7.32536e-14	0.000203915	1.275e-07	1.47719e-08	0.00601582	0.0478882	7.9498e-08	0.00512743	0.616593	0.0006532	0.00286205	2.98401e-16	1.01721e-20	1.7975e-05	0.065739	5.19238e-05	3.45704e-07	0.055097	0.909955
BARX1|56033	2.48554e-05	0.126762	0.00101053	0.00354965	0.0129558	0.0427771	0.00258156	0.284322	9.65595e-06	4.57527e-06	0.162545	0.318859	3.55593e-16	3.05282e-26	2.84958e-08	0.984474	0.00011049	2.57746e-05	0.0165649	7.4299e-08
BARX2|8538	0.0057108	1.28214e-09	0.000270662	1.35955e-16	5.15358e-21	0.112806	7.9081e-20	0.030843	1.23016e-16	1.16326e-30	0.0641963	0.0356567	1.2837e-20	8.20165e-13	0.647549	4.57522e-05	0.0169057	0.334075	3.8796e-16	0.108301
BAT1|7919	0.000115489	0.654577	0.000420785	8.704e-17	5.55847e-21	0.00157138	2.88862e-05	5.24835e-07	4.52165e-16	3.28634e-17	0.000361736	3.15888e-08	2.93042e-18	6.04424e-16	3.95948e-06	7.12931e-05	0.000272981	8.12011e-07	0.676126	0.0280205
BAT2L1|84726	0.000483569	7.11905e-09	4.15837e-06	2.52767e-06	7.14439e-08	0.651525	0.00112756	0.0107604	3.54178e-07	7.14547e-06	1.56513e-05	1.5065e-06	0.422397	0.00116033	0.927971	0.0193978	0.27712	0.149138	0.032173	0.000325402
BAT2L2|23215	0.53818	4.11232e-05	0.00014962	8.83645e-09	6.1696e-12	0.00111329	0.070058	4.22821e-05	0.0264332	0.0127958	0.495041	5.66277e-05	4.41065e-10	5.70249e-10	8.66113e-05	0.000696513	1.06282e-12	3.4209e-15	0.00081362	0.128392
BAT2|7916	0.803436	4.4235e-14	9.8655e-07	8.05091e-11	1.02286e-13	0.086923	0.000308264	0.0598949	5.4175e-07	0.000249385	0.00288809	1.26108e-12	1.54487e-12	5.28627e-10	3.01045e-10	0.00106585	0.0054287	0.000317874	0.0695723	0.935144
BATF|10538	0.0134103	1.42506e-19	0.0353077	0.00396097	0.000340143	0.145009	0.27927	0.229415	5.77943e-42	6.0597e-33	2.1652e-08	0.188814	1.10547e-12	0.000312882	1.55415e-06	0.0353483	0.00313208	0.000515363	0.712441	0.0001572
BAX|581	2.9788e-07	6.02056e-43	3.77693e-05	0.00283565	0.00154338	2.13765e-05	1.07638e-10	0.137556	2.59077e-53	5.56328e-34	2.46802e-17	8.91314e-13	0.000357784	0.0166153	1.1736e-13	0.120155	0.0288698	0.00039364	4.576e-25	2.14842e-08
BAZ1A|11177	0.0479745	1.60214e-13	0.0114705	1.10241e-05	5.76647e-07	0.000122271	0.0233868	0.189084	2.90938e-40	1.24751e-30	3.34718e-12	0.890309	1.59491e-07	5.3945e-07	1.31501e-07	0.0259486	1.18507e-07	6.16281e-12	5.10539e-10	3.77673e-05
BAZ1B|9031	0.634784	1.68799e-07	3.11754e-05	3.94922e-16	2.06346e-20	0.0221819	1.00834e-06	5.02312e-07	1.938e-18	5.61415e-07	1.05112e-06	0.00827851	6.86682e-07	1.85206e-08	0.015328	9.7145e-05	4.05472e-08	1.63139e-09	0.500937	0.329732
BBC3|27113	4.06199e-05	2.52282e-27	4.15837e-06	2.6404e-11	4.11972e-14	0.00111329	3.42523e-06	5.79518e-10	3.82128e-56	6.3487e-33	1.36067e-17	4.26757e-10	1.44145e-09	0.19687	0.00709434	7.91017e-05	3.42303e-09	2.14974e-10	1.19289e-28	0.00221112
BBS1|582	1.30017e-05	0.00646271	6.50738e-05	4.51967e-07	7.17824e-09	0.00115383	0.0338742	1.3653e-09	5.53302e-35	2.23895e-28	1.26758e-06	0.00220991	9.40009e-07	7.19835e-21	2.28325e-09	0.0108003	0.00397961	1.24455e-05	9.34648e-14	5.42511e-10
BBS2|583	0.000111341	1.27224e-42	0.000274495	0.0383381	0.144889	0.0028375	2.98546e-11	7.62628e-05	7.54084e-21	5.64366e-28	0.60881	0.564778	0.00298202	5.68748e-06	2.52678e-10	0.6492	0.0118865	0.000113186	0.000399813	7.03989e-06
BCAM|4059	0.616355	0.00010288	0.0176515	6.49429e-09	9.03633e-10	0.86029	0.00211129	5.73373e-07	3.47069e-59	5.73701e-35	7.34918e-17	6.1538e-05	1.34305e-07	3.8742e-13	2.27704e-13	0.0430452	0.159982	0.214666	4.90662e-13	0.714775
BCAP31|10134	0.000145498	0.000242619	9.17837e-05	4.59161e-17	6.03109e-22	0.000304209	0.000494699	5.23284e-08	5.89286e-20	2.39938e-07	1.35546e-10	9.07339e-13	1.22939e-07	5.88285e-15	0.575144	4.57522e-05	1.30856e-05	4.2674e-09	0.000343649	2.74542e-07
BCAS1|8537	0.454517	3.23481e-13	0.0136855	7.91241e-21	4.69542e-26	0.033649	1.106e-13	1.13609e-09	4.1294e-41	4.02108e-27	1.65283e-06	0.0103933	0.00192918	0.000331613	0.255314	2.36546e-05	0.0516396	0.00238647	0.00759334	0.118079
BCAS3|54828	0.245722	8.58379e-09	0.449666	0.0074926	0.00155595	0.748544	0.00929109	1.29304e-05	0.001186	5.03797e-09	0.0228553	0.0337132	2.31394e-10	0.0203114	0.000123022	0.15514	0.000675532	0.0134878	4.09826e-08	0.00381241
BCCIP|56647	0.0118242	8.04001e-24	0.118567	1.98004e-15	1.49763e-17	0.305709	0.096655	8.10624e-10	1.54758e-25	4.8663e-17	0.00227873	0.12883	3.15014e-15	1.89282e-18	1.2769e-07	0.00670061	5.25862e-07	3.2527e-07	4.13664e-08	3.20675e-08
BCHE|590	1.13768e-07	3.83468e-40	5.13287e-08	3.93912e-21	3.69891e-26	0.0198478	0.599156	7.66862e-09	3.98667e-06	1.27576e-17	7.29878e-07	3.09261e-20	1.80656e-28	6.31895e-09	4.4792e-10	2.23602e-05	1.39701e-09	8.30459e-11	9.93116e-05	4.66712e-12
BCKDK|10295	0.0197385	8.21712e-26	3.15063e-06	0.00479494	0.0050501	0.032793	0.720836	0.0782546	1.18668e-40	8.43045e-32	7.58969e-10	4.72273e-09	2.30966e-18	7.15398e-06	2.65569e-05	0.875554	2.55081e-05	7.18107e-07	1.03318e-15	0.00394898
BCL11A|53335	0.721694	1.15486e-11	0.000550513	0.000557767	9.6428e-06	0.0540235	0.185131	5.01262e-08	2.16196e-20	1.27283e-16	2.09374e-08	0.797744	7.53786e-05	1.0971e-24	4.23009e-11	0.0210119	0.000708634	0.0911052	3.61588e-16	0.00607262
BCL11B|64919	0.781556	0.0163967	0.850818	3.21549e-05	2.20873e-07	0.00021972	0.00528064	0.00252925	5.06308e-12	5.60097e-21	0.839266	0.0398874	0.342863	9.17519e-13	0.000442317	0.00409435	0.00659526	1.36132e-06	1.99769e-16	0.682996
BCL2L11|10018	0.00345967	0.00372171	0.0468141	8.00499e-15	2.54086e-18	0.000804561	7.29104e-06	0.00468751	1.72607e-10	0.000116435	3.13923e-05	0.170574	7.90193e-11	3.77883e-18	0.799166	0.000264319	0.000243712	9.97202e-08	3.04237e-26	1.57195e-07
BCL2L12|83596	1.93604e-08	1.53313e-36	0.868782	9.86442e-20	1.25859e-22	2.04959e-05	1.22363e-19	0.925238	3.24784e-06	0.000442377	6.92263e-09	2.86519e-13	5.79435e-24	7.83338e-28	1.43331e-14	0.000746996	5.15875e-07	4.19251e-11	3.49753e-07	1.14536e-11
BCL2L1|598	1.70855e-05	4.90561e-21	7.74594e-05	3.20643e-16	2.06684e-21	0.527413	0.0323172	2.36253e-07	3.44723e-08	0.338751	5.31731e-11	0.850335	0.239434	6.90321e-10	0.000562094	2.38368e-05	7.6759e-05	0.00026315	3.5579e-25	5.96388e-07
BCL2L2|599	8.41415e-07	2.8928e-50	6.50738e-05	1.83461e-16	1.23309e-20	2.90032e-05	0.0234386	1.91987e-09	2.21681e-26	5.32442e-17	1.06947e-14	0.00926527	3.88004e-27	5.96516e-15	0.0516902	7.91017e-05	5.50659e-08	9.21647e-12	4.81426e-15	1.57046e-09
BCL2|596	5.90371e-09	5.74636e-09	0.00960774	5.02062e-19	1.55631e-24	0.0152218	3.10171e-06	7.10545e-07	1.11127e-22	2.67553e-14	1.02709e-05	0.0385168	4.68661e-05	0.140702	5.47637e-15	1.99085e-05	5.16672e-08	9.41647e-10	4.18846e-27	1.20361e-10
BCL7A|605	0.00876648	0.382158	0.000175091	1.60959e-16	5.65527e-18	0.0160716	0.000379122	0.156795	2.01899e-15	2.56942e-29	0.192167	0.00277706	0.00166956	2.0801e-20	0.413577	0.0117886	6.91044e-11	2.26664e-12	5.56006e-11	0.000212774
BCL9|607	0.80693	3.75186e-44	1.36703e-06	6.19085e-08	6.48587e-10	0.821074	0.351884	0.00308738	2.92124e-51	9.59019e-36	1.12699e-11	1.6535e-16	2.003e-25	9.12461e-14	3.04227e-07	0.0108003	0.0322433	0.0458888	1.31569e-09	0.526246
BCLAF1|9774	0.000107282	5.18372e-07	0.686919	8.6039e-08	6.01758e-07	0.814913	4.45586e-07	2.78797e-09	1.1161e-21	1.04798e-16	1.93348e-05	0.000610535	0.0481402	0.340829	0.0292548	0.438005	0.000278438	0.00167775	2.44901e-11	0.0318167
BCO2|83875	2.48599e-07	1.09203e-23	8.75153e-06	1.21431e-06	1.80088e-08	0.103353	7.50072e-05	2.62502e-08	0.00928613	0.000863772	2.54684e-13	1.03279e-24	1.10464e-11	1.17485e-07	0.00234104	0.0071076	0.420928	0.0854984	3.83896e-17	2.46427e-06
BCORL1|63035	0.397385	0.0113252	0.00212719	0.00176113	9.6428e-06	0.192889	0.00153134	9.43721e-06	1.08153e-05	0.00155393	0.067929	5.93271e-05	2.15103e-06	0.000251206	0.000397224	0.00542411	0.0910531	0.01992	1.08162e-08	0.438798
BCS1L|617	0.0469891	9.67894e-05	0.308707	2.21695e-13	7.95304e-17	0.126709	0.126883	0.000204632	2.0296e-05	0.000165191	2.07342e-07	2.79335e-06	9.04496e-26	6.18992e-21	4.8791e-11	0.000283605	0.518575	0.150022	0.00618394	0.017007
BDH1|622	0.0443085	5.92925e-14	5.13287e-08	4.92498e-17	5.03504e-19	0.680457	0.00111647	2.28257e-08	9.63921e-21	9.6648e-33	0.00158565	3.27376e-15	2.0602e-18	1.81475e-24	1.44499e-17	0.00306049	0.283937	0.579228	5.42754e-07	2.23637e-08
BDH2|56898	0.0124385	8.92643e-45	5.13287e-08	5.13736e-13	1.11667e-14	0.000136052	4.76913e-11	0.000130352	1.30485e-32	3.75745e-25	1.3718e-06	2.08296e-20	1.2451e-16	1.51539e-26	1.18043e-13	0.0128389	7.44911e-10	1.19827e-14	0.166871	0.00926597
BDKRB1|623	3.8735e-07	0.00362453	9.8655e-07	4.17207e-18	2.37347e-22	0.814913	0.422904	0.000166463	3.29434e-32	5.1376e-19	4.71235e-15	7.25031e-10	0.000584473	0.000145701	0.269336	0.000107605	9.30215e-07	1.87103e-05	1.72531e-07	0.00298571
BDKRB2|624	7.07878e-09	4.72975e-12	6.87521e-06	1.77483e-17	2.06684e-21	0.831414	0.0822948	0.00857943	1.27744e-45	2.76158e-24	4.57463e-17	0.000954965	0.0378417	0.315119	9.32869e-07	0.000142636	0.015446	0.0585935	3.43662e-09	1.61595e-05
BDNFOS|497258	0.00401958	2.72319e-23	0.146809	4.64635e-07	3.86285e-07	0.0269676	9.05236e-10	0.00168102	1.92575e-37	3.2046e-31	0.000114164	0.313584	1.79257e-05	4.26762e-06	0.342846	0.189637	6.46018e-07	2.21347e-08	3.3514e-11	7.90568e-07
BDNF|627	4.79271e-08	1.16709e-28	0.0125405	1.47981e-05	3.04794e-07	0.189501	0.695137	0.0343615	3.25579e-12	1.03715e-12	0.00606921	0.654909	2.93828e-28	6.46834e-14	8.52489e-15	0.0164895	0.082958	0.0148948	0.631632	0.000234821
BEGAIN|57596	0.000233116	1.33973e-19	0.000627787	8.68897e-05	6.42405e-06	0.310289	0.0594772	0.0992379	7.8893e-07	0.0386175	2.05673e-05	0.0432135	9.92475e-05	0.00154525	4.3607e-09	0.0719205	0.0862175	0.0374253	0.00034794	7.8822e-10
BEND3|57673	4.89092e-06	1.71687e-11	1.80535e-06	4.68685e-12	3.56336e-14	0.147501	0.00598742	0.122272	1.80909e-18	1.64998e-19	0.0110401	5.72694e-11	7.506e-14	3.13435e-20	1.6846e-10	0.00227522	1.48612e-06	3.69726e-07	2.60164e-11	6.74838e-10
BEND4|389206	0.000205004	1.48501e-07	0.00962559	4.75474e-20	3.82784e-25	0.0154111	0.384175	1.8402e-08	2.00452e-06	0.878058	4.33137e-08	1.39857e-18	8.88655e-07	7.64799e-06	1.78728e-14	2.62334e-05	0.045753	0.00106354	0.00341694	0.000392896
BEND5|79656	0.0532781	5.08572e-34	0.112026	3.79918e-19	2.47659e-24	0.000104197	2.73764e-07	2.31556e-09	7.21502e-05	0.231984	5.89355e-08	0.342196	3.48269e-06	1.54969e-05	1.0178e-17	3.32955e-05	1.58641e-09	4.31133e-14	0.000662145	1.96462e-05
BEST3|144453	0.0164134	0.631341	0.000248987	1.36855e-07	2.19413e-09	0.032879	0.00161022	4.38853e-09	9.77709e-19	5.23286e-10	1.2772e-11	0.986806	0.0274016	6.16271e-05	0.606268	0.00605402	1.99605e-05	6.80081e-07	0.00468132	5.54969e-06
BEST4|266675	0.00885844	0.120091	0.00602591	1.37258e-22	1.74071e-28	0.0212435	0.000136148	0.00507496	2.72316e-18	3.88088e-13	4.06419e-09	6.59055e-13	2.59319e-10	0.088967	5.3239e-07	1.93686e-05	0.719139	0.426913	3.83187e-07	0.998729
BEX1|55859	1.64039e-06	4.34573e-07	0.00235621	7.84674e-21	2.14507e-26	0.00131901	3.56636e-05	8.20395e-05	9.44627e-19	5.99137e-17	0.0653306	1.98089e-13	2.38779e-19	1.09246e-06	3.26208e-11	1.93686e-05	5.21692e-06	2.18721e-09	5.50143e-21	0.00967221
BEX4|56271	0.0371424	3.0485e-06	0.00548418	1.75227e-18	1.7166e-21	0.00559413	7.07282e-16	0.0941656	1.73849e-37	2.77814e-26	2.70785e-08	0.00108132	1.86214e-21	1.16306e-07	3.68093e-08	0.000583518	2.15878e-09	8.15024e-12	3.71373e-11	1.46316e-05
BFAR|51283	0.014529	8.4346e-10	5.46497e-05	5.42711e-10	1.04249e-11	0.036246	1.11003e-10	2.54633e-09	4.23206e-48	1.72169e-30	4.10325e-13	0.0104396	0.320191	0.00130616	0.917765	0.0164895	0.000918481	0.000150711	1.23579e-18	0.156433
BGN|633	0.100066	3.15633e-51	0.227785	1.40971e-15	7.26256e-20	0.000440285	1.79569e-09	1.81853e-08	0.0190097	7.22664e-13	0.000122663	4.43148e-16	0.00139545	0.0488966	3.60691e-08	0.000103833	3.98269e-15	8.50084e-19	4.22404e-06	0.073763
BHLHA15|168620	0.134602	1.55812e-07	0.722491	1.90288e-12	2.12786e-14	0.038049	0.0659204	0.00791241	0.000166762	2.80785e-17	7.15075e-05	0.106842	1.43854e-19	0.00254225	1.75307e-05	0.00422947	0.0240816	0.00150037	2.66594e-11	1.26226e-06
BHMT2|23743	1.91636e-09	1.61848e-42	5.13287e-08	6.18166e-14	1.06464e-17	0.0027059	1.40628e-07	3.77543e-11	2.85573e-14	0.00116754	3.03574e-10	1.57145e-09	0.294097	2.33345e-21	1.64715e-15	0.000103833	6.77083e-08	1.01721e-10	5.36776e-09	2.90974e-08
BHMT|635	0.238389	2.92039e-16	2.35506e-05	2.44374e-06	2.09717e-08	0.00561563	0.189599	2.79503e-11	6.81758e-13	0.0119798	9.27919e-12	3.58857e-17	0.204943	0.000947591	0.016804	0.00270045	8.60023e-07	6.18307e-09	0.811421	0.191228
BICD1|636	0.618535	0.0147273	5.3502e-06	8.34337e-17	3.1254e-19	0.00157138	1.15343e-14	0.03985	0.00226835	2.36128e-10	0.0061041	2.56439e-05	0.00233601	3.75886e-11	6.54177e-15	0.00286918	8.74542e-10	5.08848e-13	1.01039e-08	0.480662
BID|637	4.79271e-08	1.74106e-06	0.0997866	5.96192e-15	1.35643e-17	2.38326e-05	1.96412e-13	0.0336287	7.7133e-41	5.69511e-34	6.8912e-10	0.00289944	0.00275943	6.20647e-20	0.000652661	0.00167753	6.92338e-10	2.34837e-14	9.63237e-26	5.83552e-08
BIK|638	0.19107	1.8608e-26	4.56479e-05	0.00308524	0.00874377	0.00867273	0.0671777	0.546342	2.00607e-21	4.88971e-29	0.0437655	0.00152002	4.81367e-20	2.60242e-25	4.16919e-14	0.772373	0.000752912	2.36729e-05	0.00164866	1.82636e-08
BIRC5|332	2.1636e-07	2.21097e-54	5.13287e-08	3.03659e-18	1.68097e-20	1.98779e-05	3.83591e-20	8.50707e-05	1.70316e-50	7.38005e-32	6.25021e-14	3.60416e-25	1.44909e-30	1.35741e-29	2.13166e-17	0.00372282	3.27381e-11	1.02119e-17	8.16209e-07	2.59216e-12
BIRC7|79444	0.184261	1.46211e-06	0.00295173	2.80276e-07	1.15438e-08	0.0141703	0.116129	5.28167e-05	3.01235e-46	1.79032e-30	8.15557e-11	0.138089	0.0861728	0.00564222	1.57915e-08	0.0345023	1.12224e-11	1.0251e-12	9.9108e-20	0.000458928
BIVM|54841	0.477326	1.90596e-30	0.886019	2.37394e-07	1.72251e-09	0.125463	0.0157011	7.71236e-10	6.39973e-24	1.5294e-16	2.83018e-12	0.00146436	2.64113e-08	0.010266	0.114665	0.00990071	5.6962e-05	0.0202051	1.85662e-13	9.40308e-09
BLCAP|10904	0.000236323	3.70738e-38	3.11754e-05	0.00591401	0.000503468	0.00246703	0.107119	9.83928e-10	5.72082e-18	4.50453e-27	0.0255273	8.63863e-06	0.375413	5.52133e-18	0.000931825	0.0451562	0.00842841	1.18874e-05	0.103203	0.942503
BLM|641	1.49463e-08	2.00137e-43	2.22504e-07	7.65708e-17	1.56008e-20	1.98779e-05	1.54733e-14	0.0187864	1.1322e-33	1.98812e-25	5.28856e-08	2.46796e-18	3.4185e-30	2.51083e-29	3.74094e-10	0.000437841	2.42017e-14	7.30368e-21	0.000623136	5.17336e-12
BLNK|29760	0.70513	9.51523e-23	0.00960774	1.24137e-08	2.60827e-10	0.419528	5.60796e-11	0.00058789	1.31666e-39	7.83143e-29	2.40386e-13	7.9571e-15	7.6179e-06	0.00601353	0.0017997	0.0199383	0.00358389	0.00455225	1.82974e-14	5.93468e-06
BLOC1S1|2647	0.82118	0.00559704	0.0114705	8.10515e-18	2.8333e-21	0.127937	9.86113e-10	4.07111e-05	0.00118083	0.111598	0.000910625	0.0300152	0.0462271	8.09327e-08	0.591127	0.000304568	1.94591e-08	7.85985e-08	0.000112388	0.342198
BLOC1S3|388552	3.52979e-08	1.33697e-41	8.3744e-08	8.31168e-09	3.98901e-13	0.00320323	2.69466e-18	6.70102e-11	6.93504e-49	3.79453e-30	4.89705e-09	4.87199e-22	0.0478561	1.5503e-11	8.67799e-08	4.45649e-05	3.6077e-08	9.19462e-11	0.158579	3.83633e-05
BMP2|650	0.00637839	6.38899e-47	0.0241711	1.38405e-18	1.63104e-23	0.709845	0.000124648	0.0282482	3.07422e-07	1.64624e-11	0.989782	0.370935	3.02459e-23	4.20803e-25	9.7019e-09	2.98919e-05	0.553264	0.416897	7.65725e-20	0.000944805
BMP3|651	0.871487	1.62642e-48	0.102206	1.70999e-22	2.52633e-28	0.00198133	4.0171e-12	0.000177358	4.02659e-27	2.42161e-15	1.08676e-11	0.00636443	4.68039e-06	1.51872e-16	0.0108004	1.93686e-05	0.000283868	7.18107e-07	3.56302e-07	0.0158667
BMP4|652	0.00014447	4.88409e-15	0.217549	1.3378e-14	1.98824e-17	0.533294	5.91577e-07	2.00079e-10	0.000806498	0.00317395	0.590188	0.00608011	0.00577095	8.0948e-13	8.89868e-08	0.00140429	0.864193	0.766175	0.0194871	1.72397e-06
BMP5|653	1.71054e-07	2.5788e-45	0.000471401	3.62393e-20	1.32419e-25	0.0249846	2.42897e-06	0.000322536	4.35678e-19	2.73616e-06	8.26423e-16	4.37286e-22	6.51102e-12	3.83017e-27	2.76136e-07	1.93686e-05	1.18631e-07	1.76466e-09	9.4753e-23	0.0131104
BMP6|654	0.0921222	1.62888e-47	0.217549	7.54795e-18	1.07474e-21	0.0842457	0.238243	1.30708e-09	3.56425e-30	4.81603e-18	1.90003e-05	2.0188e-10	2.10262e-13	1.85061e-21	1.32914e-05	0.000197664	0.000611975	6.1715e-05	0.0231776	1.72558e-05
BMP7|655	0.0318798	3.71284e-06	0.0038065	3.03654e-09	3.83904e-12	0.249375	0.248361	1.05359e-05	3.7771e-46	1.80764e-35	9.44086e-08	0.0399155	0.000601187	1.09919e-20	1.09432e-11	0.000925443	0.0421081	0.551981	9.63032e-13	0.0627844
BMP8A|353500	2.55446e-07	1.09847e-57	4.93505e-07	0.00664598	0.000314909	0.00251014	4.66761e-21	0.0264458	6.80537e-09	6.45329e-17	0.292345	1.97172e-10	2.42002e-27	3.24233e-19	1.84112e-11	0.0135874	3.28075e-15	4.07807e-18	7.56232e-21	9.18145e-08
BMP8B|656	0.000599378	0.000167666	1.11101e-05	1.09962e-09	1.45798e-09	0.066145	4.79959e-07	3.63677e-08	1.35801e-06	2.86853e-07	0.0270935	0.386015	6.49686e-16	4.4086e-05	0.0221506	0.249762	0.0231092	0.0017604	8.26238e-14	0.960015
BMPER|168667	1.62566e-06	1.7528e-48	2.35506e-05	1.07228e-11	1.76502e-13	0.000676655	0.0107126	0.00456098	0.939128	0.000290435	5.4386e-05	2.71457e-26	5.6381e-27	2.24635e-25	2.41377e-06	0.00778883	2.00029e-07	6.98816e-11	0.541672	1.29284e-11
BMPR1A|657	0.00102504	4.5712e-31	3.11754e-05	1.27998e-08	2.19454e-11	0.0983234	0.00117616	3.15474e-10	7.93327e-28	3.06991e-20	8.96886e-05	0.237047	1.75221e-11	4.81233e-07	9.53077e-13	3.65793e-05	0.274987	0.0652459	1.0136e-19	6.02e-05
BMS1|9790	0.193653	0.692649	1.36703e-06	4.73607e-19	1.24177e-23	0.000564299	0.000197102	0.0489582	0.00104041	0.981285	1.11577e-06	0.0014706	1.98843e-16	3.27875e-14	0.0130919	6.23503e-05	1.22389e-13	1.91654e-16	0.242719	8.31421e-09
BMX|660	1.78079e-08	5.81445e-57	0.0406904	7.28303e-21	1.19312e-25	0.000109908	3.09623e-13	0.0322064	0.591496	3.98223e-09	9.59473e-07	4.91898e-09	2.15858e-26	3.20898e-24	0.019388	3.55213e-05	2.09711e-06	8.86934e-11	0.00087915	5.19077e-06
BNC1|646	0.569338	3.70364e-38	0.70546	0.00136921	1.08623e-05	0.31245	4.05618e-11	0.748828	0.00158626	4.17743e-12	0.000249373	9.39922e-14	2.09259e-08	3.88901e-20	1.14292e-09	0.00128904	0.0299256	0.29865	4.90375e-12	2.63939e-06
BNC2|54796	2.83507e-06	5.96114e-09	0.23845	4.33488e-09	1.39408e-12	0.0422583	7.98564e-05	0.151867	0.0252748	0.205529	0.443771	0.042677	1.40591e-09	7.77757e-12	9.65234e-14	0.00019095	0.0229545	0.000976001	0.00355343	1.86266e-12
BNIP2|663	4.70858e-05	6.64719e-42	0.00212719	0.0479945	0.00449095	0.184356	0.0005481	4.52999e-09	0.00855999	4.1459e-07	0.39524	6.18845e-16	5.45054e-27	1.31757e-07	9.62981e-15	0.0193978	0.799557	0.301867	0.00271408	4.40958e-07
BNIPL|149428	0.85797	1.34339e-07	0.105818	1.59865e-07	1.57361e-09	0.121015	1.69321e-10	1.7457e-10	5.8381e-53	1.85416e-27	4.04375e-15	8.19831e-12	1.66836e-07	0.070806	8.9967e-15	0.00877593	0.00960006	0.45288	3.2064e-14	1.22085e-05
BOC|91653	5.75219e-08	1.5939e-50	0.0468141	1.40923e-09	5.96726e-12	0.0130952	2.44241e-17	1.59657e-10	2.59176e-07	0.653349	8.68041e-08	2.69942e-08	0.00118033	0.234937	7.24962e-06	0.00242929	3.72194e-05	3.76006e-07	0.000336234	5.88845e-09
BOLA2|552900	6.25419e-08	2.03949e-50	6.87521e-06	3.74121e-05	3.08336e-06	0.000115443	8.70937e-09	1.44183e-07	3.02186e-18	1.44523e-09	2.68456e-12	1.48737e-18	3.2176e-23	1.73194e-24	1.12103e-15	0.0311741	0.0822721	0.000661134	0.0730008	6.39956e-11
BOP1|23246	0.00190159	2.14783e-23	0.00014962	5.26944e-18	1.18829e-23	0.000196448	6.3887e-08	0.0012447	2.09531e-10	1.40771e-09	0.27547	3.58058e-11	1.39634e-22	2.0518e-27	6.97303e-11	1.93686e-05	1.7361e-09	8.18946e-14	0.721643	9.33962e-07
BPI|671	0.000233541	6.83941e-17	0.00104709	0.0205557	0.000564197	0.8521	0.150331	5.40802e-12	1.33081e-35	3.3521e-15	1.44809e-12	0.000244415	0.0117402	9.02613e-13	0.095627	0.0177858	0.810376	0.869278	4.28017e-09	3.03393e-08
BPNT1|10380	0.00340011	3.50574e-41	0.0501553	6.85912e-14	6.85529e-16	0.00301629	0.470922	2.85529e-11	1.30288e-26	2.95626e-29	0.75939	4.15468e-06	3.59665e-17	0.00152185	0.761263	0.00689586	0.305356	0.0251577	0.021541	2.57985e-10
BRAP|8315	0.0308377	4.72192e-05	0.00265058	0.058942	0.000732173	0.396005	0.00726347	1.17151e-10	1.23579e-17	1.31724e-05	3.44862e-05	3.74262e-07	1.96066e-06	3.55482e-11	1.54646e-05	0.00450498	2.07157e-05	2.12321e-05	0.908485	0.00869327
BRCA1|672	2.33262e-07	6.21781e-21	0.00960774	1.12752e-18	9.29971e-23	2.36343e-05	3.72221e-14	0.000484679	8.80413e-29	6.60975e-20	7.41001e-12	4.37819e-06	3.94931e-18	3.10431e-27	0.636676	0.000142636	2.34639e-15	3.09744e-21	0.203306	1.02413e-09
BRCA2|675	1.89647e-06	7.08397e-26	2.1409e-05	1.59358e-21	9.02761e-27	2.10581e-05	2.05308e-09	0.253777	1.60016e-25	1.00682e-26	1.27609e-05	1.62671e-06	4.08259e-13	6.55763e-21	0.181895	2.42963e-05	4.45177e-16	4.76447e-22	0.000117757	1.73343e-07
BRCC3|79184	0.366384	6.23103e-18	0.00169629	6.42048e-07	1.34062e-08	0.301353	1.03664e-05	0.529824	2.04313e-37	1.57725e-36	0.0307687	0.609617	2.5887e-23	6.62617e-14	0.00752878	0.01838	1.30061e-05	1.27195e-05	4.4491e-05	4.93501e-06
BRD9|65980	0.0374587	0.26604	3.15063e-06	8.93739e-13	1.23273e-14	0.125463	1.53434e-08	2.69011e-05	8.87893e-32	1.06867e-22	1.5967e-08	6.08826e-18	4.32966e-15	1.00774e-15	0.66685	0.00802988	5.32383e-06	2.21423e-06	0.00159854	0.151296
BREA2|286076	0.0070054	1.58837e-09	5.02974e-05	0.0103336	0.00209066	0.247534	2.9959e-09	0.778572	1.47878e-06	0.000152498	0.00176835	6.9934e-07	0.125552	1.85003e-05	0.0285961	0.222077	0.00240799	0.0291789	0.374901	0.0269856
BRF1|2972	0.00465953	7.04024e-14	0.777118	0.00350665	0.000630598	0.741654	2.38206e-05	6.06024e-06	0.734726	0.535142	0.00276133	5.64174e-06	3.77185e-05	0.00389928	7.91869e-13	0.0390452	0.0146114	0.011453	0.0724785	0.00186343
BRI3BP|140707	1.46582e-08	2.95312e-40	0.00663814	0.898542	0.785972	0.0138155	1.43088e-06	2.39277e-08	1.75687e-14	2.8989e-13	1.17652e-05	3.07155e-07	4.73043e-26	4.89569e-28	2.12063e-05	0.628318	0.00268578	0.000202559	1.77312e-08	1.8751e-12
BRIP1|83990	7.28653e-07	1.00127e-32	0.0379353	8.72009e-16	4.35031e-19	2.17545e-05	5.16767e-07	0.0347553	3.26087e-35	6.14689e-28	2.49415e-06	8.59323e-06	3.28109e-29	1.65145e-29	0.65705	0.000486833	6.83869e-12	4.68311e-18	3.42621e-11	1.12508e-08
BRIX1|55299	3.36035e-05	5.58459e-23	3.39728e-07	1.71226e-21	2.02695e-26	2.78308e-05	7.18851e-10	0.294205	4.76265e-08	1.04764e-12	0.0167229	1.43371e-07	1.38569e-27	9.20488e-29	3.73698e-08	3.32955e-05	4.50691e-14	8.2008e-20	1.77233e-07	2.83243e-06
BRMS1|25855	8.55051e-07	1.52223e-35	1.39864e-05	0.0487756	0.0105779	0.000711413	4.76913e-11	1.00371e-06	0.00300882	0.0216766	0.027906	8.31181e-13	6.24652e-16	5.95611e-20	0.276878	0.113055	0.00104542	1.6575e-06	0.0046955	4.22823e-09
BRP44L|51660	1.69018e-06	3.69569e-15	5.13287e-08	3.84568e-21	4.92077e-26	0.000189326	7.19586e-20	0.482142	4.07199e-41	3.49864e-31	2.85684e-10	3.19864e-23	1.00256e-09	1.96274e-19	0.00453895	3.25736e-05	1.45276e-10	9.18123e-15	1.40559e-20	0.00413497
BRP44|25874	0.945761	6.3417e-22	0.0786263	6.3814e-11	2.10319e-12	0.108664	0.000620453	1.18252e-08	1.08153e-05	0.000284948	0.926378	1.45936e-09	2.54348e-08	1.8656e-05	7.8271e-13	0.01838	0.0403649	0.00152073	1.66788e-11	4.40877e-08
BRSK1|84446	0.00223006	1.74363e-11	4.93505e-07	0.000250783	1.38758e-05	0.673555	6.15904e-05	1.09621e-07	1.18122e-13	3.5844e-10	5.19289e-13	5.72339e-14	8.80871e-24	2.62418e-20	0.626158	0.0303548	0.00408341	0.0251577	0.000339375	0.482769
BSG|682	0.0348833	4.89314e-21	1.80535e-06	5.64432e-15	5.9349e-16	0.811902	9.05108e-07	3.26061e-11	0.000905095	0.573442	6.21363e-08	6.93346e-17	0.00227512	0.00345179	2.76215e-05	0.0151588	0.468352	0.793252	1.11741e-08	5.74501e-05
BTBD10|84280	0.000544993	4.48596e-05	3.11754e-05	5.427e-06	3.61971e-08	0.150214	0.645447	0.694954	3.12768e-10	1.08451e-09	0.000259529	2.43285e-06	0.000361126	1.46544e-18	0.000157203	0.00450498	0.318813	0.0684229	4.42831e-14	0.0101947
BTBD12|84464	0.0094734	3.17537e-33	8.75153e-06	7.65681e-09	6.16333e-11	0.764559	8.18764e-07	4.79425e-10	2.19079e-22	3.51018e-13	1.48357e-06	1.31232e-15	6.91784e-15	1.88093e-06	0.000420774	0.00450498	2.49457e-05	7.44795e-05	0.00667561	0.00016905
BTBD16|118663	0.723799	0.742247	1.73166e-05	2.5016e-20	4.93787e-25	0.000489001	0.00558761	4.29372e-08	5.86303e-39	4.53283e-31	6.8857e-13	1.18854e-07	1.45983e-08	7.6352e-06	0.346416	4.31333e-05	1.18148e-10	1.16961e-13	0.000920639	0.00107187
BTBD19|149478	0.0257451	3.43253e-08	0.598864	0.000146082	2.03914e-06	0.732001	0.000400951	6.38047e-10	6.16513e-23	2.22746e-24	2.66519e-06	5.07564e-07	0.00267923	8.89299e-12	0.011948	0.00851579	0.000609214	0.00595824	0.0532542	1.26229e-10
BTBD6|90135	0.00918539	0.00101735	0.188446	7.21029e-07	1.03794e-08	0.417	0.265153	1.69777e-05	0.484631	0.000577646	0.000599393	0.263784	0.000240073	0.000698527	6.39222e-07	0.0117886	0.000342298	0.000338894	0.000283546	3.95136e-06
BTBD9|114781	0.000470775	0.0683679	1.73166e-05	2.41046e-17	4.53288e-19	0.0198478	4.36916e-16	1.02053e-05	1.66719e-21	2.35174e-27	9.11278e-05	0.000179789	0.00735449	1.09752e-28	0.000580992	0.00827189	0.00318658	7.40158e-05	0.470174	0.0593115
BTC|685	5.11102e-05	1.63611e-15	0.000365768	4.65886e-10	1.50603e-13	0.00892737	1.00168e-14	0.00260425	3.21033e-54	6.4852e-37	1.18624e-11	0.412646	0.0014074	7.67652e-14	0.00683172	0.00037957	6.28871e-09	7.02488e-11	0.918246	0.113979
BTD|686	0.00164433	7.39694e-14	5.13287e-08	3.63778e-21	4.44313e-26	0.00014445	1.58072e-11	0.000551077	2.56886e-39	1.3906e-33	1.23068e-05	6.34719e-09	6.0886e-17	5.1736e-28	0.0246156	3.32955e-05	9.38457e-11	1.96957e-15	1.98674e-13	4.45439e-06
BTF3|689	0.00239818	0.00188148	0.00548418	7.27408e-09	1.9965e-08	0.770416	7.00244e-09	0.186252	4.07377e-19	4.87418e-24	0.00165002	0.0222548	0.000198843	0.000187457	0.0498391	0.403841	8.13543e-05	0.000649953	0.00200053	0.000219009
BTG1|694	0.000137261	1.35513e-22	0.23845	1.46845e-15	1.01103e-19	0.90936	3.03272e-05	2.13883e-05	1.51115e-07	4.52376e-17	0.566663	8.09985e-07	3.34916e-11	0.36923	0.00125126	8.44246e-05	0.000626685	0.00484508	0.000214492	1.13591e-10
BTG2|7832	4.84207e-08	1.51351e-13	0.0241711	0.00170012	0.000490497	0.00390152	8.96357e-10	2.74876e-10	5.66862e-50	6.86158e-29	1.58509e-12	0.000325679	1.7096e-18	7.963e-21	4.07309e-07	0.152255	2.47499e-08	6.16619e-11	2.72316e-08	7.03989e-06
BTG3|10950	0.673203	3.69162e-08	0.000317962	2.82047e-09	9.76324e-07	0.0216149	0.000472672	0.0782546	1.54507e-17	1.73911e-15	0.00156559	2.02224e-08	0.0608699	0.00236433	3.31613e-14	0.376687	0.0129898	0.000319527	2.52777e-06	0.0295902
BTN2A3|54718	0.0585821	1.72501e-16	0.0149024	7.96998e-10	5.2036e-12	0.00355888	2.23153e-08	7.10545e-07	9.74075e-13	6.37586e-14	1.02709e-05	3.03969e-09	0.0430508	0.115596	1.21425e-10	0.00479176	1.52277e-05	4.17071e-08	0.0429865	0.00513569
BTN3A3|10384	0.675506	1.90426e-10	0.777118	0.00277207	0.000917751	0.0408256	6.8477e-05	0.456491	1.54026e-21	4.87668e-31	0.0394887	0.027003	3.10453e-19	1.0971e-24	0.0182838	0.270756	0.0925136	0.0128156	0.0343846	5.48531e-05
BUB1B|701	4.93493e-08	4.51136e-56	5.13287e-08	1.36344e-18	6.34662e-22	1.98779e-05	1.56826e-15	1.82486e-06	1.12472e-35	2.78317e-23	1.65517e-09	2.30504e-23	5.8071e-32	1.35741e-29	5.22255e-18	0.000437841	4.17524e-15	1.533e-21	2.83994e-11	7.24908e-12
BUB1|699	1.93222e-07	2.70198e-57	5.13287e-08	2.96188e-20	4.30325e-24	1.98779e-05	9.68729e-18	1.49639e-09	1.35876e-55	4.66073e-32	3.98974e-15	4.92411e-24	3.0935e-28	1.65145e-29	6.09951e-11	0.000283605	3.28075e-15	8.42074e-22	1.93987e-09	2.17151e-12
BUB3|9184	4.27294e-08	4.67549e-49	0.000317962	1.1046e-19	1.72583e-22	2.14076e-05	4.13424e-15	7.70284e-11	0.000799275	1.00743e-07	0.00405642	4.43148e-16	1.98815e-25	3.43803e-27	3.98928e-08	0.00131348	3.02214e-13	4.22167e-19	0.234629	1.61595e-05
BUD31|8896	1.1437e-06	1.47961e-28	0.00133735	5.4716e-13	4.49327e-15	0.000979517	0.00052707	3.01689e-05	3.02804e-12	1.01792e-06	1.01728e-08	2.30013e-07	7.87455e-10	5.41055e-17	0.0107157	0.00542411	0.0519541	0.000670164	9.01549e-06	5.38888e-08
BVES|11149	1.63055e-05	2.55152e-43	0.308707	2.63445e-14	4.65508e-18	0.000299523	0.315026	4.7835e-08	3.72744e-21	2.89052e-09	1.65517e-09	0.00502695	4.33302e-16	5.15651e-05	5.7711e-12	9.05995e-05	7.23356e-06	3.02889e-09	4.11025e-14	1.05829e-08
BYSL|705	0.00136777	2.90398e-34	5.3502e-06	4.30087e-22	7.36708e-28	0.000119815	7.9519e-06	4.35901e-06	1.54507e-17	1.72072e-20	0.00171711	4.15942e-08	1.64355e-26	3.78421e-25	9.50467e-18	1.93686e-05	1.0247e-13	1.93175e-18	0.0413009	4.14759e-09
BZW2|28969	0.191811	5.41248e-32	6.87521e-06	3.12532e-18	1.47716e-21	0.0408256	0.108341	0.135302	0.336465	0.000161974	5.00115e-06	2.2614e-09	1.74641e-28	2.65665e-27	0.0115049	0.000583518	6.81997e-10	3.14199e-11	5.06322e-09	3.09854e-10
C10orf105|414152	0.479314	1.73619e-33	5.73436e-05	1.38967e-19	3.48159e-24	0.00715123	0.0778884	5.90483e-05	2.33881e-08	1.7908e-20	0.100989	0.0677396	1.72006e-23	4.42626e-18	3.58893e-08	6.0339e-05	5.76279e-06	3.28806e-08	0.00140008	2.68846e-06
C10orf107|219621	7.79744e-06	1.76144e-08	0.2188	4.32457e-07	4.30875e-10	0.240881	0.0365374	2.13433e-11	0.000338061	0.00243913	0.705913	0.00155722	5.27356e-16	3.53976e-24	0.729054	0.00019095	0.000298288	0.000103336	1.17999e-14	0.0031316
C10orf108|414235	6.96809e-09	5.95349e-50	0.957545	4.92498e-17	9.82002e-21	0.0130952	0.000136102	1.72657e-07	0.605946	5.79906e-08	7.54145e-08	3.73071e-11	0.317525	6.1873e-20	1.1277e-07	0.000304568	0.0348186	0.000725769	0.000111316	8.82224e-05
C10orf116|10974	0.333909	2.9943e-22	0.000108692	6.49429e-09	2.81435e-10	0.0162861	4.29323e-05	2.78797e-09	2.57878e-07	2.39033e-12	0.106451	2.4747e-10	8.66685e-32	2.38052e-26	9.40804e-07	0.0287784	9.25245e-13	1.3867e-14	3.64778e-09	5.7373e-11
C10orf119|79892	0.885071	0.295492	0.0436406	1.23904e-11	4.93044e-12	0.00133766	0.0199699	5.26746e-10	0.0683634	0.0366173	0.000311464	0.0144096	0.73206	0.000924435	0.000323126	0.117751	1.97848e-06	1.87431e-09	0.0112728	0.0383923
C10orf128|170371	1.3109e-05	1.60772e-49	0.559381	4.66141e-16	3.28818e-19	0.06241	0.00286048	1.90641e-05	0.000184964	4.5465e-15	0.165057	0.342194	1.22548e-26	2.90879e-29	0.00905499	0.000696513	0.00285204	0.000253076	0.480309	9.74089e-05
C10orf140|387640	0.881684	1.16591e-18	1.36703e-06	1.09242e-12	1.35493e-15	0.964197	0.136171	4.18102e-10	4.13855e-25	5.05315e-24	0.00441939	0.550332	7.09662e-13	0.00221961	1.35595e-14	0.000264319	0.0316824	0.065996	0.00641813	7.85729e-08
C10orf25|220979	0.0471819	6.47521e-32	0.000365768	0.0320328	0.00447437	0.567293	0.000182086	1.69777e-05	8.66647e-18	1.39465e-25	0.00827349	2.77978e-11	2.82067e-27	1.41433e-24	0.00144553	0.0559491	0.0119674	0.113463	0.000603645	2.33786e-06
C10orf26|54838	0.0273093	3.03887e-05	0.0786263	4.6232e-18	6.12578e-23	0.000138414	2.06275e-05	8.42289e-09	3.21992e-20	1.96159e-16	0.0304653	1.89978e-08	9.26648e-12	1.07006e-16	5.79487e-09	3.8919e-05	1.05681e-07	3.73752e-12	1.62518e-15	4.30939e-06
C10orf2|56652	0.000591962	0.000104958	0.000236993	1.37538e-21	1.998e-27	0.000948663	0.00303223	0.000626854	1.568e-07	0.380019	2.62469e-14	7.52774e-10	1.57722e-26	2.65039e-25	4.52664e-18	1.93686e-05	3.98269e-15	1.02103e-18	0.675689	0.000164167
C10orf32|119032	4.73919e-07	1.05744e-12	1.36703e-06	5.35783e-08	6.77577e-11	0.00258545	8.88601e-15	5.14176e-06	9.50697e-30	1.03613e-15	4.54546e-10	0.0131772	2.32319e-25	1.01966e-28	0.101235	0.000562243	0.00164253	2.95228e-06	5.88917e-22	8.66897e-09
C10orf35|219738	7.48834e-07	4.04477e-19	5.13287e-08	3.12532e-18	9.20627e-22	0.0393771	1.55003e-08	0.000139817	0.65505	0.701006	0.000234556	1.46241e-06	8.16308e-22	8.95261e-19	0.0023797	0.000394125	0.0160851	0.000943302	0.00789566	1.89617e-12
C10orf54|64115	4.8082e-06	4.66886e-50	0.0260858	9.81112e-22	4.46207e-27	0.1516	3.16928e-06	2.4684e-07	6.36986e-19	2.19331e-29	0.977335	0.910807	4.29195e-32	6.532e-29	1.16417e-12	2.05316e-05	5.15844e-10	6.09091e-10	0.985624	1.58737e-10
C10orf55|414236	0.0228492	3.48992e-09	0.00702449	4.07343e-12	6.87153e-15	0.000262133	4.40478e-13	6.24511e-11	1.62705e-49	1.48012e-27	4.992e-11	6.67482e-07	3.84785e-06	3.62223e-15	1.77123e-12	0.00251348	8.36897e-05	5.56289e-09	4.62856e-21	0.269579
C10orf57|80195	0.0190839	2.71965e-19	7.74594e-05	3.23554e-10	9.11633e-14	0.868998	1.89778e-08	2.83148e-07	1.21731e-13	4.91522e-19	0.309927	1.39325e-14	7.3698e-10	1.53689e-15	0.0429688	0.000422579	0.0316273	0.104522	0.00230458	1.36909e-05
C10orf78|119392	0.911177	2.75003e-05	0.000203915	8.34512e-12	6.53463e-12	0.019085	7.16096e-12	1.45738e-10	5.90157e-13	1.29101e-19	0.000113264	2.78929e-07	0.317902	0.362307	0.783987	0.135595	0.000173914	4.14127e-06	4.30948e-06	0.00789
C10orf79|80217	0.00049348	0.169015	0.00133735	6.67912e-05	3.98714e-06	0.110644	0.212414	2.13433e-11	3.6554e-15	8.8187e-19	0.138046	0.000404319	7.55228e-09	4.04471e-17	8.19784e-08	0.0353483	8.03679e-08	4.18973e-08	1.91967e-25	0.981741
C10orf81|79949	0.149577	9.64291e-08	0.00155165	1.56822e-14	1.88797e-18	0.103353	0.0187501	1.81585e-06	1.1571e-18	2.68456e-07	4.83509e-09	0.0153592	0.00482661	0.00313016	2.3286e-05	0.000128713	6.54767e-07	7.15844e-07	0.000112981	0.0364236
C10orf88|80007	0.000394698	0.0740427	5.46497e-05	9.66828e-07	6.39768e-07	0.388304	6.12277e-08	4.01884e-06	1.57371e-12	7.96566e-08	4.51612e-09	1.09814e-09	1.22443e-14	7.64442e-11	0.00266741	0.33045	1.61738e-06	1.39453e-06	0.000296762	0.853199
C10orf91|170393	0.00674687	1.4402e-10	0.00210515	2.68944e-08	5.69366e-10	0.00464549	4.48721e-08	0.000318171	0.000544294	0.0120281	0.727783	0.000487776	1.49047e-10	9.7257e-22	0.00700849	0.00650288	0.000339286	7.9596e-07	3.26874e-07	0.00146682
C10orf95|79946	0.000132563	3.49097e-29	2.22504e-07	1.92042e-05	1.86215e-06	0.49832	8.40115e-05	0.000117233	1.35908e-18	8.12737e-16	0.218093	1.76435e-08	0.00116697	3.69788e-24	1.09515e-17	0.0239845	0.000140217	0.000539341	1.94974e-13	0.00469126
C11orf10|746	1.28654e-06	4.76403e-23	0.0162233	0.000949312	0.000625153	0.326343	0.254768	0.0258578	9.27353e-21	1.06648e-15	5.35219e-07	3.26901e-08	1.10213e-17	1.78718e-10	2.63721e-06	0.340079	0.944157	0.695231	0.00138063	0.00122031
C11orf17|56672	0.239415	1.91166e-14	0.00014962	5.41867e-12	3.3852e-13	0.00804888	1.81181e-07	0.130757	1.51384e-19	3.68874e-16	6.67038e-07	2.55539e-20	0.000419109	5.64202e-05	2.79802e-07	0.0139726	0.829166	0.254603	1.29952e-11	0.00279713
C11orf2|738	0.000767517	4.54652e-12	0.650581	2.37394e-07	8.55442e-07	0.00180115	6.50378e-07	0.000606766	0.000610146	0.14056	5.2728e-10	0.582813	0.00422351	0.000897853	2.10427e-07	0.438005	1.55397e-08	2.18759e-11	0.000891969	6.92873e-06
C11orf31|280636	1.20669e-05	2.32144e-35	0.0105028	1.00984e-11	3.3852e-13	0.0015153	0.854312	0.000296498	2.10969e-19	7.76021e-18	3.84669e-08	0.114211	1.10425e-09	5.04596e-11	6.85067e-10	0.0139726	0.275493	0.015343	2.73624e-08	1.19109e-09
C11orf41|25758	0.105355	0.0016674	6.50738e-05	3.03529e-07	7.19333e-06	0.00829754	4.01832e-06	0.00376126	3.51362e-46	2.14915e-32	1.25723e-09	0.0844152	0.000704483	1.41084e-19	4.26946e-07	0.663063	0.00144586	1.33014e-05	4.52605e-05	0.00567728
C11orf46|120534	6.29823e-06	1.76381e-11	0.547508	0.000175627	0.00037237	0.00296205	1.8974e-05	0.042434	4.17975e-17	9.82267e-14	1.17862e-08	0.0106555	0.739044	0.135949	8.43458e-08	0.990872	0.253211	0.00565718	4.9248e-18	2.78486e-09
C11orf48|79081	1.33323e-07	4.34854e-44	0.0149024	1.99735e-05	3.10078e-06	0.00854994	0.0589746	0.659562	1.47783e-05	0.118373	1.24647e-08	1.10473e-06	7.28556e-25	7.8852e-13	7.6097e-10	0.0895907	0.0498431	0.00632402	3.62408e-05	1.75818e-10
C11orf49|79096	0.0105555	1.52418e-20	5.13287e-08	1.01705e-05	1.39343e-07	0.601272	0.510273	0.0210817	0.836075	0.000431387	5.75477e-10	0.00020357	0.0107189	0.00029844	0.372341	0.0104907	0.0354695	0.0516505	8.1387e-24	0.000478434
C11orf54|28970	0.0130715	1.29873e-21	9.8655e-07	8.11622e-14	6.1151e-15	0.00262966	9.617e-12	2.72786e-11	6.94321e-20	1.01139e-07	3.11476e-09	1.69212e-19	6.34405e-05	2.68855e-19	0.902498	0.0336447	0.00738244	9.87369e-06	7.69827e-10	0.00208089
C11orf59|55004	0.00909275	6.17744e-05	0.000627787	4.97704e-10	1.09493e-11	0.308085	0.937868	2.69011e-05	0.00708339	0.0297196	0.0978203	1.85713e-12	0.141166	0.00547298	0.000667133	0.0143693	0.0019991	0.064147	1.02008e-08	0.00432935
C11orf61|79684	0.0141061	6.05784e-27	0.00237601	7.81243e-07	3.20758e-08	0.118662	0.0322404	7.11552e-06	4.30307e-05	1.19843e-08	0.0982041	1.05187e-06	0.801617	0.0624494	0.0269125	0.0345023	0.000161774	0.0178323	0.000275189	1.7535e-05
C11orf63|79864	0.339185	3.01167e-26	0.000108692	6.83576e-06	1.67452e-06	0.868215	0.0824561	6.7122e-10	3.91654e-43	3.97985e-30	2.26402e-08	1.01801e-05	1.18327e-14	1.07125e-20	0.000571537	0.0451562	0.00710247	0.0178201	5.58564e-19	0.294546
C11orf82|220042	1.36801e-07	1.2091e-36	1.73166e-05	4.07512e-21	5.97864e-26	1.98779e-05	2.16892e-11	0.0282482	6.66033e-19	6.44529e-14	3.13507e-06	1.6111e-16	0.0136694	2.2242e-27	0.0455086	4.16262e-05	7.66825e-14	3.00327e-20	0.00220476	3.8784e-11
C11orf84|144097	1.1061e-06	1.89671e-32	8.3744e-08	2.03069e-20	7.84175e-26	0.000204558	1.8418e-20	6.84145e-05	3.30012e-27	1.45948e-18	9.74133e-11	6.25659e-14	1.01116e-19	1.27656e-27	0.764451	2.05316e-05	9.36507e-06	2.08141e-09	9.92922e-07	3.54118e-08
C11orf92|399948	0.000209706	2.28445e-38	9.17837e-05	1.45698e-06	2.38472e-08	0.0749881	7.16413e-11	2.88683e-08	3.85278e-38	1.94097e-28	2.32126e-15	1.17071e-05	2.39779e-14	0.000167528	0.179104	0.0173843	0.033101	0.00244437	1.19611e-07	0.00670556
C11orf93|120376	0.00706051	2.618e-42	2.40027e-06	0.000106493	1.5691e-05	0.377836	1.16943e-05	1.99446e-08	0.0280873	0.94382	0.0096543	7.34981e-16	0.0152402	1.72435e-10	5.83921e-18	0.0935685	0.0957504	0.0751446	4.26622e-11	7.56032e-08
C11orf95|65998	8.83543e-05	3.36753e-32	0.0260858	7.57725e-09	1.92385e-10	0.231567	0.000153096	0.00355472	7.05249e-09	0.035028	2.24586e-13	0.751819	0.000109245	0.968837	6.87428e-09	0.0155816	0.202671	0.0852419	2.63349e-05	2.92693e-11
C12orf11|55726	0.000864147	4.94412e-21	0.00150769	8.35293e-22	5.53884e-27	0.00715123	1.85522e-06	8.82288e-05	9.85601e-30	3.36285e-23	2.46966e-06	0.0524887	3.88869e-24	1.45015e-29	0.000656603	2.76225e-05	2.80887e-09	4.56704e-11	1.78899e-06	5.85313e-07
C12orf26|84190	0.00145865	5.35241e-24	0.170937	2.33611e-14	7.07516e-19	0.49832	4.0523e-13	8.85669e-09	3.70681e-12	6.10298e-06	0.015031	0.0106386	0.00122804	1.95261e-08	0.0705807	6.42812e-05	0.00183948	0.00170452	7.92598e-17	0.000406015
C12orf32|83695	2.29344e-07	1.53242e-39	5.13287e-08	1.42746e-10	3.54038e-11	0.000114172	5.37848e-06	0.0148142	3.16025e-10	0.00361675	4.86584e-12	4.42851e-19	1.06568e-28	1.3014e-28	0.0019914	0.0858687	0.00218488	2.11409e-06	6.34959e-16	6.20069e-08
C12orf35|55196	0.0232297	2.62133e-06	0.0162233	0.000671826	5.70324e-05	0.0176262	0.00936772	0.00408897	8.25778e-07	4.70906e-20	0.0477798	0.00237448	0.454205	0.452795	3.78268e-05	0.0877501	0.000424898	7.20115e-06	1.10285e-07	0.850964
C12orf39|80763	0.545966	1.06482e-50	0.0143217	4.21697e-05	7.13221e-08	0.492561	2.82696e-08	0.019684	1.3428e-06	3.50812e-13	0.0974236	7.6826e-14	7.41178e-08	3.60219e-18	0.0816048	0.000453418	5.49648e-12	1.86292e-11	5.55027e-24	0.136968
C12orf45|121053	0.00168373	0.000139046	0.904233	3.78203e-18	2.32337e-22	0.1516	0.00728043	6.84145e-05	4.90765e-42	2.75279e-25	1.28836e-12	6.987e-05	2.32518e-22	4.03539e-19	1.29359e-06	0.000164893	0.414771	0.203192	0.335644	4.09529e-10
C12orf47|51275	8.63798e-06	0.192982	6.87521e-06	0.0389932	0.0247554	0.000626301	4.76527e-05	0.000226747	7.65456e-21	2.18286e-13	3.14707e-10	1.83972e-17	0.432569	6.45026e-06	3.05947e-05	0.49226	4.56934e-05	1.08448e-06	0.0865405	0.469769
C12orf48|55010	1.70607e-07	7.45624e-43	1.80535e-06	1.52559e-17	9.08965e-20	2.45507e-05	0.000104873	5.57922e-06	8.11007e-08	0.00067813	0.000517908	9.71117e-24	1.23457e-26	1.84342e-29	0.26691	0.00316215	1.75373e-12	4.66129e-18	0.220203	1.51687e-10
C12orf49|79794	0.00123215	0.00294096	5.13287e-08	5.49611e-11	8.1381e-13	0.0973763	0.572468	0.000484679	6.14608e-08	1.56267e-10	0.0590686	6.91536e-05	8.94563e-24	4.36313e-28	0.792674	0.010196	0.0120587	0.28297	0.00165342	3.66163e-09
C12orf51|283450	0.0237893	0.000748407	0.0327849	0.00616951	0.00357778	0.000440285	2.19891e-07	0.0767691	7.41666e-06	7.02138e-07	0.0775058	0.00102689	0.44702	7.11397e-05	2.31242e-07	0.403841	0.524959	0.0319062	6.62566e-19	0.00130105
C12orf52|84934	9.84711e-07	3.70908e-41	8.75153e-06	0.235796	0.0547279	0.00220891	0.00413432	0.183351	8.6198e-09	4.44246e-05	0.00011881	0.00145211	3.21522e-18	2.39814e-20	1.25532e-14	0.0390452	0.86097	0.161254	4.60687e-06	3.08145e-08
C12orf53|196500	0.00144537	2.75856e-05	0.00292809	1.73544e-21	7.54133e-27	0.0276641	0.170047	3.2522e-05	5.11113e-07	1.29046e-05	0.522606	0.0592325	0.231209	0.0229451	7.57689e-06	2.23602e-05	4.41559e-07	1.11417e-08	3.67983e-13	1.79116e-08
C12orf59|120939	3.23246e-05	3.19726e-16	0.00469243	9.44432e-06	5.30801e-07	0.0170733	1.16253e-05	0.05207	2.0134e-58	2.05234e-34	2.42129e-17	0.0366415	1.15166e-11	3.42414e-11	0.200334	0.0349404	1.03046e-08	1.22687e-09	1.17354e-05	0.0001118
C12orf5|57103	0.0161311	0.000500294	0.0191132	7.81243e-07	8.14705e-09	0.218643	0.000258928	0.742862	0.000118666	0.0942531	0.00025161	0.491996	0.00928461	0.31686	0.000205612	0.00851579	5.3081e-09	3.08808e-09	1.53115e-06	3.65845e-05
C12orf66|144577	0.00287053	0.000129474	0.00448413	3.89338e-16	6.97025e-20	0.0824251	0.385373	0.253777	0.00202772	0.00801463	0.0542097	7.69549e-12	2.08897e-20	7.73472e-27	0.0179303	0.000220881	9.5324e-06	1.44791e-06	6.23608e-07	0.0293222
C12orf72|254013	0.00225627	7.93779e-09	8.3744e-08	2.07202e-18	2.93601e-22	0.00505697	0.000144822	1.25709e-07	6.89221e-41	3.1486e-27	7.10698e-11	1.07392e-14	1.8187e-05	6.73847e-14	0.766454	0.000142636	0.000756283	1.11115e-06	2.57656e-22	0.000184131
C12orf73|728568	1.19972e-06	1.65202e-16	0.00877087	1.53894e-15	1.78435e-18	0.687018	0.371795	2.78797e-09	8.70298e-15	0.00275519	4.39464e-11	1.23217e-16	2.86748e-08	9.99389e-20	4.21481e-17	0.00131348	4.22945e-07	2.31897e-06	0.000377953	2.52679e-08
C12orf75|387882	0.0130715	0.923001	1.36703e-06	1.91461e-08	2.89761e-09	0.331112	4.54872e-11	6.31775e-09	0.00350999	0.017347	2.64551e-09	3.78042e-06	0.707889	1.22848e-07	2.23969e-16	0.101911	2.39348e-09	1.31263e-08	0.0107769	5.65831e-05
C12orf76|400073	2.3166e-08	5.84012e-05	0.00405552	1.68091e-08	2.08877e-10	0.0139964	4.24258e-06	3.53463e-07	0.619735	0.755125	0.000820824	0.0138967	0.0321776	0.093059	5.93186e-08	0.0111285	1.59305e-05	2.54939e-07	2.23891e-19	0.0315342
C13orf23|80209	0.0002206	0.00262061	2.56703e-05	1.34008e-16	7.06912e-22	0.0432761	0.787262	0.00644639	0.0059687	0.0226124	0.00431397	0.0474374	0.00707485	0.0661468	0.390067	2.70094e-05	9.29549e-15	8.13115e-16	0.000484831	2.90974e-08
C13orf27|93081	8.92643e-06	6.63231e-06	3.39728e-07	4.21013e-17	1.68097e-20	0.00107804	1.8975e-06	1.22825e-10	0.141392	0.559558	0.000139032	2.06377e-08	1.22939e-07	3.59985e-17	0.659861	0.000453418	3.54213e-06	2.62552e-09	0.73468	0.0449189
C13orf29|283487	0.00463889	2.06236e-09	0.0304309	2.56977e-16	1.14377e-20	0.0218814	0.68598	4.40227e-07	0.285119	0.0280154	0.0335811	0.000254239	9.8638e-05	0.0118572	0.000145866	9.7145e-05	2.13838e-06	4.79066e-08	1.85532e-06	0.759082
C13orf33|84935	4.13563e-06	3.03591e-38	0.0406757	0.00022213	1.23857e-05	0.0152218	0.0540789	2.39277e-08	0.0145344	0.00876949	5.2875e-06	0.00546656	0.92674	0.0220907	0.426717	0.0252846	0.210632	0.00577974	0.0149329	1.76918e-11
C13orf34|79866	5.69914e-09	3.43939e-17	2.56703e-05	1.2864e-14	6.38566e-19	4.09215e-05	9.36355e-14	0.712779	9.73277e-29	1.27874e-23	5.74426e-07	4.03865e-14	1.76538e-21	2.86324e-27	0.00190251	8.76997e-05	9.57852e-14	4.38839e-19	8.32517e-16	3.70779e-11
C13orf36|400120	7.78017e-10	5.77295e-52	0.0983673	4.35558e-15	1.92265e-19	0.000349317	7.69878e-13	8.01248e-07	8.54287e-48	2.59282e-25	2.28022e-16	0.357787	9.56286e-33	2.46743e-28	7.31537e-05	5.08899e-05	1.93417e-16	4.44551e-21	8.34614e-21	2.31235e-10
C13orf37|440145	2.06703e-06	1.25355e-20	0.00014962	3.68431e-21	3.22162e-24	3.74575e-05	8.91673e-08	0.0137905	0.0957508	0.000495189	0.53128	1.99829e-14	5.42775e-05	2.56255e-20	0.299809	0.000504741	5.70741e-13	3.56798e-18	0.00444665	2.33786e-06
C14orf101|54916	0.00406717	4.71101e-06	0.0149024	0.00320976	1.92135e-05	0.319416	0.000138444	0.000211688	4.67095e-20	2.32013e-20	0.00183495	0.189198	0.00275943	8.23071e-14	0.876224	0.00306049	9.81935e-08	1.70956e-07	1.09823e-05	0.0761362
C14orf126|112487	0.154176	1.24566e-13	0.00448413	3.15521e-06	5.94804e-06	0.0181057	0.0368577	0.000759276	5.21747e-33	2.10811e-25	0.000122663	0.000820576	0.00385995	0.0208061	2.39158e-06	0.548137	0.0151138	0.00028413	5.79156e-14	0.637041
C14orf132|56967	1.05397e-05	1.14584e-21	0.00663814	3.43115e-17	2.00443e-21	0.00345924	0.0137812	0.232678	7.58088e-37	5.92966e-23	8.57046e-12	0.891001	1.52402e-32	1.69643e-28	1.20682e-12	6.42812e-05	4.93818e-08	1.33913e-10	9.43521e-15	4.43923e-11
C14orf139|79686	6.9681e-07	7.42614e-52	0.0997866	5.03961e-18	2.40506e-23	0.00396129	0.0122728	0.000398205	0.105465	7.90296e-16	1.17953e-10	5.72133e-05	2.30176e-28	2.10666e-27	0.0110183	2.36546e-05	0.000234093	9.25179e-07	2.16429e-09	8.87007e-12
C14orf142|84520	0.00719255	7.99899e-26	0.0304309	3.38684e-16	6.04725e-21	0.066145	0.00192716	2.4684e-07	1.65037e-30	7.56059e-25	0.034389	0.00628869	0.0176938	0.0205589	0.0194315	3.44599e-05	0.504872	0.156853	5.56006e-11	1.18191e-05
C14orf143|90141	1.43846e-07	1.86703e-23	0.0327849	1.19826e-13	3.0596e-16	0.00014445	3.459e-05	0.030843	1.62107e-14	2.44195e-16	0.769989	3.26159e-09	4.96398e-09	1.2709e-22	0.000680603	0.00296592	5.61377e-07	7.38028e-11	1.17765e-07	6.53776e-11
C14orf145|145508	0.235992	0.033463	0.00133735	0.000413488	0.000445039	0.00238454	4.22289e-06	0.246538	0.0193223	0.0102704	0.218787	2.08434e-07	1.68914e-05	2.00793e-12	0.66685	0.516564	0.021061	4.30746e-05	3.15077e-05	0.00149029
C14orf159|80017	9.17128e-08	1.83854e-28	0.207576	7.44402e-18	1.20064e-23	8.81689e-05	1.82761e-11	2.20778e-09	7.75583e-15	9.24093e-31	0.919184	0.000372539	7.92967e-19	6.39868e-21	1.0178e-17	1.93686e-05	3.75701e-10	3.01443e-15	1.51724e-20	0.0027794
C14orf169|79697	0.00285387	5.16443e-31	0.0468141	3.2511e-07	1.26894e-08	0.0015992	1.97062e-07	0.000109079	0.173478	2.62553e-09	2.90717e-05	1.67258e-12	2.1784e-11	7.53691e-12	0.908143	0.0319667	0.00464515	2.66098e-05	0.115046	9.94222e-05
C14orf176|643382	0.0404954	1.38905e-11	3.11754e-05	1.39602e-21	3.28402e-27	0.0675886	1.81484e-08	0.000349145	9.01797e-26	1.59785e-11	1.03502e-12	5.13049e-17	0.237827	1.68128e-07	2.78147e-10	1.93686e-05	0.355017	0.890737	1.99101e-18	0.500223
C14orf180|400258	8.91383e-07	4.47994e-51	1.55794e-05	2.45671e-22	1.23081e-27	1.98779e-05	4.44504e-32	2.49573e-10	1.59045e-07	0.149201	1.79407e-14	1.98813e-25	5.15728e-14	8.83116e-29	7.94829e-09	3.44599e-05	1.34332e-08	1.60919e-14	3.5958e-24	1.0277e-07
C14orf28|122525	3.66965e-05	8.04585e-42	0.00133735	1.3378e-14	7.80088e-17	0.000686729	0.000152562	0.000411507	1.85992e-10	8.05826e-06	0.000503043	0.00430687	1.14472e-05	3.16063e-10	6.12923e-06	0.00198915	9.00679e-07	3.21444e-10	5.95625e-08	2.6106e-12
C14orf33|100129075	0.00270668	5.62414e-10	0.00265058	3.44228e-05	3.85198e-06	0.0138155	4.00982e-07	0.00774442	1.11283e-21	7.24007e-20	0.00216383	8.30683e-11	1.94339e-12	9.54852e-26	0.781976	0.101911	0.114754	0.00283468	3.16772e-14	0.000670858
C14orf43|91748	1.7221e-05	1.86559e-09	0.347912	8.93093e-20	1.8843e-23	0.393645	0.272813	0.0022527	0.186424	0.000148707	0.00066241	7.59872e-11	2.69511e-13	4.90304e-16	0.00180483	0.000365923	0.000344083	0.000758134	5.25291e-05	6.20069e-08
C14orf45|80127	0.0105555	0.939765	0.00237601	4.63029e-12	1.75438e-15	0.086923	1.79447e-07	2.13433e-11	1.90217e-26	1.49887e-29	0.412185	0.000242415	0.00209668	6.64689e-14	5.34786e-05	0.0002939	0.183658	0.0270009	5.73184e-23	0.0141918
C14orf49|161176	0.000486818	6.21882e-46	0.0739109	3.6811e-12	3.72948e-17	0.05465	0.594997	2.25107e-06	2.14753e-05	0.0572804	6.49499e-14	0.149458	3.39935e-22	6.84234e-24	5.56041e-07	2.05316e-05	0.000626685	3.53429e-05	3.78652e-05	2.52679e-08
C14orf50|145376	0.940126	1.31543e-10	0.118625	1.32044e-14	5.95263e-18	0.0422583	0.00030271	0.000286811	1.11437e-47	3.5424e-29	4.37817e-13	0.645807	3.2077e-07	1.52769e-16	1.56511e-05	0.000264319	0.458799	0.0294343	6.40876e-12	0.563068
C14orf64|388011	2.3725e-07	1.52702e-37	0.329485	1.22876e-15	2.83146e-20	0.732001	0.409099	2.13433e-11	0.706963	0.00811659	0.4825	2.18818e-07	0.0299508	3.47474e-08	2.02255e-18	5.80419e-05	5.43073e-09	1.75506e-07	1.96338e-23	4.1534e-07
C14orf72|145200	0.949894	0.658957	0.000564339	2.84839e-06	1.03634e-06	0.020061	0.418755	6.61534e-08	3.5536e-10	0.00702051	2.57707e-07	0.00519316	0.0083099	6.96817e-09	1.04982e-05	0.225985	0.046613	0.00443801	0.272478	3.10601e-07
C14orf80|283643	2.0468e-05	4.01427e-37	1	0.00554662	0.0120665	0.000417569	2.29818e-14	0.446163	1.67061e-20	3.05796e-15	9.99301e-11	0.99367	7.01824e-05	2.60852e-12	9.71488e-07	0.663063	7.28077e-06	4.37635e-09	0.413768	6.00786e-11
C15orf17|57184	0.0352018	2.66509e-46	5.13287e-08	3.06555e-12	1.61073e-15	0.00073698	3.67228e-13	0.239475	1.54734e-05	1.17675e-07	0.480134	1.66859e-18	4.10194e-10	4.47715e-08	1.45725e-08	0.000469426	2.2495e-06	3.61872e-09	1.26356e-11	2.83243e-06
C15orf23|90417	1.71704e-07	1.88548e-39	0.260587	3.07519e-16	8.09915e-19	0.00101048	4.5638e-18	7.40357e-06	3.56349e-05	0.0365536	0.025788	2.77886e-16	1.60621e-14	3.64386e-29	1.1577e-07	0.00220567	3.75976e-12	2.95313e-15	0.00479498	6.22375e-12
C15orf28|80035	0.00962979	1.23296e-10	0.00277792	0.0286525	0.0305803	0.755155	0.0113079	0.00231993	1.52558e-16	1.48377e-16	0.182518	9.78946e-06	0.847043	0.00760871	0.0112694	0.731326	2.3944e-08	2.01113e-06	0.00713314	0.486053
C15orf2|23742	0.226995	4.4123e-13	0.011286	1.22291e-16	2.25176e-20	0.088882	0.535692	2.13433e-11	8.56505e-47	1.21104e-31	3.63082e-09	3.05699e-06	8.21247e-08	7.76084e-11	0.000392183	0.000262107	0.0861137	0.0119863	6.0977e-08	1.95194e-05
C15orf33|196951	0.000506548	0.0590193	0.13193	0.00130065	2.21414e-05	0.0160716	0.000145904	6.38047e-10	2.09896e-47	3.3182e-26	5.54832e-12	1.02632e-07	6.74516e-05	0.131529	0.000182179	0.00689586	1.14455e-06	1.60079e-08	6.0548e-13	4.84674e-05
C15orf38|348110	0.000332783	8.67447e-06	0.0406757	5.20884e-21	1.38846e-25	0.551774	0.00136159	2.96344e-07	1.5373e-11	2.72762e-05	1.75385e-05	0.00207129	1.09536e-07	1.40051e-12	0.0426087	4.71629e-05	0.0130404	0.00571245	0.358247	0.000126023
C15orf41|84529	0.000931437	1.00902e-11	6.50738e-05	7.26404e-10	2.1863e-09	0.818168	8.66378e-06	3.85703e-06	0.00153078	0.000306945	0.392125	2.97151e-16	3.4354e-10	9.20488e-29	8.41213e-20	0.371272	0.122763	0.211853	8.75811e-13	2.96559e-08
C15orf42|90381	5.50848e-08	2.36223e-37	4.93505e-07	7.76018e-18	6.14878e-22	2.0351e-05	2.10333e-07	1.00371e-06	5.64847e-47	3.10842e-31	1.12103e-10	3.13778e-23	6.04479e-29	1.35741e-29	0.00103528	0.000133151	7.70408e-12	7.26278e-18	0.672201	5.76878e-12
C15orf44|81556	0.00322506	5.8784e-19	0.00448413	1.27979e-06	4.21323e-07	0.00513263	3.07265e-06	0.0011713	5.14708e-16	7.53853e-12	4.39389e-06	0.00496162	6.88561e-10	1.8148e-17	0.1419	0.0821652	9.73848e-10	3.49678e-12	0.0556337	0.00162779
C15orf48|84419	0.00064856	1.314e-19	6.87521e-06	1.43968e-21	3.10531e-27	0.417	9.17767e-07	0.0390148	1.42754e-23	1.98417e-15	3.47514e-10	0.000168067	2.35001e-19	1.96892e-12	0.01055	1.93686e-05	0.172276	0.460117	4.23296e-05	4.59489e-08
C15orf51|196968	5.83284e-08	5.39503e-30	0.812708	2.01342e-10	2.05974e-12	0.157593	0.0139005	3.10302e-07	4.57034e-05	1.00577e-14	0.322921	0.902169	9.67467e-16	1.42814e-20	1.89305e-11	0.0120044	0.000417731	4.54609e-05	3.51712e-12	3.70369e-12
C15orf52|388115	0.00447826	1.68671e-20	1.11101e-05	1.356e-05	1.90928e-07	0.0120567	1.23294e-09	1.49639e-09	0.190297	1.37765e-05	2.61688e-08	0.0185013	3.72858e-13	4.17906e-21	0.000961952	0.010196	0.00211821	3.7475e-05	1.84385e-18	6.20069e-08
C15orf54|400360	0.00599288	9.58765e-29	0.0886923	2.4859e-08	4.05827e-10	0.00037258	4.18622e-06	0.90368	2.488e-14	3.04092e-28	0.263876	0.00279206	5.36609e-05	3.75449e-05	0.576883	0.0165569	2.16156e-08	3.59451e-12	0.000672131	0.0627797
C15orf57|90416	0.866785	0.000800161	0.000317962	6.80512e-12	5.70618e-14	0.158664	0.511951	0.0358625	9.93723e-07	0.0265874	0.00238606	0.00647298	0.0069543	1.19121e-11	0.559511	0.0093371	0.0038496	0.00193685	1.33835e-10	0.0100933
C15orf59|388135	9.23422e-08	0.00786376	0.850818	1.97758e-13	1.13311e-16	0.0112546	7.88315e-12	3.98719e-10	7.01167e-25	1.7061e-29	2.39898e-06	0.891793	2.76764e-22	0.0105106	1.48698e-18	0.000583518	1.25033e-08	1.96087e-10	1.81113e-10	1.11169e-07
C15orf62|643338	0.0979097	6.31561e-09	0.466053	3.73651e-07	1.94338e-11	0.539923	3.9186e-14	0.0010057	0.000911736	0.000437151	0.0200855	0.282763	1.48008e-11	0.000818985	0.797291	5.42568e-05	0.0188061	0.0283094	1.307e-11	0.00385786
C15orf63|25764	0.00185559	3.40281e-24	0.0739109	1.31822e-10	7.51041e-12	0.00892737	0.83641	0.177734	5.91801e-23	1.90066e-17	5.91394e-07	0.0697208	1.59338e-11	1.03001e-16	7.63012e-16	0.0280296	0.00122932	2.24358e-05	0.518827	3.895e-05
C16orf45|89927	5.71726e-08	5.41032e-05	0.000365768	1.4293e-11	4.57825e-15	0.000817645	2.04141e-06	0.00408897	1.47573e-27	4.46451e-31	0.112847	5.33287e-09	1.77237e-09	6.31041e-20	3.34207e-16	0.000204883	9.76687e-07	3.77081e-10	3.97593e-26	1.89058e-12
C16orf52|730094	0.00137521	2.02518e-16	2.40027e-06	0.00335468	0.00141812	0.0178464	0.621113	0.000735336	0.0180602	0.0084094	0.0682308	1.3121e-06	1.20911e-08	1.33966e-05	0.0237812	0.561112	0.818058	0.400555	4.8412e-15	4.55215e-12
C16orf53|79447	4.04904e-06	1.47656e-49	0.00663814	1.4293e-11	6.35229e-14	0.00519841	0.000745816	0.000484679	1.12839e-10	6.77767e-08	6.46426e-05	1.54286e-07	9.77693e-14	5.65428e-18	1.69418e-07	0.00156318	0.103188	0.00478496	0.0183609	0.00708081
C16orf55|124045	7.74489e-06	6.44309e-33	8.3744e-08	8.88884e-21	2.31123e-26	0.00251014	7.70434e-10	9.37662e-11	0.0172184	0.0380336	9.93624e-09	1.8121e-06	0.0631332	0.00133168	0.0131263	1.93686e-05	6.59621e-06	1.47337e-08	2.67229e-07	2.42061e-06
C16orf59|80178	1.29449e-08	6.96088e-59	5.13287e-08	2.02837e-19	1.36057e-23	2.14076e-05	1.8418e-20	5.69044e-05	1.85619e-22	1.90453e-10	4.20303e-17	1.19322e-22	1.30556e-32	1.35741e-29	1.24445e-18	9.40074e-05	1.10931e-12	1.47701e-18	8.94052e-19	2.33821e-12
C16orf5|29965	2.74384e-07	1.93416e-34	5.46497e-05	1.48816e-14	1.43095e-18	0.00648561	0.00040212	6.03023e-08	0.000201548	8.15526e-10	0.491721	0.794645	4.22645e-06	2.54004e-11	3.68463e-13	0.000153749	3.45024e-08	1.28402e-10	3.55978e-06	6.13734e-11
C16orf61|56942	0.00112601	3.95612e-14	0.00960774	2.16045e-11	1.68243e-11	0.0790479	5.85731e-06	1.47392e-06	0.00114162	1.8856e-11	0.00603234	0.0811976	1.37822e-10	3.13891e-19	3.66532e-05	0.0997986	0.0813769	0.015309	0.0938834	2.17893e-10
C16orf62|57020	0.00153481	0.968779	0.0162233	2.85513e-21	1.74264e-25	0.0654073	0.000206087	0.0634714	0.153314	1.01991e-10	0.000412942	3.52499e-06	0.0637141	1.57437e-09	1.42334e-16	0.000100242	3.59814e-07	4.62739e-08	0.00137709	4.70033e-05
C16orf70|80262	1.93377e-05	8.67615e-07	8.3744e-08	6.49429e-09	4.20731e-12	0.00695453	0.847348	0.00345602	6.64424e-13	1.39714e-06	0.00408105	1.06731e-11	3.08347e-17	1.55429e-22	1.86461e-11	0.000746996	0.000383607	1.93734e-06	0.0148645	0.286608
C16orf75|116028	2.81347e-06	3.94311e-57	5.13287e-08	1.58509e-09	2.53007e-12	5.40362e-05	3.56895e-15	2.28257e-08	2.19874e-07	0.219998	2.37926e-06	1.72347e-14	3.58487e-31	1.35741e-29	0.411064	0.00179731	6.54904e-09	1.09461e-13	5.66031e-20	3.13294e-12
C16orf79|283870	3.23246e-05	8.47406e-15	0.00169629	2.50618e-06	5.07713e-08	0.946565	0.000104112	0.882812	2.366e-05	1.30914e-05	0.00197324	3.3341e-14	0.000185203	0.0510218	7.37931e-05	0.00904201	0.0261054	0.0390068	0.150944	0.000118593
C16orf80|29105	0.00193734	1.22474e-07	0.00265058	5.06165e-16	2.57385e-17	0.00120594	1.26181e-09	0.0115902	5.021e-10	1.26355e-06	3.67744e-07	9.78385e-06	0.0714598	0.00268194	0.000654818	0.0147537	0.682592	0.235132	1.53207e-07	0.0971624
C16orf86|388284	0.0027912	9.10679e-24	0.00105252	4.26211e-06	1.9965e-08	0.241454	0.0429394	1.17151e-10	0.000452286	0.0019719	0.00981871	0.000111358	3.22281e-21	1.80333e-18	4.67409e-06	0.00349261	6.9722e-08	7.38895e-08	4.94567e-25	8.84778e-08
C16orf87|388272	0.0384378	0.00277346	1.80535e-06	3.55181e-06	9.10607e-09	0.00227121	2.76336e-05	1.1432e-06	2.16521e-11	2.05435e-09	0.00780878	3.52082e-12	7.25984e-19	1.01532e-19	1.19546e-05	0.00205788	0.0753156	0.000316085	5.25291e-05	0.0114388
C16orf88|400506	1.18946e-08	1.8382e-51	8.3744e-08	4.46319e-17	2.90563e-22	0.0113868	6.49758e-06	6.95761e-09	5.12488e-41	3.06178e-22	1.27286e-14	5.94298e-13	4.74851e-32	2.08436e-28	2.1221e-07	2.85733e-05	2.45193e-12	2.52934e-14	1.03867e-25	1.95612e-11
C16orf89|146556	4.33552e-10	9.88507e-32	0.850818	3.22475e-21	4.10945e-27	2.07836e-05	1.67521e-15	0.00973406	2.50854e-48	3.1325e-32	1.38327e-16	0.202391	2.42783e-08	1.35741e-29	1.44459e-09	1.93686e-05	2.53074e-13	5.5284e-19	6.41557e-11	0.000282537
C16orf93|90835	5.71726e-08	6.83238e-32	3.39728e-07	5.75638e-11	2.48773e-12	0.000432122	0.00201396	8.69899e-11	5.52967e-05	0.000213191	6.85629e-12	9.56219e-06	0.00134494	0.148803	2.15913e-06	0.0164895	0.000823247	3.42893e-06	0.333409	0.000141863
C17orf103|256302	0.0950927	2.87921e-54	0.020665	4.28049e-05	1.93081e-05	0.000142689	2.56618e-08	0.000484679	6.3441e-15	2.28896e-16	0.316392	0.206971	7.65424e-25	3.11329e-26	0.0334234	0.233455	4.53447e-08	1.15884e-12	1.18543e-11	1.22792e-06
C17orf107|100130311	0.00399627	4.0348e-07	0.00496857	4.12941e-07	2.30535e-08	0.0316355	0.618657	7.42457e-07	5.9977e-13	1.97286e-15	0.000982985	0.013573	0.00300575	0.45706	0.162804	0.0462679	0.00226122	0.000192988	1.98416e-16	4.23294e-06
C17orf108|201229	0.0103072	4.1858e-29	0.795409	4.06107e-05	5.03589e-07	0.00214315	1.42105e-05	2.39338e-10	3.05196e-24	7.77641e-20	0.254308	0.27902	8.52505e-19	2.70382e-18	9.16311e-08	0.012134	7.32626e-06	7.57769e-09	2.1137e-12	5.88845e-09
C17orf42|79736	1.61993e-08	0.0105556	0.112026	0.0031201	0.000580019	0.000489	0.000419336	3.23865e-07	0.705708	0.328295	8.47475e-07	2.89895e-07	1.66877e-14	6.70101e-17	0.000174608	0.0997986	4.26706e-09	1.44291e-12	4.27853e-13	2.27761e-05
C17orf48|56985	3.87138e-05	9.32442e-42	0.0304309	9.14209e-05	1.22461e-06	0.0104529	0.27927	1.30091e-08	0.00618542	2.87941e-07	0.0606382	0.0222909	0.000521153	0.000147311	0.0554807	0.0108003	3.06519e-06	1.29525e-08	0.00118903	1.68389e-08
C17orf53|78995	3.55393e-08	5.30751e-15	1.36703e-06	2.69106e-20	6.76427e-24	1.98779e-05	1.13268e-13	0.641757	1.86013e-47	1.34627e-31	1.04857e-13	1.3589e-17	3.08118e-31	1.35741e-29	0.321361	0.000407946	5.69702e-12	2.10155e-18	6.51488e-13	1.14536e-11
C17orf56|146705	1.7804e-07	1.00579e-05	9.17837e-05	1.23888e-07	2.47175e-10	0.474793	2.36292e-09	0.0282482	7.52461e-24	2.00448e-22	1.04059e-08	9.62821e-21	2.16699e-13	5.35098e-13	1.12882e-05	0.000283605	4.53546e-07	9.02844e-07	0.53518	0.000755147
C17orf61|254863	0.276275	4.66007e-06	1.44172e-07	8.58985e-06	3.41213e-07	0.444623	0.000620453	4.6013e-07	0.526556	0.80109	0.0021359	9.13572e-09	0.000278196	0.00881658	0.000337825	0.0303548	1.33021e-07	4.2453e-07	0.000154109	0.151296
C17orf62|79415	1.15159e-06	1.57203e-39	0.000365768	0.00934278	0.0341416	0.112806	4.38142e-11	6.24792e-07	2.89088e-42	2.37199e-32	1.41401e-16	3.23782e-09	1.38655e-21	0.000339678	5.43241e-13	0.516564	0.17503	0.0346388	5.19333e-15	4.14759e-09
C17orf65|339201	3.41393e-05	2.30878e-14	3.15063e-06	0.00187856	0.00011912	0.0344975	9.23217e-05	0.573568	7.76364e-12	3.34919e-07	1.67481e-09	1.21075e-17	2.66055e-15	1.79244e-07	0.699897	0.0188794	0.0937036	0.00589495	0.0291292	0.16729
C17orf69|147081	0.920387	1.55895e-09	5.13287e-08	7.67447e-05	2.54954e-06	0.0824251	0.00220618	0.0598949	2.30848e-10	0.000143193	2.1151e-09	0.0740875	0.00157905	2.77647e-07	3.62228e-05	0.0215841	0.138948	0.0421982	4.76722e-10	0.00814201
C17orf70|80233	3.5319e-06	8.81192e-33	0.0941831	3.49372e-10	3.87039e-12	0.235629	0.0772677	0.130757	4.19201e-30	1.03978e-28	9.86011e-15	3.30742e-05	2.91767e-21	7.21647e-14	2.62546e-18	0.00110292	2.18282e-05	7.14737e-06	4.75161e-09	0.000135776
C17orf71|55181	0.000967802	0.000261432	0.00105252	4.51967e-07	3.00289e-09	0.0668809	6.15904e-05	0.104702	2.20639e-18	1.63282e-15	5.48374e-06	2.5509e-05	2.33844e-15	1.41881e-12	0.736558	0.00778883	0.0145638	0.00164237	7.69639e-06	0.799159
C17orf75|64149	3.33367e-06	6.06845e-11	0.000365768	3.27712e-15	1.06259e-15	0.118662	1.37733e-06	0.00345602	1.27954e-10	1.88697e-22	0.000398022	5.38408e-13	4.44597e-18	8.30434e-21	0.00207648	0.0573137	8.63742e-05	1.52146e-05	0.000705063	3.49789e-06
C17orf76|388341	0.0151115	0.0271181	1.80535e-06	1.17744e-18	6.62889e-22	0.881878	0.553152	0.0159293	1.42573e-05	2.85036e-10	0.094371	0.0887302	0.000280837	1.71913e-19	0.578818	0.000671451	0.00993208	0.0227055	3.7507e-25	0.000707693
C17orf86|654434	7.70895e-05	0.29524	9.8655e-07	7.28686e-15	5.56601e-20	0.136913	0.510273	4.55473e-05	1.15832e-19	6.58628e-25	0.00118539	1.26231e-17	1.05041e-09	1.68051e-11	2.6521e-18	1.93686e-05	1.61494e-07	4.74893e-08	1.89559e-05	0.195376
C17orf90|339229	2.6952e-07	1.44326e-30	4.56479e-05	5.08479e-07	1.40637e-08	0.0798836	7.54991e-06	0.0470098	0.163565	0.0790816	4.62149e-11	2.31203e-16	1.73487e-18	1.46995e-19	4.11963e-10	0.0104907	0.247101	0.0574056	0.000407384	7.07388e-07
C17orf91|84981	3.69652e-08	6.63269e-38	0.000926918	2.97851e-21	1.92382e-26	0.000932948	4.06539e-07	0.730996	5.37795e-32	5.93922e-18	5.33944e-13	5.93795e-07	3.20412e-28	3.68108e-26	1.43451e-08	2.76225e-05	1.67717e-13	1.55111e-16	4.22404e-18	0.00143847
C17orf93|360205	6.03332e-05	4.37121e-14	0.0186814	0.102913	0.788007	0.030586	0.000698537	0.689399	4.72337e-08	6.38206e-06	0.005216	0.0036383	1.72679e-06	1.32586e-09	1.68521e-08	0.000138103	2.98397e-06	1.98221e-07	0.554565	9.10542e-08
C17orf95|124512	0.000432184	1.63087e-09	0.850818	7.01672e-07	8.08706e-08	0.0216149	4.38431e-05	4.6013e-07	0.0205737	0.907767	2.85684e-10	6.55532e-08	2.67837e-20	6.72246e-11	6.30274e-05	0.0877501	0.22098	0.0194565	4.34331e-06	0.23067
C17orf96|100170841	0.00319295	0.00304833	0.347912	1.75828e-22	3.09212e-28	0.000497941	2.57552e-05	0.0155475	9.74954e-25	1.17243e-16	5.23453e-08	0.117716	4.2748e-17	4.88232e-21	4.14519e-14	1.93686e-05	3.40271e-07	8.04263e-11	3.24648e-14	1.88776e-06
C18orf1|753	2.41336e-06	0.99762	0.000482872	9.84999e-08	9.88538e-09	0.116371	0.630162	1.1432e-06	0.854866	5.66326e-11	7.68618e-13	5.30471e-07	5.60938e-11	5.43137e-15	6.17955e-05	0.0295608	0.0324576	0.00343588	0.00217505	9.42442e-10
C18orf34|374864	6.08567e-09	3.49487e-59	0.884153	2.28262e-15	7.00708e-19	0.00265236	1.39963e-12	1.00371e-06	1.6808e-54	5.27254e-30	3.78644e-16	0.0483833	2.15821e-12	5.95538e-19	4.31845e-14	0.000583518	5.48666e-09	8.72558e-12	2.72694e-16	2.14842e-08
C18orf45|85019	0.000356413	6.97715e-28	0.23845	1.5053e-17	1.31674e-20	0.000332259	0.968031	7.10545e-07	1.87136e-10	1.26548e-07	4.33346e-05	1.83416e-06	3.1552e-13	0.000142517	2.41279e-17	0.000832118	2.98925e-06	2.27314e-10	0.550431	3.91594e-10
C18orf56|494514	1.4975e-06	6.43221e-37	0.795409	0.198364	0.040988	6.56287e-05	2.54416e-05	0.0622572	9.8476e-06	9.76312e-05	0.0445838	1.13518e-07	5.15449e-24	1.50489e-28	0.00308848	0.135595	0.00165652	2.97319e-06	2.16989e-22	2.17893e-10
C19orf10|56005	1.8094e-06	4.30414e-38	0.886019	4.72989e-07	4.29155e-07	0.17509	1.11984e-06	1.45377e-05	8.50624e-56	5.09198e-36	6.68273e-14	8.49724e-06	3.36815e-12	0.021941	4.09171e-09	0.241528	0.487829	0.175828	0.000589769	1.07099e-05
C19orf22|91300	0.187223	6.44761e-38	6.87521e-06	3.24403e-17	2.66973e-19	0.00401963	0.920468	0.169657	0.0006274	0.0176154	9.11278e-05	0.287829	9.70204e-18	9.16971e-11	0.00010728	0.00306049	0.114464	0.00431317	9.60135e-16	0.0001572
C19orf24|55009	2.59468e-05	1.43532e-29	0.0941831	3.9616e-14	7.95304e-17	0.00817059	0.0803282	1.30091e-08	3.51235e-17	2.0522e-15	0.000608085	0.866386	2.24141e-10	5.44565e-16	9.20358e-08	0.000892574	0.144136	0.0165393	1.35252e-06	3.38092e-05
C19orf29|58509	3.8439e-05	3.96077e-05	0.00663814	8.19657e-05	5.98131e-06	0.052811	2.34478e-07	1.57584e-07	7.51594e-13	2.38804e-13	2.78512e-05	5.35177e-10	0.00108999	1.61011e-09	0.010603	0.00802988	0.299365	0.0296666	0.163187	0.0214998
C19orf33|64073	0.014317	7.88476e-11	6.87521e-06	2.02841e-09	8.78024e-12	0.241454	0.0128099	7.70284e-11	5.43406e-23	1.86485e-19	5.48173e-12	0.720458	0.883304	0.00114944	1.36537e-06	0.00594053	0.242268	0.677912	2.16107e-13	0.00841607
C19orf40|91442	6.40722e-08	2.62957e-48	1.36703e-06	1.55208e-11	4.75681e-14	2.36343e-05	3.38998e-16	1.39799e-05	9.61463e-19	2.16326e-05	5.59743e-14	9.09903e-18	1.56055e-23	3.17544e-28	0.110816	0.00269099	3.71655e-08	2.60783e-13	0.00307907	1.15593e-07
C19orf48|84798	1.8626e-08	1.53956e-30	3.15063e-06	1.27508e-21	2.0636e-26	9.60152e-05	2.02401e-08	2.49179e-11	1.35868e-33	4.46786e-24	7.77384e-10	8.68595e-16	1.00594e-26	1.66018e-29	1.36315e-16	4.16262e-05	4.50435e-08	1.58818e-12	1.87425e-05	3.74975e-06
C19orf50|79036	0.00122458	0.112311	0.00212719	1.69196e-07	1.1359e-08	0.267889	1.58091e-05	1.80345e-07	4.25097e-60	3.58348e-38	2.46876e-15	2.73123e-15	0.000200021	5.83661e-10	0.00145441	0.0193978	0.0402257	0.301867	7.03905e-09	0.00115954
C19orf51|352909	0.000470775	6.73642e-28	6.50738e-05	5.85954e-10	1.13996e-11	0.00499842	0.000847889	2.72786e-11	1.15892e-06	7.33359e-20	3.92819e-09	0.00107217	0.00126725	1.24236e-08	3.33123e-12	0.000892574	2.80887e-09	5.52697e-12	0.000478113	6.50206e-05
C19orf52|90580	1.1437e-06	2.15664e-34	0.00014962	5.72116e-07	2.7286e-08	0.357765	0.00426876	5.73373e-07	0.00508887	6.24557e-07	0.24337	3.08065e-14	1.75997e-18	1.04258e-23	0.111904	0.0108003	0.467555	0.796143	7.89169e-16	1.31883e-08
C19orf53|28974	3.81431e-05	5.6406e-27	0.28384	5.42302e-16	3.46486e-18	0.00432922	0.0827925	0.000398205	1.10203e-08	0.000423342	5.75538e-09	3.46984e-07	4.25918e-06	2.76429e-12	0.0420647	0.00409435	0.133599	0.88096	2.29458e-12	1.56366e-05
C19orf54|284325	8.37216e-05	6.93807e-12	6.50738e-05	0.652241	0.784286	0.0973763	0.00590243	4.17704e-08	7.28314e-27	3.38413e-13	8.56131e-13	1.72601e-08	1.62882e-09	0.0677933	3.34219e-11	0.097651	0.000111058	1.09911e-05	1.12618e-12	3.83872e-08
C19orf55|148137	0.00149946	5.08065e-11	1.80535e-06	7.54529e-07	6.01758e-07	0.0309043	0.0900351	0.00014998	5.6599e-09	1.02762e-09	0.00653159	2.94032e-08	3.1302e-05	2.43068e-05	0.400657	0.138275	0.00186529	4.56201e-05	2.61136e-06	0.123111
C19orf59|199675	0.287146	1.34843e-08	0.0357603	1.33478e-08	2.81606e-10	0.00757516	5.88446e-07	0.0233505	3.85459e-18	3.73444e-16	6.08462e-06	6.80568e-09	6.48063e-32	1.35741e-29	0.890502	0.011455	1.13078e-06	1.61255e-08	4.53439e-14	2.61416e-05
C19orf60|55049	0.000101993	7.04731e-07	0.0191132	2.08403e-07	7.14439e-08	0.016723	0.011453	0.00163198	4.11961e-08	5.9678e-11	0.00168399	0.0394135	0.302965	4.74524e-07	4.83279e-07	0.0474366	0.867965	0.258425	0.0139105	0.0197312
C19orf61|56006	1.30884e-07	1.39667e-22	5.13287e-08	1.77772e-18	4.9902e-22	0.00172598	5.74155e-05	1.4275e-09	9.26974e-08	6.48283e-06	0.152499	1.67831e-22	5.04527e-05	6.43611e-05	2.99e-05	4.89159e-05	3.93229e-08	2.22865e-10	6.47553e-13	2.64243e-06
C19orf66|55337	0.00524885	0.147259	4.93505e-07	0.0244723	0.00379851	0.0146219	1.31178e-11	2.18141e-08	5.27183e-14	3.05581e-16	3.02088e-06	1.83808e-11	0.697489	2.22725e-08	0.0693093	0.0451562	0.790579	0.226031	1.65728e-07	0.000717277
C19orf73|55150	3.5319e-06	4.36612e-07	1.44172e-07	0.0220757	0.00750218	0.0146219	0.42387	0.000144715	1.90572e-08	8.23281e-18	0.866722	0.45704	0.000394243	6.25954e-18	1.33405e-07	0.143815	0.307725	0.0304262	0.000264376	9.84608e-06
C1GALT1|56913	0.00224186	1.18562e-07	0.922621	1.3508e-15	2.52462e-17	0.253446	0.0162227	0.101012	0.620633	0.000407479	0.0092198	0.718516	1.21199e-13	0.00266672	0.000205612	0.00689586	8.91825e-06	1.44135e-05	2.40149e-17	1.14404e-09
C1QB|713	0.42148	0.799035	0.020665	2.33323e-13	1.15844e-15	0.0403637	0.00607036	0.00815662	1.88724e-47	2.49537e-34	9.14778e-11	1.27587e-09	3.5821e-23	1.17639e-25	0.304412	0.00525577	0.579092	0.285669	6.32938e-05	0.00149029
C1QC|714	0.544881	0.146635	0.0304309	1.96781e-14	7.87563e-17	0.029735	0.00407357	0.00595626	3.48739e-46	9.31373e-34	5.89675e-10	4.20165e-10	8.35747e-17	6.95815e-21	0.510144	0.00337832	0.463386	0.203192	3.08318e-05	0.00458278
C1QL1|10882	0.000733473	0.00980111	0.0695007	3.85751e-19	9.85602e-24	0.218643	7.2622e-16	0.219607	7.37742e-08	5.38373e-18	0.0042869	1.19685e-06	1.05779e-06	5.64683e-23	4.38624e-08	5.42568e-05	2.93374e-13	5.61137e-13	2.76968e-23	0.672346
C1QL4|338761	0.00150018	4.49667e-05	0.000115731	0.136885	0.00326425	0.000385823	1.68608e-11	5.06765e-10	8.43671e-06	1.15239e-10	0.23059	6.48461e-10	3.35668e-08	3.60502e-24	5.21792e-07	0.00162174	0.00727776	6.0161e-06	5.46367e-06	1.57195e-07
C1QTNF1|114897	0.0275459	2.30142e-23	0.020665	6.07334e-08	2.10957e-09	0.90936	0.000496318	2.36253e-07	1.91992e-07	2.41761e-11	0.338797	4.2166e-20	3.18865e-08	2.59193e-05	2.21508e-11	0.023354	0.533006	0.615644	0.01513	1.65536e-10
C1QTNF2|114898	5.72533e-09	1.59567e-14	0.434233	5.13786e-20	3.57222e-25	0.0240182	0.191718	0.0891897	0.00528695	0.00513216	1.01594e-11	0.04305	1.48305e-27	1.01966e-28	0.00044743	2.38368e-05	2.70697e-07	6.38577e-09	1.43751e-14	4.52995e-11
C1QTNF3|114899	0.00166378	7.76201e-06	0.0125405	1.76462e-09	4.53603e-12	0.00137692	0.0458004	4.18097e-11	0.911422	0.837329	0.038206	1.0834e-08	0.0444036	0.635466	0.318356	0.000486833	9.00882e-05	9.05789e-08	2.70399e-11	0.000726455
C1QTNF4|114900	5.80837e-06	8.67165e-11	0.165412	5.94054e-10	1.68885e-13	0.087891	0.00538581	1.5683e-07	8.09036e-07	0.171714	0.00826658	0.908017	0.0240125	0.0180965	0.306849	0.000598316	5.29191e-05	5.68899e-06	4.80997e-13	3.63056e-11
C1QTNF6|114904	3.57235e-08	1.76335e-53	0.000550513	4.12276e-06	3.97288e-08	4.1845e-05	1.63542e-19	0.017504	1.21424e-48	3.73551e-36	1.04916e-12	1.30514e-12	1.15266e-28	1.00662e-23	0.000780002	0.00337832	1.56666e-16	6.24304e-22	6.90095e-10	0.0568646
C1QTNF7|114905	5.9776e-10	2.85619e-38	0.112026	7.66343e-20	8.21263e-25	0.000372704	7.47907e-14	4.88704e-11	1.91747e-56	2.31854e-29	3.23988e-17	1.04357e-15	1.29426e-29	1.35741e-29	9.85882e-05	2.49898e-05	3.05195e-07	3.64849e-11	7.22842e-26	1.89617e-12
C1QTNF9|338872	1.12924e-09	5.21316e-60	0.508385	3.45547e-16	7.94607e-21	0.0158531	5.90873e-11	0.229415	4.60995e-17	0.00011909	2.31097e-11	0.178591	8.62669e-07	5.60817e-19	0.730149	4.71629e-05	0.0056284	5.70012e-05	3.08811e-09	3.61679e-06
C1orf103|55791	0.000120887	9.49516e-10	0.598864	6.16182e-11	1.70564e-15	0.357765	5.02517e-08	0.0908267	9.16848e-11	2.83965e-06	5.4386e-05	0.693059	1.66221e-18	2.41372e-19	0.00151847	7.91017e-05	0.0226625	0.00457516	0.000757607	0.865433
C1orf104|284618	3.77058e-06	0.000411899	0.0886923	5.14358e-10	7.73586e-13	0.245591	1.31401e-06	0.694954	1.39229e-20	5.44893e-18	0.000514181	4.77662e-17	0.000113935	0.000792394	5.09411e-06	0.0011851	7.92753e-08	8.57639e-08	0.00059906	0.120611
C1orf106|55765	0.208568	0.0131211	9.8655e-07	7.3111e-12	1.69217e-12	0.0109246	0.897389	3.77543e-11	0.221087	0.0222462	0.0411838	0.000732022	4.84834e-26	7.86283e-27	2.70436e-15	0.0769511	0.0191356	0.000918823	5.29503e-14	6.39915e-09
C1orf107|27042	0.0134103	0.00317267	0.000482872	2.30993e-21	6.32873e-27	0.000124777	2.00393e-05	8.71856e-06	1.9393e-07	8.44421e-13	0.612739	3.139e-05	3.49805e-29	1.01272e-26	0.277985	1.93686e-05	5.85038e-16	8.98041e-21	0.735204	0.964848
C1orf109|54955	7.36767e-05	0.102587	0.00877087	5.14106e-21	4.92077e-26	0.0176262	9.08823e-05	0.00774442	3.83644e-17	3.51042e-10	4.3148e-06	2.60182e-07	3.00711e-21	3.6864e-25	3.93287e-05	3.0837e-05	2.00029e-07	3.90557e-09	1.94143e-11	0.249117
C1orf112|55732	7.72947e-08	3.1412e-48	3.11754e-05	7.44795e-20	3.00477e-24	1.98779e-05	1.1703e-18	0.00106894	5.00167e-17	5.57392e-22	0.0022649	2.23218e-10	3.74318e-32	1.35741e-29	0.812114	7.63793e-05	2.72155e-16	4.76447e-22	9.72744e-05	2.17424e-11
C1orf113|79729	0.000142434	0.000209233	4.15837e-06	0.117735	0.0263586	0.00296205	0.00121888	4.03196e-07	3.72281e-08	1.47297e-23	0.0011064	5.51736e-10	1.82708e-16	1.23166e-05	3.91845e-11	0.108642	0.0253831	0.000161328	9.17998e-05	2.69259e-07
C1orf114|57821	0.00104438	2.27241e-05	0.70546	1.11314e-07	7.1202e-11	0.0422583	0.000671194	2.25382e-11	1.58365e-56	1.09378e-37	1.45423e-07	0.799883	1.52702e-12	2.62405e-20	1.47452e-16	9.40074e-05	0.0763729	0.0031091	0.000171473	1.82636e-08
C1orf115|79762	0.145193	1.55518e-40	5.13287e-08	6.83575e-22	3.08971e-27	0.0432761	0.000624621	2.25724e-11	4.45801e-46	5.23306e-24	3.98974e-15	2.3824e-06	6.05079e-26	6.00466e-27	0.00517477	2.42963e-05	0.27767	0.0270993	3.42002e-15	1.22792e-06
C1orf116|79098	0.764808	0.00123962	5.3502e-06	0.0505531	0.0180055	0.0183593	9.88362e-11	1.90144e-06	1.54773e-45	3.88144e-34	1.42696e-06	0.00012007	1.56379e-09	1.35741e-29	6.10318e-07	0.241528	0.0102359	0.000344179	3.93067e-12	3.94314e-07
C1orf123|54987	0.0035618	1.66304e-19	0.321059	2.02457e-06	3.9623e-09	0.0218814	0.106722	1.17151e-10	6.73622e-07	1.2901e-15	0.251923	0.315509	2.63432e-05	2.24094e-19	0.0125746	0.00095682	1.45854e-06	9.67209e-08	0.344299	6.01691e-09
C1orf124|83932	0.159983	2.00837e-09	0.020665	0.000724593	0.000234681	0.00296205	0.348334	1.08321e-09	2.94192e-16	1.94423e-07	2.22429e-06	1.95128e-08	4.39454e-14	6.6877e-23	0.00129869	0.325509	3.0751e-08	2.36846e-10	1.05313e-14	0.0072393
C1orf125|126859	0.662718	2.14621e-10	0.00832328	7.88455e-08	1.95945e-09	0.380427	0.000164132	3.26061e-11	2.17194e-42	1.14553e-20	7.19048e-14	4.94345e-07	0.0881675	0.000227612	0.00341562	0.0199383	0.109829	0.0595414	4.93156e-10	0.00182815
C1orf126|200197	0.644135	2.79952e-09	5.3502e-06	0.00028339	2.84491e-06	0.0358031	6.35941e-09	1.74288e-09	3.56551e-06	0.00899363	0.0103208	0.228344	8.58141e-19	0.0779966	1.48468e-13	0.00422947	0.311993	0.0349059	3.47717e-08	0.404219
C1orf131|128061	1.17101e-06	3.81233e-42	0.0281722	0.000309009	5.59192e-06	0.001064	9.3813e-08	1.90552e-08	4.9177e-12	2.62056e-15	8.07832e-05	2.33951e-12	3.13294e-30	2.02844e-28	0.000140165	0.022738	1.11819e-09	1.42852e-12	1.00958e-10	5.36834e-06
C1orf133|574036	0.00465953	2.33899e-16	0.00431995	1.33586e-06	2.2839e-09	0.431093	2.41151e-05	0.286661	0.938796	0.0259157	2.13029e-05	3.18146e-11	0.0527148	0.0019814	2.35513e-05	0.000863052	4.01e-05	3.49995e-05	0.805443	2.36602e-11
C1orf135|79000	5.14099e-08	2.29422e-49	0.308707	6.4958e-22	5.3244e-27	1.98779e-05	5.78926e-21	0.919114	4.36138e-14	2.64203e-13	0.00924713	9.36506e-05	1.20812e-25	1.35741e-29	0.856383	3.65793e-05	8.71754e-14	5.33242e-20	9.18163e-06	1.89617e-12
C1orf150|148823	1.16117e-08	2.49606e-14	0.110862	8.61421e-21	1.08468e-25	0.00878402	0.00677581	0.0355682	2.35939e-08	5.17955e-07	0.0121403	0.407606	1.19928e-21	7.41587e-26	0.352646	3.8919e-05	2.26356e-06	1.42342e-08	0.213642	3.55845e-11
C1orf159|54991	8.70555e-07	1.59693e-23	0.000815188	2.63713e-08	8.65052e-10	0.00464549	1.31534e-10	0.025281	2.89338e-11	2.05229e-12	2.28831e-06	9.78123e-13	1.05962e-18	7.93461e-17	4.4543e-05	0.00296592	3.33039e-05	1.31816e-07	0.613876	9.34652e-08
C1orf161|126868	0.21947	0.00087574	0.00357975	1.04381e-07	2.2587e-08	0.043584	8.05631e-06	3.27076e-06	1.72109e-21	2.63934e-20	2.07456e-05	0.00154424	0.000736005	1.70416e-10	0.299081	0.120155	0.999251	0.181681	4.34278e-19	0.000960117
C1orf163|65260	0.000142434	0.915193	0.61617	6.7177e-07	1.50605e-07	0.00141689	0.000382917	1.24392e-06	1.00139e-28	5.09964e-22	5.30709e-05	0.00830719	9.88944e-20	2.81887e-21	2.46654e-06	0.0687102	4.00619e-11	3.04948e-14	0.00979493	8.43057e-05
C1orf168|199920	0.0170115	0.230006	2.35506e-05	4.79212e-07	4.73381e-09	0.110272	2.4791e-13	5.90483e-05	4.26525e-48	9.36396e-35	1.33202e-16	6.03872e-14	1.90647e-12	1.06125e-24	0.0730663	0.00778883	0.0719142	0.014577	4.47594e-10	0.0703079
C1orf170|84808	0.0811584	4.45613e-15	5.13287e-08	1.82047e-21	6.54699e-27	0.0259502	2.82125e-11	7.11552e-06	9.47615e-20	1.48792e-19	2.64498e-05	0.000205411	4.54184e-30	2.6471e-22	1.42139e-06	1.93686e-05	0.0121882	0.000259285	9.65729e-26	8.06996e-06
C1orf173|127254	0.0337896	7.34641e-09	0.000147573	4.01244e-21	1.69649e-26	0.270913	0.00609584	0.0923725	0.186734	0.00671737	0.33366	1.17681e-14	4.28676e-13	3.06373e-15	3.59478e-07	2.32779e-05	0.0238783	0.00537081	0.380298	0.0243263
C1orf174|339448	8.31309e-08	0.00066146	0.00602591	5.50741e-09	2.03416e-09	0.000193109	3.80069e-07	1.31623e-07	0.0108251	3.41676e-05	0.313643	0.986068	8.25322e-12	2.69428e-16	0.784627	0.0895907	0.000147051	1.07529e-06	4.70661e-05	0.000238281
C1orf182|128229	1.66292e-07	1.54593e-35	0.262174	8.09711e-14	1.11628e-17	0.000845331	0.0375097	0.000300514	2.25165e-05	1.08562e-10	0.00703099	6.46961e-12	1.78289e-26	6.22337e-25	1.7508e-15	0.000204883	1.9856e-08	1.15198e-11	0.104774	3.48111e-11
C1orf183|55924	1.23203e-06	5.8437e-46	0.000365768	3.07709e-06	1.46893e-10	0.0103021	0.0235511	1.1916e-09	7.07154e-08	0.808748	1.65517e-09	1.48023e-09	6.2863e-30	8.56413e-17	3.13363e-18	8.16018e-05	4.00051e-09	2.78441e-11	0.000355731	6.80799e-09
C1orf186|440712	0.0017039	7.74577e-05	0.54234	2.53886e-21	1.75152e-26	0.0156535	1.15801e-05	2.13433e-11	5.79112e-25	7.16308e-18	5.41569e-13	0.172551	1.93173e-21	2.27908e-23	9.78046e-07	2.53657e-05	9.01327e-08	1.59009e-09	0.257168	0.0397565
C1orf187|374946	2.26182e-05	4.0619e-08	0.000216186	0.630504	0.143655	0.00492209	6.67861e-05	2.14165e-08	3.48055e-15	1.45433e-11	1.03931e-08	0.0216379	0.00386492	0.000440458	7.17861e-05	0.065739	7.86405e-06	2.75413e-08	9.21967e-24	0.00173156
C1orf190|541468	8.38888e-08	5.63403e-51	0.858595	2.51102e-09	1.46579e-12	4.8011e-05	6.56591e-07	5.57922e-06	7.97242e-42	1.14657e-33	1.64757e-05	0.0911253	7.05483e-09	0.313365	3.46414e-22	0.000365923	9.8379e-09	1.83202e-13	7.90631e-11	3.62207e-06
C1orf192|257177	0.0364108	0.845387	0.0105028	0.000240993	8.65183e-06	0.00715123	2.17163e-08	2.09111e-10	2.75247e-33	3.49864e-31	0.012823	0.318619	1.57353e-06	6.75063e-17	0.0782253	0.011455	0.214406	0.0112591	6.02099e-22	0.358514
C1orf201|90529	0.026684	0.000173167	1.39864e-05	4.59621e-20	7.90556e-24	0.398558	7.63903e-08	1.45738e-10	2.17003e-25	3.62026e-26	0.98904	6.59696e-07	0.000181629	0.227959	7.89559e-05	0.00014801	5.91861e-07	0.000833974	0.000307545	0.196617
C1orf210|149466	0.0619238	4.60866e-09	0.00190161	1.84639e-20	1.48145e-25	0.146144	1.12629e-15	1.83143e-09	1.48379e-39	8.75366e-31	6.73873e-07	0.144558	0.00112184	2.02171e-16	0.51348	3.17208e-05	0.0537038	0.0146483	4.22404e-06	2.55974e-11
C1orf212|113444	0.541455	0.570993	9.17837e-05	5.00031e-16	8.99151e-20	0.527413	0.789596	0.0102297	3.63754e-15	4.82842e-09	0.00115282	4.7198e-11	0.000282619	0.0215229	0.00427765	0.000283605	0.000559697	0.00914413	0.0001256	9.0964e-05
C1orf216|127703	0.33123	7.53087e-10	8.75153e-06	0.00106872	0.0183492	0.247534	9.80301e-10	0.00549848	1.15898e-24	1.60486e-26	9.79419e-05	4.33215e-07	0.355255	0.000300573	0.000255934	0.173369	0.108466	0.0355126	4.20202e-25	1.03629e-05
C1orf21|81563	1.51646e-08	6.06052e-05	0.296174	4.08927e-19	1.16375e-22	0.0371748	2.28186e-10	0.00611397	1.62756e-11	4.1665e-05	1.49697e-06	0.000591596	1.91413e-24	1.54398e-19	0.428712	0.000120228	3.20089e-05	1.46262e-06	0.000757607	1.5416e-11
C1orf31|388753	8.5426e-08	3.20398e-50	0.0191132	9.16216e-06	8.81579e-07	0.000175082	3.48868e-06	0.0610804	0.8664	0.436408	0.0259192	2.16854e-20	1.88935e-21	8.1735e-23	0.0161485	0.135595	0.00551657	2.01174e-05	0.0167416	1.28173e-11
C1orf35|79169	6.63602e-08	1.27846e-36	9.8655e-07	7.88243e-17	1.07144e-20	0.00432922	1.92043e-05	0.000735336	5.00986e-14	4.21307e-19	3.56758e-05	1.05795e-21	1.00267e-20	2.34131e-24	7.83564e-05	9.40074e-05	0.00707492	4.91455e-05	0.000899921	0.000785654
C1orf43|25912	9.52954e-05	5.87919e-42	0.0739109	0.013031	0.00231543	0.326343	0.042755	2.96344e-07	0.01341	0.00955504	1.94326e-06	1.20261e-09	1.75495e-09	1.67078e-06	5.00745e-09	0.196642	0.184087	0.0994813	4.60056e-15	4.63108e-11
C1orf50|79078	0.00390253	0.696512	0.000203915	5.51812e-06	2.28514e-06	0.924513	0.0149695	4.18102e-10	1.80631e-07	0.045066	0.00274434	1.50205e-08	1.52681e-07	0.00538361	0.000332052	0.229868	0.00166257	0.00587013	1.69434e-07	8.30089e-05
C1orf51|148523	0.0805625	1.79328e-08	0.0436406	0.0922174	0.00782281	0.182748	0.0984422	0.000835175	9.98858e-23	1.11466e-21	0.0313635	5.31379e-10	1.08265e-08	2.59421e-16	5.38782e-09	0.0178771	0.0109171	0.00582445	2.3007e-07	0.00789
C1orf58|148362	0.75296	7.02168e-05	0.00729732	3.39031e-05	2.24911e-05	0.0316355	0.0896822	6.81164e-07	8.52232e-12	2.12171e-11	0.0101489	0.019349	1.736e-08	0.00146781	0.0008358	0.249762	0.00197416	0.000108829	0.00103963	0.5791
C1orf59|113802	0.000125892	5.69213e-08	0.124894	2.71113e-12	7.53729e-16	9.60152e-05	2.52104e-10	1.36421e-08	5.32412e-05	0.680737	2.28831e-06	0.162887	0.0131489	1.97728e-06	5.26368e-11	0.00037957	4.23096e-10	6.7465e-14	8.45029e-06	0.159613
C1orf63|57035	6.0931e-06	0.383204	0.321059	0.0211838	0.000488338	0.996955	0.0285	0.00173192	0.000407625	8.37063e-05	0.00169502	1.7362e-11	1.93019e-10	3.56777e-06	4.55839e-05	0.0055923	0.000363791	0.00171872	0.00834909	0.0216989
C1orf74|148304	0.188911	3.24951e-21	0.0406757	2.48746e-07	2.41818e-09	0.129118	6.87951e-06	5.48345e-09	2.96722e-17	1.79236e-09	7.44655e-05	1.80608e-14	1.9053e-30	1.67339e-29	0.119052	0.00877593	9.00882e-05	5.6692e-05	1.22971e-16	2.90673e-09
C1orf77|26097	1.19667e-05	1.78315e-31	9.8655e-07	7.22035e-16	6.04725e-21	0.0305139	0.0673034	2.85529e-11	0.0482693	0.791583	0.424887	6.85688e-20	1.9076e-22	4.34249e-19	0.0052764	2.92161e-05	3.44822e-07	1.36962e-08	3.34966e-06	8.05382e-07
C1orf91|56063	1.65043e-06	8.76475e-05	0.000203915	9.00827e-07	4.90377e-09	0.0916328	0.00286048	4.79425e-10	5.56963e-19	1.04709e-22	2.37926e-06	1.74297e-10	1.2581e-11	1.36239e-05	5.45238e-05	0.00509772	0.00164253	0.000214167	3.62937e-09	3.27605e-05
C1orf95|375057	2.44126e-06	2.15728e-25	0.268016	8.87131e-17	8.43843e-21	3.36342e-05	8.92109e-06	0.151867	3.38776e-31	1.82183e-17	2.16363e-11	0.0139959	0.0260114	3.00799e-18	5.05194e-06	9.05995e-05	5.8608e-09	2.32926e-14	1.30588e-12	0.00739949
C1orf96|126731	6.06767e-08	0.000351486	0.00265058	1.02816e-19	4.26273e-24	0.000385823	7.31037e-16	0.42196	7.59194e-07	2.25283e-13	0.63009	6.69412e-12	0.420985	3.16573e-14	0.0261324	8.16018e-05	1.5804e-11	3.50661e-15	0.000589769	7.4853e-07
C1orf97|84791	0.000666261	4.84808e-25	0.00265058	0.00231723	0.000876199	0.543021	0.0589108	2.0864e-08	3.28509e-15	4.93558e-21	0.0274971	0.0592325	5.58721e-20	0.00148836	0.0112442	0.245634	0.000777807	0.00280585	9.86339e-10	2.92693e-11
C1orf9|51430	0.654789	1.29502e-24	4.93505e-07	1.33107e-12	9.27737e-14	0.850323	0.172315	0.0001846	7.50152e-24	6.22281e-23	8.41183e-06	4.04407e-20	1.65925e-14	6.87466e-05	0.0712748	0.00961451	0.000654263	0.00437044	2.32081e-07	0.0901515
C20orf103|24141	0.100262	3.98073e-42	0.000815188	0.00772853	0.00170326	0.0640122	8.13986e-15	0.0192353	9.19369e-12	1.6213e-05	2.98783e-06	0.919159	3.76001e-12	1.94e-05	8.32309e-05	0.113055	0.179567	0.0244125	2.00804e-11	0.00390215
C20orf118|140711	0.0458086	3.5676e-12	4.93505e-07	0.0165238	0.0259627	0.46376	0.0252747	2.38053e-11	3.73923e-17	7.42959e-18	0.437206	1.79256e-13	0.0289897	2.9295e-06	6.76594e-06	0.855007	0.00186529	0.00156324	0.0223019	0.0326942
C20orf11|54994	0.000169316	7.23917e-18	0.020665	3.85814e-12	1.78756e-16	0.0320223	0.224486	0.000411507	3.54418e-05	4.49694e-05	0.00233969	1.58429e-07	1.83685e-18	2.99019e-27	4.17761e-11	8.16018e-05	2.82202e-05	6.96583e-07	0.0996182	0.000850446
C20orf132|140699	5.12686e-07	1.85153e-34	8.75153e-06	2.77035e-10	1.37393e-11	0.000948663	2.38225e-13	0.0366317	5.95295e-14	2.07251e-24	0.872042	3.05203e-10	2.58368e-13	6.92208e-19	4.55825e-14	0.0128389	2.5786e-07	1.23814e-10	2.95212e-12	4.14759e-09
C20orf134|170487	0.0183544	2.7187e-18	7.08176e-07	1.83298e-12	1.27422e-15	0.310289	0.0322404	0.0137905	0.00185962	0.133757	1.23276e-08	4.34391e-05	2.77708e-09	0.00602959	2.15617e-08	0.00037957	0.00741107	0.00485606	0.298204	0.00083906
C20orf151|140893	0.000156404	1.25487e-34	0.00101089	3.53226e-11	2.74963e-15	0.466698	5.63632e-07	0.0470098	1.81062e-63	3.98341e-46	3.01475e-21	8.09975e-06	2.19925e-25	8.36196e-24	7.39693e-07	6.0339e-05	0.702695	0.536631	1.12402e-05	1.02413e-09
C20orf160|140706	3.5357e-05	1.65925e-46	0.514189	1.14627e-15	6.69325e-19	0.0205535	0.0715303	4.74014e-09	0.000430656	8.97388e-07	5.22698e-16	1.92021e-05	6.53019e-32	3.40721e-29	0.0768787	0.000832118	0.00596719	0.00011731	0.0113809	1.71874e-08
C20orf194|25943	2.59511e-06	5.2363e-58	1.80535e-06	1.12329e-14	1.92803e-18	0.000372704	0.712283	0.0908267	3.94027e-22	2.3931e-19	0.000333162	0.0550449	5.8446e-29	3.48842e-17	1.24992e-18	0.000204883	0.00256199	1.97649e-05	8.48068e-07	1.14536e-11
C20orf195|79025	0.0736775	0.00011354	0.00133997	3.1312e-10	3.65685e-13	0.00359246	6.96487e-09	1.16586e-10	9.31892e-14	1.82204e-11	0.715352	0.755675	0.0132998	1.56277e-05	0.940153	0.000832118	5.6962e-05	1.45508e-07	0.000158714	0.0545822
C20orf199|441951	0.0128181	0.253352	2.40027e-06	2.17721e-20	1.25124e-24	0.0030598	0.482005	0.0148142	4.6016e-44	7.223e-36	4.65816e-10	9.28841e-07	1.31338e-06	4.01527e-08	2.89376e-11	0.000120228	0.000328561	1.83175e-06	2.36195e-12	0.88218
C20orf200|253868	5.00511e-09	3.70962e-19	0.24623	7.63717e-19	9.27783e-24	0.000182423	0.00420973	1.14975e-05	6.28021e-16	0.00146769	5.48173e-12	0.798318	1.27976e-08	1.52567e-18	2.30298e-12	2.53657e-05	6.32961e-08	4.90028e-12	1.28486e-07	1.34079e-11
C20orf20|55257	3.90652e-08	2.03991e-46	5.13287e-08	1.75828e-22	3.11617e-28	1.98779e-05	1.58525e-21	2.31556e-09	4.45932e-39	4.38568e-28	3.02913e-08	6.53406e-20	6.1948e-31	1.35741e-29	0.000255133	1.93686e-05	2.6151e-11	1.91707e-17	3.04496e-07	9.00936e-08
C20orf24|55969	0.000266141	7.74065e-42	0.375819	1.64778e-08	9.29607e-12	0.000889981	0.384863	0.0011713	0.00159858	0.0757928	8.381e-11	1.16415e-05	3.32235e-22	2.14863e-25	0.112201	0.000721328	0.0454955	0.000321382	0.000835408	2.83293e-12
C20orf3|57136	2.57446e-05	0.0214024	1.44172e-07	4.64635e-07	2.92845e-11	0.000240416	2.0323e-13	8.03878e-06	0.235144	0.000816738	0.00279692	1.46113e-05	5.52849e-06	1.61225e-16	1.02691e-08	7.12931e-05	4.48922e-13	3.63899e-17	0.00119234	1.57623e-06
C20orf46|55321	1.54284e-07	0.0405118	0.0535813	1.15146e-16	2.32777e-21	0.648348	2.52348e-06	2.78797e-09	8.15012e-57	3.60544e-38	2.59148e-10	9.78385e-06	1.92272e-23	7.70967e-16	0.0223131	4.45649e-05	7.6791e-06	4.96524e-05	1.26325e-18	0.0138404
C20orf54|113278	0.00856244	4.91272e-25	2.40027e-06	3.23947e-05	0.00284512	0.0413167	0.415691	0.402756	3.36548e-55	1.11584e-37	8.37064e-16	0.0520564	6.54882e-12	2.40399e-10	0.000639855	0.0997986	0.000146308	6.17736e-06	2.9914e-17	0.00122031
C20orf72|92667	4.31634e-09	0.00310184	0.000627787	6.04744e-13	6.16824e-16	0.00014744	1.49631e-17	0.0159293	7.84611e-09	4.10282e-05	5.43613e-06	1.80894e-11	1.18673e-25	5.16963e-29	0.019388	0.000746996	9.03644e-12	3.91617e-16	0.00138063	2.31235e-10
C21orf29|54084	0.306519	7.28049e-17	0.0561858	1.13681e-05	1.66067e-07	0.887118	0.664487	0.00665998	1.9002e-20	6.04885e-08	1.07354e-10	0.00101057	4.25008e-05	0.000175995	7.07124e-05	0.013205	0.00147374	0.0073461	8.54668e-11	0.0687208
C21orf2|755	0.138942	0.106363	0.00877087	2.12253e-07	6.97219e-10	0.000247742	2.36988e-06	0.0441956	4.83651e-05	0.0059015	0.0190617	0.205737	2.70317e-08	2.78875e-14	0.01055	0.00509772	2.32898e-07	2.03414e-11	1.60736e-06	0.000795883
C21orf34|388815	9.16854e-08	4.0687e-61	5.13287e-08	4.83838e-05	7.13514e-07	0.0583597	1.50562e-14	6.04132e-09	4.11065e-49	1.00528e-33	1.73835e-07	6.27417e-10	2.12136e-27	3.80113e-21	4.0812e-06	0.00369531	0.000768814	4.66446e-05	9.40542e-11	2.17151e-12
C21orf45|54069	4.11442e-08	1.02317e-43	0.000365768	3.73304e-16	2.78835e-17	3.88677e-05	9.98039e-12	0.579116	0.956363	0.7597	0.543081	6.69489e-14	8.74768e-29	1.35741e-29	1.45918e-09	0.022738	2.0045e-09	2.75217e-13	0.00030471	2.97889e-10
C21orf49|54067	0.00493349	4.77629e-29	0.886019	3.04652e-05	1.34038e-05	0.0188207	5.14999e-06	4.74014e-09	2.01203e-17	3.33672e-17	0.906542	0.0153553	5.41023e-05	3.10637e-15	0.242955	0.193055	1.82272e-05	3.35136e-07	1.01293e-16	2.5358e-07
C21orf58|54058	1.80483e-09	7.94161e-45	4.93505e-07	8.65708e-06	3.65078e-07	0.000423841	3.20718e-08	0.104702	1.11974e-26	4.37848e-23	4.28499e-08	3.03947e-23	0.0799303	0.000190923	5.26395e-13	0.0239845	1.99046e-05	1.97435e-09	3.81426e-05	3.74975e-06
C21orf59|56683	8.85171e-06	7.98776e-32	0.00602591	1.38259e-19	9.42557e-24	0.385695	0.018518	1.34724e-10	0.60163	0.146122	5.48374e-06	0.00885778	3.82639e-05	0.663165	2.27122e-09	9.7145e-05	1.47256e-07	1.67025e-06	0.616461	2.02842e-06
C21orf62|56245	0.00231171	8.47772e-36	0.0528671	0.0029441	7.1208e-05	0.000257176	0.0987047	2.13433e-11	1.0743e-36	1.18177e-30	0.0114824	3.74847e-25	1.15159e-11	5.42534e-16	7.08532e-10	0.00979296	0.00468282	1.44953e-06	3.21079e-06	0.0126599
C21orf63|59271	5.42768e-08	1.25728e-32	0.00877087	0.0547374	0.00674663	0.00527615	1.82761e-11	2.79503e-11	1.31296e-13	1.49026e-22	0.0249117	0.0822096	0.000185203	4.66294e-11	9.97039e-12	0.0509283	0.00119612	2.11623e-05	1.70749e-05	2.36474e-10
C21orf88|114041	0.614137	6.97965e-06	0.316805	3.6931e-18	6.86608e-22	0.837597	2.25377e-06	4.28419e-12	3.47746e-08	3.92889e-14	0.0134351	2.71457e-26	0.71712	0.000130629	3.55374e-06	2.76225e-05	0.00758883	0.013724	1.1464e-14	8.52603e-06
C22orf13|83606	0.571413	0.00245362	0.0281722	4.05992e-18	1.12033e-21	0.0790479	0.932251	0.0875255	3.02983e-09	1.35162e-05	0.00251264	1.20397e-07	2.21117e-18	7.57487e-17	0.157264	0.000283605	0.00162054	0.00010612	0.0214452	0.00663389
C22orf23|84645	4.42393e-05	8.69264e-36	7.08176e-07	6.19651e-07	2.06627e-08	7.73185e-05	0.237187	5.98761e-07	0.000215025	0.402534	0.000271832	1.70631e-13	3.1448e-12	0.545761	1.00104e-15	0.00650288	2.75219e-09	4.63875e-11	2.31097e-13	7.34996e-05
C22orf26|55267	0.0696984	2.29431e-05	0.000274495	0.00023632	9.74587e-06	0.62921	5.63353e-05	0.00300282	0.00390282	1.76991e-06	0.00767751	0.00978578	5.51691e-10	1.48632e-05	0.358546	0.01838	0.00148544	0.0121745	0.669668	3.38247e-07
C22orf29|79680	1.41946e-05	0.156243	7.08176e-07	1.28517e-17	8.38285e-23	0.680457	0.067561	0.305823	4.30526e-20	2.20614e-13	3.39025e-11	9.24647e-22	0.0395806	5.36411e-08	1.68462e-05	2.05316e-05	0.0116581	0.0142126	0.0340322	0.199016
C22orf32|91689	0.0298936	3.32253e-06	9.17837e-05	4.78922e-17	7.83583e-21	0.00267015	1.65249e-17	0.0659679	9.55468e-21	1.62151e-20	0.000398022	0.263298	0.00612885	3.02944e-07	0.00131765	0.000128713	4.26363e-14	4.08093e-16	0.00182499	0.000373711
C22orf39|128977	0.000974229	8.35549e-41	0.481381	2.24547e-13	3.88062e-17	0.00296205	0.000628815	0.124333	1.40742e-35	1.0129e-25	6.01776e-08	0.00481625	7.02583e-20	8.85179e-10	0.0251924	0.000159327	9.70211e-07	1.12136e-09	3.23302e-21	9.00936e-08
C22orf41|644186	0.00501229	1.5337e-19	0.195824	8.74763e-05	3.14123e-05	0.0101511	0.0183099	0.943514	9.47151e-06	0.166005	3.04306e-09	0.00142478	4.29529e-13	6.38717e-09	0.00488292	0.185881	0.000299955	2.90684e-06	2.83971e-08	2.96229e-05
C22orf9|23313	0.097532	1.33933e-06	9.17837e-05	2.96725e-08	7.79139e-10	0.00279539	1.58476e-12	0.191946	1.15987e-44	3.50455e-27	1.51265e-14	0.904395	0.110964	2.63398e-16	0.00130249	0.00802988	0.000199184	2.48539e-07	4.06181e-06	0.986912
C2CD2L|9854	0.62626	2.04211e-30	0.957545	9.01694e-14	2.14721e-14	0.375416	9.26669e-11	0.000411507	3.43097e-24	3.55174e-17	1.16539e-08	0.0284245	0.0377734	6.45066e-21	8.25101e-11	0.065739	0.0518016	0.0351914	1.35541e-12	4.93501e-06
C2CD2|25966	0.284887	9.85988e-38	0.00364317	6.18542e-10	6.82901e-11	0.00665797	0.270003	7.35298e-05	5.12006e-12	2.89837e-16	0.17764	0.424996	3.65183e-05	0.000472148	0.00811541	0.0409543	0.622991	0.0409089	1.13839e-07	0.00136785
C2CD4D|100191040	0.0441075	8.229e-16	5.19536e-05	0.000752561	4.55831e-05	0.106652	0.262649	0.00345602	0.00256119	0.342887	0.0408044	3.63568e-05	4.79369e-23	4.59255e-08	3.515e-09	0.0419777	1.49132e-07	3.47951e-08	0.0210835	6.65791e-05
C2orf15|150590	0.000423178	7.53512e-22	1.80535e-06	7.44795e-20	4.08922e-25	0.510253	7.84242e-05	4.40227e-07	2.03664e-34	7.0517e-37	0.965093	0.0906942	2.70407e-19	0.151898	1.7752e-08	2.42963e-05	1.46104e-08	2.47534e-07	0.0362366	4.39787e-09
C2orf18|54978	0.00561492	1.53063e-23	0.00295228	0.00153777	2.99777e-05	0.06241	0.204576	2.70628e-07	3.31377e-31	1.06975e-12	2.98229e-12	1.83808e-11	0.327259	0.994425	0.000545462	0.00670061	0.0785238	0.0101097	0.0264483	0.000944805
C2orf27A|29798	0.000341158	1.96374e-11	2.1409e-05	3.27712e-15	5.54233e-18	8.67864e-05	2.48217e-06	2.1592e-06	1.79283e-19	4.3045e-26	0.0347282	5.90409e-10	3.57595e-13	1.87366e-15	0.014001	0.00179731	3.69458e-10	1.90855e-14	0.000383943	0.243466
C2orf29|55571	0.00368436	4.29104e-39	8.3744e-08	2.62056e-09	1.05173e-12	0.00960553	0.170587	2.1592e-06	9.86098e-16	9.41084e-13	1.09605e-07	3.49147e-12	1.42038e-32	1.46311e-28	1.29746e-09	0.000352755	6.88532e-06	8.46748e-08	0.0539625	1.58737e-10
C2orf3|6936	0.38855	1.78863e-13	0.000128042	1.46018e-08	5.06743e-07	0.891207	0.017386	0.000569325	4.40698e-20	5.68398e-08	1.47888e-10	0.00229957	0.0427318	2.54565e-14	9.06597e-10	0.977776	0.0148649	0.040786	1.25773e-09	0.181106
C2orf40|84417	1.09804e-09	2.39146e-58	0.139237	6.36816e-22	4.07007e-27	2.74255e-05	1.19909e-18	5.5263e-10	1.85028e-47	2.03521e-23	4.87942e-15	1.71227e-14	1.3465e-26	4.29017e-27	1.39312e-12	2.49898e-05	2.61976e-12	1.13013e-17	0.647484	1.22046e-05
C2orf44|80304	1.7804e-07	0.0137794	0.105818	2.42492e-13	1.1781e-16	0.0798836	6.70394e-10	2.25107e-06	1.3206e-05	5.26069e-06	0.0072417	1.76342e-17	2.79933e-17	1.12725e-24	0.816964	0.000626786	1.81402e-05	5.59838e-06	2.17669e-17	0.0519026
C2orf48|348738	1.23541e-05	7.56962e-31	0.0104842	5.14282e-14	6.00293e-18	0.000129662	2.43336e-09	0.00207611	1.03377e-15	7.7632e-18	0.0337007	4.46855e-08	1.72703e-21	1.33865e-18	0.087219	0.000184355	9.66661e-10	1.80978e-14	0.00310956	6.85527e-09
C2orf55|343990	0.949894	5.42715e-09	0.00014962	0.00138177	0.0405256	0.0063877	1.59923e-16	3.10315e-07	0.0110227	0.000504618	0.0781561	2.62056e-10	2.44528e-15	1.8863e-23	0.909471	0.158	0.284558	0.00516653	4.24136e-27	0.0247803
C2orf56|55471	0.00465953	0.0062634	0.0304309	9.50615e-12	6.74598e-13	0.340722	0.347467	0.0875255	0.010165	0.964923	7.67045e-07	0.598129	1.45431e-19	2.02204e-17	0.0269749	0.0252846	0.000660399	0.000409384	6.15972e-12	0.0411895
C2orf58|285154	0.000887537	3.42349e-46	0.949925	2.26804e-20	3.20989e-25	0.00358846	7.30785e-06	2.06506e-07	2.52306e-06	0.000158077	0.57637	0.0210881	2.55855e-10	3.47563e-24	0.061357	3.32955e-05	4.58544e-07	5.5843e-10	5.51356e-18	5.76878e-12
C2orf65|130951	0.787247	1.96805e-06	0.217549	0.00259515	6.92916e-05	0.615324	0.456644	3.36382e-09	6.51608e-25	4.9892e-15	0.000956086	0.048899	3.01695e-19	3.89931e-11	7.86463e-05	0.0147537	0.0001575	0.00063505	2.75186e-06	0.00403868
C2orf67|151050	0.000417157	1.838e-37	0.000236993	1.10986e-10	4.46437e-11	0.0552827	1.79239e-08	8.85669e-09	1.34939e-06	0.00185249	4.68709e-06	0.401642	5.39528e-09	1.19635e-22	1.18645e-13	0.143815	0.0701871	0.823386	0.00010031	1.2059e-06
C2orf71|388939	0.000187792	1.52198e-45	0.389598	1.68593e-29	1.07767e-38	0.547705	1.59214e-07	6.07883e-08	2.21978e-71	7.7018e-40	3.78112e-21	0.0737536	1.23586e-30	5.93875e-17	5.20843e-12	2.50983e-07	5.09566e-13	2.01557e-10	0.314258	0.000984144
C2orf82|389084	0.000293088	1.87813e-21	0.0941831	0.00110114	0.000145909	0.000342654	0.165321	0.609659	1.41324e-11	1.22019e-07	8.10471e-07	0.00987025	1.03573e-12	1.07273e-08	1.30501e-07	0.138275	0.000354644	5.41161e-06	6.08621e-07	4.14348e-05
C2orf84|653140	0.00146041	2.3952e-40	0.691325	0.0239001	0.00158187	0.187566	0.75368	6.7122e-10	0.0363917	0.659828	0.6154	5.55842e-06	2.10008e-10	7.69205e-16	1.56334e-07	0.0110755	0.00660817	0.00144484	0.000745347	3.26e-10
C2orf88|84281	6.4649e-08	1.99892e-57	0.0176515	1.75828e-22	2.70026e-28	0.0065704	9.53376e-11	5.22139e-09	3.81558e-27	6.44481e-21	3.22227e-12	3.2442e-11	1.736e-08	0.0853254	5.71381e-22	1.93686e-05	0.000161774	6.23495e-07	2.1634e-11	0.892945
C2|717	0.644135	0.000333732	4.93505e-07	8.95813e-12	3.34044e-17	0.00320323	1.19014e-06	0.767031	2.31327e-18	6.60582e-18	0.0256532	0.000667355	4.10107e-17	1.00476e-28	0.000192054	2.38368e-05	2.26129e-06	1.67203e-07	0.00127862	0.0269856
C3orf15|89876	0.00413677	4.40275e-05	0.0114705	1.16072e-09	1.18302e-10	0.00135912	9.38592e-13	2.1882e-11	0.359362	0.0104795	8.07832e-05	0.429563	1.59966e-12	1.83169e-20	0.592174	0.0139726	0.00859503	1.46236e-05	3.80563e-10	0.00229544
C3orf18|51161	0.00013443	3.73898e-09	0.632638	1.19899e-09	3.83904e-12	0.000265936	0.00753794	2.66581e-09	6.08785e-17	7.45789e-25	0.0473463	1.33642e-06	0.00298202	5.06488e-22	3.66266e-14	0.00205788	3.85074e-07	1.45639e-11	3.14636e-15	2.92179e-10
C3orf21|152002	3.87138e-05	2.35984e-21	1.44172e-07	3.70529e-09	6.02085e-11	0.00242462	1.42383e-10	0.000134998	9.02662e-06	1.04354e-05	0.000328281	2.39659e-11	3.68366e-06	3.09557e-28	0.903622	0.00479176	0.000581564	4.90805e-07	0.821605	2.26672e-07
C3orf23|285343	0.437837	9.60637e-05	5.13287e-08	5.19939e-05	4.64076e-05	0.00452054	2.06279e-16	1.53824e-06	9.91791e-51	1.17619e-34	7.92114e-09	1.38383e-09	0.822206	5.13687e-20	0.0344836	0.398322	0.0211338	0.000176061	6.14176e-07	0.5791
C3orf26|84319	0.00613261	0.000481267	0.124894	2.89566e-21	9.42523e-27	2.74255e-05	4.50757e-14	0.0336287	0.0962583	0.0230757	0.0235724	2.42508e-13	1.44076e-12	1.3014e-28	3.55218e-07	1.93686e-05	3.12007e-06	2.86353e-11	0.000274753	0.00249568
C3orf31|132001	0.02841	0.00955604	0.992439	7.70391e-19	9.9515e-24	0.872301	1.14587e-08	6.57612e-06	0.00977562	1.7628e-11	0.000148036	0.549636	0.00486373	0.0751291	0.585942	3.55213e-05	0.000884064	0.00681396	6.65921e-07	0.0453115
C3orf34|84984	0.365595	0.0211964	5.46497e-05	4.57973e-05	7.67471e-07	0.00137692	1.04111e-05	4.17704e-08	0.597301	6.17823e-05	6.35047e-08	9.0447e-05	0.12515	1.84894e-16	2.02016e-08	0.0124739	0.244359	0.0011733	3.128e-18	0.581307
C3orf54|389119	0.266187	2.3718e-14	0.0786263	1.01705e-05	2.46125e-07	0.0916328	0.119411	0.00168102	0.0114661	5.4153e-21	1.08853e-08	7.70923e-17	1.90394e-18	0.134782	1.02299e-14	0.023354	5.12916e-06	0.0473517	6.6907e-10	5.5233e-09
C3orf55|152078	0.179262	2.69196e-48	0.000635195	4.93473e-06	5.63218e-08	0.486546	0.151872	2.1689e-09	4.56915e-13	3.27588e-10	0.330512	0.0265695	0.000484713	1.85003e-05	9.07965e-07	0.00827189	0.00315624	0.0292676	8.73412e-23	0.084884
C3orf57|165679	0.894218	0.00112165	0.722491	0.0100559	0.000921751	0.0210762	1.41189e-12	5.75663e-09	7.42909e-46	4.89129e-28	1.00955e-09	0.0108626	1.84435e-06	2.24305e-20	0.00316131	0.0546662	0.000892625	2.08528e-05	0.425513	0.801689
C3orf59|151963	0.02841	1.99637e-09	0.00602591	0.00193447	0.00125359	0.259455	1.29021e-12	0.0110297	2.94087e-05	1.4745e-05	0.488261	0.00144654	3.8821e-15	0.513311	2.51502e-09	0.426466	0.00816221	0.122971	4.05054e-17	0.00069844
C3orf70|285382	1.62566e-06	7.01808e-14	0.481381	1.17992e-16	9.63299e-22	0.107599	0.347034	0.81438	0.00110422	8.02544e-23	5.26425e-13	0.000194159	3.10353e-18	5.07703e-09	1.62631e-16	3.25736e-05	0.000464003	3.05568e-05	0.000676029	2.6106e-12
C4A|720	0.000196966	3.31485e-08	1.44172e-07	0.0167548	0.0216664	0.888085	0.294961	0.000296498	6.48041e-24	3.89459e-22	6.10624e-05	4.17267e-09	0.139611	6.80234e-20	2.21211e-08	0.751	6.20449e-07	2.11623e-05	5.98468e-06	0.105964
C4BPB|725	0.0861839	6.61726e-14	1.80535e-06	0.000311038	4.82719e-06	0.803995	4.49967e-06	8.42289e-09	2.51187e-12	5.98813e-08	1.41151e-07	0.018394	0.00123149	3.18822e-21	0.302973	0.00269099	0.000796055	0.0220186	0.733345	0.52515
C4orf12|404201	3.12552e-06	1.18575e-52	0.321059	5.55145e-12	2.481e-14	0.000140383	3.79437e-11	1.83143e-09	6.18923e-46	1.0703e-26	3.05869e-11	7.7063e-10	1.54694e-18	6.9284e-26	8.29722e-11	0.00383722	6.72126e-07	3.9364e-11	2.30112e-12	4.66903e-09
C4orf19|55286	0.414525	7.44467e-14	0.000317962	2.26804e-20	1.27271e-25	0.388304	2.44126e-08	1.8871e-07	2.94332e-21	5.96983e-23	3.81686e-05	4.99262e-14	6.08848e-05	2.215e-12	1.25101e-12	2.38368e-05	0.871283	0.527961	2.58976e-15	0.459325
C4orf21|55345	6.19854e-08	6.62092e-05	0.000317962	2.13103e-17	1.38358e-21	0.000404839	1.3394e-15	0.365808	5.88601e-26	8.71841e-25	0.000134741	7.1329e-18	1.5658e-14	3.07221e-22	3.76193e-07	7.37258e-05	4.82965e-12	5.97856e-15	0.379498	2.3564e-07
C4orf31|79625	1.55721e-07	2.0157e-37	0.611901	1.54231e-12	4.58423e-16	0.00534804	3.34614e-10	2.38053e-11	9.24585e-54	1.94066e-27	1.97465e-17	4.1475e-12	6.54827e-28	1.35741e-29	1.02691e-08	9.40074e-05	0.000210918	6.71985e-07	3.42874e-20	9.03527e-09
C4orf32|132720	0.000191525	9.52573e-15	0.00150769	0.468177	0.0947474	0.00735912	4.60724e-07	0.0144549	6.67321e-06	0.725446	3.35964e-16	8.88762e-06	2.91801e-27	6.9284e-26	0.0826744	0.0147537	0.00145271	1.83815e-05	1.29699e-07	7.06329e-10
C4orf34|201895	0.000113035	6.94655e-07	3.39728e-07	2.70347e-21	5.90644e-27	8.67864e-05	8.21787e-08	9.20171e-07	4.57705e-48	5.22424e-32	2.12699e-10	1.53435e-18	0.000197561	3.84084e-18	0.189708	1.93686e-05	2.6151e-11	2.59781e-16	8.62176e-08	0.288121
C4orf38|152641	0.520497	6.77979e-34	0.0136855	0.023546	0.00976454	0.247534	0.596742	1.30091e-08	0.00529157	0.00405366	2.1652e-08	0.265246	2.41817e-25	2.32019e-20	3.64444e-14	0.167158	0.000626685	0.000177117	1.06989e-20	4.94843e-11
C4orf39|152756	0.0172639	1.75351e-15	0.00763428	6.79496e-17	4.4119e-21	0.0790479	0.0293028	0.0470098	6.72945e-09	0.00013134	0.0096543	0.972509	1.86369e-08	0.00288043	0.213715	5.63057e-05	0.00639725	0.000448158	1.34943e-17	0.000870228
C4orf3|401152	2.82978e-07	3.45411e-36	4.93505e-07	0.108404	0.00250376	0.31462	2.79596e-10	1.04538e-07	0.000645981	0.108429	8.45889e-09	5.60271e-15	2.83322e-22	6.25618e-12	3.34962e-05	0.000647995	5.24527e-10	2.23799e-09	2.36351e-08	0.000548159
C4orf41|60684	0.00397191	3.87581e-07	0.0327849	6.53719e-05	1.97153e-05	0.00513263	4.02637e-07	2.40098e-05	4.74113e-06	7.39293e-08	0.00208043	1.9358e-06	0.657338	1.28525e-06	0.737826	0.170208	0.971917	0.247396	9.89065e-08	0.00764121
C4orf43|55319	0.00641231	0.00586703	0.0379353	8.46183e-20	4.44725e-24	0.000722572	1.77654e-05	0.796854	7.72119e-05	0.00101636	0.000361736	0.000152434	1.12534e-12	5.00961e-17	1.09247e-07	9.05995e-05	1.05672e-05	9.9695e-09	0.108984	0.0129439
C4orf46|201725	1.2214e-06	1.14357e-22	5.13287e-08	1.32044e-14	8.86202e-15	3.88677e-05	2.15527e-11	0.10284	8.83558e-24	1.83135e-13	1.22774e-09	1.89529e-17	2.84718e-17	3.40037e-21	0.0369236	0.110871	1.51986e-10	6.1645e-16	3.39527e-21	0.00143847
C4orf48|401115	1.62626e-07	1.09736e-26	5.13287e-08	0.179989	0.00856662	0.308085	4.82399e-11	0.937569	0.155718	0.0222275	2.85395e-11	1.1356e-05	1.36429e-17	0.00993216	2.45319e-10	0.000352755	2.83806e-05	2.33509e-05	1.52097e-18	2.59113e-07
C4orf49|84709	9.52954e-05	1.44893e-51	0.702287	4.99419e-06	4.5905e-08	0.0590293	0.00828049	2.36253e-07	0.138068	1.12708e-07	0.00998475	0.00354464	1.68011e-11	2.20067e-12	6.8134e-15	0.0055923	0.0493296	0.00462298	0.0195311	1.51643e-11
C5orf23|79614	1.65043e-06	1.02533e-21	0.334191	6.25578e-05	2.54954e-06	0.461037	0.00449249	0.0163207	0.000176523	0.539528	1.42595e-07	1.36872e-07	5.5568e-24	3.85098e-11	0.865141	0.0204773	1.64937e-05	6.12838e-05	4.05182e-13	1.29496e-06
C5orf28|64417	0.000106569	0.0012062	3.15063e-06	1.19619e-16	3.95495e-18	0.0301447	0.113676	1.06137e-05	0.0422049	1.10818e-06	7.14721e-05	4.1309e-12	1.75419e-16	5.69483e-21	0.723951	0.00802988	8.54491e-11	5.80321e-12	5.55216e-23	0.569703
C5orf30|90355	0.00360169	3.91089e-07	3.39728e-07	2.68144e-19	3.72809e-23	0.146144	0.701051	3.06855e-09	2.92785e-08	1.30526e-09	0.0151991	0.000725813	2.96004e-07	1.15145e-09	1.13425e-10	0.0002939	0.500829	0.749524	3.43662e-09	8.30089e-05
C5orf32|84418	0.0653319	5.43601e-10	0.00169629	2.39789e-10	3.31679e-14	0.0152218	0.00972676	0.213396	7.58628e-36	7.73571e-28	7.08379e-08	4.25062e-11	3.14922e-17	1.13071e-28	0.100719	0.00037957	0.0638066	0.0011418	1.61371e-06	0.00288148
C5orf33|133686	0.149577	0.462847	5.13287e-08	0.00600543	0.00719174	0.0193646	0.667299	0.000606766	3.46577e-25	4.49411e-14	6.8857e-13	3.04893e-17	0.000530642	2.41951e-17	0.000300465	0.888479	0.0136681	0.350825	1.50972e-23	0.0189738
C5orf34|375444	0.000105076	3.3902e-20	5.13287e-08	1.35754e-21	5.53884e-27	3.36342e-05	7.69657e-07	0.161819	0.0151325	0.198682	0.000335574	2.49085e-23	6.7266e-28	2.08849e-29	7.83823e-14	2.23602e-05	4.47605e-16	1.533e-21	0.00785625	1.6032e-09
C5orf39|389289	0.970153	4.16684e-07	0.0114705	0.0028514	5.96608e-05	0.000698593	1.83928e-07	0.002127	2.22454e-35	8.70866e-32	5.34623e-08	4.00464e-14	0.00060035	0.000846271	0.0176201	0.0128389	0.00750129	2.40131e-05	0.980742	0.16395
C5orf41|153222	6.65415e-05	4.0478e-38	0.975259	3.56124e-15	9.15286e-18	0.0100153	0.000150268	0.101012	1.25573e-10	1.95683e-09	8.87136e-08	1.27923e-05	1.16086e-18	4.85535e-25	1.58146e-11	0.000562243	0.0543701	0.00114791	4.87803e-13	6.74838e-10
C5orf46|389336	4.55794e-06	2.71252e-06	0.000490122	5.62425e-17	6.69049e-21	0.00175189	0.784378	0.0254695	3.03492e-30	3.55334e-35	0.0922189	9.46145e-15	6.30027e-19	1.8669e-25	0.0441368	0.00016285	4.61187e-08	4.33533e-11	0.00480089	4.40958e-07
C5orf4|10826	4.55103e-09	1.62255e-55	1.36703e-06	2.5999e-14	1.19018e-17	6.46665e-05	2.73798e-08	0.0167149	8.21037e-28	1.92707e-19	8.06549e-07	2.15769e-16	4.0059e-18	5.27874e-29	1.63215e-21	0.000304568	1.47526e-11	1.01257e-16	9.25428e-22	1.95459e-12
C5orf53|492311	8.14683e-06	1.87458e-44	0.0652162	1.93342e-08	1.65898e-08	0.00014744	9.30424e-05	0.037412	0.0150516	2.96882e-05	0.234891	0.770637	1.9511e-19	2.91629e-27	0.00196094	0.15514	0.22673	0.000626466	0.00654787	1.89058e-12
C5|727	0.00134086	1.98901e-17	1.36703e-06	0.000796672	0.00282327	0.014836	0.0442206	3.60721e-11	5.14646e-50	7.1639e-32	2.20805e-10	6.15101e-15	1.12562e-07	8.57729e-27	0.989302	0.855007	0.0115736	0.00153391	0.968877	2.84957e-08
C6orf115|58527	3.6199e-05	3.75279e-33	0.0125405	0.00134868	0.00253359	6.79191e-05	0.0035716	0.0553244	0.000883116	0.628383	1.66813e-07	8.24133e-11	2.04853e-12	2.99326e-22	0.00016182	0.656408	0.00170737	1.02422e-06	0.000608375	4.14776e-12
C6orf120|387263	0.113786	1.38464e-15	2.1409e-05	2.1267e-14	8.0312e-17	0.0358031	0.349636	1.41406e-06	2.5776e-19	1.69032e-13	0.000521661	5.04618e-07	3.61335e-05	0.0939274	0.0992393	0.000992351	0.113022	0.0218989	1.0855e-13	0.00069844
C6orf123|26238	0.0869657	2.0035e-37	0.00800454	0.000285234	7.58781e-06	0.272282	1.79239e-08	5.48817e-08	2.56018e-42	2.17629e-22	1.03067e-12	0.000181555	0.00659455	7.25289e-21	1.18748e-09	0.0147537	0.000106873	0.000157359	0.0989409	2.69427e-08
C6orf125|84300	1.38116e-06	1.82891e-43	0.000550513	5.07602e-14	4.89593e-16	0.447266	4.2239e-05	0.000712245	0.639515	0.00402221	1.00896e-05	8.13255e-16	3.38127e-24	1.65146e-18	9.17378e-06	0.00409435	0.00826164	0.00418588	2.48872e-09	1.61952e-08
C6orf129|154467	9.63309e-07	9.05028e-58	0.940122	8.28069e-10	1.72358e-11	6.2403e-05	0.116194	0.219607	5.29291e-21	1.91894e-14	6.40995e-10	8.94424e-09	2.8786e-25	1.08942e-24	1.33436e-05	0.0188794	0.994746	0.0850302	0.00117199	1.89617e-12
C6orf134|79969	8.83543e-05	5.86766e-06	1.36703e-06	1.70667e-15	3.09333e-20	0.00330048	0.196005	3.31656e-10	0.0101828	0.0408626	3.57865e-06	5.23518e-17	4.09078e-25	1.16189e-13	4.77301e-13	3.77112e-05	4.90782e-11	2.5005e-13	0.433951	1.51223e-05
C6orf141|135398	0.720531	0.00636424	0.00405552	2.07511e-05	5.30275e-06	0.02833	5.26509e-13	3.12889e-05	0.000395053	3.90098e-05	0.0030073	0.0032793	5.40745e-09	1.08614e-10	7.66331e-05	0.14261	0.979548	0.171008	1.51278e-16	0.000282537
C6orf142|90523	2.70009e-06	2.92438e-30	3.69461e-05	2.07744e-12	1.81251e-14	0.213293	4.15675e-11	2.54866e-06	1.1116e-27	3.82069e-25	0.0204496	8.09985e-07	0.941423	6.46131e-12	0.933054	0.00460668	1.41054e-06	0.00167512	2.92024e-16	0.53218
C6orf145|221749	0.000381227	1.92311e-36	5.13287e-08	0.0366002	0.00923477	0.220331	0.314638	1.25709e-07	6.66263e-28	8.88386e-29	7.55174e-06	9.92413e-19	7.36561e-24	2.6471e-22	0.00015773	0.135595	1.12095e-05	1.31099e-06	3.03962e-06	6.69313e-06
C6orf147|387097	0.589291	0.000851656	0.00193237	0.019114	0.000342637	0.02833	1.0109e-14	1.65321e-05	3.97758e-12	7.44395e-08	3.33679e-09	0.00440694	4.8163e-16	4.90611e-19	0.620047	0.00631983	0.00637898	0.000175006	0.000402297	0.382818
C6orf150|115004	0.0126915	8.08241e-10	0.00118755	3.65279e-08	3.76745e-09	0.000132179	1.12211e-16	5.48345e-09	1.11522e-11	4.41153e-25	0.477832	0.986506	9.057e-07	0.000642093	2.27707e-06	0.0353483	1.83404e-13	6.62853e-18	0.0811436	0.909955
C6orf153|88745	9.192e-06	1.99719e-37	0.000175091	7.7457e-07	2.52127e-06	0.00390152	1.04707e-06	3.39051e-09	7.73327e-16	1.99017e-11	0.13202	2.591e-14	4.62182e-21	6.91782e-20	0.0436059	0.432128	0.00207989	8.69243e-06	0.544273	5.10575e-12
C6orf155|79940	3.22476e-08	1.81917e-14	0.00118755	2.08647e-13	7.61076e-18	0.000817645	0.00040764	1.7628e-05	1.78457e-57	3.24323e-35	3.47757e-15	0.0416163	4.461e-31	4.38655e-27	0.673153	9.84668e-05	0.0332053	7.2553e-05	5.92971e-20	0.0247803
C6orf162|57150	0.186163	4.89603e-29	0.000420785	0.0152337	0.000941418	0.187695	0.913943	5.69044e-05	1.46665e-22	9.74129e-18	0.0199853	0.755879	1.05604e-11	0.00134466	2.38475e-05	0.0093371	0.0238027	0.208197	1.01148e-18	0.000259627
C6orf167|253714	7.74489e-06	0.792611	2.56703e-05	2.11951e-20	2.48753e-25	2.04959e-05	1.64264e-13	1.02053e-05	1.90814e-17	2.83143e-19	1.25327e-05	5.84221e-11	6.41444e-13	1.16793e-28	0.00213846	3.44599e-05	8.93353e-15	2.50876e-20	0.15732	5.5737e-05
C6orf168|84553	0.0198365	0.138235	0.000176096	1.56403e-05	9.15285e-08	0.372757	0.440591	1.14955e-05	1.49045e-08	3.54549e-29	2.44884e-05	0.403755	9.95686e-12	7.31687e-14	0.000228007	0.000469426	0.000107159	9.90511e-05	8.92349e-28	0.0212926
C6orf174|387104	2.11146e-07	2.05243e-47	0.0241711	2.01423e-11	1.79399e-14	0.00162298	0.274684	5.01262e-08	2.22602e-34	1.37245e-23	1.22567e-15	0.270005	3.83837e-26	8.42522e-29	1.99e-09	0.000469426	0.0191356	9.57853e-05	5.21304e-20	2.73974e-08
C6orf176|90632	1.17674e-07	8.5013e-05	0.567935	0.000854022	2.69996e-05	0.00717129	0.0617946	2.13433e-11	1.92582e-65	9.45972e-34	1.0125e-19	0.0276803	0.811542	3.45917e-06	0.00400678	0.00934614	0.0003268	3.36241e-06	4.40736e-16	1.92071e-07
C6orf186|728464	1.39039e-06	1.85609e-25	0.444248	7.53525e-19	8.61712e-23	0.00817059	8.79953e-11	6.77493e-10	4.36487e-09	0.00184412	5.47218e-05	0.117209	1.21272e-08	0.00445379	1.39305e-11	0.00012762	2.21769e-07	1.19743e-09	1.91906e-20	0.00129625
C6orf192|116843	0.413569	1.5636e-23	9.17837e-05	0.323993	0.0345367	0.773933	2.45007e-12	4.38776e-05	5.11992e-35	7.73571e-28	0.000145776	0.00154843	0.000218782	0.00170196	0.0225221	0.0311741	0.000167189	0.00425908	2.61157e-21	0.000652796
C6orf1|221491	0.00453079	1.9445e-40	3.77693e-05	1.56314e-10	1.15575e-12	0.0183593	0.0283673	3.85703e-06	1.79339e-11	2.56856e-06	9.3814e-11	4.02872e-12	0.482137	0.0260229	0.0284747	0.00851579	0.0999424	0.876682	1.33128e-17	0.206674
C6orf201|404220	0.401164	1.83603e-21	0.000627787	5.81717e-13	1.1342e-14	0.00169928	0.00180341	7.40357e-06	0.0969417	0.00250283	0.734352	0.00026221	0.03254	1.44339e-08	4.08117e-11	0.0151588	1.54911e-05	1.23502e-08	0.0730008	7.40036e-06
C6orf204|387119	1.59953e-07	3.54719e-30	0.434233	2.74222e-10	5.30877e-13	0.00164071	0.00970189	3.50804e-05	0.75801	0.00153901	0.00142591	5.09723e-06	0.000242373	9.11124e-15	4.68429e-08	0.00140429	2.20795e-05	1.93379e-08	3.18547e-17	1.2059e-06
C6orf217|100131814	0.00961603	2.93222e-16	0.611922	0.00213333	0.000459226	0.0233667	1.50447e-08	4.18097e-11	2.59762e-56	1.47321e-35	6.26435e-10	0.000135454	4.83448e-09	1.89253e-18	0.126913	0.132299	0.369951	0.0243902	3.65935e-18	0.0166864
C6orf218|221718	0.00125001	0.00106138	0.29946	0.000496639	0.00026358	0.181189	2.3134e-05	0.0196106	0.00126474	1.41674e-07	0.0131047	0.0358706	1.34667e-10	3.08238e-13	0.00682319	0.373938	0.000110438	1.85393e-05	0.801387	0.000263325
C6orf222|389384	0.120378	4.42119e-15	0.00217421	1.02741e-06	1.63793e-09	0.982649	0.00116851	0.0155107	9.16652e-08	5.1177e-14	0.735399	0.00280867	2.45441e-20	9.38361e-10	8.4542e-05	0.00127098	0.000128799	0.00112861	5.71476e-05	0.00700887
C6orf223|221416	8.50624e-05	3.87335e-06	0.000317962	3.18228e-22	1.12214e-27	0.000304209	0.0225346	0.568006	0.000198942	5.52685e-30	6.14114e-15	0.691653	0.00074452	1.93212e-08	0.00219866	2.36546e-05	5.59404e-09	9.07071e-12	2.62912e-11	5.28679e-08
C6orf225|619208	2.55582e-06	8.61731e-12	0.000627787	0.000801712	1.47886e-05	0.00238454	0.00972676	7.3664e-10	1.41269e-11	1.10351e-19	9.33441e-05	7.2604e-15	2.27718e-11	3.56359e-12	9.61173e-12	0.00251348	2.42218e-05	4.31136e-08	3.20628e-11	0.0173521
C6orf227|401253	0.00128966	0.312143	0.0330619	0.226649	0.0230122	0.099912	0.0012486	1.98208e-06	0.854612	0.00195263	0.00220678	0.0107554	8.95737e-05	4.76987e-05	0.0931139	0.0258513	0.00254372	0.000509716	2.34305e-05	6.14955e-06
C6orf35|729515	0.0304139	7.8194e-37	0.00212719	3.5538e-09	1.01945e-10	0.0806869	0.583311	0.106476	8.28225e-11	7.67552e-11	0.421594	0.00128632	2.20718e-05	0.0438761	2.21194e-10	0.0173843	0.0119674	0.00102496	4.84927e-08	0.0115577
C6orf52|347744	0.000206184	6.1308e-08	0.00935781	0.000312585	4.16307e-06	0.90936	0.0139806	3.05202e-11	1.28725e-40	1.38762e-35	0.025788	0.360766	6.19158e-05	0.00848446	0.830368	0.00877593	0.739663	0.688427	4.53402e-14	9.37555e-06
C6orf62|81688	3.50734e-05	3.5694e-09	0.000718573	0.00301706	0.000716982	0.894324	0.000698789	0.00038539	4.30883e-08	6.17885e-09	0.00317751	2.47387e-09	0.153605	1.05753e-05	9.11442e-05	0.189637	4.17547e-07	6.33629e-06	0.0104003	0.406228
C6orf64|55776	0.000892576	2.77993e-21	0.0176515	0.0380304	0.00135584	0.208135	0.995189	0.00194609	0.918793	1.83953e-06	6.96764e-05	6.22823e-10	2.38721e-06	0.622677	5.27524e-08	0.0155816	5.54764e-05	2.74702e-05	3.2064e-14	0.0875068
C6orf72|116254	1.12541e-06	1.51394e-37	0.000365768	1.59358e-21	5.38244e-27	0.001064	0.686516	8.93449e-10	9.7156e-48	1.68517e-30	7.0141e-11	7.81031e-15	9.01886e-17	1.96121e-09	7.28608e-10	1.93686e-05	9.77299e-06	1.63796e-08	0.015096	1.29464e-08
C6orf89|221477	0.000133476	9.07319e-29	0.124894	1.45247e-13	6.10976e-16	0.00214315	0.138621	8.03695e-09	2.76525e-17	2.38237e-14	1.80134e-05	3.26159e-09	7.48583e-05	2.88884e-19	7.11427e-08	0.00173809	0.0136243	1.87723e-05	2.72166e-19	8.20647e-07
C6|729	3.1593e-06	3.8484e-27	3.39728e-07	3.15437e-15	1.93376e-18	6.46665e-05	1.31311e-21	0.186252	0.000330482	0.195248	0.00222092	6.31529e-24	3.79226e-14	5.69253e-23	1.7838e-06	0.000422579	0.00151036	6.22545e-08	6.62427e-26	9.55189e-06
C7orf11|136647	1.97408e-07	3.90068e-21	1.80535e-06	3.77623e-10	3.65685e-13	2.90032e-05	9.5616e-12	0.50307	0.20332	9.20254e-07	2.44576e-06	0.338683	4.80009e-15	5.81344e-26	6.30493e-08	0.000892574	1.97848e-06	2.83198e-11	0.0863858	2.40043e-07
C7orf23|79161	0.00783757	3.22722e-18	0.112026	2.09964e-12	1.52267e-15	0.507011	0.640995	0.0183451	1.65161e-34	6.44227e-24	2.37652e-09	0.808568	1.08213e-18	1.90731e-28	9.36017e-09	0.00102762	0.0020638	0.00325961	1.11989e-11	0.00502205
C7orf25|79020	2.09495e-05	0.00129045	0.36168	0.00031939	2.95181e-05	0.00315668	1.25825e-05	0.00267976	2.95306e-05	2.18195e-10	0.00803883	2.05682e-16	0.2315	2.80983e-05	0.988897	0.138275	0.0217728	0.000205684	0.00154398	0.0971624
C7orf27|221927	4.00334e-05	2.65331e-22	0.105818	3.04622e-20	7.06678e-26	0.00127149	2.62449e-14	0.226021	3.00236e-24	1.84888e-25	2.32e-07	4.02872e-12	2.24238e-18	4.90646e-18	4.24892e-12	1.93686e-05	1.74997e-08	6.92678e-12	0.00169578	0.0107391
C7orf28A|51622	4.84726e-06	7.23968e-14	9.8655e-07	4.36113e-07	6.14748e-09	0.00320323	0.0480331	0.067271	4.81968e-21	1.12055e-07	2.69168e-14	3.07531e-08	1.33179e-17	3.64e-16	0.000780002	0.0128389	4.09774e-06	1.21205e-08	0.874357	3.54118e-08
C7orf28B|221960	0.0416852	1.88854e-09	0.000627787	0.00124582	0.000367383	0.00141689	0.099879	0.742862	2.16131e-08	0.0213236	9.17964e-09	0.00155766	9.5876e-15	5.54049e-09	0.00357327	0.262031	0.00147844	4.86867e-06	0.029067	0.000707693
C7orf29|113763	0.00179047	0.000213395	0.922621	5.62574e-11	3.16127e-13	0.927196	0.0186626	0.00153737	1.27774e-18	2.28619e-10	3.97302e-09	1.09045e-09	7.33476e-09	0.132244	0.184704	0.00450498	8.09752e-08	4.61897e-06	1.56536e-10	0.382818
C7orf30|115416	4.67666e-05	0.0623503	0.00014962	3.20643e-16	5.63266e-19	0.0003603	0.774943	6.61534e-08	3.04356e-14	2.68212e-08	2.16126e-07	0.484224	1.15644e-15	2.18583e-17	5.46632e-09	0.00156318	0.336442	0.0201328	4.67275e-05	2.21503e-06
C7orf31|136895	0.865533	1.43693e-39	6.87521e-06	2.26804e-20	5.26266e-24	0.245591	0.0829479	1.14955e-05	4.82724e-28	1.57084e-14	1.07386e-09	0.0283424	8.28683e-09	0.00409501	1.50842e-18	0.000562243	0.367607	0.13237	3.39198e-17	2.90673e-09
C7orf36|57002	0.00285387	0.0327249	5.46497e-05	1.19226e-12	4.71448e-14	0.0316355	0.594403	0.301951	1.54382e-11	9.64445e-07	3.03277e-07	2.49134e-10	1.58468e-11	8.07372e-09	0.00283664	0.0280296	0.702289	0.651888	0.00656352	0.857811
C7orf40|285958	0.00620169	0.0458085	2.40027e-06	1.28268e-21	5.58794e-27	0.000432122	9.70884e-05	0.0351098	2.01872e-37	3.17798e-32	1.06139e-06	0.296813	4.26841e-11	9.41311e-08	2.02942e-10	2.18969e-05	5.0935e-08	5.30527e-12	3.79661e-11	0.00169086
C7orf41|222166	2.46558e-08	7.16815e-59	0.00190161	0.107294	0.0120254	4.38468e-05	9.72981e-09	4.31315e-09	2.44243e-66	8.76674e-38	1.14924e-17	0.000339556	3.23869e-25	9.6788e-28	6.00224e-15	0.0104907	3.47188e-07	4.27229e-12	1.57195e-19	3.61448e-08
C7orf43|55262	0.000361527	1.70216e-33	0.271602	0.0174925	0.0364759	0.619737	0.000698789	0.00014998	2.02706e-08	6.13257e-05	5.43613e-06	1.42826e-06	9.84245e-18	5.29144e-14	1.28853e-06	0.984474	0.735962	0.561337	0.00582135	1.60328e-07
C7orf44|55744	2.70009e-06	6.84991e-05	1.11101e-05	7.76018e-18	2.63411e-20	0.0230896	0.0688948	0.00507496	0.133708	0.0273642	2.32e-07	2.9167e-07	4.46603e-20	5.19838e-15	0.0761465	0.00205788	3.09409e-07	1.3312e-08	6.34287e-06	1.06969e-07
C7orf46|340277	0.0590526	7.47434e-07	0.992439	2.05941e-05	9.79827e-06	0.0617242	8.78732e-11	5.08883e-05	0.000161543	5.18215e-12	0.0427678	0.0396499	0.00202951	0.000427295	1.15753e-14	0.241528	2.2226e-06	0.0242344	0.0103369	0.000311957
C7orf47|221908	2.31497e-07	1.05165e-35	3.11754e-05	5.65685e-16	3.63576e-20	0.000321558	1.22183e-07	0.446163	5.55246e-24	1.95063e-21	2.79192e-13	2.01469e-17	1.15196e-25	1.68735e-20	5.45707e-11	0.000120228	0.00271969	1.15429e-05	2.26626e-11	3.03113e-05
C7orf51|222950	0.525841	2.40726e-45	0.0191132	3.10018e-12	7.22541e-15	0.414641	0.0450103	8.50707e-05	1.16444e-23	3.05333e-18	0.0126178	0.421768	0.984882	2.12962e-07	5.4456e-15	0.00242929	6.88532e-06	8.46792e-06	1.33156e-07	1.75382e-08
C7orf58|79974	2.50581e-08	4.97294e-50	5.13287e-08	3.72993e-18	2.37347e-22	0.000247742	0.000491219	1.289e-10	1.87229e-13	0.00749264	1.73724e-13	3.31126e-23	2.36318e-31	5.41604e-29	1.38955e-15	6.87519e-05	5.38671e-06	5.90283e-10	8.61395e-16	1.89617e-12
C7orf64|84060	0.0406739	3.70366e-15	0.000203915	0.00117862	8.85032e-05	0.419528	0.580653	0.00549848	2.68451e-17	2.46059e-15	0.000521661	0.000130037	0.0600054	7.47151e-07	0.0779266	0.122682	0.00862681	0.00491813	4.81051e-09	0.000795883
C7orf68|29923	3.25499e-06	8.18303e-10	0.00295228	1.10201e-21	4.99733e-27	0.0741958	0.0188082	0.508165	3.15128e-45	9.89803e-38	2.39464e-07	0.0133076	3.55573e-13	1.87793e-18	0.00883253	2.42963e-05	0.0327763	0.00322763	0.530433	4.95571e-10
C7orf70|84792	0.000519839	1.41174e-25	2.40027e-06	2.10831e-13	1.8041e-16	0.000845331	0.0154249	1.45738e-10	2.47011e-14	1.44583e-08	0.000115999	1.54946e-21	4.08086e-24	2.08436e-28	0.704836	0.000992351	0.0947309	0.000217393	3.0879e-20	0.185852
C7|730	2.76416e-09	8.98644e-34	0.000108692	1.89037e-19	9.98604e-25	5.74428e-05	3.42757e-16	1.90552e-08	5.47058e-62	5.48389e-35	2.18264e-17	2.16496e-19	5.42856e-23	3.64613e-28	4.24678e-06	2.76225e-05	1.70939e-08	1.38922e-13	7.25215e-16	2.96391e-12
C8ORFK29|340393	1.43846e-07	1.3241e-31	0.329499	1.57032e-11	1.95144e-16	0.00862648	5.7699e-11	0.00183658	1.30076e-14	4.02176e-13	0.00070198	4.12708e-12	3.23033e-19	1.08995e-12	3.90623e-11	3.32955e-05	2.99065e-09	5.24656e-11	0.00642562	8.92354e-06
C8orf30A|51236	3.89891e-09	3.63324e-52	0.334191	8.81827e-20	2.82583e-25	0.00499842	2.56439e-07	2.34596e-06	3.52467e-05	0.149111	0.00238606	5.1033e-13	1.27486e-26	5.78761e-24	5.94061e-15	2.27462e-05	3.75976e-12	1.02357e-14	1.28004e-07	1.63585e-09
C8orf33|65265	0.0105089	2.01368e-07	1.44172e-07	3.12051e-08	1.11246e-08	0.146144	3.11128e-08	0.00468751	4.61255e-08	3.14439e-13	0.509686	1.96445e-22	7.34459e-07	1.14218e-15	0.0525481	0.125229	2.16497e-06	5.81151e-07	8.85731e-15	0.00118936
C8orf39|55472	0.000668648	2.03369e-07	0.0191132	9.705e-10	3.55024e-13	0.00267015	6.60884e-10	0.00206571	8.57436e-08	5.63889e-06	0.0246587	6.11658e-06	4.52873e-15	1.09055e-16	0.000217992	0.000264319	3.37377e-12	5.6478e-15	5.36564e-08	0.0031316
C8orf42|157695	0.140322	1.1041e-24	0.118567	4.56231e-11	2.25298e-13	0.187695	0.000481043	2.58933e-05	1.98263e-08	0.000345287	0.0765612	4.8923e-05	0.0289897	1.19798e-09	5.01126e-05	0.000365923	1.751e-05	1.30047e-05	1.43672e-07	0.00390215
C8orf44|56260	0.000423178	0.381591	0.000317962	0.00066755	1.14135e-05	0.573804	8.3849e-07	3.98451e-08	0.576381	0.450109	1.09393e-05	1.80543e-16	7.51169e-16	1.79751e-12	0.0113587	0.0128389	8.18129e-05	0.000121496	0.0104256	0.0743252
C8orf46|254778	0.000315101	2.66882e-14	8.3744e-08	1.40664e-16	2.64851e-20	0.000196448	0.00248533	0.191946	4.21778e-20	5.87187e-12	5.23453e-08	0.932008	1.6521e-06	1.8005e-19	5.81802e-08	0.000129751	0.000110171	2.58516e-08	0.000161945	1.64376e-11
C8orf48|157773	0.158987	8.21185e-10	0.886019	5.38342e-06	2.80894e-07	0.0417882	0.00275225	1.17151e-10	0.547037	0.427813	0.839266	0.000737894	9.22411e-06	3.27934e-11	3.93693e-05	0.0441494	9.64813e-06	3.06597e-07	1.18746e-20	1.06235e-06
C8orf51|78998	1.89505e-06	1.17229e-45	0.000203915	3.81315e-15	1.03249e-19	0.0134685	0.0454592	0.0610804	0.483836	7.63644e-07	8.22647e-08	8.96179e-10	6.03805e-20	2.66044e-10	1.6356e-13	6.0339e-05	2.59013e-08	2.56973e-10	5.7825e-05	9.05459e-11
C8orf55|51337	0.00277367	4.10549e-19	0.347912	2.07274e-14	2.28369e-19	0.0132915	0.719051	5.4821e-05	1.83331e-06	0.00490293	8.71773e-07	7.74485e-08	2.70162e-06	0.0135052	5.87268e-08	3.8919e-05	5.05484e-08	1.23502e-08	0.415092	9.20728e-09
C8orf59|401466	0.000349207	2.05972e-06	0.0739109	2.18978e-13	1.49525e-15	0.020061	0.0430152	0.0258578	5.382e-20	3.2802e-13	3.35443e-07	2.80197e-12	1.05398e-12	5.39619e-11	1.23298e-12	0.00594053	0.530993	0.197203	0.843712	0.0536676
C8orf73|642475	0.000230056	5.30893e-29	0.0191132	1.32044e-14	1.07165e-18	0.00527615	0.136047	0.144593	8.67849e-13	3.93197e-09	5.28856e-08	0.00207129	1.0271e-23	0.0769303	0.00233428	7.91017e-05	0.000132927	1.73172e-06	2.08306e-22	4.01392e-07
C8orf76|84933	4.09711e-05	2.01488e-34	0.758753	7.50499e-10	1.80997e-12	2.16226e-05	1.86299e-06	6.84145e-05	9.24751e-17	4.35905e-18	0.00596186	1.02866e-16	4.11136e-24	3.23056e-23	0.0008358	0.00450498	3.1373e-09	8.95839e-15	0.8284	8.34236e-11
C8orf77|286103	7.26198e-07	4.16856e-17	2.56703e-05	3.50778e-06	1.42141e-09	0.973783	1.34899e-06	0.000242618	0.0686453	0.59413	0.0350676	1.21736e-19	2.15655e-18	1.89731e-16	1.34933e-08	0.000264319	7.70652e-10	9.83981e-08	0.341794	0.0106267
C8orf79|57604	0.000595777	3.90242e-47	0.00212719	1.31822e-10	4.05563e-11	0.00174641	2.38838e-17	9.61803e-07	0.13778	0.000436013	0.809017	2.04943e-08	1.45028e-20	4.03094e-22	4.54152e-05	0.138275	0.00565188	3.31313e-05	5.11821e-26	0.000256026
C8orf80|389643	0.0880856	4.69736e-06	2.35506e-05	1.92735e-18	9.69759e-23	0.388304	0.873944	3.56128e-09	1.24424e-25	4.2897e-07	1.02278e-14	3.1097e-14	0.00280081	0.00680233	0.00172318	7.37258e-05	0.0789326	0.0391176	9.61675e-25	0.778895
C8orf84|157869	5.08981e-07	4.73113e-13	0.0304309	0.116948	0.0639132	0.000391789	1.12909e-10	2.13433e-11	3.89544e-18	2.08995e-08	1.07395e-05	0.000732022	1.03876e-30	8.46425e-20	3.82929e-18	0.415087	2.7556e-08	5.22088e-12	2.00543e-28	0.76421
C8orf85|441376	3.41882e-07	3.87774e-05	0.00218781	5.71021e-17	4.62361e-20	0.372757	0.0754914	1.13477e-10	9.4929e-25	5.28907e-11	3.19902e-09	0.0786233	1.71206e-25	4.09897e-23	0.000192751	0.000236963	9.23529e-07	8.81096e-07	0.00173428	0.81546
C9orf100|84904	2.29812e-08	2.48917e-46	8.3744e-08	1.9869e-17	6.81065e-21	0.206417	5.56829e-16	0.492644	2.10451e-57	2.68335e-38	6.1003e-13	1.89647e-25	3.37633e-32	1.35741e-29	0.00137524	0.000274146	4.86234e-09	6.15878e-09	0.0932178	2.02868e-11
C9orf103|414328	0.000999974	4.44413e-13	5.13287e-08	4.83331e-11	4.54315e-13	0.00137692	1.19054e-10	5.29548e-11	1.52924e-42	2.44688e-20	4.8767e-14	2.61828e-18	1.28086e-10	4.82937e-24	0.0275801	0.00877593	1.34867e-05	1.75831e-08	2.3318e-16	0.724853
C9orf114|51490	0.00783757	3.05227e-07	0.0136855	2.43476e-18	5.04959e-23	0.0654073	0.000321987	0.790664	8.35919e-08	1.52991e-07	0.00259317	0.542189	3.36897e-13	1.5489e-18	2.77357e-07	3.77112e-05	2.37384e-07	9.87226e-09	0.236601	0.000228224
C9orf116|138162	6.69926e-05	4.33512e-35	6.50738e-05	6.64578e-16	3.83877e-18	0.28575	0.258697	8.69899e-11	5.97407e-12	5.32859e-07	1.34701e-13	0.0475754	0.0097591	1.5216e-09	2.06632e-09	0.00349261	0.0029319	0.00921646	3.99779e-12	0.00020972
C9orf117|286207	2.70323e-05	1.47965e-22	0.00112918	1.17437e-19	9.74169e-24	0.000270023	0.00232743	2.44471e-06	3.27635e-09	5.46786e-20	0.000286543	1.89796e-10	4.61035e-07	9.29725e-13	1.1089e-10	0.00014801	2.80887e-09	2.71971e-13	5.82522e-15	0.459325
C9orf125|84302	3.18662e-05	6.33567e-57	3.77693e-05	5.83538e-18	3.03687e-22	0.472321	0.000406347	3.13224e-05	1.7091e-09	0.00522117	5.48173e-12	0.091027	1.97167e-14	1.08867e-06	2.90755e-20	8.76997e-05	0.0207026	0.0124798	5.10842e-08	2.57985e-10
C9orf130|100128782	5.28922e-07	2.59403e-20	0.296174	1.17033e-07	1.64768e-08	0.00534804	3.85915e-06	9.83928e-10	5.49265e-19	2.63946e-07	2.64064e-06	0.00479172	1.64502e-09	1.0606e-10	0.00616648	0.0672272	0.000297586	7.2415e-07	1.53843e-12	1.75399e-06
C9orf140|89958	4.00265e-08	2.72969e-43	2.22504e-07	1.43968e-21	2.49733e-26	8.67864e-05	0.00245449	1.91987e-09	0.972785	0.364989	0.0365839	1.84305e-16	1.05521e-32	1.35741e-29	7.22497e-15	4.71629e-05	3.44429e-12	5.16091e-17	4.19593e-11	5.10575e-12
C9orf142|286257	1.13294e-05	2.53518e-33	0.740556	1.83298e-12	4.31008e-14	0.00396129	0.000101724	0.838814	9.3809e-05	0.00227718	5.48374e-06	0.00379895	9.44166e-09	2.98943e-06	4.47149e-05	0.00732527	0.0160851	0.000962381	0.244904	9.23782e-05
C9orf163|158055	3.63988e-08	1.30776e-31	1.73166e-05	1.30718e-12	3.11112e-15	0.321912	0.00085347	0.70695	0.488801	0.0505106	0.0369415	7.06479e-13	0.000359464	1.75843e-09	9.10596e-17	0.00242929	0.00893394	0.0748747	0.00124942	0.000166615
C9orf173|441476	0.00526432	0.00600652	0.00448413	6.10024e-05	7.39303e-07	0.551461	0.000891832	0.826877	4.80451e-06	1.65424e-08	0.822474	6.24779e-05	6.33754e-11	0.0260255	7.89089e-08	0.00579985	0.00158992	0.00964767	0.8284	0.00155817
C9orf24|84688	0.0113292	7.8467e-13	0.650581	3.34045e-14	1.178e-17	0.00675163	1.32887e-08	2.66581e-09	4.23871e-31	6.22281e-23	2.51363e-13	0.146503	4.55118e-13	1.8337e-14	2.79674e-11	0.000204883	1.36483e-05	9.04705e-08	1.27425e-21	0.239092
C9orf30|91283	0.0898	4.82293e-09	0.00105252	9.73191e-17	3.95495e-18	0.00223669	1.40735e-17	4.93447e-06	2.58922e-12	1.41607e-16	0.000447378	0.0508955	0.000113582	4.09662e-15	0.643368	0.0210119	7.37203e-06	7.94569e-09	7.2359e-08	0.136704
C9orf43|257169	0.00264618	0.000188136	3.15063e-06	1.29711e-15	6.49734e-20	0.132928	0.047313	1.24661e-09	8.5006e-20	1.27849e-14	0.114187	0.00417285	0.00447944	2.58262e-09	2.81958e-12	9.40074e-05	5.27003e-06	1.07364e-06	1.64407e-17	0.00122031
C9orf45|81571	0.013475	4.004e-05	0.00169629	5.30652e-08	3.38268e-08	0.000432122	0.00116118	6.81164e-07	3.05955e-11	1.0605e-15	0.000174689	4.37791e-12	0.000219476	0.561634	0.302781	0.26642	0.0147103	0.000829204	2.40854e-10	0.190537
C9orf47|286223	8.75719e-05	0.000473237	0.0695007	2.13669e-05	2.02721e-06	0.0193646	0.0441105	6.0059e-11	2.84373e-12	0.343395	7.81956e-14	0.0799683	0.00170648	3.58188e-08	0.000337825	0.0266218	0.00249869	7.42326e-05	1.39177e-26	1.49429e-06
C9orf53|51198	0.010542	0.000236691	0.199907	0.00682465	0.0128367	0.19781	9.12534e-05	0.00367712	1.39506e-16	2.33256e-13	0.0130491	1.6815e-11	0.000296091	1.84821e-08	0.281017	0.840705	0.000128349	4.12763e-05	0.0185998	7.23609e-05
C9orf66|157983	0.0787147	1.43364e-22	0.404139	6.58386e-05	7.1801e-07	0.00904917	1.05837e-14	0.0891897	1.51368e-07	0.0153061	1.93716e-08	3.37921e-07	6.64472e-11	7.69549e-21	0.506228	0.0147537	0.0845864	0.00179927	1.84673e-17	0.00443099
C9orf69|90120	0.0327537	5.43817e-14	0.0260858	0.000272103	0.020348	0.0173889	6.15225e-08	0.00697311	1.89984e-10	1.72339e-06	0.000115999	9.9771e-14	5.62658e-08	9.24418e-19	1.87994e-15	0.0915623	0.205524	0.958811	3.06675e-15	0.000161843
C9orf9|11092	0.017033	0.542273	0.000203915	0.0356827	0.00168688	0.135574	1.25441e-09	1.17151e-10	1.77115e-34	1.83273e-30	0.00336064	1.91546e-05	0.000294532	1.94341e-12	0.758388	0.0147537	0.000190069	3.06504e-05	4.16239e-17	0.000601966
CA11|770	1.87697e-05	1.00227e-16	0.00729732	0.000129022	1.18849e-06	0.021344	0.0119789	0.067271	8.25826e-10	2.40072e-13	0.598806	0.900954	0.210512	0.164426	7.9296e-14	0.00286918	5.45682e-12	2.06919e-13	2.462e-21	4.5289e-10
CA14|23632	0.0211071	0.00277346	1.44172e-07	3.89006e-13	2.35403e-17	0.31245	0.021029	1.13086e-08	0.0041836	4.60093e-05	0.0260425	0.0338084	0.834954	0.45839	1.09621e-19	0.000103833	8.72206e-05	3.95238e-05	1.23316e-06	0.0564131
CA2|760	0.0164557	0.0962446	0.00496857	1.14422e-21	1.73181e-27	0.0344975	0.0131856	1.90144e-06	7.14159e-38	4.95746e-31	2.349e-12	1.4404e-18	1.85442e-24	9.61864e-17	0.20203	1.93686e-05	0.015063	0.000458665	3.84031e-12	1.72515e-10
CA4|762	0.000320168	2.05952e-63	0.0168958	2.45671e-22	5.94295e-28	0.00263804	1.20644e-12	6.95761e-09	1.47336e-46	2.35143e-20	2.98051e-17	0.0024727	3.56296e-32	1.35741e-29	1.19324e-06	1.99085e-05	1.80898e-06	1.77148e-09	5.23537e-16	1.53689e-08
CA5BP|340591	0.00338063	5.42638e-08	1.80535e-06	2.20695e-12	5.9349e-16	0.0522465	0.000150268	3.63677e-08	1.97503e-34	1.83883e-20	1.62689e-11	0.00142515	7.2614e-05	5.19166e-09	0.00595028	0.000304568	1.7093e-05	2.38407e-06	0.057323	0.0433621
CA5B|11238	1.27621e-08	1.0749e-26	5.3502e-06	0.720494	0.916207	0.000321558	4.43449e-07	0.352627	1.11097e-12	0.000295278	6.58289e-12	6.55532e-08	1.93765e-20	3.89987e-18	0.000468647	0.366134	0.323108	0.00312922	2.39713e-06	2.22827e-10
CA9|768	1.20602e-07	3.12209e-14	0.00169629	3.19402e-19	5.26266e-24	0.132928	3.37547e-21	2.72859e-06	9.03037e-42	1.78976e-36	6.26906e-11	9.48719e-06	4.18337e-24	1.69826e-25	3.29395e-05	3.32955e-05	0.220525	0.051566	0.0341833	1.46111e-08
CAB39L|81617	0.00189053	1.50948e-46	0.0162233	0.0895582	0.0236848	1.98779e-05	8.47519e-22	0.00397647	9.7098e-54	1.2185e-34	4.8767e-14	5.51174e-06	7.84073e-28	1.75428e-26	0.105184	0.0719205	1.09659e-10	6.38507e-17	4.4795e-24	4.45353e-10
CAB39|51719	0.00044352	1.43646e-06	0.260587	3.68431e-21	2.67546e-25	0.0309043	0.0447095	0.00549848	2.27124e-54	1.4325e-36	4.71447e-13	0.0275923	0.000742348	1.53576e-12	0.131836	0.000107605	0.000966816	0.000208855	0.805443	0.000635267
CABC1|56997	0.00127067	7.76454e-29	2.56703e-05	0.00356599	0.000891229	0.0294018	4.09439e-10	4.79425e-10	4.10255e-22	5.65128e-05	1.97106e-14	0.424996	0.019345	3.36891e-06	0.00014323	0.143815	0.319368	0.0124286	0.0140363	0.000263325
CABLES2|81928	0.0014901	7.54568e-42	0.000128042	4.63252e-06	1.94824e-09	0.0470157	1.32344e-10	6.61534e-08	2.34914e-19	4.18961e-10	2.05972e-06	2.80197e-12	5.5666e-27	1.45799e-26	0.00371255	0.000437841	0.000482338	1.61279e-05	0.00146808	7.07388e-07
CABP7|164633	0.0213132	1.99933e-13	0.162513	0.00869752	0.000168155	0.40134	0.000583869	0.0124994	1.64769e-14	9.21288e-11	0.000209058	1.56013e-06	2.23058e-09	1.58335e-13	0.187678	0.0155816	0.00741107	0.00445882	0.711316	1.76849e-05
CABYR|26256	0.215006	1.75033e-11	3.77693e-05	3.70529e-09	2.88345e-11	0.00584803	7.99311e-07	0.0646905	3.35293e-39	2.87613e-22	8.49953e-14	1.63789e-10	2.03159e-25	3.50404e-28	3.96958e-08	0.0093371	0.0104368	6.64721e-05	2.86787e-06	8.24483e-10
CACNA1C|775	1.76155e-05	2.34479e-18	0.00405552	0.23921	0.0405256	0.0353759	0.00181463	1.98115e-05	0.588827	5.99486e-11	1.47283e-14	5.76884e-06	3.10375e-11	9.85472e-22	6.63244e-07	0.0474366	0.316921	0.0394251	1.4981e-11	2.53071e-10
CACNA1D|776	0.678146	2.05549e-09	0.00548418	5.43193e-11	3.6737e-16	0.939669	3.58237e-10	9.81489e-05	0.864508	6.37607e-05	0.00255995	0.0673903	1.33719e-07	1.20941e-28	1.02775e-15	3.32955e-05	3.12783e-08	6.66467e-06	1.11952e-15	0.000116834
CACNA1H|8912	2.4856e-08	1.87864e-08	0.227785	3.61817e-08	1.21936e-10	0.00292179	0.000833991	1.65064e-08	9.20137e-30	1.07277e-07	2.00018e-14	0.0098342	1.11294e-05	2.04421e-19	4.82143e-05	0.00102762	0.00204486	8.35151e-06	1.02566e-13	1.86266e-12
CACNA2D1|781	0.000215798	6.0708e-38	0.611601	1.89859e-09	3.11083e-12	0.0510832	0.00673425	1.18252e-08	1.21204e-08	0.0217929	7.22501e-08	3.54401e-05	7.12565e-05	0.0225152	1.20438e-06	0.000352755	0.0138124	0.00117973	9.27244e-18	3.81199e-11
CACNA2D2|9254	0.0112767	0.000257851	0.207576	3.65279e-08	2.95099e-11	0.00154403	1.89354e-07	0.00042554	1.13747e-60	2.09332e-37	2.55152e-16	0.00585677	2.30176e-28	1.35741e-29	0.000289234	0.00095682	6.63573e-06	3.35528e-09	0.818455	0.0351421
CACNA2D3|55799	0.0067984	5.59414e-09	0.0436406	1.11415e-10	1.16789e-12	0.0113868	0.000876334	3.80931e-10	2.90167e-49	7.2181e-35	1.75065e-06	0.204959	1.9297e-06	2.32491e-06	3.2611e-08	0.00151097	1.65375e-08	6.82172e-10	1.50555e-13	0.253368
CACNB1|782	0.000446606	0.278038	3.15063e-06	2.15885e-17	5.4607e-19	0.0481394	0.00848432	1.20183e-07	5.07286e-13	4.96864e-18	0.00178688	4.31884e-08	0.01565	1.24667e-07	1.79083e-05	0.0139726	0.0275577	0.00161104	2.54181e-22	0.717186
CACNB2|783	5.60559e-07	1.57242e-19	1.80535e-06	1.4217e-17	3.36983e-21	0.00287747	0.0228072	1.47392e-06	0.38397	0.97199	0.771249	0.12469	1.51669e-07	7.58693e-22	7.77403e-05	0.000171121	0.00298905	2.06595e-05	0.399597	1.86266e-12
CACNB3|784	2.70009e-06	1.42029e-43	4.93505e-07	0.742687	0.759806	0.0766422	0.857208	0.0170992	9.05796e-16	8.99057e-06	3.43897e-12	1.02642e-07	8.13484e-18	0.000272557	6.02014e-05	0.765343	0.0438467	0.00411285	2.48845e-11	4.27933e-05
CACNB4|785	9.41787e-07	1.06955e-28	1.39864e-05	0.0233989	0.00276995	0.00177457	4.91058e-20	0.0712284	1.37997e-37	4.49948e-26	4.7793e-13	2.77925e-11	8.87532e-25	7.963e-21	8.33733e-11	0.0451562	0.0012525	6.11119e-06	2.30423e-11	4.70033e-05
CACYBP|27101	5.71726e-08	2.91145e-40	2.22504e-07	2.74871e-16	1.82899e-19	5.82193e-05	7.72091e-11	6.06024e-06	0.0188923	0.0193054	0.818595	2.76896e-19	9.41554e-22	1.34005e-24	0.100883	0.000832118	1.10457e-08	6.02841e-12	0.789839	3.52969e-10
CADM1|23705	0.00368436	0.127288	0.000128042	1.53463e-09	1.46579e-12	0.0309043	8.68828e-08	4.74139e-11	2.19352e-47	2.18608e-25	8.80623e-13	0.149904	8.0467e-25	7.16385e-29	0.000103085	0.000352755	3.38237e-05	1.02847e-06	0.878226	0.0767068
CADM2|253559	3.86876e-08	1.43052e-22	0.000554778	1.98086e-22	1.23262e-28	3.15722e-05	4.96741e-13	3.10029e-09	9.83222e-57	3.09519e-33	8.06905e-15	9.59206e-10	0.000593133	2.37139e-05	0.722644	1.93686e-05	1.42717e-11	1.72449e-17	3.58745e-14	0.000962444
CADM3|57863	1.64827e-09	7.40232e-47	0.756818	3.34517e-22	4.55339e-28	3.68848e-05	7.73664e-05	1.82486e-06	3.33478e-08	3.73593e-11	0.139097	3.42106e-08	4.86486e-11	7.65604e-16	0.0212215	1.93686e-05	1.03816e-13	3.43088e-19	0.0360945	9.77515e-09
CAD|790	9.01276e-07	3.75718e-08	2.40027e-06	7.31824e-22	1.66363e-27	0.000109908	8.45129e-10	0.03985	1.77649e-14	2.71953e-07	1.07869e-10	5.05973e-22	3.26904e-23	1.35466e-26	2.55899e-06	1.93686e-05	4.8118e-15	3.73188e-19	0.125166	0.00756062
CAGE1|285782	0.00745077	0.63916	0.490638	1.16319e-05	2.53183e-06	0.00220891	3.2154e-13	0.000290592	5.00055e-07	7.72282e-05	0.533301	0.000114725	0.000957896	5.77473e-18	0.00350035	0.118419	0.00142005	2.80924e-06	3.27733e-08	1.58178e-05
CALCOCO1|57658	4.12094e-07	7.70272e-57	0.813464	0.00511802	0.00144133	0.000200375	8.73472e-13	2.62502e-08	3.67975e-13	0.00207898	2.51665e-06	0.278104	6.01225e-30	3.14146e-29	1.69375e-08	0.101911	1.30202e-07	9.03485e-12	2.48872e-09	6.75455e-12
CALCOCO2|10241	5.99593e-06	3.3663e-17	0.000815188	8.70669e-22	4.01846e-27	0.07042	1.27946e-05	2.66581e-09	0.129338	5.44136e-08	0.258321	5.40536e-07	9.67326e-17	1.40751e-25	1.82881e-15	2.92161e-05	0.0191919	0.0013953	1.83938e-26	7.24908e-12
CALD1|800	2.95006e-05	1.26074e-32	3.11754e-05	0.0003923	1.42425e-05	0.206417	1.48301e-06	2.27937e-10	0.00151044	1.02275e-14	0.00254385	5.17602e-08	9.6788e-10	2.95439e-09	4.2766e-17	0.00360571	0.140684	0.0338643	0.0908807	2.89603e-12
CALHM2|51063	0.0339497	1.23257e-05	0.00448413	9.92276e-07	1.52926e-08	0.918543	0.0198146	3.13903e-06	0.00999264	8.41849e-21	1.92804e-07	0.715151	1.22187e-12	2.24094e-19	3.21354e-08	0.0124739	0.0221593	0.0324213	0.572922	1.89617e-12
CALM1|801	0.0094734	5.03755e-08	0.0125405	7.31824e-22	9.12287e-28	0.00214315	0.00296906	1.20183e-07	2.7976e-24	2.22634e-11	5.75477e-10	5.3964e-12	1.58643e-28	1.2089e-16	4.96354e-20	1.93686e-05	6.19642e-09	8.01573e-12	0.130486	0.191742
CALML3|810	0.128457	4.94538e-13	3.11754e-05	0.00217158	4.97348e-05	0.220331	0.00902419	2.94958e-11	4.98162e-36	1.83392e-16	2.8272e-13	2.36776e-08	0.00309289	7.08741e-26	1.10449e-08	0.0147537	0.672418	0.398237	0.156323	0.0298348
CALR|811	8.2961e-09	1.07145e-44	0.0353077	1.46018e-08	5.76035e-10	0.00022374	1.43047e-12	3.50804e-05	3.48246e-14	9.0085e-12	0.125659	6.88332e-06	1.89873e-24	5.08601e-15	2.61715e-13	0.0143693	0.438278	0.0256488	3.24132e-11	1.89617e-12
CALU|813	0.838636	8.3641e-14	0.000482872	1.26737e-12	1.99384e-13	0.191245	4.88446e-13	1.39799e-05	1.35916e-31	6.78448e-20	9.29702e-10	0.000283102	2.995e-19	3.9519e-17	0.00521207	0.0295608	1.22405e-06	1.0546e-06	0.00388865	0.150295
CALY|50632	0.139893	0.000521156	0.119335	1.35304e-20	1.55213e-25	0.000236079	0.00551854	1.54254e-06	0.00190224	0.000752198	0.0169679	4.89672e-06	0.0720317	2.62576e-06	0.715492	3.65793e-05	3.85184e-07	9.05463e-11	0.00488145	0.0338321
CAMK1|8536	0.000364149	5.30893e-29	1.80535e-06	2.11381e-06	3.3601e-08	0.638971	0.86715	0.466598	2.40605e-32	2.42421e-25	5.31731e-11	0.235692	0.000697288	1.6172e-20	9.05915e-06	0.0124739	0.0100058	0.0081089	1.33193e-12	1.98066e-08
CAMK2B|816	0.203519	0.118188	1.80535e-06	1.54585e-14	2.51854e-17	0.00310299	3.72266e-07	3.37954e-05	0.00174495	1.12938e-12	0.0193675	2.03338e-15	0.000317692	3.75258e-09	7.46944e-08	0.00114425	1.69642e-10	1.21066e-12	0.21498	0.0158667
CAMK2D|817	0.000133476	4.91679e-26	0.0241711	6.67992e-19	2.02202e-24	0.00330048	0.838831	0.000166463	2.40331e-20	4.53015e-09	5.6866e-07	2.39267e-13	0.250441	2.78846e-08	1.44181e-08	2.02938e-05	7.26686e-05	1.42269e-06	2.18879e-12	6.84181e-08
CAMK2G|818	0.182059	2.11599e-16	0.000482872	8.60067e-16	9.48637e-20	0.988375	0.261666	7.3664e-10	2.96519e-22	2.649e-07	3.13975e-12	4.97309e-13	0.396817	3.05768e-05	1.38191e-18	0.000111741	0.0114476	0.0225532	7.29544e-07	5.44161e-07
CAMK2N2|94032	4.29879e-06	1.20845e-44	0.000550513	0.00043582	0.000898797	0.101363	2.8122e-20	0.665374	3.96445e-22	4.05162e-16	8.8914e-07	1.29219e-07	2.37808e-22	9.96182e-27	1.96734e-14	0.635296	0.15885	0.0252552	1.29559e-27	3.25428e-07
CAMK4|814	0.00248359	4.59761e-09	0.0695007	2.78193e-17	1.7166e-21	0.755155	0.000148698	1.20183e-07	0.117518	0.00495041	5.43613e-06	5.26173e-17	0.0404158	0.0121935	1.37927e-05	0.000142636	0.0237219	0.0862706	0.0304712	0.0195475
CAMLG|819	0.000461676	9.45585e-07	0.00133735	0.00464228	0.00859506	0.111746	8.88709e-06	0.207113	5.59397e-13	8.9239e-27	0.303823	1.89415e-09	0.105597	2.67344e-06	0.00207648	0.936784	5.08113e-05	4.94765e-06	2.01891e-12	2.92179e-10
CAMSAP1L1|23271	0.149577	0.00314708	1.11101e-05	6.77797e-05	2.55196e-05	0.372757	6.8748e-05	0.000197686	0.00610399	0.000669348	0.0107928	2.33063e-07	0.00721232	0.0076235	7.80686e-07	0.345125	0.0703962	0.0788051	4.51113e-05	1.43871e-05
CAMTA2|23125	0.000244885	2.03217e-16	6.50738e-05	2.42992e-20	1.47253e-24	6.1825e-05	1.2823e-09	0.164386	0.0790898	0.0923077	0.0491116	0.000441092	4.27606e-12	9.29123e-24	0.0922528	4.71629e-05	9.54651e-08	5.99632e-12	7.39955e-05	1.19644e-08
CAND2|23066	0.000230056	9.97807e-15	0.00328222	5.80723e-19	2.03519e-23	0.00593209	1.21575e-07	0.000109079	7.62271e-47	1.38478e-34	2.1151e-09	4.87416e-17	5.11564e-05	0.00312127	7.4668e-17	3.77112e-05	1.2485e-05	8.46748e-08	5.86434e-09	9.33962e-07
CAP2|10486	5.60216e-06	0.00204559	0.00169629	2.58478e-08	1.86826e-11	0.722489	2.47186e-05	1.80345e-07	1.21805e-05	7.16913e-05	0.00481502	2.50089e-21	0.0354478	7.53759e-05	6.89859e-13	0.000164893	0.0155049	0.049344	6.5544e-10	5.54159e-10
CAPG|822	0.00146235	8.34084e-29	3.15063e-06	2.48541e-06	6.86978e-08	0.00485737	0.0015534	0.260817	0.0332448	0.168854	8.75316e-10	3.88964e-07	0.00326057	3.10444e-09	2.58535e-16	0.0169347	0.936498	0.17703	8.59045e-07	5.61355e-08
CAPN10|11132	0.00320848	0.000175719	8.3744e-08	8.704e-17	2.75271e-22	0.988375	0.213438	0.00144784	0.00856765	0.0336527	0.0021087	9.9008e-18	6.26837e-08	0.87814	5.22216e-07	1.93686e-05	0.0489316	0.0905056	0.00880736	7.94175e-06
CAPN12|147968	0.00168373	0.0819395	0.886019	3.14308e-11	1.23188e-13	0.147501	0.00587377	6.38047e-10	7.38214e-30	3.00759e-27	1.23276e-08	2.6337e-06	2.95601e-17	0.000260176	1.63089e-09	0.00372282	0.00626816	0.0010919	5.34688e-12	0.00092106
CAPN13|92291	0.842256	2.47463e-22	0.00150769	5.56717e-15	6.11452e-20	0.141721	2.15115e-06	0.00815662	6.21071e-26	6.76709e-14	3.93395e-13	0.362855	0.0307618	4.40834e-08	0.696136	1.93686e-05	0.0179	0.00230484	0.181145	4.48344e-09
CAPN1|823	0.0137585	1.33131e-16	3.39728e-07	4.86038e-05	0.000168935	0.036246	0.00121097	3.77722e-05	0.325586	0.0020988	2.06549e-09	0.000772131	8.39597e-11	1.00224e-18	7.20557e-10	0.936784	0.16989	0.817273	3.33747e-05	2.92972e-06
CAPN2|824	0.185575	0.145727	2.22504e-07	8.52893e-19	2.97544e-23	0.0152218	0.000124648	0.0479648	3.08367e-42	2.56426e-32	5.12246e-11	5.00196e-08	0.0189706	6.41522e-22	0.0506474	5.03676e-05	0.041493	0.00469181	8.58096e-05	1.77947e-05
CAPN6|827	3.16802e-06	2.34616e-40	0.00014962	0.00200364	2.59246e-05	0.0030598	2.12905e-15	2.49179e-11	1.53162e-20	5.59987e-15	0.110266	1.57636e-10	0.00420173	6.66404e-05	1.1368e-14	0.00422947	0.0474881	0.000100651	1.11121e-21	0.0104112
CAPN7|23473	0.110951	2.43542e-15	1.73166e-05	0.75963	0.672347	0.000354631	1.13811e-14	0.000626854	4.75611e-36	9.3755e-32	0.0322867	0.000581327	5.8142e-06	6.82092e-05	0.000422206	0.392844	0.565118	0.0111214	1.19238e-19	0.000533403
CAPN9|10753	0.61662	3.1957e-23	0.000317302	9.47847e-14	3.9171e-17	0.014836	2.77424e-05	0.00494432	5.20866e-10	1.18929e-05	0.0211189	0.00428268	2.1584e-12	4.86967e-29	0.404428	0.000626786	0.0214701	0.000343577	0.00342305	2.88096e-06
CAPNS1|826	0.203519	0.00242673	1.36703e-06	6.11886e-10	1.81299e-09	0.243571	3.06162e-10	0.0489582	0.000971666	0.766897	7.21546e-06	3.69623e-08	5.34581e-10	0.000481925	0.021169	0.293038	0.000241228	0.009908	8.95466e-12	0.00128476
CAPRIN1|4076	0.306515	2.16247e-14	3.77693e-05	1.95286e-13	5.98904e-17	0.000964646	0.0296995	8.20395e-05	1.27738e-16	1.9708e-17	0.00639835	2.07864e-08	6.33097e-14	1.07674e-13	0.104228	0.00037957	6.05575e-13	2.70701e-16	0.0268921	0.0779269
CAPZA1|829	0.000211223	3.7859e-34	0.000926918	0.170087	0.0992386	0.001064	0.0800127	1.57584e-07	2.46848e-31	9.13598e-26	2.79192e-13	0.133286	2.34731e-05	1.14681e-08	0.00462784	0.38204	0.0295305	0.00012428	7.69204e-11	2.50669e-06
CARD14|79092	0.00862731	4.03514e-12	0.0162233	6.36216e-17	1.5761e-22	0.00267015	7.50072e-05	0.0231044	7.7521e-25	9.82208e-20	9.6669e-09	0.849044	3.10789e-26	7.26479e-28	5.93389e-06	1.93686e-05	0.000114644	1.67937e-07	0.000980552	4.08942e-06
CARM1|10498	0.00138245	1.56726e-38	3.39728e-07	5.10219e-12	1.37587e-14	0.00345924	0.853201	0.56284	0.103854	0.0283232	0.306458	3.82285e-11	1.11346e-18	7.18636e-27	5.12992e-07	0.000264319	0.342882	0.00478496	1.48956e-11	3.95699e-05
CARNS1|57571	0.0154347	2.22394e-09	0.000482872	1.06071e-10	1.44173e-12	7.88531e-05	0.00210459	0.857826	3.08604e-05	0.102447	2.49415e-06	0.0938527	0.261588	1.36386e-15	1.31319e-05	0.0124739	8.75663e-06	2.06308e-10	2.88268e-20	0.317679
CASC1|55259	0.0196408	0.618785	0.00244612	0.00859941	0.000192119	0.398558	3.7562e-06	2.13433e-11	0.000118735	8.28219e-08	0.00229307	0.00101999	5.91502e-08	5.32407e-19	0.0162286	0.00418172	0.202564	0.101162	5.07404e-19	0.33512
CASC4|113201	0.0345635	0.0341048	0.197884	8.94797e-06	4.23888e-07	0.123229	0.174203	2.31556e-09	1.95544e-11	0.00117044	0.000209058	1.51547e-06	0.458723	5.16688e-16	0.00239017	0.023354	0.000448384	0.0501929	0.0020291	1.74515e-09
CASC5|57082	1.50107e-05	5.28596e-45	0.740556	2.46193e-11	1.22534e-12	2.88941e-05	9.82522e-08	0.357133	1.90388e-12	0.000922161	4.71358e-10	8.01581e-05	3.50801e-27	3.81744e-29	0.000388783	0.01838	4.66619e-12	4.74941e-18	0.485969	4.41693e-10
CASKIN2|57513	7.89154e-05	1.00662e-12	0.404139	4.71347e-09	6.29738e-10	0.00470609	0.0219836	6.31905e-08	7.26641e-25	2.32854e-10	5.76976e-12	0.726046	1.65666e-28	4.72504e-27	0.00206416	0.0997986	0.0150107	0.000380983	2.5616e-14	1.29496e-06
CASK|8573	0.00418501	0.0254465	3.77693e-05	3.07709e-06	3.58556e-09	0.00534804	1.00584e-10	1.80345e-07	0.410117	0.112076	0.000154041	3.44883e-07	2.79464e-08	2.02905e-21	0.60563	0.00110292	6.36059e-13	1.75448e-15	0.0111405	0.88218
CASP12|120329	5.9729e-07	3.07482e-51	0.641703	1.983e-12	2.05256e-14	0.00599781	0.00039393	1.57029e-05	0.0932024	2.68714e-06	7.96922e-12	1.21482e-07	3.85823e-28	1.35741e-29	0.443115	0.00223519	0.000562004	4.39401e-06	1.59803e-07	4.26099e-12
CASP2|835	3.73103e-09	7.89833e-15	1.44172e-07	2.70181e-18	2.62807e-23	0.000170967	3.459e-05	0.379441	4.34458e-33	9.38725e-20	2.76696e-11	2.44628e-13	2.33403e-16	5.63256e-24	0.0628797	2.32779e-05	8.09784e-14	5.31304e-18	0.0515639	2.02842e-06
CASP3|836	0.00176816	1.65665e-37	0.686919	1.61464e-08	1.26011e-09	0.00575633	0.113676	0.000712245	5.40772e-35	1.44993e-19	2.65528e-13	5.3225e-06	6.6625e-22	1.6046e-23	0.889913	0.0419777	0.716292	0.106444	5.29671e-10	1.47131e-09
CASP8|841	0.0077056	0.0206264	0.000365768	0.000382073	6.05375e-07	0.000349317	3.31584e-07	4.22821e-05	1.39723e-35	2.8947e-27	4.51777e-13	1.98963e-05	2.73425e-11	0.0244697	0.00013375	0.000394125	5.88998e-10	5.52049e-13	0.00416384	9.52938e-06
CASQ1|844	0.142229	0.0267004	0.0389637	2.23021e-09	6.73625e-11	0.0574106	1.79779e-05	0.0269982	2.03002e-07	5.52926e-07	0.0221554	0.000285261	0.0190836	4.16773e-05	2.74033e-14	0.00479176	0.00246274	0.000155785	0.984726	0.00748186
CASQ2|845	6.59803e-08	1.47594e-50	0.291924	1.86249e-17	2.86046e-21	0.000584128	6.71684e-05	2.36253e-07	5.65129e-08	0.46409	2.96838e-16	2.2838e-06	1.28343e-26	1.57315e-27	2.78552e-08	7.91017e-05	4.28441e-10	6.91655e-14	1.12282e-07	1.07622e-11
CASR|846	0.0307155	0.408185	0.161724	3.4032e-21	2.09977e-26	0.0408738	0.92731	7.02602e-11	1.42731e-68	3.97445e-38	8.90386e-18	1.31425e-14	0.0346727	0.0708143	1.4143e-05	2.42963e-05	0.000409486	1.33259e-05	2.58328e-10	0.297046
CAST|831	0.00061569	1.70253e-27	0.740556	1.11234e-17	8.44802e-22	0.495509	1.67716e-12	0.118172	0.0121937	0.000137951	0.488261	6.81089e-05	5.52849e-06	5.24494e-17	3.22539e-11	0.000138103	3.02607e-06	1.81146e-05	2.52777e-06	2.16667e-05
CASZ1|54897	2.76675e-06	6.34854e-07	1.73166e-05	2.25033e-17	3.59951e-21	0.00384941	8.25652e-11	0.568006	1.87276e-51	1.52121e-35	2.21973e-16	0.641415	1.419e-18	7.89929e-09	0.00115634	0.000274146	1.55835e-07	1.13756e-09	4.66278e-21	0.704853
CATSPER1|117144	9.48397e-06	1.05135e-28	0.00245648	0.000247662	2.3403e-06	0.00769003	2.96781e-06	0.00746089	5.11714e-38	1.98268e-24	1.71935e-14	0.00334985	0.0562941	1.3769e-25	0.623404	0.00732527	0.316382	0.0439129	2.15909e-19	0.00482365
CAT|847	0.000188859	2.44004e-57	5.13287e-08	2.13103e-17	2.08747e-21	0.00220891	2.5634e-06	0.513564	5.49637e-49	2.32321e-32	4.75886e-15	6.96033e-21	1.30556e-32	1.35741e-29	2.39988e-10	0.000138103	1.74553e-07	4.71387e-10	0.0684525	0.000316435
CAV1|857	3.91985e-05	8.43368e-62	0.00448413	2.77995e-15	4.80265e-20	0.530143	6.28978e-09	5.14176e-06	6.67864e-19	3.33509e-34	0.194089	0.0741828	9.56286e-33	2.02135e-29	3.83217e-19	3.25736e-05	8.2395e-06	2.84991e-05	1.71973e-05	1.89617e-12
CAV2|858	0.00957823	5.29636e-61	0.00237601	0.000646661	1.67298e-05	0.548582	6.86397e-08	1.03189e-09	6.61083e-56	1.13638e-36	2.47883e-12	0.0207646	3.74318e-32	7.80361e-27	1.19383e-20	0.00360571	0.179974	0.477093	0.174027	4.33837e-11
CBFA2T3|863	2.01416e-05	0.322263	5.46497e-05	9.75791e-13	1.46866e-16	0.0115498	0.0927954	0.417231	3.35215e-06	6.18979e-17	0.00217813	5.65562e-21	1.11324e-19	4.34916e-16	0.0596677	0.000228951	4.22945e-07	3.99591e-09	0.0317106	1.19644e-08
CBFB|865	1.92122e-05	3.85307e-07	2.56703e-05	2.13307e-22	3.09212e-28	3.68848e-05	4.48143e-06	0.279187	2.02461e-28	2.43459e-22	9.77191e-12	0.926994	8.41497e-12	4.53767e-15	0.0111287	1.93686e-05	9.29549e-15	2.94976e-20	1.90088e-14	0.0184214
CBLC|23624	0.00162537	1.32832e-28	0.334191	0.000697533	0.00391178	0.0139964	0.383463	0.636197	2.49593e-30	2.12551e-32	8.82917e-05	0.0358706	2.52144e-29	1.03037e-27	4.83178e-13	0.554574	0.353021	0.0405918	1.52511e-13	1.20361e-10
CBLN3|643866	0.0408445	0.0219803	0.00133735	0.00163211	5.28794e-05	0.109638	0.00351159	0.164386	8.81291e-21	7.85793e-28	0.429254	1.51234e-08	7.90882e-05	8.23313e-05	0.00904452	0.0199383	0.0677741	0.0088958	0.00141239	2.13214e-05
CBLN4|140689	0.00536892	4.36639e-16	0.000490988	0.00263662	0.00109837	0.985297	0.00145704	0.365808	0.0149535	2.18195e-10	6.53675e-05	7.94818e-07	6.24132e-07	2.89328e-15	2.84225e-13	0.300331	0.192065	0.280601	5.37343e-12	1.22732e-11
CBS|875	0.0650538	4.72876e-11	5.13287e-08	0.00140683	0.0131996	0.132928	8.87436e-08	1.24392e-06	0.0676625	2.68212e-08	7.15769e-08	1.03903e-16	0.000266832	1.13177e-09	1.77385e-12	0.387435	0.074922	0.0360091	0.0016346	0.00154843
CBWD2|150472	0.372594	1.04741e-10	0.481381	2.83254e-11	6.87654e-14	0.019085	0.994697	8.71856e-06	1.27152e-07	0.00145883	0.14979	0.245105	0.000401485	2.05321e-11	0.0462989	0.00251348	0.0261849	0.000891844	1.01169e-07	1.48496e-07
CBWD3|445571	0.000530025	2.57012e-12	0.000274495	9.39645e-12	1.00457e-13	0.000165463	2.25631e-06	0.00136368	0.57206	0.0287375	0.665731	1.78031e-06	0.00114764	1.72748e-15	0.189144	0.00594053	7.3479e-05	4.70857e-09	1.60739e-09	3.65845e-05
CBX1|10951	0.00166378	1.65751e-23	5.13287e-08	3.98966e-10	6.11815e-12	0.0027059	4.50757e-14	2.39277e-08	6.78469e-08	7.77024e-13	0.111984	6.22009e-18	3.17388e-21	2.48325e-25	0.68554	0.00755435	0.0449695	0.000250279	4.12584e-16	0.367609
CBX2|84733	4.34531e-07	2.28679e-22	9.8655e-07	3.92025e-22	6.83921e-28	0.000232594	9.32407e-11	0.00153737	0.00858298	0.0888417	7.82577e-06	1.48737e-18	1.41837e-20	6.92236e-27	1.49147e-11	1.93686e-05	1.75619e-11	1.5169e-15	1.52691e-26	2.47467e-10
CBX3|11335	7.75547e-09	1.66769e-53	3.15063e-06	3.60117e-22	5.71317e-27	1.98779e-05	4.24331e-20	0.0622572	3.56188e-42	4.83541e-23	6.87822e-16	6.99475e-15	7.97043e-28	2.84349e-26	2.8637e-10	3.55213e-05	3.06088e-15	1.86455e-21	2.74575e-16	3.38304e-10
CBX4|8535	0.00223006	3.79539e-49	0.000420785	3.23315e-22	6.49295e-28	0.0028375	0.391571	0.335318	0.568499	0.0830452	0.502414	3.77009e-09	1.43568e-26	5.3518e-20	1.65012e-16	1.93686e-05	2.34511e-07	6.95267e-10	6.37703e-15	1.51223e-05
CBX6|23466	0.000135323	2.37955e-19	0.000175091	9.16353e-13	2.51571e-15	0.125463	0.988285	0.0282482	5.18536e-15	1.81526e-14	0.00817919	0.968531	8.24089e-13	0.967572	8.21147e-09	0.00269099	0.000584304	7.50108e-05	0.0416346	5.9031e-10
CBX7|23492	1.1029e-09	1.48385e-56	0.886019	1.3267e-20	3.401e-25	4.86668e-05	6.57512e-09	0.487349	9.44743e-14	0.303064	1.63975e-16	0.915583	2.21898e-31	1.13848e-28	1.49555e-17	4.16262e-05	1.7867e-11	9.68208e-17	1.36758e-07	1.86266e-12
CBX8|57332	4.0756e-09	9.36541e-40	7.08176e-07	2.46158e-22	3.03766e-28	0.000100824	1.87148e-13	0.348222	5.32412e-05	0.00703129	3.7889e-07	3.86206e-20	5.54435e-29	1.50749e-25	1.19767e-12	1.93686e-05	1.91881e-07	1.33303e-10	1.53779e-05	9.18145e-08
CC2D2A|57545	1.89647e-06	1.04165e-49	3.11754e-05	0.000178104	1.54136e-06	0.125463	0.00438516	2.61705e-10	1.81323e-28	5.1219e-24	0.00617774	0.62709	4.95008e-18	3.98772e-25	4.72976e-05	0.00156318	0.000897147	0.000130052	1.53721e-06	5.83609e-06
CCBE1|147372	0.0302749	2.51627e-37	6.49073e-05	3.60139e-18	3.80862e-23	0.000349317	0.151388	5.23284e-08	1.26692e-41	2.01528e-29	8.3152e-17	5.75368e-25	8.50214e-26	3.05874e-28	2.32717e-18	3.25736e-05	6.80365e-06	3.11597e-09	2.0419e-24	5.26219e-12
CCBL1|883	0.0458086	0.400624	0.00663814	2.1267e-14	6.77006e-17	0.687018	0.0102637	1.57124e-09	4.53075e-07	0.176906	1.3768e-05	0.00316838	0.014532	2.40756e-07	0.416045	0.00205788	0.022233	0.0409885	0.300797	0.000110233
CCBP2|1238	0.309854	2.13507e-26	1.80535e-06	3.42033e-21	5.41208e-26	0.00794175	7.04369e-08	3.85617e-07	7.69141e-51	2.75005e-33	3.59819e-10	0.00479172	0.101073	1.01494e-15	0.61872	5.03676e-05	5.97894e-06	4.74893e-08	8.65136e-28	0.00805589
CCDC102A|92922	0.000113934	9.56272e-08	2.56703e-05	0.0399908	0.0152514	0.310289	0.00177542	2.20778e-09	1.25361e-14	7.021e-15	8.54852e-10	0.00698505	6.32191e-05	0.00691357	0.000747417	0.200134	0.0260616	0.183556	4.96752e-06	9.34652e-08
CCDC102B|79839	0.000752625	1.74201e-07	7.74594e-05	0.225759	0.0512465	0.92982	3.02141e-07	4.7835e-08	3.10128e-05	5.49341e-27	0.000284464	2.68895e-11	1.80311e-23	1.92163e-25	0.0174315	0.0441494	0.041375	0.0824079	0.00286494	7.21177e-07
CCDC103|388389	0.000782983	0.00955604	1.80535e-06	4.40898e-08	1.26422e-07	0.000964646	0.000568069	2.13433e-11	1.98167e-10	6.31379e-07	2.26087e-10	0.673574	0.54786	5.39619e-11	2.3286e-05	0.480201	0.0367479	0.000691644	1.11269e-10	0.00888113
CCDC106|29903	0.908752	2.36069e-17	7.74594e-05	4.66518e-09	1.28691e-10	0.00174641	0.00144814	0.00252925	0.047981	0.0348535	0.36971	1.88568e-05	0.80475	0.726084	0.00262276	0.0139726	1.0873e-06	1.74481e-09	4.92192e-07	0.00255608
CCDC108|255101	0.298604	0.0104641	0.0176515	0.00211114	0.00545445	0.473811	5.25269e-08	2.13433e-11	3.34245e-07	1.97061e-15	0.00014121	0.00400221	6.16183e-11	1.39658e-17	3.2279e-19	0.984474	0.00212196	0.0968471	5.73714e-09	0.833406
CCDC120|90060	0.00885844	2.46442e-09	0.00295228	3.17895e-11	3.69003e-15	0.290236	2.75587e-09	0.0159293	0.00108549	4.63469e-10	0.00881817	0.0170212	1.75629e-15	1.2793e-06	0.00251443	0.000171121	0.665722	0.319982	1.52984e-16	7.98856e-09
CCDC121|79635	0.292064	2.33945e-29	0.0941831	0.000138399	0.00011912	0.0208041	2.76336e-05	8.82288e-05	1.12741e-41	8.07971e-26	2.77325e-14	0.248526	5.13326e-05	1.35011e-07	0.00126314	0.275118	0.117361	0.00401863	3.65895e-17	2.73974e-08
CCDC123|84902	1.05397e-05	3.20496e-27	5.13287e-08	2.49892e-14	9.87394e-17	0.0030598	3.22995e-09	7.62628e-05	9.04825e-24	8.25662e-18	5.33944e-13	9.42933e-21	2.53765e-06	4.13455e-10	0.488697	0.00316215	0.0153942	8.08464e-05	8.82322e-09	8.82224e-05
CCDC124|115098	0.000729108	6.96358e-16	0.0406757	1.06408e-08	1.6146e-08	0.0203095	0.351059	1.07573e-08	3.77687e-15	6.91704e-14	3.28567e-07	5.35177e-10	0.0196446	4.52263e-11	0.00288727	0.130355	0.00151954	0.100911	0.00153952	7.80194e-05
CCDC134|79879	2.1959e-06	2.67285e-10	0.0105028	0.00726542	0.00412152	0.357765	0.000304962	2.54633e-09	7.41064e-17	9.50738e-13	4.01856e-10	1.06516e-09	3.45018e-17	9.96446e-18	0.485064	0.203621	0.015446	0.0100217	0.0108918	2.73863e-12
CCDC137|339230	3.60896e-08	5.6265e-35	5.13287e-08	1.48329e-17	8.63357e-22	0.00120594	0.000395307	0.0282482	7.73663e-26	4.09346e-18	6.49643e-14	1.99844e-19	1.90327e-26	1.00377e-26	0.0122287	4.71629e-05	1.66898e-05	5.98047e-09	0.0199698	3.58554e-12
CCDC138|165055	0.000733473	2.07472e-08	0.0136855	2.93754e-15	7.1958e-18	0.000398385	0.00692691	2.31556e-09	0.0463535	0.505463	0.519238	2.40009e-08	3.05386e-14	4.09545e-25	3.91733e-06	0.00205788	6.59167e-10	7.72765e-14	3.67897e-16	3.33601e-08
CCDC141|285025	3.55393e-08	6.19783e-45	0.404139	4.07265e-13	2.34133e-17	0.0432761	0.00231243	0.175015	3.04111e-05	7.3573e-26	3.13056e-08	1.2242e-10	8.91618e-32	3.81744e-29	0.457635	9.40074e-05	0.905034	0.214666	5.00008e-20	4.66712e-12
CCDC142|84865	2.96835e-06	2.39481e-22	0.00496857	0.575359	0.0434717	0.00296205	2.83003e-10	1.24392e-06	1.35279e-26	1.05113e-29	0.00102512	6.84142e-22	2.84453e-13	2.24094e-19	0.000142195	0.00127098	5.33298e-05	1.13892e-07	7.40048e-15	0.204049
CCDC149|91050	0.000974229	0.113215	0.00295228	0.00105542	0.00198547	0.00164071	0.505094	3.926e-05	1.54131e-12	0.000362574	4.06128e-08	0.513763	0.0106705	5.78574e-18	9.84951e-09	0.861768	0.00222211	1.71811e-06	2.08876e-12	2.07686e-09
CCDC14|64770	1.6004e-06	0.000490903	7.74594e-05	9.56993e-08	8.02874e-10	0.0413167	1.00184e-15	6.84021e-06	5.05325e-23	5.02353e-20	4.14773e-08	3.58058e-11	7.13548e-06	4.29697e-08	5.89801e-11	0.00802988	2.33308e-11	7.03841e-12	0.74876	0.0476647
CCDC150|284992	1.13613e-08	5.9712e-24	0.00405552	9.45707e-20	3.90509e-25	2.84808e-05	9.61637e-14	1.99327e-08	2.80895e-06	2.55459e-08	0.743653	0.911417	2.15373e-28	7.31536e-28	1.57688e-05	2.23602e-05	8.40807e-15	5.33242e-20	0.843615	1.91228e-11
CCDC151|115948	0.0496274	2.30456e-17	0.598864	4.58986e-08	8.36296e-09	0.902757	0.758875	5.08287e-11	4.23614e-18	4.26181e-17	1.0643e-05	0.000185072	3.48451e-05	1.99062e-11	0.00242493	0.0703406	0.0204933	0.0386132	0.00298022	0.153336
CCDC152|100129792	2.50945e-06	2.25673e-49	8.3744e-08	8.35985e-21	1.84206e-25	0.100275	0.000316244	0.106476	6.03764e-08	0.489119	4.26804e-13	2.5793e-11	5.27122e-26	3.0626e-15	0.00382097	4.57522e-05	0.000173076	2.05596e-05	7.11917e-18	8.24483e-10
CCDC154|645811	0.115922	4.21227e-06	0.00118755	0.000394292	6.54545e-05	0.0526525	0.00197868	0.00420243	9.09652e-13	2.34523e-11	3.43455e-08	1.66464e-10	1.23153e-12	0.0081867	7.91943e-11	0.104995	0.0892566	0.0114957	0.00244155	0.702408
CCDC158|339965	0.046549	3.42999e-35	0.00967559	2.28977e-14	6.75179e-18	0.409191	0.000235783	8.09388e-12	1.22292e-08	0.00647972	0.00104695	1.00031e-08	0.000632517	6.70696e-07	1.48468e-13	0.000215048	0.231108	0.120973	1.84761e-06	0.174199
CCDC159|126075	0.0491969	2.16317e-07	0.146809	2.79746e-08	3.48308e-11	0.00227121	8.47177e-06	0.0183451	0.139661	0.000144435	0.23059	7.64567e-08	0.329548	5.50388e-19	2.03086e-08	0.0011851	1.25774e-12	2.77989e-15	0.00011426	0.986912
CCDC160|347475	0.992217	0.0104742	0.000761468	2.51813e-06	5.06852e-11	0.00103645	2.24995e-14	7.358e-10	9.02164e-53	3.34604e-36	2.39898e-06	0.000603296	0.0740189	0.00096763	0.191463	1.93686e-05	1.83529e-08	7.02591e-12	2.43981e-21	0.0023519
CCDC18|343099	9.02849e-08	0.000294125	0.813464	2.70849e-15	8.62299e-19	0.000102867	4.52164e-07	0.0315097	2.23906e-28	3.31583e-23	4.28499e-08	3.67941e-06	4.72684e-09	1.24428e-13	1.61075e-05	0.000437841	1.01833e-12	3.86709e-17	0.058287	3.3718e-09
CCDC19|25790	0.0100461	4.23081e-46	4.10717e-05	1.1763e-20	5.51467e-25	0.223985	0.971133	8.96276e-11	1.11149e-41	3.97903e-25	2.73903e-08	0.000553686	0.000240073	1.47462e-14	0.147823	0.000124438	0.000137208	2.42163e-05	2.40932e-17	0.0227698
CCDC21|64793	1.9446e-06	2.51576e-35	0.162513	6.48458e-12	2.54111e-13	0.000584128	0.115057	3.10315e-07	8.92668e-18	3.88178e-15	9.4596e-06	5.97328e-10	2.15411e-25	4.36313e-28	0.439488	0.00961451	9.45698e-10	5.52049e-13	5.46888e-10	1.07e-09
CCDC24|149473	0.00205892	6.95056e-24	3.15063e-06	0.00476969	0.00543428	0.0112546	3.91418e-08	4.93447e-06	0.00625714	1.50126e-06	0.00260832	1.03086e-08	1.72735e-12	0.000173096	0.172886	0.737912	0.0616112	0.00282831	0.00119234	0.000325402
CCDC25|55246	0.00174757	1.55634e-25	2.40027e-06	0.00012994	1.10037e-06	0.00390152	2.95109e-05	0.122272	3.76492e-40	4.64393e-32	3.86653e-07	3.31673e-18	4.3092e-06	0.00920409	1.65124e-05	0.00525577	0.0243591	0.000144604	7.61029e-11	0.596864
CCDC28B|79140	0.00189053	3.39253e-25	5.46497e-05	7.61212e-07	3.39493e-06	0.00513263	0.15563	5.02913e-10	0.00393813	0.164937	0.00736758	7.53704e-18	4.65961e-13	9.04735e-08	0.155278	0.821108	0.272119	0.0185321	0.000310553	0.00977551
CCDC34|91057	1.24129e-06	0.00240865	5.13287e-08	1.30268e-18	3.4418e-21	0.00014445	7.03952e-05	8.53241e-10	3.37052e-15	2.01399e-08	1.00958e-06	1.78939e-19	1.86214e-21	1.35741e-29	5.9294e-05	0.00161802	5.79265e-10	1.06084e-12	0.676602	5.74501e-05
CCDC36|339834	0.000155764	1.17437e-43	0.13193	0.000163779	4.21867e-06	0.530143	0.379549	0.0141257	0.046639	9.0085e-12	1.53737e-05	0.000809623	7.98965e-05	3.2762e-14	5.75103e-05	0.00542411	0.618327	0.407564	9.39891e-23	3.0114e-11
CCDC3|83643	3.52847e-07	5.38528e-48	0.00800454	0.00607154	0.00145278	0.211703	0.00783837	1.03189e-09	2.67845e-12	0.328295	2.33744e-13	2.40442e-16	2.57768e-05	0.0156068	8.79364e-11	0.149297	0.0118865	0.00304938	0.0254685	3.74975e-06
CCDC41|51134	1.4975e-06	5.00443e-13	0.00663814	2.61404e-20	4.53258e-25	0.00695453	0.028091	0.144593	0.000615863	0.0421335	0.00012077	4.87746e-11	2.86791e-06	8.8028e-10	3.84418e-14	4.89159e-05	1.03523e-10	9.07647e-13	0.00502221	0.467808
CCDC43|124808	9.02849e-08	4.85554e-23	1.36703e-06	6.27269e-18	4.5184e-21	0.00513263	0.018901	0.000172333	5.06855e-23	2.61351e-11	2.8272e-13	1.0646e-06	1.33339e-22	4.66827e-15	3.81325e-05	0.000803472	1.21258e-11	7.60142e-14	2.69696e-06	4.76018e-07
CCDC45|90799	0.00372663	0.0473198	1.73166e-05	1.11587e-15	3.29306e-19	0.033649	1.47205e-07	6.92053e-08	9.3004e-18	2.7168e-18	6.41937e-08	6.01424e-11	1.05827e-13	3.79973e-12	0.0481262	0.000422579	1.30626e-06	1.46947e-07	2.54443e-11	0.218565
CCDC48|79825	2.41336e-06	0.987391	0.668733	6.01096e-07	1.72211e-08	0.00932456	0.00390583	9.54435e-08	1.90019e-16	0.120041	1.45586e-15	0.000275408	7.26434e-32	1.35741e-29	0.000684782	0.0221522	2.84107e-06	5.08306e-08	0.00108044	1.83743e-10
CCDC51|79714	0.000472502	1.68112e-26	0.124894	1.08501e-10	2.06855e-12	0.0098661	0.00353304	3.69813e-06	5.64457e-09	2.13416e-26	5.30007e-07	0.000132307	7.77398e-09	1.84692e-20	1.39339e-07	0.0093371	0.00489637	0.000218683	6.48671e-10	8.42572e-10
CCDC52|152185	0.00476767	2.06211e-12	7.74594e-05	1.94692e-19	1.68849e-22	0.0286754	0.000885193	0.00037276	1.42374e-05	0.00335437	5.79651e-06	0.203284	3.17923e-16	3.23736e-22	0.85616	0.000775948	1.50598e-08	1.08864e-09	0.0520682	0.0422676
CCDC55|84081	0.000307022	3.20077e-05	0.000926918	3.1312e-10	1.12177e-11	0.0312629	0.169534	3.10315e-07	0.361462	0.0430057	0.872042	0.00577016	1.15077e-07	1.52405e-06	0.00238277	0.0210119	0.0438467	0.562081	6.38203e-13	6.9402e-09
CCDC57|284001	0.0108885	0.00221777	0.00729732	1.52821e-15	1.08271e-18	0.927196	0.000517952	5.75663e-09	5.50491e-13	4.29135e-11	1.01096e-09	0.661022	4.20972e-06	0.9399	2.43715e-11	0.000504741	0.00164253	0.00454296	1.74524e-05	0.400322
CCDC58|131076	6.51448e-08	1.1367e-27	0.0436406	2.16295e-13	4.32751e-16	0.00021972	6.17356e-07	0.000337961	4.62789e-05	0.0900262	0.000161433	0.199854	1.70165e-20	1.26993e-28	1.38441e-08	0.00269099	0.0023397	1.67955e-05	0.00432067	5.0209e-12
CCDC64|92558	0.00372663	8.74156e-57	9.8655e-07	1.52706e-14	1.49075e-18	0.700302	0.126883	2.15834e-07	6.8503e-28	3.08578e-31	0.10017	2.01724e-14	3.39765e-23	5.33433e-22	1.87581e-13	7.63793e-05	0.665237	0.490903	5.45124e-07	2.73974e-08
CCDC69|26112	3.46803e-09	3.11493e-52	2.1409e-05	1.27343e-20	9.22024e-26	0.00220891	1.57335e-09	0.114056	5.89873e-08	0.137407	5.33684e-10	5.23803e-07	1.68558e-30	2.2818e-29	1.4075e-16	4.31333e-05	5.62374e-13	3.25118e-15	0.0287683	1.18463e-11
CCDC77|84318	1.98763e-06	0.000467505	9.17837e-05	7.93931e-19	2.37347e-22	3.86062e-05	2.01883e-13	0.0875255	1.25974e-08	0.000370656	9.59298e-06	2.49357e-18	5.86219e-09	6.30677e-22	1.84818e-07	0.000339959	1.10982e-09	3.0226e-15	9.53387e-09	1.04941e-07
CCDC78|124093	0.000102729	3.17854e-46	5.13287e-08	6.75249e-20	1.38969e-24	0.0983234	1.15019e-05	3.60721e-11	5.07923e-26	1.52277e-15	1.88999e-13	9.50288e-11	0.000510018	3.38368e-06	1.46437e-15	4.71629e-05	9.76588e-09	1.84624e-09	2.69224e-06	0.0267332
CCDC85A|114800	1.16023e-06	1.6613e-48	0.118567	1.43356e-13	2.99382e-17	0.000859534	3.88653e-09	0.557218	0.016865	8.75582e-13	2.09551e-07	2.67775e-07	3.74318e-32	1.35741e-29	8.67423e-19	5.82824e-05	0.000319002	1.26122e-07	1.27669e-25	9.21296e-10
CCDC85C|317762	0.0342609	1.40505e-08	0.598864	2.25131e-19	8.08121e-24	0.179528	0.656763	7.9498e-08	6.97748e-08	7.89817e-06	4.14773e-08	4.39132e-09	4.04894e-06	3.48669e-07	0.145273	6.42812e-05	7.84365e-09	7.79644e-09	0.000100649	0.396239
CCDC86|79080	3.50734e-05	9.66097e-10	1.39864e-05	1.23847e-21	6.32873e-27	0.000372704	1.40281e-05	1.00371e-06	6.34063e-38	4.9504e-28	1.65517e-09	5.43967e-12	1.16581e-23	7.38485e-27	2.88692e-05	2.92161e-05	2.59907e-11	3.21562e-15	0.000181474	0.000116834
CCDC87|55231	0.918075	4.1785e-26	0.00118755	1.48954e-07	3.7293e-09	0.0280067	4.98396e-10	6.13212e-05	1.0183e-16	4.65682e-08	9.15459e-07	0.0394135	2.42474e-07	9.09161e-08	0.0272189	0.0199383	0.00414956	9.01506e-05	5.58304e-21	0.00649066
CCDC88A|55704	0.0207834	3.25664e-20	0.217549	0.000263036	6.35673e-06	0.976782	2.12757e-09	2.05869e-05	9.5171e-24	1.32926e-26	8.41183e-06	1.13838e-06	5.13686e-12	5.44508e-08	1.32063e-13	0.013205	0.0164231	0.0246359	8.74225e-07	1.24068e-05
CCDC89|220388	0.0141703	3.45788e-30	0.347912	1.72699e-09	2.95099e-11	0.0170733	0.691505	1.83143e-09	0.032794	7.28505e-11	0.0212448	0.000257218	1.23044e-13	2.06067e-10	3.86643e-14	0.00613068	0.00136559	1.49479e-05	7.11889e-10	5.5233e-09
CCDC96|257236	0.00945103	4.57617e-14	0.0886923	1.50458e-12	9.56912e-16	0.0262825	0.00229178	0.0118859	0.776397	0.0180912	0.0230884	0.440669	1.69125e-07	1.54122e-16	0.164434	0.00095682	0.00242171	4.08482e-05	3.2516e-16	0.471914
CCDC99|54908	1.7749e-05	9.58963e-30	5.13287e-08	4.79966e-20	6.29042e-25	2.61029e-05	2.54416e-05	0.00144784	5.69852e-16	1.88626e-18	6.35803e-05	1.30378e-24	1.02749e-27	1.45112e-28	1.99317e-06	3.77112e-05	8.93353e-15	2.03628e-20	1.71973e-05	2.66338e-09
CCK|885	0.965541	0.802202	0.0251809	0.00216497	3.66509e-05	0.837597	0.00399938	3.02729e-07	3.12452e-31	3.47584e-11	1.42601e-15	4.09201e-09	1.01826e-14	3.33888e-15	3.31486e-08	0.00640712	5.89109e-05	0.00144514	1.40959e-06	0.178977
CCL14|6358	1.12924e-09	1.85619e-57	1.36703e-06	5.29492e-20	1.57116e-25	5.57501e-05	2.88163e-19	0.00431914	8.01146e-08	0.922355	3.0586e-14	1.19274e-23	2.01652e-25	3.20253e-28	0.00170531	2.05316e-05	1.85044e-14	5.60447e-19	2.68925e-13	3.89601e-12
CCL20|6364	0.829167	6.58847e-12	0.00133735	1.66571e-05	7.87782e-08	5.57501e-05	4.47151e-05	1.23592e-05	2.71055e-08	2.5924e-17	0.552894	2.36521e-05	0.000177616	0.628126	0.126177	0.00650288	0.000823247	5.7384e-07	9.34614e-12	6.40357e-05
CCL21|6366	0.000623757	1.35627e-39	0.992439	8.704e-17	1.52594e-21	0.00135912	0.00438516	0.906747	3.36156e-14	3.46695e-06	4.99749e-09	5.69116e-08	1.01467e-08	2.11961e-13	3.22166e-05	3.65793e-05	1.13935e-08	1.69024e-11	2.3962e-27	5.5174e-11
CCL23|6368	7.57337e-06	6.89168e-31	8.52332e-05	1.07131e-21	2.33961e-27	0.00829754	3.8063e-12	3.58885e-11	5.71178e-36	2.54419e-16	2.13699e-10	1.36399e-25	9.36798e-29	5.41604e-29	0.223384	1.93686e-05	5.96764e-06	3.81476e-08	0.296397	2.30393e-10
CCL26|10344	0.0242186	0.176938	0.000418644	6.73671e-10	4.80084e-09	0.00194977	0.00611253	1.44183e-07	5.44012e-09	0.0398243	1.45169e-06	2.96225e-08	6.56456e-06	1.6987e-21	0.0193119	0.456034	0.0191919	0.000268726	3.84542e-14	2.28455e-07
CCL28|56477	0.135737	4.03602e-36	0.227785	7.18891e-19	1.68687e-23	0.955306	0.00140869	4.31315e-09	7.29078e-18	5.26961e-18	1.27988e-06	0.0109468	0.00511978	0.882798	6.36833e-08	8.44246e-05	0.0275577	0.0761798	9.97747e-23	3.38092e-05
CCM2|83605	0.00140854	0.0101118	3.15063e-06	0.699853	0.307581	0.0110837	3.43449e-16	1.289e-10	6.9218e-58	1.48384e-35	3.02428e-13	3.50529e-06	3.25382e-15	1.62182e-05	0.918937	0.0769511	0.572494	0.0469121	9.56722e-21	8.82224e-05
CCNA1|8900	0.0378982	1.62169e-07	0.250392	3.25231e-10	3.64948e-12	0.296224	0.000918969	0.0230356	4.96419e-15	1.22592e-10	0.00441939	0.896175	1.07828e-07	0.0441634	0.00986646	0.0063739	6.73941e-08	0.00071578	5.27937e-13	0.000548159
CCNA2|890	3.44656e-07	3.72491e-54	5.13287e-08	4.80595e-15	7.82916e-16	1.98779e-05	2.80078e-13	2.25797e-07	2.15335e-56	4.57282e-34	2.18274e-14	1.32072e-23	4.1417e-30	1.35741e-29	8.87365e-16	0.0353483	4.45795e-11	3.59397e-17	0.000270401	4.35435e-12
CCNB1IP1|57820	0.571413	3.20593e-20	0.00405552	3.94278e-18	1.14596e-21	0.0371748	0.795891	2.54866e-06	1.01159e-12	2.17507e-09	7.0852e-06	9.03649e-06	0.108229	2.30392e-06	0.00282857	0.000542752	0.015063	0.000595633	1.6568e-05	0.274112
CCNB1|891	1.08919e-07	9.72881e-60	5.13287e-08	3.72993e-18	4.27844e-20	2.04959e-05	2.80078e-13	0.0247333	2.70965e-22	1.01733e-17	1.73401e-06	1.03279e-24	5.55842e-32	1.35741e-29	2.68025e-14	0.00422947	4.35463e-11	4.45569e-17	0.335445	2.47014e-12
CCNB2|9133	3.55393e-08	1.09847e-57	5.13287e-08	3.91094e-14	3.55908e-15	1.98779e-05	9.68373e-19	5.23284e-08	5.33874e-53	2.89105e-32	4.36774e-14	3.20751e-24	1.63696e-30	1.35741e-29	3.97945e-16	0.0280296	2.45193e-12	6.70141e-19	2.47733e-08	2.38748e-12
CCND1|595	0.45552	2.46219e-11	0.296174	6.02156e-22	2.37872e-27	0.187695	0.460481	2.58933e-05	4.63099e-18	3.71344e-34	0.00567814	1.52425e-06	0.044733	5.52464e-07	0.00176821	2.42963e-05	0.000749435	0.000273009	6.98343e-29	0.00143847
CCND2|894	7.40743e-08	8.23427e-46	0.000203915	0.0109119	0.0412123	0.570446	0.385846	0.00456098	7.98577e-31	4.95821e-20	1.09889e-11	0.0239214	2.04824e-25	0.000379821	4.00883e-15	0.971107	0.138948	0.0570246	2.08603e-24	4.66376e-12
CCND3|896	0.542501	4.88924e-14	0.000365768	2.71113e-12	4.66531e-13	0.853497	0.561171	2.43048e-09	4.45165e-07	1.4695e-11	0.0170727	0.245568	1.55619e-14	5.56762e-27	1.35986e-07	0.0345023	0.0416236	0.0605019	4.18218e-21	0.0383923
CCNDBP1|23582	0.00345967	1.39977e-43	2.56703e-05	6.05657e-19	1.84994e-24	0.0113868	3.33639e-09	0.0107604	8.21018e-05	0.709068	5.75538e-09	0.752701	7.98867e-11	8.17477e-14	3.41756e-07	1.93686e-05	1.29737e-11	2.0447e-13	8.89551e-07	8.77288e-06
CCNE1|898	2.63625e-08	9.45852e-39	7.08176e-07	9.74191e-19	3.29522e-23	5.74428e-05	1.83525e-16	1.99446e-08	6.41115e-21	5.33694e-09	4.00448e-11	8.75001e-23	2.08141e-30	1.35741e-29	0.393484	7.12931e-05	1.43128e-12	8.21346e-18	1.32695e-05	2.06926e-12
CCNE2|9134	3.77168e-07	2.11076e-55	0.00118755	1.04655e-11	2.82008e-12	0.00063635	7.44354e-10	0.00456098	3.05825e-46	1.69013e-33	9.78342e-13	7.52716e-19	6.81597e-27	1.93626e-29	9.45228e-07	0.0858687	6.16712e-10	1.53087e-13	1.99853e-13	1.90391e-09
CCNF|899	3.71161e-07	4.27936e-54	4.93505e-07	3.28077e-19	2.74636e-23	2.16226e-05	9.33455e-16	0.00283975	3.70849e-39	4.40163e-26	4.11054e-09	5.74056e-23	3.73939e-30	1.35741e-29	0.8182	0.000103833	2.22366e-13	1.66494e-19	0.381641	2.33739e-12
CCNG1|900	0.000321744	4.44012e-40	0.000203915	0.00048707	1.4711e-05	0.000270023	1.56821e-14	0.177734	0.775075	0.0786092	0.00530997	0.929658	0.00127786	9.92288e-14	0.00193193	0.01838	2.70583e-06	1.19584e-10	1.34063e-17	9.68392e-06
CCNI2|645121	0.575013	1.12832e-06	0.00265738	2.34357e-12	2.30588e-16	0.46376	0.41415	0.05207	3.94081e-60	1.85782e-37	1.16272e-17	4.74176e-05	2.61244e-12	0.362307	5.397e-10	8.16018e-05	5.57805e-07	2.71009e-06	3.17097e-11	0.00108852
CCNI|10983	9.09944e-05	9.43019e-16	0.481381	8.65708e-06	2.1541e-07	3.81384e-05	8.51282e-08	0.0322064	0.000244555	0.288391	2.34999e-09	1.80894e-11	0.000472963	1.47669e-07	0.0886887	0.013205	6.11552e-08	2.49734e-12	0.0337485	9.20728e-09
CCNJL|79616	0.208568	0.000228662	0.00663814	7.00474e-15	5.01329e-17	0.134203	0.00391678	6.84021e-06	0.0272142	0.517564	1.16079e-06	0.0737516	4.64878e-07	2.66696e-19	5.48935e-16	0.00360571	0.094241	0.0439504	4.53449e-06	0.000378798
CCNK|8812	0.00862731	2.95737e-21	0.758753	0.300137	0.38349	0.000160014	9.89599e-07	4.57567e-10	5.82551e-14	6.22473e-05	1.8532e-06	0.000360809	0.000170728	1.40599e-09	0.00144988	0.786208	1.07991e-08	8.25904e-13	2.80089e-08	0.00102071
CCNL2|81669	0.000126825	0.000171997	0.904233	1.04655e-11	2.22507e-14	0.7128	5.6513e-06	2.25107e-06	7.22128e-22	2.06782e-19	8.47475e-07	2.64389e-08	5.39487e-11	0.000223878	2.7221e-10	0.00127098	2.01099e-05	6.51402e-05	9.11338e-06	0.165042
CCNO|10309	0.00146235	5.28404e-09	0.000550513	4.18151e-21	1.92024e-25	0.474793	0.0722641	0.601323	0.00105465	3.32245e-17	3.30315e-08	3.54891e-06	6.58087e-16	4.18438e-12	0.550108	3.32955e-05	0.000396348	0.0112099	0.024365	6.68587e-07
CCPG1|9236	4.77992e-06	4.14765e-19	0.13927	7.28686e-15	5.8703e-19	0.00262966	0.0169892	0.290446	2.52172e-21	1.64218e-16	2.56526e-06	3.29787e-11	0.000394243	3.86289e-24	0.0178104	7.91017e-05	0.221401	0.0011832	0.000122684	0.000161843
CCR8|1237	0.125176	9.06872e-33	0.0482703	1.59308e-09	1.31264e-11	8.31062e-05	3.86589e-08	0.146352	4.77722e-18	4.8434e-20	0.194448	1.49247e-05	1.30095e-14	0.000223878	0.00642528	0.00650288	5.13806e-10	1.52401e-13	0.000617272	0.000384404
CCRL1|51554	2.21269e-06	4.54498e-31	0.0997866	2.16045e-11	2.02079e-15	0.375416	0.513039	0.298072	3.71792e-05	0.00177854	0.00976617	1.29233e-13	6.49175e-30	5.12584e-29	3.19682e-08	0.000184355	0.0017772	0.001305	0.00915549	3.31778e-07
CCS|9973	1	2.27406e-11	4.56479e-05	1.74851e-06	4.88359e-07	0.607082	0.00442507	1.51106e-05	4.50424e-07	4.28471e-09	0.00262479	8.06632e-08	3.36347e-16	0.000288332	5.59981e-05	0.138275	0.000546748	0.000787189	0.00170527	0.120611
CCT2|10576	0.00277367	1.27158e-26	6.87521e-06	4.03337e-19	1.00417e-22	0.000178418	2.43079e-05	0.000735336	0.0445686	1.23038e-05	0.000936337	1.30004e-10	4.83022e-15	2.74767e-25	4.12064e-15	0.000437841	5.2901e-14	1.64728e-18	0.138107	4.5289e-10
CCT3|7203	1.6004e-06	1.9551e-54	4.93505e-07	1.68941e-21	3.3011e-27	5.82193e-05	1.12772e-07	1.24661e-09	0.00212096	0.000127675	0.112443	2.23923e-23	3.26481e-32	1.59559e-29	3.33863e-15	1.93686e-05	1.38068e-10	8.03047e-16	3.28599e-09	9.12964e-12
CCT4|10575	0.0904669	0.12526	9.17837e-05	2.69106e-20	2.79146e-24	0.00091794	3.12828e-08	5.28167e-05	0.685952	0.0476755	0.56539	4.30548e-12	7.9186e-16	1.92113e-28	6.39222e-07	0.000164893	6.92839e-07	3.71619e-10	0.00421962	0.105964
CCT5|22948	3.47362e-07	4.26725e-37	7.08176e-07	8.24371e-20	8.50003e-25	4.14214e-05	8.44031e-14	0.294205	2.61484e-05	0.0611939	4.39389e-06	2.77886e-16	1.45733e-27	1.59559e-29	8.27168e-13	3.77112e-05	5.17893e-13	1.78775e-18	0.000226742	1.68712e-11
CCT6A|908	1.32866e-05	6.05626e-38	8.3744e-08	4.4827e-22	7.55276e-28	9.11407e-05	3.17799e-08	0.00110214	0.000513308	0.125558	7.87229e-08	2.44981e-21	5.3735e-28	2.07095e-29	7.13363e-11	1.93686e-05	1.50148e-15	2.55837e-20	1.09667e-08	2.26841e-10
CCT7|10574	0.00089753	2.73048e-23	0.00364317	1.01592e-19	1.43956e-24	0.000417569	0.000122338	0.000234648	0.164661	0.000758299	0.603837	9.66437e-08	1.57875e-20	6.55914e-28	1.91098e-07	4.16262e-05	0.00287536	2.40219e-06	8.35295e-10	6.80927e-05
CCT8|10694	9.48397e-06	1.26092e-25	5.46497e-05	1.07909e-18	2.00443e-21	0.0188207	0.24045	0.906747	4.74459e-05	3.04513e-05	0.177049	1.29454e-08	1.07944e-17	4.44145e-21	7.00673e-11	0.00151097	2.76591e-10	4.20723e-12	5.11432e-20	1.37479e-08
CD160|11126	7.90836e-06	1.25797e-16	0.00169629	1.68941e-21	1.48145e-25	0.0324235	0.00114634	0.000398205	1.46393e-41	2.69341e-31	2.26711e-06	2.30307e-14	7.19073e-15	7.78772e-22	0.000105656	0.000177819	3.61656e-05	9.02844e-07	4.97718e-06	0.0001572
CD177|57126	0.947057	6.76634e-14	0.000152792	7.5909e-21	1.26343e-25	0.00350388	0.495787	0.000783539	0.00131826	0.0106197	0.0157847	0.0329401	0.509749	5.45898e-05	1.712e-05	5.03676e-05	0.0399961	0.000605733	1.81281e-11	0.400254
CD1C|911	2.61576e-05	1.52412e-12	0.398888	1.25121e-14	8.44416e-19	0.732001	7.70434e-10	5.48357e-07	0.018755	0.362195	0.244042	9.17373e-07	4.53936e-08	1.45205e-23	0.0207495	0.000103833	2.94717e-05	5.08324e-05	0.716382	1.60418e-06
CD200R1|131450	4.47236e-06	3.15612e-17	0.00133735	6.27269e-18	1.57348e-21	0.444623	7.70362e-09	0.260817	2.19855e-16	4.1713e-21	0.354864	1.46426e-13	0.397702	3.87811e-07	0.00159852	0.000394125	0.000759421	0.00899803	0.155897	0.00700554
CD22|933	4.25059e-05	2.10206e-09	0.0125405	1.60911e-13	9.72321e-18	0.121015	0.228372	6.84145e-05	4.17761e-18	6.23229e-09	2.88485e-07	0.00857776	4.41677e-07	5.58131e-17	0.0582191	0.000100242	0.827346	0.248084	0.0184013	1.64271e-05
CD276|80381	6.21299e-05	2.08479e-38	0.0114705	1.93183e-17	5.67684e-21	0.00119159	8.98254e-20	1.91987e-09	8.85862e-61	4.27402e-35	3.99303e-16	0.0176399	2.05049e-15	4.06701e-19	3.70938e-05	0.000283605	7.52877e-12	7.05861e-15	1.96338e-23	7.26614e-08
CD2AP|23607	0.00425459	2.02917e-07	0.00548418	2.06198e-11	7.45501e-12	0.172012	0.23402	9.1454e-05	7.01703e-24	6.67247e-29	0.148169	0.0394135	5.96015e-19	0.0014518	0.00902065	0.130355	0.000651108	0.000291184	0.135968	4.60586e-06
CD300A|11314	0.670776	0.0146948	0.296174	2.2064e-08	2.4885e-09	0.00310299	0.00036443	0.183351	3.3456e-51	7.13303e-37	9.6658e-13	9.53918e-14	0.00785212	3.81353e-08	0.366331	0.0687102	0.0454955	0.00322763	0.00138823	0.0476647
CD300LF|146722	0.240805	2.14005e-20	0.188446	3.61817e-08	3.02447e-09	9.77071e-05	2.72385e-08	0.00189069	3.44096e-54	2.74264e-36	6.25581e-13	0.978937	2.40257e-27	5.7889e-29	0.00132151	0.0719205	7.72066e-06	4.52498e-08	1.60736e-06	0.000601966
CD300LG|146894	1.67397e-09	3.52251e-63	5.84807e-05	7.25991e-19	4.30325e-24	1.98779e-05	7.94157e-20	7.58488e-08	9.66744e-40	4.6121e-18	4.70944e-15	6.22968e-05	4.46727e-32	1.35741e-29	2.21986e-16	2.38368e-05	2.85379e-11	1.46105e-17	1.12829e-14	2.17151e-12
CD302|9936	2.94787e-08	1.01483e-53	5.13287e-08	4.14868e-19	1.29992e-22	0.00735912	2.86393e-07	1.17151e-10	1.02427e-05	0.462087	1.98939e-07	2.93884e-23	1.25859e-28	1.35741e-29	0.851864	0.000107605	0.000807962	2.23058e-06	2.68283e-23	2.73863e-12
CD34|947	1.05425e-08	8.74156e-57	0.0191132	1.53983e-05	1.49659e-06	0.125463	0.0176961	2.39277e-08	0.171729	1.79236e-09	4.33032e-17	3.04382e-24	1.33128e-27	2.51083e-29	0.00124746	0.0353483	0.234877	0.0275283	0.603925	4.27304e-10
CD36|948	0.000452558	1.41413e-56	3.15063e-06	2.46664e-20	1.00412e-25	0.000564299	0.00318214	0.624372	4.76949e-06	1.54753e-23	4.83708e-05	0.441686	2.94352e-31	2.23067e-28	9.61534e-08	2.27462e-05	3.52884e-09	9.34155e-13	3.60864e-11	6.53099e-09
CD3EAP|10849	1.68353e-05	2.55775e-08	5.46497e-05	7.16053e-22	1.66363e-27	0.000525449	2.1052e-05	0.0450956	2.3712e-09	3.58712e-12	0.00998475	5.68969e-09	5.55744e-07	2.32591e-18	1.11466e-10	1.93686e-05	1.90692e-11	3.50661e-15	0.180015	0.0277549
CD44|960	0.0624225	0.873949	0.00877087	1.49109e-19	4.02003e-24	0.0129148	3.18359e-06	0.0010057	3.70946e-24	3.09184e-18	0.000175985	0.524801	7.56284e-23	0.501645	0.000363156	5.23755e-05	0.496037	0.013277	2.74173e-23	3.17731e-05
CD46|4179	0.0877907	4.39215e-05	0.0136855	1.38259e-19	6.69522e-24	0.906008	0.0356677	0.0315097	2.87733e-37	9.78412e-25	1.11393e-11	6.35925e-07	8.18344e-12	2.44064e-05	0.000660796	7.91017e-05	1.06237e-08	4.29644e-07	4.06181e-06	0.31096
CD55|1604	0.000516694	2.84441e-05	0.162513	8.77341e-07	6.78105e-08	0.0906853	0.000748193	0.0282482	7.59432e-16	3.1659e-10	1.94326e-06	0.00152628	7.48422e-11	6.8323e-29	1.64149e-08	0.0419777	0.000172209	6.27273e-05	1.56022e-16	0.497955
CD58|965	0.190073	4.55976e-06	1.80535e-06	0.0333172	0.00178392	0.00292179	0.00626325	3.45973e-10	2.9569e-16	9.14684e-15	2.70674e-09	1.21136e-09	1.21836e-10	0.000179452	0.658744	0.00509772	0.557995	0.332328	4.7421e-16	0.00926597
CD59|966	0.000474138	8.30917e-39	0.000236993	1.64041e-12	4.32751e-16	0.000804561	5.16264e-05	2.1592e-06	3.00296e-08	3.68156e-11	0.170367	0.392456	1.66731e-17	5.2635e-20	1.18017e-16	0.000204883	3.06519e-06	7.39719e-09	9.72919e-17	5.36834e-06
CD69|969	1.48849e-06	6.33884e-08	0.154443	5.34847e-14	5.37581e-17	0.527413	0.0134978	0.0329162	5.6454e-13	6.34223e-16	0.0471344	2.03189e-10	2.7858e-15	3.53976e-24	0.0196661	0.000775948	0.275493	0.199082	0.000212428	0.31096
CD79B|974	0.000112171	5.33748e-09	0.514189	1.91331e-16	6.81065e-21	0.253446	0.376987	1.42974e-08	0.643492	5.90494e-13	3.34031e-08	0.0416717	0.00974851	0.107868	0.0140868	6.42812e-05	0.0401027	0.0134878	0.0102755	4.23294e-06
CD80|941	0.0389355	2.86278e-36	0.146809	0.0547374	0.0359579	6.2403e-05	3.91909e-15	0.997333	6.42418e-27	1.10225e-27	7.33242e-07	0.00068209	4.09076e-07	2.06259e-15	0.0859983	0.474017	6.23867e-09	4.97883e-13	0.000481089	2.47088e-05
CD86|942	0.622902	1.78588e-10	1	1.31407e-05	4.00819e-07	0.00133766	3.44065e-06	0.294205	1.18447e-41	3.1271e-30	8.9142e-11	1.91315e-06	8.33518e-13	1.77395e-18	0.882774	0.0246271	0.000556971	9.06187e-06	0.00861604	0.0100933
CD97|976	0.000903687	2.00325e-09	0.000203915	0.0106473	0.00404567	0.949415	0.00596946	9.31794e-09	6.52347e-27	6.18639e-26	3.28567e-07	0.00498834	1.5656e-26	1.35741e-29	0.952821	0.196642	1.52417e-06	0.000238077	1.39247e-09	1.42848e-07
CD99L2|83692	1.57639e-05	1.0825e-28	5.46497e-05	1.21334e-05	6.35818e-07	0.213293	0.698444	1.90144e-06	7.53526e-25	1.29202e-17	0.00265852	0.00783971	0.00219056	1.62699e-21	1.64881e-09	0.0280296	0.0140125	0.00364805	0.0107266	8.99819e-12
CDADC1|81602	0.000470775	3.20148e-55	9.8655e-07	0.000301023	0.000162658	0.00527615	0.00414585	2.4684e-07	7.64998e-42	2.86746e-19	2.10877e-15	1.19214e-10	5.19354e-25	3.29996e-21	1.12831e-12	0.315786	0.978134	0.10318	2.87288e-26	2.14133e-07
CDC123|8872	2.35668e-05	7.20732e-28	0.000550513	5.44928e-17	1.4785e-19	0.000304209	0.0306117	4.56572e-08	0.165985	0.952318	0.314591	7.84135e-11	4.88097e-17	3.03531e-19	0.0216789	0.00151097	3.84712e-09	9.23307e-13	9.05876e-12	1.05126e-11
CDC20|991	2.12613e-08	9.97891e-57	5.13287e-08	2.10831e-13	3.82893e-15	1.98779e-05	6.81072e-19	0.0110297	2.41449e-39	6.25156e-27	2.67531e-09	1.21133e-24	7.26434e-32	1.35741e-29	2.85457e-17	0.00594053	6.16712e-10	2.88694e-16	0.00027738	1.89058e-12
CDC23|8697	0.211745	0.781369	0.0997866	1.41965e-06	1.97438e-06	0.00769021	0.00040212	0.019684	0.00275134	0.00676687	0.692653	9.64979e-13	0.000629913	3.95294e-08	0.00482963	0.376687	0.00102294	7.5547e-06	1.11741e-08	0.0173521
CDC25A|993	4.34531e-07	3.46725e-41	0.00014962	4.11593e-16	4.17769e-19	0.0003603	4.77508e-08	0.017504	7.99221e-06	3.79919e-13	0.0772051	5.38368e-16	8.97059e-27	3.4391e-29	6.21224e-13	0.000803472	1.51986e-10	1.31113e-14	6.20877e-11	3.96322e-12
CDC25B|994	0.00676354	9.62928e-19	0.00448413	1.12123e-21	3.79535e-27	1.98779e-05	2.05722e-15	0.017504	1.37058e-13	1.49457e-13	0.000643975	2.27814e-09	0.000402566	9.16195e-10	0.675438	1.93686e-05	5.70741e-13	1.48907e-19	2.58023e-07	1.46316e-05
CDC25C|995	3.23351e-08	1.71793e-58	2.96163e-05	1.48329e-17	8.08216e-21	1.98779e-05	2.02083e-19	3.10315e-07	1.82596e-52	2.6893e-32	8.73139e-14	7.16194e-25	1.29626e-31	1.35741e-29	3.90657e-17	0.000437841	6.03362e-11	1.40794e-16	1.07742e-05	2.6106e-12
CDC27|996	0.199176	0.00177484	0.334191	4.72159e-11	2.95099e-11	0.00892737	1.67602e-09	4.90694e-05	0.00114919	7.56527e-05	0.232695	0.259879	0.0100381	1.81899e-10	1.06931e-05	0.0935685	9.669e-08	8.23525e-10	1.05963e-14	0.00320284
CDC34|997	0.000107282	5.82674e-14	0.00212719	6.053e-10	2.00772e-11	0.239523	0.456644	2.31556e-09	2.22667e-29	2.90268e-23	1.71012e-11	0.355273	4.88991e-15	2.42835e-13	3.48491e-05	0.00732527	0.0404925	0.137494	7.59458e-16	0.00093303
CDC37L1|55664	2.3874e-08	3.98483e-21	5.13287e-08	0.413142	0.819978	9.42373e-05	2.41487e-09	9.20171e-07	2.05675e-53	2.12116e-30	3.8881e-15	1.74013e-23	0.000137706	1.46713e-10	7.71119e-08	0.376687	7.75309e-05	3.61153e-08	0.000177315	0.00593676
CDC42EP2|10435	1.07709e-06	2.92995e-25	0.260587	0.000198994	0.000196466	0.450187	0.000244858	1.34407e-05	2.36421e-33	6.51394e-13	4.48325e-14	0.0759509	7.71628e-16	6.69152e-14	1.41917e-05	0.245634	0.0372173	0.128177	4.18218e-21	1.87336e-07
CDC42EP3|10602	0.000803045	4.01732e-32	0.389598	2.70437e-09	1.24795e-10	0.667149	0.000114593	8.35568e-11	2.58604e-46	2.27197e-22	2.28805e-15	0.00997739	0.632827	0.000415582	1.31405e-16	0.00732527	0.225344	0.18023	7.63283e-15	2.31273e-11
CDC45|8318	3.44698e-08	1.63999e-52	5.13287e-08	2.28168e-17	5.73579e-21	2.33731e-05	1.64286e-20	3.77722e-05	2.59219e-57	6.07599e-34	3.93187e-16	7.21376e-23	1.26621e-30	1.35741e-29	1.44069e-12	0.000327616	4.2747e-12	2.96931e-18	6.02269e-14	3.28974e-12
CDC5L|988	0.706247	0.945261	0.260587	6.86309e-13	2.9526e-15	0.0230896	0.533579	1.50722e-07	7.97341e-07	0.0034469	0.00159609	0.00742726	7.11588e-13	1.22945e-12	0.000552861	0.00260265	2.96935e-07	7.61085e-09	0.00158933	0.0397565
CDC6|990	3.23799e-08	1.02362e-51	5.13287e-08	7.0471e-20	3.18647e-24	1.98779e-05	1.12098e-20	0.116091	4.17722e-54	1.03491e-32	5.89455e-17	1.74013e-23	1.13576e-31	1.35741e-29	2.53855e-06	8.76997e-05	1.90102e-14	7.3556e-21	1.6074e-10	2.42831e-12
CDC7|8317	4.62109e-07	7.89986e-42	7.08176e-07	3.9616e-14	7.28972e-17	3.86062e-05	2.27007e-10	0.017504	5.92624e-22	1.92939e-15	6.11369e-10	6.66305e-20	1.21181e-18	2.05023e-26	0.758388	0.0011851	2.24393e-15	1.33553e-20	6.14176e-07	5.29997e-09
CDCA2|157313	9.23422e-08	4.92573e-51	1.44172e-07	7.22772e-12	3.68733e-13	1.98779e-05	7.02061e-14	3.23865e-07	4.16686e-48	1.72105e-36	1.62023e-09	1.84909e-21	5.96602e-30	1.86018e-29	4.20332e-09	0.0266218	1.68723e-14	4.73969e-21	0.230143	2.13428e-12
CDCA3|83461	6.51448e-08	2.10353e-57	2.22504e-07	6.45849e-18	1.04031e-21	1.98779e-05	2.64246e-20	0.0087996	2.32503e-48	2.4296e-29	4.46206e-15	1.06893e-24	8.12693e-32	1.35741e-29	6.66666e-15	0.000197664	5.30597e-05	2.55015e-09	0.00475888	4.19469e-12
CDCA4|55038	5.50848e-08	1.53654e-44	4.93505e-07	1.1046e-19	4.55506e-23	6.46665e-05	1.3712e-18	0.529824	9.03538e-24	2.28406e-17	1.59403e-10	7.61646e-21	4.05761e-25	1.35741e-29	0.936236	0.000542752	2.75273e-06	1.73872e-11	1.85279e-14	2.97889e-10
CDCA5|113130	2.82978e-07	1.16549e-57	5.13287e-08	3.72024e-20	2.4024e-24	1.98779e-05	6.25499e-22	6.03023e-08	5.45026e-49	1.219e-30	4.44487e-12	4.04032e-25	3.79254e-30	1.35741e-29	2.98733e-18	0.000124438	5.19004e-14	9.81009e-21	8.93832e-05	1.89617e-12
CDCA7L|55536	0.149577	8.34565e-07	0.000108692	8.74499e-09	7.86678e-09	0.109638	3.07748e-10	0.0005005	1.82992e-35	3.1325e-32	0.000125568	0.000413416	0.00463131	2.28898e-12	3.23336e-05	0.127783	0.982047	0.32348	4.60687e-06	0.00567728
CDCA7|83879	5.94779e-06	0.0965123	2.40027e-06	7.38609e-19	6.69522e-24	1.98779e-05	8.62788e-06	0.0725728	1.34037e-36	5.64366e-28	2.93953e-11	4.18155e-12	1.02883e-25	1.41414e-28	0.000110717	2.92161e-05	6.46759e-11	1.12659e-15	0.000130233	0.0312402
CDCA8|55143	7.82317e-09	4.76489e-59	8.3744e-08	2.25033e-17	1.05331e-19	2.04959e-05	3.81534e-18	4.55473e-05	3.53502e-46	3.69818e-28	9.25061e-14	2.39513e-24	5.78725e-32	1.35741e-29	1.21779e-18	0.00179731	1.11676e-12	1.18601e-18	3.07184e-05	2.73863e-12
CDCP1|64866	0.000710523	1.22002e-17	2.22504e-07	5.16607e-06	1.65557e-05	0.0185811	0.979534	1.14955e-05	0.0163988	0.903619	0.0445838	2.77989e-05	4.11822e-09	3.54643e-20	7.88529e-08	0.90241	0.0298119	0.000303974	2.60869e-10	2.99167e-11
CDH10|1008	4.97069e-06	3.40199e-20	0.228058	1.78508e-27	1.98559e-34	0.00562164	1.25987e-08	1.15906e-05	1.16436e-33	3.3059e-15	4.97928e-16	0.00977695	1.87748e-10	3.63697e-16	0.167555	1.93686e-05	1.01038e-05	1.78044e-08	0.438877	0.0421978
CDH11|1009	0.0036207	2.60321e-24	9.17837e-05	6.07334e-08	1.59878e-10	0.182748	6.50985e-10	2.18141e-08	0.974051	2.18635e-08	2.26991e-09	0.0125682	0.563507	8.68474e-08	0.609352	0.00542411	2.15028e-06	3.58542e-06	0.00618394	1.31883e-08
CDH13|1012	0.061182	1.91353e-47	0.000175091	0.0509649	0.0109809	0.00210537	0.00658687	1.19413e-06	0.019807	2.44875e-23	3.62387e-13	4.98133e-25	2.64752e-26	1.16641e-06	0.281136	0.237443	0.137953	0.000833974	1.65247e-26	3.16877e-10
CDH17|1015	1.60733e-06	1.99619e-17	0.000518841	2.8634e-11	1.89853e-11	0.197713	0.0524618	1.00371e-06	0.0205016	6.92429e-11	5.70642e-08	0.922219	1.07575e-10	0.0677901	8.02064e-13	0.203621	0.00368994	0.00228048	0.00090546	0.000156332
CDH19|28513	1.52463e-08	2.39827e-34	0.00330379	1.33095e-20	7.06917e-26	0.000154622	2.46211e-13	0.514996	6.27734e-48	1.73544e-25	2.36543e-25	1.16715e-19	4.64396e-28	3.27705e-22	7.29625e-08	2.13232e-05	2.6301e-09	1.97026e-13	4.49766e-22	3.9133e-08
CDH1|999	0.00687049	0.00272077	0.00295228	0.000291124	0.00221835	0.433994	0.185993	3.2522e-05	2.74165e-38	2.46603e-30	3.09546e-11	1.08821e-05	3.44613e-19	1.37852e-17	0.147698	0.703722	0.0820642	0.0403442	0.00127135	5.54159e-10
CDH20|28316	0.0615988	3.41544e-44	0.0136522	0.000672735	7.29715e-05	0.0206753	4.26079e-06	0.00420243	1.69723e-46	2.8991e-26	4.82424e-15	0.78451	0.382167	0.035353	7.94359e-10	0.0915046	4.26114e-06	2.8873e-07	0.0449953	0.303239
CDH22|64405	6.21299e-05	9.00767e-25	0.23821	3.91442e-18	2.00142e-21	0.0224665	8.7791e-15	0.0616262	0.332625	0.018615	0.651066	0.640218	2.40642e-14	0.00282241	1.01469e-07	0.000212636	2.2719e-12	3.34838e-13	1.15993e-12	3.18971e-05
CDH23|64072	0.452391	3.44527e-45	1.80535e-06	1.39777e-16	3.19569e-20	0.00446125	0.894739	4.17704e-08	1.53523e-09	2.04655e-22	0.280362	1.51547e-06	2.52251e-21	1.19067e-16	1.04682e-13	0.000255068	4.97697e-06	1.6616e-08	5.7514e-06	4.08981e-07
CDH24|64403	1.0691e-06	1.49107e-18	7.08176e-07	2.99978e-11	8.4258e-14	6.2403e-05	1.40816e-20	3.54984e-06	7.24091e-24	5.74922e-24	4.88355e-07	3.47503e-23	1.6385e-18	1.28445e-25	0.0399336	0.00122956	4.70719e-11	3.57583e-16	8.21002e-28	0.131112
CDH3|1001	0.000118174	4.6163e-08	6.87521e-06	1.44905e-22	1.74071e-28	0.000149437	7.76498e-11	1.53824e-06	1.03582e-57	4.45673e-34	1.19579e-15	0.460923	3.39727e-19	3.89388e-26	2.4487e-07	1.93686e-05	3.29147e-09	1.74838e-13	4.18689e-26	0.00549183
CDH6|1004	0.00242815	1.65456e-17	0.000108692	2.41938e-07	3.04619e-09	0.333472	4.3053e-07	8.10624e-10	2.8508e-27	2.43459e-22	2.2451e-09	0.772408	2.41937e-14	1.33446e-15	0.00147658	0.0135874	1.03689e-06	2.97319e-06	9.78877e-28	0.148286
CDHR3|222256	0.000152039	5.93796e-09	0.389598	3.77134e-07	4.87997e-08	0.00361885	0.00532563	1.99446e-08	2.70625e-19	1.0188e-21	0.00772127	8.67102e-07	8.26204e-14	6.45066e-21	0.0693093	0.0627768	0.0023397	7.61465e-06	7.77361e-29	0.0449189
CDK16|5127	1.23725e-05	1.45121e-33	5.13287e-08	0.00233072	4.45583e-05	0.00747051	0.798714	2.27937e-10	4.50305e-06	5.00366e-10	0.263962	1.31336e-18	1.8688e-19	7.94659e-26	3.77503e-09	0.00778883	9.71926e-05	5.83455e-07	5.45008e-20	1.16167e-11
CDK1|983	7.56937e-09	3.50625e-59	2.22504e-07	1.97497e-20	8.88435e-24	2.13765e-05	5.0083e-17	0.149447	4.9486e-08	7.8811e-12	0.123781	1.87098e-24	4.74656e-27	1.35741e-29	3.19682e-08	0.000647995	2.54109e-14	1.7091e-20	0.000155619	4.30239e-12
CDK2AP1|8099	0.00100623	0.000471258	0.000175091	1.53551e-06	8.1435e-06	0.00492209	0.0047078	0.0210817	3.65517e-09	1.32005e-08	0.000910625	0.000123036	3.27776e-10	5.38747e-26	0.508528	0.895323	0.0309135	0.000243333	2.85203e-17	0.0306646
CDK2|1017	3.77058e-06	2.08227e-25	0.00014962	2.06956e-21	2.2364e-26	5.24954e-05	1.7475e-16	0.00168102	1.10956e-21	3.75354e-17	2.21893e-09	0.0233928	8.9767e-08	2.67596e-24	0.875683	3.55213e-05	7.01763e-12	1.12525e-16	4.09941e-05	9.52938e-06
CDK4|1019	1.5832e-07	1.83023e-28	3.15063e-06	1.8416e-21	5.13393e-26	4.09215e-05	2.16686e-15	0.000226747	1.05411e-12	6.99567e-07	1.87094e-06	1.09042e-13	4.45981e-22	8.22835e-29	5.13851e-11	7.37258e-05	5.43382e-08	4.5902e-12	2.07717e-12	0.000806528
CDK5R1|8851	0.00308559	1.55907e-28	0.000108692	0.000291124	2.39677e-05	0.0198478	0.000209206	1.36421e-08	5.50296e-39	2.89536e-22	8.05404e-10	1.70813e-11	2.26533e-19	2.47224e-27	1.78107e-15	0.058677	0.281666	0.0160698	0.167107	0.143341
CDK5R2|8941	0.0156175	7.43498e-12	0.000400927	3.47972e-13	1.26367e-16	0.0289606	6.58296e-05	0.0393225	2.78838e-10	1.3018e-05	2.88522e-07	0.00393573	4.91213e-14	4.48095e-19	0.00232779	0.000437841	0.000996905	4.16716e-05	0.76486	5.71537e-05
CDK5RAP1|51654	3.80652e-06	1.00597e-17	0.0739109	5.44719e-20	1.12914e-25	0.000676655	1.79447e-07	3.53463e-07	0.0324148	0.153846	4.76936e-06	3.09427e-18	2.18234e-21	1.36342e-14	4.39638e-06	1.93686e-05	4.30495e-12	1.28866e-15	1.79812e-05	5.72513e-08
CDK5RAP3|80279	0.000228724	6.86074e-05	0.0162233	8.64629e-12	1.38847e-14	0.564028	0.160676	4.3734e-08	6.60809e-20	9.24848e-17	5.85575e-13	8.64573e-15	8.66028e-18	4.06311e-10	3.66766e-11	0.000626786	5.51935e-06	0.00029854	0.0143324	0.000601966
CDK5|1020	5.27082e-08	4.20545e-53	0.000274495	6.74551e-17	1.87281e-20	0.00407178	0.00198864	0.232678	4.01026e-12	3.14686e-05	2.75146e-12	1.53227e-17	6.44007e-17	1.43013e-18	1.14031e-08	0.000236963	0.107037	0.0151098	2.6496e-07	2.63002e-10
CDK7|1022	7.00877e-05	3.03195e-28	4.93505e-07	1.26635e-17	2.60627e-20	0.0193646	0.00476142	0.949501	1.4291e-28	3.19655e-19	9.49288e-11	5.28022e-11	2.83167e-16	4.43371e-12	4.55745e-10	0.00114425	0.00286447	9.73887e-05	5.67687e-18	1.52339e-08
CDKAL1|54901	0.0146002	0.00602453	0.0114705	1.07656e-09	1.9355e-12	0.31245	0.286727	2.27937e-10	0.00449106	0.0108469	0.00229307	8.17833e-10	7.25253e-07	0.000800361	2.15006e-06	0.00213155	9.64813e-06	5.85694e-06	1.0335e-05	0.243466
CDKL1|8814	1.17918e-08	1.88846e-12	0.00678544	2.45671e-22	3.98014e-28	0.348096	0.178322	1.44183e-07	4.62257e-56	3.28548e-32	2.49603e-15	0.279478	1.30729e-23	5.04196e-28	9.18549e-15	1.93686e-05	0.459567	0.891714	3.84674e-21	5.5174e-11
CDKL2|8999	0.294366	5.33499e-26	0.000815188	1.66059e-15	4.14029e-20	0.187695	0.0460768	0.00408897	3.99247e-27	1.63167e-27	0.269737	1.93634e-08	2.83263e-09	5.46546e-29	1.12796e-10	2.38368e-05	0.026408	0.0078594	0.0431509	0.354758
CDKL3|51265	0.00252976	2.10165e-06	0.0573165	0.000523183	0.00257312	0.0851995	0.425996	2.50298e-08	7.72779e-10	2.94901e-16	0.00127884	4.59843e-06	8.29614e-07	1.02421e-08	0.00210593	0.548137	0.0553341	0.00868874	2.41781e-19	0.000267066
CDKN1A|1026	0.000283616	0.000863146	0.347912	2.20218e-16	1.37206e-20	0.229691	0.481779	0.568006	8.36626e-22	4.17675e-13	1.97608e-11	0.00024582	8.77897e-08	1.51776e-05	0.000686959	0.000120228	3.19063e-09	4.22993e-09	9.46024e-13	0.872703
CDKN1C|1028	1.80501e-05	4.87227e-54	0.957545	0.0287281	0.023977	0.000932948	0.372245	2.25724e-11	8.87484e-49	7.83373e-25	2.21473e-14	2.19393e-05	4.02263e-19	8.5928e-21	1.06055e-13	0.38204	5.76279e-06	3.37152e-09	9.57289e-06	0.000368979
CDKN2AIPNL|91368	0.0296136	2.50141e-08	0.000175091	6.19496e-06	2.29705e-05	0.455717	0.302884	4.73312e-06	0.0108251	0.27731	0.0100401	5.0169e-18	1.15041e-09	6.63992e-15	5.2441e-09	0.642217	0.0476298	0.176543	3.23029e-06	1.69964e-07
CDKN2AIP|55602	8.55051e-07	5.82088e-19	0.0695007	0.842764	0.335813	0.213293	1.37389e-11	2.10504e-09	3.40039e-49	8.15461e-28	1.16946e-12	2.36069e-07	2.82298e-06	0.00535307	4.22397e-17	0.143815	0.00767329	0.00220114	1.54327e-14	0.00620563
CDKN2A|1029	0.00732381	4.28055e-29	3.77693e-05	5.72565e-11	9.23811e-14	0.257518	0.00209197	2.18294e-10	4.97498e-67	6.22354e-39	1.25569e-16	4.87199e-22	7.6377e-12	1.03587e-07	1.5642e-11	0.00213155	0.000115233	6.107e-05	1.23838e-22	4.94843e-11
CDKN2BAS|100048912	0.00205563	5.20279e-37	0.000399799	1.75828e-22	2.92826e-28	0.100275	6.46831e-10	5.09834e-06	3.92968e-51	2.52268e-37	1.30938e-10	5.65562e-21	0.55471	0.00718051	0.0076879	1.93686e-05	0.781616	0.282318	2.51772e-15	0.000518886
CDKN3|1033	1.56197e-06	3.22818e-58	4.93505e-07	4.86716e-15	8.86874e-17	1.98779e-05	1.01493e-19	7.58488e-08	2.45019e-47	1.58013e-29	8.24408e-13	2.50074e-25	4.71645e-27	2.04591e-29	1.1209e-14	0.011455	1.14423e-10	8.27638e-17	0.000444589	1.20811e-11
CDNF|441549	0.0285385	9.24368e-48	5.13287e-08	0.136625	0.0620236	0.0309043	1.12455e-16	2.85529e-11	1.58374e-17	7.32019e-05	4.11354e-07	8.9433e-17	0.838939	2.18019e-05	0.0216789	0.218388	0.00286447	9.33543e-05	3.43783e-17	9.88149e-05
CDO1|1036	5.71726e-08	6.49721e-57	5.13287e-08	1.49857e-12	1.23563e-15	0.00287747	1.22573e-11	2.25382e-11	3.55397e-45	3.75963e-33	7.21546e-06	4.3813e-14	3.66877e-31	1.35069e-27	0.00011381	0.000453418	2.61121e-07	4.32944e-10	0.237583	4.19469e-12
CDON|50937	6.4362e-07	3.17926e-19	0.0886923	0.0147967	0.00170628	0.0160716	6.41351e-11	0.0358625	3.68727e-20	4.75597e-30	0.80626	0.834886	1.42545e-14	2.98999e-12	0.333457	0.0111285	0.029333	0.00107982	4.01218e-24	4.45353e-10
CDR2L|30850	0.000652848	1.45488e-18	1.36703e-06	1.34769e-12	1.53596e-14	0.964197	3.16085e-09	1.53824e-06	0.196953	4.45574e-05	3.66339e-09	0.404285	0.0279857	0.0699809	2.20475e-07	0.0143693	0.0221593	0.0622787	3.90414e-19	0.0168491
CDSN|1041	0.0562596	7.0425e-06	7.91288e-05	0.0375485	0.0488564	0.0103021	1.69644e-05	0.267967	2.02763e-36	8.11901e-25	4.21173e-12	0.044348	0.0314044	0.3037	1.21462e-05	0.971107	0.00654299	5.15109e-05	1.75891e-16	0.00363547
CDT1|81620	3.44698e-08	6.95101e-47	5.13287e-08	1.11867e-16	2.48295e-19	2.13765e-05	1.86271e-16	2.00079e-10	6.57484e-62	9.07133e-35	8.39825e-17	1.56996e-23	1.70659e-29	1.35741e-29	4.90116e-08	0.000746996	9.03989e-10	1.35971e-15	4.9497e-22	2.94606e-12
CDX1|1044	0.00884664	9.0855e-10	0.000164956	1.66656e-11	1.95086e-12	8.32426e-05	3.3461e-16	0.000251095	0.70872	5.35571e-05	0.000108876	1.76413e-06	6.06466e-14	3.30705e-17	0.0841235	0.0533759	0.0200802	0.000147465	0.560435	0.10152
CEACAM6|4680	0.246438	1.07898e-16	0.000274495	0.000387172	4.76394e-07	0.0221819	5.16021e-14	0.0324256	0.255115	0.247259	0.929284	7.93334e-09	1.29755e-06	1.0628e-21	5.41018e-05	0.00052278	0.00298905	0.00023952	3.72288e-13	0.000152684
CEBPG|1054	0.0650538	0.131322	0.00663814	0.00241275	0.0100184	0.0273207	0.451623	7.40357e-06	2.03146e-17	9.78223e-10	5.89741e-06	0.00421283	0.233341	4.75855e-21	0.0111842	0.772373	0.00257362	0.00011731	2.51193e-07	0.000707693
CELF1|10658	0.0179862	0.604106	0.00960774	0.00139003	0.000565029	0.0749881	0.00601972	0.0351098	0.000411996	1.9395e-05	0.047559	0.000237935	4.07992e-06	1.45865e-08	0.028657	0.279379	0.0785238	0.0113238	4.44223e-13	0.960015
CELF2|10659	6.45046e-09	6.28588e-49	0.207576	0.000379581	4.63919e-06	0.00063635	1.71218e-06	2.54866e-06	4.65447e-23	1.11495e-17	0.00188384	4.36635e-05	1.08721e-26	1.53431e-29	1.89903e-13	0.00494179	1.18292e-05	4.84786e-09	0.00251543	5.66365e-10
CELF3|11189	0.3271	2.25129e-19	0.180023	2.83103e-11	1.45357e-12	0.00143479	0.00963739	4.20174e-09	5.85693e-22	3.3294e-09	6.31406e-10	2.79604e-06	0.0283801	0.0206733	0.023402	0.0164895	1.96413e-07	1.11318e-10	9.00628e-07	0.401372
CELSR3|1951	3.77168e-07	4.48686e-33	0.00496857	8.56278e-20	7.46294e-26	0.00310299	1.03138e-14	6.59893e-05	1.75664e-33	8.66317e-18	9.9603e-15	2.13688e-23	1.66523e-30	3.43486e-23	7.84989e-13	1.93686e-05	8.09784e-14	1.78727e-16	4.03673e-07	2.40043e-07
CEND1|51286	7.68597e-06	4.36298e-25	0.000315795	5.85128e-17	3.16392e-21	0.46376	1.42383e-10	4.38426e-11	4.59384e-21	3.68019e-19	4.28506e-07	1.59853e-12	9.69175e-06	4.60105e-09	8.06277e-13	9.7145e-05	0.000137208	0.00126149	0.69928	0.10152
CENPA|1058	1.09832e-08	2.57432e-54	2.35506e-05	1.08887e-19	3.29522e-23	1.98779e-05	1.56478e-20	6.24792e-07	2.12458e-54	1.00778e-31	2.57218e-15	9.14039e-24	1.1605e-29	1.35741e-29	7.03741e-18	0.00052278	9.19181e-13	2.34546e-19	8.01575e-05	2.73863e-12
CENPE|1062	1.53014e-07	7.68693e-52	5.13287e-08	1.20949e-19	3.07343e-23	2.04959e-05	2.62449e-14	2.25797e-07	8.8294e-40	9.45956e-29	5.96996e-07	6.19136e-24	2.30969e-28	1.35741e-29	1.54436e-10	0.000264319	2.17254e-15	2.37013e-21	0.512177	2.67646e-11
CENPF|1063	5.57944e-07	2.98097e-57	5.13287e-08	6.6458e-20	5.63753e-24	1.98779e-05	1.45679e-14	9.54435e-08	7.22111e-47	5.52685e-30	4.92913e-12	5.99409e-25	1.49753e-31	1.43781e-29	7.09628e-15	0.000124438	1.07381e-15	8.42074e-22	3.5815e-07	4.30239e-12
CENPH|64946	6.40722e-08	4.52193e-34	8.3744e-08	1.05972e-19	7.72281e-24	5.40362e-05	1.19392e-10	0.0322064	2.44543e-51	9.89608e-32	6.60346e-16	6.12558e-22	5.31471e-25	1.35741e-29	0.0251379	0.000128713	7.30555e-11	4.43756e-16	4.19582e-09	5.66365e-10
CENPI|2491	2.7333e-07	5.80278e-42	2.35506e-05	3.32842e-19	2.42864e-23	2.17545e-05	5.67264e-17	0.0270475	6.10062e-31	1.26561e-23	9.68851e-10	4.96939e-20	1.75021e-27	1.37285e-29	0.00509468	0.000107605	3.99339e-14	3.72366e-20	0.0381951	2.47467e-10
CENPJ|55835	0.107318	0.0303348	8.75153e-06	1.52821e-15	5.62308e-20	0.000722572	7.56227e-08	0.000178377	1.68525e-13	2.33614e-16	0.00707206	3.11142e-17	3.30983e-08	1.75962e-18	3.87345e-05	9.40074e-05	9.5324e-06	2.99971e-09	2.96088e-23	0.00147249
CENPK|64105	1.16849e-07	1.06979e-45	4.93505e-07	8.93739e-13	2.21402e-13	5.82193e-05	8.19679e-10	0.0875255	4.4984e-47	2.42048e-32	1.62084e-13	1.15105e-19	4.44791e-27	1.41414e-28	0.00545361	0.0786215	7.29457e-12	5.6568e-17	4.8412e-15	5.06498e-10
CENPL|91687	3.73443e-08	1.81181e-54	5.13287e-08	5.89716e-13	7.78664e-15	1.98779e-05	9.25798e-19	0.000626854	3.59505e-05	3.71536e-06	0.751322	1.17695e-24	1.23666e-28	1.72446e-29	0.00501182	0.00732527	1.2967e-14	6.59049e-21	0.0186422	4.14776e-12
CENPM|79019	2.50073e-07	5.26057e-56	5.13287e-08	0.000529927	0.00266503	2.92167e-05	2.38717e-12	8.69899e-11	6.01298e-54	1.43366e-33	5.9393e-13	2.55258e-23	5.755e-22	2.10439e-29	2.1706e-17	0.888479	0.000383607	2.29871e-07	2.38155e-11	3.96852e-11
CENPN|55839	5.73154e-05	1.78801e-30	0.598864	1.87416e-20	2.75887e-24	2.88941e-05	1.26357e-16	3.00837e-10	0.000126063	0.0130739	0.517007	4.50039e-05	2.21866e-17	4.22167e-29	1.5642e-11	0.000212634	3.70747e-12	5.4192e-18	0.591835	5.76878e-12
CENPO|79172	5.12686e-07	5.05394e-41	5.13287e-08	1.58883e-17	7.59396e-21	3.95069e-05	3.60237e-21	0.00715604	0.140431	0.58279	0.245553	2.53712e-11	5.10842e-22	4.32239e-29	1.25121e-10	0.000220881	2.49521e-14	7.96181e-20	8.49397e-05	7.13364e-11
CENPP|401541	0.000201331	7.16713e-37	0.0149024	5.96604e-19	2.71797e-23	0.000507349	0.589954	1.10393e-05	1.74926e-32	4.21292e-29	0.00296137	1.62511e-16	3.22748e-07	1.03765e-25	0.00163852	7.37258e-05	5.5145e-10	8.18946e-14	1.38863e-05	0.0146394
CENPQ|55166	0.000186096	0.000622744	0.000926918	9.44197e-16	3.08773e-16	5.35514e-05	9.06291e-11	0.203994	0.178702	0.0306288	0.373777	4.46385e-11	0.000635633	3.08312e-20	5.09911e-08	0.040049	3.84712e-09	4.88179e-14	0.000273475	0.271091
CENPT|80152	0.00089753	1.55038e-08	0.00118755	5.32092e-07	3.12189e-08	0.703165	4.68997e-05	0.0753564	5.65331e-26	1.02166e-24	2.09374e-08	4.49139e-15	0.000343735	4.28873e-05	0.00279593	0.0266218	0.426598	0.41108	4.29019e-11	0.794008
CENPW|387103	0.000119051	8.24685e-19	1.36703e-06	2.42675e-16	6.67294e-17	1.98779e-05	1.87798e-09	0.164386	4.03192e-25	2.47887e-13	9.902e-12	1.86586e-23	2.02374e-15	1.86823e-29	0.656472	0.0419777	3.06405e-08	3.96976e-14	4.27839e-05	3.16239e-09
CEP110|11064	0.872687	1.10239e-08	0.000926918	1.39373e-09	1.85358e-11	0.177969	5.47832e-07	4.22821e-05	0.000578171	6.85815e-08	0.596314	0.278608	0.00319431	0.00125272	1.96692e-07	0.00961451	8.04612e-05	2.3279e-05	0.681686	0.0387362
CEP135|9662	0.00126288	0.00215621	1.39864e-05	1.23704e-12	3.26769e-11	0.000310563	1.87978e-08	1.45738e-10	0.000345243	0.345386	3.57935e-09	0.0237663	0.0105726	0.00144291	0.0127693	0.676664	3.75976e-12	4.99064e-16	4.34331e-06	4.56094e-05
CEP152|22995	3.98214e-06	2.75558e-07	4.15837e-06	1.99308e-08	1.45746e-10	0.00296205	4.41843e-05	1.7457e-10	9.57821e-09	3.90421e-07	0.346349	1.51737e-14	3.61015e-06	5.80596e-20	0.00126314	0.00670061	1.16185e-09	7.32603e-12	1.12161e-17	0.00519098
CEP164|22897	0.638477	0.000228886	9.17837e-05	1.30246e-16	7.76165e-21	0.0384755	4.56531e-07	0.00481373	3.11301e-09	1.89166e-10	0.0112263	9.56961e-12	0.0193036	0.209358	0.878095	9.05995e-05	0.000819335	2.06234e-05	0.170387	0.00600221
CEP250|11190	0.000140391	2.31061e-26	2.22504e-07	1.74362e-14	2.87324e-19	0.00426767	1.10568e-07	0.000117233	5.22653e-40	2.81316e-25	1.8175e-09	1.55352e-22	7.66586e-15	3.29254e-15	0.922346	4.57522e-05	1.751e-05	5.99464e-08	0.286994	2.92972e-06
CEP290|80184	0.815126	0.000855675	7.08176e-07	5.68413e-12	1.4559e-13	0.105507	3.17799e-09	0.412296	1.43731e-13	2.41291e-08	1.09397e-06	2.35876e-11	0.557795	0.596791	0.00930127	0.013205	0.000296029	0.0298369	1.14209e-15	1.85323e-06
CEP55|55165	1.76561e-07	8.64593e-58	5.13287e-08	6.40117e-21	5.1996e-25	1.98779e-05	1.25089e-20	4.90694e-05	1.32323e-53	5.63831e-33	2.57218e-15	1.36411e-21	1.32189e-30	1.35741e-29	8.64028e-13	0.000133151	1.63441e-15	6.29954e-22	1.90193e-05	2.84718e-12
CEP72|55722	6.65517e-06	4.53517e-11	7.08176e-07	9.1029e-22	1.39863e-27	3.68848e-05	2.16509e-13	0.803002	8.51026e-05	0.000714227	0.00287018	6.27331e-17	4.51755e-27	6.65476e-27	1.88792e-05	1.93686e-05	1.12637e-12	4.20807e-18	1.10243e-06	3.25428e-07
CEP76|79959	0.000311054	0.0063619	0.740556	0.00015589	0.000598276	0.165827	0.628464	0.000454042	3.18578e-31	3.41791e-22	3.41206e-06	0.00480746	3.50993e-12	5.6845e-24	0.0120116	0.861768	1.32316e-06	1.14202e-06	0.664847	2.42061e-06
CEP78|84131	0.00239818	1.80797e-08	1	5.92267e-18	3.64005e-21	0.00122795	7.18851e-10	2.06506e-07	8.85646e-31	1.0129e-25	1.18323e-09	0.000254239	6.09027e-07	9.19438e-20	0.734699	0.000803472	7.18465e-11	3.79795e-14	3.05771e-07	0.00186343
CEP97|79598	0.950792	0.00722109	0.00190161	0.00132435	0.0096213	0.0154438	2.04566e-06	0.00267976	2.07768e-14	9.92616e-14	0.000231095	0.168349	0.00999082	1.86279e-16	0.00149988	0.68998	0.00310037	0.000104907	4.07241e-07	0.678263
CERK|64781	9.03628e-05	1.71061e-08	0.0739109	3.14539e-15	1.05377e-17	0.0146219	0.36351	3.98451e-08	1.54829e-19	6.28023e-05	8.02284e-13	0.000853678	0.34451	0.000123783	1.00104e-15	0.00179731	0.000397233	6.94502e-06	3.37372e-05	1.16319e-05
CES1|1066	2.28426e-08	5.05149e-53	5.13287e-08	1.29234e-08	7.33229e-09	0.148853	1.3481e-08	4.6013e-07	1.55944e-16	1.76126e-12	0.0277706	0.00026275	1.50886e-22	0.00033848	2.12235e-11	0.065739	3.72596e-07	2.56043e-07	1.78036e-07	3.61448e-08
CES2|8824	0.0197385	3.47981e-40	1.80535e-06	1.6974e-20	6.01833e-25	0.642062	2.04644e-08	0.0151763	2.64426e-06	5.47009e-07	0.454749	0.000170579	1.69654e-08	0.00370955	4.901e-07	9.05995e-05	0.00260732	0.0120342	9.11894e-10	1.02351e-06
CES4|51716	5.59724e-08	7.64772e-44	2.34954e-05	3.79562e-06	5.08541e-07	0.770416	1.51075e-05	8.40722e-05	1.67472e-08	4.2991e-06	0.168191	0.00923366	3.99287e-20	0.000726989	8.12715e-09	0.040049	0.0667979	0.0737683	0.000211927	6.84181e-08
CFB|629	0.424496	3.43471e-22	5.13287e-08	2.16199e-07	1.12862e-10	0.176525	0.516243	3.45045e-11	4.0061e-20	5.87718e-14	3.68887e-10	2.28655e-10	3.1093e-15	0.196565	0.516826	0.000236963	0.0185569	0.00333047	7.43893e-06	0.000263325
CFD|1675	5.01437e-10	2.97767e-46	0.375819	1.26469e-21	2.73482e-27	4.86668e-05	1.18471e-14	1.45377e-05	4.1161e-12	1.93164e-13	0.000325777	4.55657e-09	4.3895e-29	4.58814e-29	0.000471819	1.93686e-05	1.92433e-15	2.02889e-20	3.01593e-25	4.70033e-05
CFL1|1072	3.50634e-07	2.73014e-47	8.3744e-08	9.45529e-11	3.98578e-10	9.26137e-05	3.72772e-11	0.00245926	5.5218e-15	1.24109e-07	3.92819e-09	3.76825e-12	8.90573e-07	1.33988e-06	1.17734e-06	0.3555	0.395485	0.437107	1.61303e-11	1.1779e-07
CFL2|1073	1.70607e-07	1.72385e-57	5.13287e-08	3.06019e-15	5.4607e-19	0.00324948	0.00122293	2.0864e-08	1.02982e-06	0.00283318	4.67998e-11	4.44832e-20	6.10658e-27	6.34345e-29	5.05213e-18	6.42812e-05	1.12692e-05	3.69619e-08	4.93228e-15	2.38748e-12
CFP|5199	3.52847e-07	1.07455e-15	1.36703e-06	6.6458e-20	2.47659e-24	0.216761	6.72267e-08	0.0698629	8.04435e-17	1.09659e-19	0.0458583	1.89647e-25	7.59363e-30	9.27844e-29	0.959551	7.63793e-05	6.67853e-08	8.68936e-08	0.235953	0.199016
CG030|116828	0.00120979	5.44152e-21	0.00133735	7.67447e-05	9.09357e-08	0.436673	0.0195164	0.0470098	5.62574e-32	3.3899e-26	3.30459e-05	9.36506e-05	0.556777	0.127383	0.028629	0.000721328	2.96462e-05	0.0013845	0.333708	5.96388e-07
CGB5|93659	3.66203e-05	0.179379	0.127125	7.36509e-06	1.69768e-07	0.000717647	1.62677e-13	0.630048	0.0561201	0.0114528	0.585167	0.0194047	1.36187e-07	1.49434e-12	0.0245046	0.0150355	8.59552e-06	3.41931e-09	6.64341e-05	0.00196276
CGB7|94027	0.0104545	5.23884e-29	0.000217993	0.013389	0.00116432	0.0065704	1.85689e-09	0.171034	1.17365e-08	2.08351e-14	0.704584	0.00229138	0.00562925	1.40197e-20	5.49045e-09	0.0390452	0.0184083	0.000198516	1.24552e-05	0.748973
CGGBP1|8545	0.56723	6.44823e-09	0.632638	0.0159754	0.010368	0.025613	1.84745e-07	0.0366317	2.23567e-27	2.7435e-23	1.57866e-05	0.0391939	1.43504e-07	1.01273e-13	2.0203e-06	0.0672272	0.73347	0.366581	1.57338e-12	7.07769e-09
CGNL1|84952	5.50559e-09	3.27047e-14	5.3502e-06	0.0112476	0.00467664	5.35514e-05	3.98321e-20	0.000975503	4.4697e-53	2.02031e-36	4.86555e-17	0.000954965	8.08967e-32	1.35741e-29	0.0198516	0.13299	2.35389e-08	2.891e-13	7.59458e-16	1.75818e-10
CGN|57530	0.0439118	1.28044e-13	0.886019	1.02682e-15	4.67062e-16	0.980048	7.69092e-13	2.4684e-07	2.33116e-62	2.39567e-37	4.17671e-16	0.0358706	0.465819	6.25564e-26	0.156268	0.0803813	0.00931095	0.0265583	0.00280198	3.66163e-09
CGREF1|10669	0.00330376	1.5784e-07	0.0786263	2.53675e-20	5.34938e-26	0.41216	8.11474e-06	2.01027e-09	3.81597e-30	1.81834e-30	3.34763e-06	1.70761e-08	4.01578e-24	6.39966e-23	8.0934e-21	1.93686e-05	0.00899438	0.010204	0.000344693	0.15535
CGRRF1|10668	2.72599e-08	5.607e-27	0.722491	1.05972e-19	6.07798e-25	0.0183593	0.000131327	0.0010057	2.7108e-40	2.92356e-24	1.67389e-12	0.10204	4.82074e-09	6.02311e-16	3.98564e-06	2.42963e-05	4.01e-05	7.18107e-07	9.14205e-10	5.17949e-10
CH25H|9023	9.17128e-08	5.4912e-18	0.197884	0.477545	0.396172	0.0758352	3.70131e-14	3.17178e-08	2.39667e-23	3.07246e-09	3.00637e-09	1.18058e-08	0.000105422	7.2361e-13	0.00307525	0.6492	9.82817e-06	1.19501e-06	0.00731489	9.3718e-05
CHAC1|79094	1.71236e-07	3.96955e-11	0.404139	7.62241e-14	5.83058e-18	0.513356	1.77654e-05	0.037412	1.15895e-39	5.10216e-26	2.33265e-14	0.388574	6.70362e-13	9.86003e-19	0.158344	0.000103833	0.0266636	0.0154778	0.20916	2.38105e-06
CHADL|150356	0.237405	7.76201e-06	0.419148	3.56784e-07	6.62773e-10	0.000667565	1.27527e-09	0.00644639	4.09244e-16	3.45999e-14	0.00217813	0.891793	7.04268e-05	2.08649e-06	0.0255326	0.00269099	2.394e-11	6.28063e-15	4.41839e-05	0.188157
CHAD|1101	0.0880894	0.703536	5.13287e-08	4.35969e-21	1.80514e-25	0.0203095	3.1343e-11	0.000349145	0.000137658	0.719169	1.07395e-05	0.000143094	0.0131775	0.000840793	8.1114e-11	8.44246e-05	8.4641e-07	1.35686e-08	0.000748536	0.159604
CHAF1A|10036	3.39046e-07	7.52076e-37	5.13287e-08	1.33198e-15	9.05902e-18	2.74255e-05	4.34342e-13	1.6717e-10	1.99015e-43	8.09564e-28	1.29977e-07	6.12558e-22	1.20797e-19	2.5708e-28	1.41917e-05	0.00383722	1.72841e-11	3.15379e-17	1.14448e-08	7.89884e-12
CHAF1B|8208	6.83143e-08	3.35371e-37	8.3744e-08	2.08758e-19	2.4858e-23	3.81384e-05	1.29339e-08	0.00132351	0.804251	0.85355	0.295013	1.01726e-19	1.06303e-31	1.35741e-29	5.26824e-05	0.000107605	3.33871e-12	9.69689e-18	4.33877e-18	5.62127e-11
CHCHD10|400916	0.523809	5.10181e-08	3.77693e-05	5.88055e-19	7.17665e-23	0.0417882	3.11128e-08	3.92808e-11	0.0482011	2.50327e-09	0.00632348	0.00493275	2.94781e-07	2.51202e-08	0.668429	0.000138103	3.79523e-06	1.45788e-07	2.98258e-11	0.000635267
CHCHD2|51142	0.000309065	1.09732e-31	0.957545	6.38443e-10	6.48121e-12	0.0176262	0.0163878	0.0192353	0.00756244	0.440046	7.0852e-06	0.0310154	3.29299e-12	8.99559e-18	0.361703	0.00613068	0.0883528	0.0138092	0.73468	1.24545e-08
CHCHD8|51287	5.04058e-05	5.81199e-34	0.0191132	9.1675e-07	4.21323e-07	0.0063877	0.464305	0.00206571	1.12567e-06	1.40771e-09	0.138556	0.000445191	2.85542e-22	3.72312e-19	1.04151e-13	0.200134	0.0540331	0.00293186	0.195378	1.19644e-08
CHD4|1108	0.422474	1.52126e-28	3.15063e-06	8.23645e-11	1.87155e-12	0.755155	0.000107793	0.00206571	1.90637e-11	7.81306e-16	0.00393422	3.71938e-07	4.20033e-09	1.31757e-07	0.00215141	0.0221522	0.000317397	0.00186328	6.46288e-23	0.00205621
CHD5|26038	7.07975e-09	0.00185189	0.262038	2.61859e-09	1.46491e-11	0.00757516	0.265266	0.222769	4.37983e-37	4.32862e-32	2.78025e-08	0.251198	6.13047e-12	9.81265e-10	1.30043e-12	0.00450498	0.00251598	2.84065e-05	1.33266e-08	3.97927e-05
CHD7|55636	0.00104438	0.0743072	0.00729732	1.60521e-18	6.91448e-24	0.0189744	0.376056	0.665374	0.000739401	4.51267e-09	0.144318	0.000519768	2.6919e-06	0.00352358	0.367718	2.32779e-05	7.97462e-12	3.31604e-13	6.10136e-16	6.9402e-09
CHD9|80205	2.51801e-05	1.23076e-38	0.530713	6.45281e-10	9.99138e-13	0.0734291	0.00169836	0.002127	6.02494e-06	0.000260026	0.00252832	9.98401e-05	6.50254e-08	1.28617e-10	6.81881e-13	0.00179731	0.0730676	0.0374921	3.33747e-05	2.27294e-11
CHEK1|1111	2.53495e-07	4.85692e-38	5.13287e-08	9.73951e-20	1.86368e-23	1.98779e-05	9.94515e-18	0.000759276	2.54946e-15	4.1502e-11	6.51723e-05	3.00403e-17	3.30222e-29	1.35741e-29	0.0737859	0.000245266	9.29549e-15	5.23652e-21	1.71973e-05	1.12027e-11
CHEK2|11200	6.54341e-06	9.28839e-24	0.217549	6.947e-17	2.32219e-20	1.98779e-05	4.85418e-11	0.00308738	4.05758e-42	1.13631e-26	1.94607e-16	7.21556e-09	1.10661e-25	1.72446e-29	7.78626e-06	0.000469426	1.24433e-11	8.44082e-18	1.65453e-06	1.51643e-11
CHERP|10523	0.00392534	1.24696e-18	0.179404	9.39728e-13	1.10402e-15	0.00185836	0.0177841	9.83928e-10	0.00180095	0.0057001	0.556547	0.107518	1.03437e-05	1.90643e-14	3.19701e-12	0.000339959	6.35497e-06	6.00674e-09	0.665913	0.00156762
CHFR|55743	0.00109142	3.62004e-25	0.00169629	3.21472e-12	2.79146e-14	0.388304	0.53301	0.00507496	2.64861e-52	5.19483e-35	1.02184e-15	1.92497e-05	8.24001e-05	0.0322499	7.87847e-09	0.011455	0.000281283	0.000271293	0.013817	2.98258e-05
CHGA|1113	0.000501576	1.08302e-17	0.268249	2.52859e-22	4.55339e-28	0.0003603	0.204576	6.34377e-10	4.23486e-50	1.69663e-30	1.5855e-11	3.05203e-10	1.83013e-05	0.0291149	0.241515	1.93686e-05	4.10617e-07	6.76848e-11	6.98116e-07	0.0449189
CHGB|1114	0.00124363	5.09007e-10	0.000767532	5.44719e-20	4.42621e-25	0.00179	0.443967	5.02312e-07	2.23784e-55	1.79571e-37	6.50473e-11	0.460923	0.0248655	1.25544e-08	3.63221e-09	2.32779e-05	8.01154e-07	8.43796e-10	0.309356	4.4872e-05
CHI3L1|1116	0.0103477	2.63451e-08	0.00877087	3.0433e-14	1.56713e-18	0.00477662	0.538042	0.219607	2.04642e-05	0.0132267	8.89928e-05	0.408229	0.00179384	0.204544	6.78794e-07	7.63793e-05	7.78607e-09	1.58252e-11	1.93285e-15	0.000795883
CHIC1|53344	1.03082e-06	5.07783e-13	8.75153e-06	0.362844	0.0471353	0.247534	0.936067	1.50177e-08	7.18621e-10	1.15239e-10	8.85844e-10	2.07732e-05	5.50157e-08	5.49421e-13	1.88236e-10	0.00851579	0.0133805	0.009908	2.13707e-08	1.94345e-07
CHKB-CPT1B|386593	0.00447826	0.000136551	0.00800454	0.00117862	8.46996e-05	0.949415	0.000263651	0.760912	1.97739e-23	2.63632e-19	1.76797e-06	2.18251e-10	1.98442e-06	3.09474e-05	3.0676e-09	0.0188794	0.00144011	0.00324397	0.0518908	0.138521
CHL1|10752	0.00032802	1.00052e-58	0.466053	1.53938e-20	3.06213e-26	0.066145	1.78115e-12	0.00292011	3.02101e-22	2.59494e-37	0.0391285	2.88828e-08	0.0117776	0.736121	0.131252	1.99085e-05	2.31835e-09	7.13106e-10	0.000317525	0.606084
CHML|1122	0.0130715	2.71746e-12	9.8655e-07	5.89716e-13	1.21577e-15	0.00367329	2.02125e-09	0.784616	1.15536e-09	4.73945e-13	0.450387	9.45151e-14	2.95488e-11	2.51733e-07	1.41509e-06	0.00173809	3.94208e-13	5.25605e-15	4.453e-09	0.453108
CHMP1A|5119	0.00166378	5.22041e-12	8.75153e-06	3.86418e-09	3.29214e-09	0.147501	0.290209	0.00697311	3.71444e-12	1.42239e-07	1.03825e-10	0.0024136	1.51055e-05	3.39819e-06	0.651698	0.210988	0.0192568	0.200129	1.28327e-09	0.00268092
CHMP4A|29082	0.168718	0.000438779	0.000718573	0.0176638	0.00114083	0.67707	0.772519	0.00144784	6.59698e-16	9.07635e-13	0.00086744	0.981298	1.91778e-08	0.00211313	0.12223	0.040049	0.000130092	0.00367617	1.56475e-12	0.00147249
CHMP4C|92421	0.00014447	0.000113437	8.75153e-06	5.25637e-08	2.08877e-10	0.345703	0.000525221	0.177734	2.70074e-05	5.67731e-09	0.140633	5.73552e-05	1.31917e-18	5.24448e-13	4.74536e-13	0.00479176	0.337015	0.200129	0.00162591	3.16877e-10
CHN1|1123	0.418562	0.0150624	0.00212719	0.00190103	0.00898662	0.0221819	4.64405e-15	7.62628e-05	0.0308631	2.30876e-07	0.143802	1.41337e-05	9.26193e-09	1.53989e-10	8.13656e-07	0.737912	0.0988615	0.00618334	0.0272245	0.0204924
CHODL|140578	0.00343707	3.23769e-27	0.30823	2.12184e-20	7.76039e-26	0.477552	0.484122	3.63689e-11	1.02182e-46	1.17084e-26	7.85407e-12	0.26398	0.0100614	1.27642e-18	0.021993	1.93686e-05	3.16836e-13	5.50819e-11	3.54224e-19	0.0957133
CHORDC1|26973	0.00501655	5.6835e-08	0.632638	6.27035e-16	6.42028e-21	0.0097339	0.000168393	0.00292011	8.26489e-05	0.00421425	0.14165	0.0641598	1.04607e-15	7.20186e-24	0.000254272	3.65793e-05	1.83404e-13	4.38016e-15	1.01016e-05	0.0367556
CHPF2|54480	0.00136777	2.82903e-39	0.00328222	0.00101077	6.49124e-05	0.414641	7.73797e-12	1.7628e-05	6.46785e-40	1.75501e-25	1.27482e-13	8.07827e-06	4.9221e-28	9.00635e-12	8.11028e-10	0.0353483	0.00938391	0.00795615	7.50058e-22	7.36092e-09
CHPF|79586	7.54051e-05	5.16525e-43	0.162513	5.52647e-22	6.21638e-27	0.05465	5.07999e-10	0.979715	8.78677e-18	1.82562e-12	8.96497e-10	0.0202956	6.26758e-23	1.35421e-15	7.54638e-05	2.76225e-05	0.000446326	2.61441e-05	0.315398	0.000278732
CHPT1|56994	0.000455422	1.44481e-15	1.44172e-07	6.08952e-07	2.04713e-07	0.00519841	7.39299e-13	6.13212e-05	2.82608e-17	3.77682e-18	1.39461e-05	0.0107645	3.54814e-17	1.2089e-16	0.000330909	0.120155	0.0234811	6.19097e-05	1.61827e-20	2.00015e-10
CHP|11261	0.63036	3.44639e-07	4.56479e-05	1.89833e-20	6.40989e-25	0.00917668	6.10591e-19	0.0163207	2.85315e-34	2.05234e-34	3.75245e-05	2.76107e-17	1.11074e-11	9.7457e-20	0.929879	6.0339e-05	0.0165954	0.000231343	0.00237568	7.57051e-05
CHRAC1|54108	0.0968063	3.66185e-09	0.00602591	2.02457e-06	1.71164e-07	0.00192166	5.81021e-14	3.85703e-06	0.0440335	0.00459929	0.492827	0.000105424	0.00561053	6.452e-15	0.0365847	0.0521112	0.000309876	8.8538e-07	7.65766e-07	0.463572
CHRDL1|91851	3.70617e-09	2.87071e-59	0.595059	2.86638e-18	4.7655e-23	0.000196448	6.70936e-16	1.03172e-10	5.51043e-47	2.16448e-27	1.15581e-11	3.84733e-08	3.4529e-28	1.53431e-29	5.86226e-19	2.62334e-05	3.29143e-09	1.87955e-13	9.61184e-28	2.84718e-12
CHRD|8646	2.0316e-06	0.00127525	1.80535e-06	0.0551696	0.00782281	0.0063877	0.159035	2.13433e-11	0.0203691	0.000275631	1.67698e-05	0.752701	0.00127786	3.55191e-06	8.60175e-08	0.0642469	0.384549	0.011453	0.00849012	1.17286e-08
CHRFAM7A|89832	0.00163469	2.4537e-28	0.00113033	9.54608e-10	4.46893e-14	0.00330048	0.100625	0.81438	0.14617	0.216026	0.00141623	0.00732881	0.0141008	0.00058494	2.34361e-09	9.40074e-05	0.0157882	4.39651e-05	1.07175e-13	0.00240832
CHRM1|1128	0.115185	1.59278e-12	0.0205766	2.93793e-07	1.30741e-10	0.0218262	3.18569e-06	0.00937436	3.49427e-31	5.33299e-21	1.01713e-12	0.306585	3.3443e-31	9.81894e-27	0.0825148	0.000352755	1.12575e-05	2.14732e-07	1.36648e-15	0.00750287
CHRM3|1131	0.00310396	1.52868e-19	0.0406757	0.012101	0.0247932	0.00575633	0.230784	5.08883e-05	3.0894e-19	3.6718e-05	8.68582e-16	0.0195819	2.13006e-11	1.18893e-14	0.0820821	0.642217	0.00592248	0.000261694	9.94787e-05	0.00184135
CHRNA1|1134	2.31932e-07	5.26794e-24	0.0828467	1.72108e-14	5.13705e-19	2.0351e-05	0.642818	5.75407e-05	1.81888e-47	1.82302e-27	7.11617e-14	0.0240814	0.0124334	0.818382	0.000761186	4.71629e-05	3.0213e-14	1.06524e-19	0.00959677	1.10248e-10
CHRNA2|1135	0.48808	8.9554e-17	0.334191	0.0320588	0.00133149	0.701522	0.0436802	0.000281891	8.17104e-14	3.84405e-07	4.73283e-06	0.226222	2.62874e-32	3.087e-29	0.00299041	0.0120389	0.00711673	0.00798339	0.417362	0.0321094
CHRNA4|1137	0.00899506	0.0251947	2.20782e-05	3.38907e-14	6.61909e-17	0.00222912	0.00225386	1.66898e-11	1.0179e-46	1.12339e-20	3.08499e-17	4.58312e-07	2.23965e-23	1.67027e-05	7.99155e-08	0.000365036	0.00579351	3.8529e-05	9.38058e-20	0.040069
CHRNA5|1138	1.70855e-05	0.202141	1.73166e-05	7.98241e-13	1.7799e-13	6.46665e-05	8.10492e-09	0.00644639	9.37669e-22	5.39394e-09	3.66097e-11	0.000210926	2.01041e-26	4.52786e-28	5.68155e-06	0.0642469	2.48682e-11	4.6148e-16	0.000802742	5.48531e-05
CHRNA6|8973	0.0444061	3.26165e-45	0.00220966	6.44592e-05	9.66157e-06	0.00235707	5.14195e-08	0.5031	4.67215e-36	2.89476e-21	1.39605e-12	0.0364348	1.23625e-12	3.42324e-05	0.762472	0.109639	3.1086e-06	1.07159e-08	0.0658712	0.610918
CHRNA7|1139	0.0036207	8.189e-21	0.00220966	2.2524e-10	7.22541e-15	0.00396129	0.130108	0.838814	0.00073453	8.19581e-05	0.312651	0.261712	0.246441	7.56933e-06	9.87894e-10	6.76862e-05	0.00188978	3.82996e-06	5.80145e-13	0.00102536
CHRNB2|1141	0.0346336	2.0976e-11	7.8421e-05	3.5155e-14	6.85943e-17	0.0806869	5.16155e-07	4.07111e-05	0.0515144	1.2032e-08	9.42381e-07	7.28977e-08	0.101909	3.29254e-15	0.000114333	0.000992351	1.76153e-05	2.80924e-06	1.46671e-10	0.646602
CHST13|166012	0.115273	0.00018048	8.75153e-06	6.11705e-05	0.000115716	0.0697503	0.000120075	0.00336137	3.47669e-25	8.2441e-22	1.49697e-06	0.389857	0.361224	7.24996e-05	0.000218233	0.573907	0.000359098	0.000148382	5.38987e-08	0.000215812
CHST14|113189	0.117589	0.000231675	7.74594e-05	0.000547189	0.000241362	0.0417882	3.00821e-07	0.0288781	3.88341e-38	8.31421e-30	1.99613e-10	0.0302942	0.000121434	1.94742e-07	0.0575451	0.258139	0.356326	0.0359378	3.05983e-12	8.20018e-06
CHST1|8534	0.633528	2.05787e-22	5.46497e-05	0.00708028	0.000244748	0.000354631	8.5015e-05	2.58933e-05	0.142151	1.57841e-07	4.44487e-12	0.000111905	0.774048	0.161964	0.640078	0.0139726	1.5628e-09	3.54233e-13	0.00738482	0.0390793
CHST6|4166	0.0702415	1.03337e-18	0.000231434	8.22551e-09	1.12617e-12	0.145009	0.102354	6.31614e-08	1.64263e-25	5.20483e-16	0.000701342	1.35862e-08	7.80175e-05	0.00359539	6.24907e-12	0.000164893	0.415864	0.870718	2.86691e-17	4.45439e-06
CHST8|64377	0.192801	0.0124992	0.260587	6.98731e-19	2.04407e-24	0.00487631	1.23956e-05	0.11314	0.0828189	0.0492649	3.05962e-06	3.56896e-06	1.71655e-05	0.0107844	0.000848277	1.93686e-05	7.62705e-06	2.55259e-08	7.34944e-09	1.65651e-09
CHST9|83539	2.45193e-07	2.18614e-35	0.0191132	9.60126e-23	2.30499e-28	0.00754051	4.75813e-14	6.54665e-11	1.48417e-05	0.000296908	0.000152829	7.61166e-07	1.55368e-10	0.0061301	3.54716e-13	1.95879e-05	3.95564e-07	1.00288e-08	1.42555e-22	0.185717
CHSY1|22856	0.0235598	0.0229129	0.0105028	9.60373e-09	7.79139e-10	0.899709	0.00373592	0.0192353	2.91639e-05	3.88781e-16	0.00813238	0.000224906	2.48651e-06	0.273432	0.225106	0.0462679	8.54465e-05	0.000472529	0.615456	0.000274866
CHSY3|337876	0.207947	0.000474229	0.0327849	4.56231e-11	1.90388e-12	0.0427771	4.71506e-10	0.000306124	6.89783e-22	5.64434e-32	0.98904	9.13572e-09	7.6931e-05	7.81635e-08	0.0709808	0.0173843	1.34598e-10	3.21228e-11	0.0362366	2.14133e-07
CHTF18|63922	1.09832e-08	2.4328e-40	7.08176e-07	5.29492e-20	2.60356e-24	4.91479e-05	1.89478e-17	0.000113073	1.57368e-34	1.59913e-26	4.21239e-13	1.05795e-21	9.44424e-26	6.12103e-28	6.49509e-17	6.87519e-05	5.37981e-13	2.14745e-18	6.69234e-05	3.82761e-09
CHURC1|91612	1.99676e-06	7.77255e-27	0.227785	1.65247e-05	1.09382e-06	0.112806	0.180617	6.57612e-06	1.26739e-11	0.0144577	8.05404e-10	3.12983e-07	1.03523e-16	4.82028e-17	1.14736e-10	0.0204773	0.0900578	0.012287	0.0107517	4.5795e-07
CIAO1|9391	1.11374e-05	0.0101118	0.207576	5.29312e-12	9.77572e-17	0.237667	0.211752	6.06024e-06	4.98597e-22	3.60615e-15	0.000241997	0.0856884	7.57829e-18	3.63124e-06	0.267258	5.63057e-05	2.28217e-07	2.98779e-07	3.11442e-12	0.000228224
CIAPIN1|57019	5.99282e-05	8.47347e-06	3.77693e-05	1.39373e-09	2.79347e-10	0.0647279	0.00716744	0.0170992	0.0852586	1.21951e-11	1.71012e-11	1.17071e-05	4.72684e-09	3.34142e-12	5.06916e-05	0.0451562	0.030223	0.00321447	0.0143324	3.45763e-10
CIDEB|27141	0.0026748	0.00337266	5.13287e-08	1.48329e-17	1.15792e-21	0.296706	9.434e-07	1.02537e-08	6.15544e-08	3.1459e-16	0.359864	2.25826e-24	0.0502779	0.775935	1.82129e-07	0.000100242	5.66329e-10	1.8392e-06	3.89016e-14	5.18654e-09
CIDEC|63924	2.32234e-05	1.92124e-51	0.146434	1.18491e-14	4.30821e-19	0.06038	8.98254e-20	0.00143555	0.00106483	0.00802491	0.0015782	0.657072	0.192198	1.99023e-06	7.79211e-16	4.31333e-05	7.38166e-05	1.68048e-05	3.02932e-13	3.35136e-06
CILP2|148113	0.0473802	2.87741e-53	0.0260858	3.06512e-10	6.40276e-13	0.00162298	5.57604e-11	0.925238	8.84973e-05	0.00192997	0.0207079	0.300173	1.95087e-26	2.3443e-18	0.317947	0.00327241	3.89142e-12	2.96105e-15	1.40373e-06	2.10036e-07
CILP|8483	5.6732e-07	0.726423	0.00800454	1.08721e-16	2.02621e-21	0.00141689	3.69502e-09	2.49837e-10	1.31172e-39	4.58731e-20	4.44487e-12	1.87901e-16	1.10425e-09	0.00180579	0.0275801	5.23755e-05	0.000660399	5.95888e-07	8.23616e-08	1.12508e-08
CIRBP|1153	0.000227139	1.68998e-10	0.022409	1.65247e-05	2.03813e-08	5.07368e-05	7.54898e-07	0.154327	0.624729	0.279758	0.0439714	0.000360809	8.15071e-13	6.72052e-18	3.61311e-06	0.00161802	6.23867e-09	5.87092e-14	0.00171958	2.26841e-10
CISD2|493856	9.34047e-06	1.55845e-35	6.50738e-05	5.47267e-06	2.76478e-06	0.00960553	2.50154e-14	0.000533711	1.60598e-12	1.6319e-12	0.143802	0.12998	2.28031e-21	5.12594e-17	0.00257613	0.176486	0.00118561	4.21048e-05	5.83695e-09	4.59489e-08
CITED2|10370	0.000864147	5.75715e-24	0.000128042	2.46158e-22	3.70861e-28	0.00011228	6.62789e-13	1.74844e-06	0.00778691	0.0134966	0.215223	5.01804e-13	2.07069e-19	4.86967e-29	0.551268	1.93686e-05	3.22087e-16	9.81009e-21	4.31728e-25	6.70899e-08
CIT|11113	7.03342e-07	2.94099e-51	0.00237601	6.38404e-16	9.44782e-19	0.0510832	9.36106e-10	0.00252925	0.209269	0.0571951	5.06385e-08	0.0214357	4.74837e-09	9.83723e-07	7.53291e-10	0.00110292	4.79043e-13	8.01077e-13	1.32037e-07	6.75455e-12
CIZ1|25792	0.0824606	8.07492e-07	8.3744e-08	0.000190922	5.28792e-06	0.811902	0.000525221	1.7628e-05	3.13089e-09	2.98754e-12	0.750108	1.07651e-15	0.244225	0.0218347	0.00227061	0.0135874	0.0121882	0.0491625	0.1288	2.42061e-06
CKAP2L|150468	7.13622e-08	2.26161e-55	1.80535e-06	2.32767e-20	2.03915e-24	1.98779e-05	3.7393e-14	1.80345e-07	5.89939e-40	3.06226e-30	2.63187e-07	2.44981e-21	3.32447e-30	1.35741e-29	6.96501e-06	0.000159327	7.32926e-14	1.73926e-20	0.00102747	2.41797e-11
CKAP2|26586	2.10524e-06	1.52249e-42	3.11754e-05	6.99005e-22	3.62508e-27	1.98779e-05	8.50159e-13	0.0725728	2.71637e-11	4.67071e-14	0.571526	2.32273e-14	1.27411e-18	3.76956e-29	0.162804	2.42963e-05	2.93533e-14	1.39099e-20	0.11171	8.6736e-11
CKAP5|9793	0.00504091	5.73784e-29	7.74594e-05	9.33009e-20	2.49986e-24	6.38041e-05	1.00296e-09	3.64416e-10	0.309853	4.09088e-05	0.364745	9.1512e-13	2.65371e-21	4.90091e-25	0.265759	5.03676e-05	4.95814e-15	1.26418e-19	0.000354623	1.39169e-05
CKB|1152	2.1435e-07	0.000725671	0.000627787	5.06165e-16	1.02495e-20	2.14076e-05	0.426993	1.91618e-10	4.43479e-08	9.94853e-20	0.495041	0.00836632	1.47691e-05	7.89418e-08	0.00609962	2.53657e-05	9.53613e-11	1.0895e-16	2.55087e-12	0.0236445
CKLF|51192	2.64966e-07	3.71676e-19	3.77693e-05	3.58424e-08	1.72779e-08	1.98779e-05	1.53434e-08	2.50298e-08	6.38331e-39	1.21246e-29	5.64329e-15	1.28409e-14	4.89498e-10	0.0106485	0.641071	0.117751	2.88532e-05	1.58163e-07	4.82156e-18	0.000571009
CKMT1A|548596	0.00376542	8.84803e-09	0.00198547	1.23463e-14	3.03032e-16	0.227722	0.000710847	6.38047e-10	2.23458e-07	9.92696e-28	0.00827349	9.56093e-06	2.07684e-12	2.40671e-23	0.00545361	0.0124739	0.225344	0.654746	0.136402	4.76562e-09
CKMT1B|1159	0.125254	6.64472e-09	0.00134838	4.4104e-16	2.51586e-18	0.0682495	3.94562e-06	2.61705e-10	1.93925e-09	5.7379e-30	0.00530997	0.00817907	2.18314e-12	1.4809e-25	0.0083548	0.00494179	0.0427603	0.378542	2.22999e-06	2.29614e-10
CKMT2|1160	1.74837e-08	5.75828e-55	0.146809	0.0560031	0.0110162	1.98779e-05	1.36528e-12	4.57567e-10	1.59551e-30	4.37521e-20	5.39414e-15	9.21276e-07	8.80788e-06	6.88026e-23	2.20345e-15	0.170208	1.3166e-14	5.95218e-21	0.517442	3.58142e-07
CKM|1158	0.0447822	4.81295e-15	0.0243082	0.0774824	0.0362827	0.0016691	0.000119889	7.47249e-09	6.11876e-31	2.19176e-15	2.93344e-08	0.244866	1.42601e-13	0.0417425	1.12809e-11	0.295575	0.000137249	1.67996e-07	0.00988696	1.23083e-05
CKS1B|1163	5.91588e-08	9.02541e-22	4.93505e-07	7.24047e-18	7.76165e-21	1.98779e-05	4.68463e-19	2.66581e-09	4.06201e-10	1.67346e-17	0.0300197	4.96939e-20	2.13672e-27	1.81212e-29	7.15586e-06	0.00140429	4.41463e-13	5.08701e-20	0.00294133	1.87372e-11
CKS2|1164	5.32516e-08	2.49764e-60	0.00295228	1.5355e-18	1.52594e-21	1.98779e-05	3.89302e-15	1.08321e-09	2.15661e-17	7.22905e-07	7.82642e-07	1.89348e-14	1.83172e-11	2.08036e-23	2.04707e-06	0.000863052	2.02105e-10	4.08093e-16	5.05796e-15	2.64099e-12
CLASP1|23332	0.000111341	3.71356e-29	0.0260858	0.00920061	0.00904742	0.786118	0.205221	9.0685e-06	0.000218708	0.000650501	0.0144719	0.0315787	0.00113823	1.44671e-12	3.8707e-08	0.834664	0.91953	0.864964	0.00638698	0.000471836
CLCN2|1181	8.88623e-09	7.3376e-46	7.08176e-07	9.23844e-18	5.9864e-20	0.000181931	5.49094e-10	0.124333	0.0999769	0.868558	1.85126e-05	2.0349e-15	1.42031e-27	4.57108e-28	7.95782e-09	0.00542411	3.47796e-06	8.40803e-10	2.18646e-06	5.93468e-06
CLCN5|1184	0.00600157	0.280353	3.11754e-05	1.56827e-13	3.24118e-17	0.7128	0.420923	9.54435e-08	2.14259e-38	2.00208e-27	2.55373e-09	2.91642e-09	1.59174e-05	0.225525	3.08357e-05	0.000212634	3.59792e-11	2.56066e-08	5.98824e-12	0.53531
CLCN7|1186	5.34952e-05	3.44151e-31	0.020665	2.68201e-10	1.49416e-14	0.773933	1.52169e-11	1.18252e-08	0.00859894	0.226838	8.63827e-07	8.86625e-17	1.68058e-10	0.499981	4.30458e-12	9.7145e-05	7.11697e-07	2.68148e-06	7.59965e-21	0.000278732
CLCNKA|1187	0.16544	5.90196e-12	0.00895831	5.79731e-09	1.56688e-11	0.000686729	0.0107349	0.0073439	2.3967e-59	2.14188e-37	6.76763e-18	4.36485e-09	0.609792	9.8202e-06	0.827493	0.000307383	5.21323e-06	2.48594e-09	6.17583e-17	0.732192
CLCNKB|1188	0.991135	1.51408e-25	0.00211748	3.25076e-12	1.40609e-16	0.00323551	3.05442e-06	1.98208e-06	1.63278e-50	4.30147e-36	1.2689e-17	0.0151518	0.0126785	6.6497e-18	3.52374e-18	2.42963e-05	0.138064	0.0024778	1.41573e-25	0.865433
CLDN10|9071	0.00768435	1.72561e-34	0.000482872	0.0347488	0.0349489	0.314541	4.76913e-11	2.17192e-11	3.36339e-66	9.37827e-38	1.833e-16	1.07573e-18	1.56721e-07	9.96854e-06	0.0106879	0.626976	9.6992e-05	9.45277e-05	2.79879e-14	0.0593115
CLDN11|5010	1.23725e-05	7.84479e-56	0.375819	5.65685e-16	1.09884e-19	0.053381	2.65593e-12	6.52156e-07	4.84309e-52	4.22877e-31	5.59743e-14	4.38777e-05	2.37049e-22	1.02254e-15	1.21506e-11	0.000177819	0.00464515	0.000195517	0.00094627	0.000161843
CLDN14|23562	0.0738251	6.76338e-29	3.11754e-05	2.93754e-15	2.13817e-18	0.00695453	5.79201e-11	2.61705e-10	1.26996e-60	6.1586e-35	6.87822e-16	0.00109042	7.20107e-15	9.06198e-12	0.000146716	0.000746996	1.61494e-07	1.34071e-09	5.36574e-05	4.52916e-06
CLDN16|10686	0.758698	2.2391e-10	0.564356	1.98954e-14	2.31352e-17	0.00143971	0.484802	2.14801e-11	2.61205e-69	4.20996e-39	1.89527e-17	0.00682233	0.0108765	9.19525e-06	6.73141e-09	0.00095682	2.93126e-06	1.92265e-09	9.31385e-22	0.270498
CLDN1|9076	0.18154	0.000126802	0.813464	2.46158e-22	4.21162e-28	0.000168426	0.00737858	3.0241e-08	0.000509182	0.916031	2.16481e-11	1.37637e-10	0.000987868	6.0286e-19	0.000470231	1.93686e-05	1.042e-10	7.52599e-15	6.2604e-23	0.0654036
CLDN3|1365	0.479314	6.74465e-16	0.020665	3.95835e-06	8.50573e-07	0.0122336	0.0334603	1.45738e-10	0.00296848	7.26417e-09	1.24208e-09	0.115025	7.75443e-17	4.2511e-11	2.20104e-12	0.200134	4.20078e-06	1.38041e-07	0.292657	4.16806e-07
CLDN4|1364	0.726302	4.39575e-08	3.77693e-05	0.000568786	0.000233598	0.00109725	5.3505e-12	0.219607	0.00284316	1.25455e-12	1.36598e-08	0.3905	1.53294e-19	0.0338377	0.00164902	0.233455	1.69269e-06	1.18951e-08	2.71259e-05	3.09854e-10
CLDN5|7122	2.56761e-08	2.35098e-51	0.13927	2.61404e-20	1.96595e-25	0.00113414	0.00314465	3.90041e-09	6.79954e-11	0.462904	1.52137e-12	0.567094	1.38121e-30	5.16963e-29	0.00977739	2.53657e-05	2.78042e-11	5.14622e-14	0.000112388	2.3742e-08
CLDN6|9074	0.0184463	6.09147e-11	0.0497201	0.000376928	4.15428e-05	0.000895652	0.00486613	2.2441e-06	3.99247e-27	1.33041e-21	0.00386076	0.672071	8.65266e-06	0.00347733	0.814539	0.0803813	4.27339e-05	7.44087e-08	3.4476e-07	1.7785e-05
CLDN7|1366	0.0634606	6.6601e-33	5.3502e-06	1.65404e-18	7.23147e-22	0.00135912	3.18976e-08	0.973726	5.83116e-10	1.42276e-23	0.00592717	0.00293232	2.06022e-12	0.0864676	0.000129438	0.0002939	0.00180822	1.17139e-05	2.04922e-15	1.57485e-11
CLDN9|9080	0.000318501	1.99122e-19	0.00548418	1.59907e-08	2.45792e-12	0.422128	0.387261	0.000160782	2.08729e-15	1.84985e-11	0.0641963	0.225775	8.775e-06	3.41963e-05	0.0297146	0.000212634	6.7859e-06	1.34451e-05	1.65587e-19	5.17902e-08
CLEC10A|10462	1.91433e-07	5.51759e-22	0.105818	3.5467e-21	1.15741e-26	0.0389181	3.07066e-11	0.00058789	0.00198701	0.00103697	0.123321	2.66389e-06	5.83882e-10	3.40267e-19	0.0855173	2.05316e-05	1.43985e-08	1.77543e-09	0.0517967	2.43133e-05
CLEC14A|161198	2.41113e-05	5.11926e-39	0.514189	4.17044e-10	3.03874e-12	0.110644	0.214497	0.000226747	0.17726	7.82565e-20	5.64329e-15	0.00651846	1.52144e-31	1.35741e-29	0.0759913	0.00306049	0.0435911	0.00409303	6.47266e-17	2.14842e-08
CLEC1A|51267	1.00268e-05	2.02475e-50	0.227785	5.01568e-09	7.35663e-11	0.0570633	0.446222	5.08883e-05	0.0588942	1.11466e-21	3.95757e-14	3.42619e-07	7.44513e-32	1.78871e-25	0.00155079	0.00494179	0.0434553	0.00262268	0.85309	1.31217e-10
CLEC2B|9976	0.0448747	1.20442e-18	0.271602	5.8849e-11	4.38964e-14	0.154323	0.0288443	0.318153	5.95369e-25	3.40944e-34	0.027906	2.7034e-07	2.68972e-11	2.09581e-06	0.000137697	0.000775948	0.0100788	0.311932	0.000114642	1.08639e-10
CLEC2D|29121	0.167024	8.08218e-08	0.000128042	2.99978e-11	1.6013e-11	0.0185811	0.0136732	0.557218	4.42418e-50	4.49985e-38	3.43212e-10	1.18501e-09	2.09415e-11	0.000125636	4.23423e-07	0.117751	0.00263994	9.02825e-05	0.031211	0.000108607
CLEC3B|7123	4.33552e-10	4.36958e-56	3.77693e-05	1.48898e-22	2.21752e-28	2.92167e-05	1.51664e-18	0.000484679	7.68744e-26	3.8948e-05	4.33032e-17	2.20094e-12	1.36091e-32	1.35741e-29	3.2611e-08	1.93686e-05	4.13181e-16	2.37013e-21	0.216536	5.0209e-12
CLEC4GP1|440508	0.0454487	1.79843e-50	0.000550513	1.89446e-13	3.47729e-16	0.00335123	2.74643e-05	0.426134	0.000540788	0.41217	2.47575e-05	1.17757e-17	4.11281e-05	7.92569e-07	0.00239708	0.000832118	0.00145608	8.02826e-06	0.97969	0.00849171
CLEC4G|339390	1.24685e-05	1.09998e-43	2.34954e-05	4.34119e-19	1.3482e-23	0.435316	0.0552843	0.00877739	0.000561703	0.54862	0.00100848	2.71457e-26	0.677737	0.000136287	0.0124373	6.13325e-05	2.03849e-09	6.89472e-09	0.802121	2.76829e-07
CLEC4M|10332	0.0285612	7.40137e-28	1.73166e-05	1.03308e-22	1.25172e-28	0.770416	0.00242024	1.45457e-07	2.8267e-49	2.64852e-28	5.48128e-13	5.52663e-27	2.63037e-25	3.77489e-24	3.34541e-08	1.93686e-05	0.301688	0.26499	6.17585e-22	2.55465e-13
CLEC5A|23601	0.000190877	5.46978e-50	0.000627787	1.14402e-16	3.54179e-21	4.38468e-05	0.251391	0.0564092	1.27804e-36	3.97903e-25	2.58199e-13	0.0742326	0.201647	0.000107299	0.570502	6.6489e-05	2.79857e-12	2.57989e-17	7.68453e-08	9.84608e-06
CLEC7A|64581	0.126605	5.93175e-13	0.975259	0.00776809	0.00235259	0.00141689	1.64398e-08	0.557218	3.97756e-37	9.03998e-31	1.38025e-08	1.31715e-07	1.4446e-08	1.3242e-07	0.719784	0.225985	0.00896247	2.58567e-05	0.000105519	0.00756062
CLEC9A|283420	5.85934e-06	4.80687e-12	0.0104452	3.3334e-21	1.16748e-26	0.331112	0.00739185	0.0470098	3.24575e-07	2.54186e-09	0.183238	1.27927e-09	8.19143e-11	2.04215e-19	5.45978e-08	2.06925e-05	0.00321178	0.00189004	0.227931	2.91906e-09
CLGN|1047	0.966695	7.74921e-18	0.0886923	2.77234e-07	3.53008e-09	0.393645	2.10122e-07	4.52999e-09	1.36304e-05	0.826339	1.49189e-08	0.00330512	0.0096927	6.71691e-05	0.00139691	0.00396706	0.000178374	0.000173093	0.691286	0.00670556
CLIC1|1192	0.0817808	6.129e-26	2.40027e-06	2.32124e-11	1.07904e-12	0.00345924	0.226258	8.93449e-10	8.0412e-30	6.33308e-28	3.26433e-12	2.59168e-10	3.96991e-08	0.660616	0.000764795	0.0188794	0.0584439	0.00614102	1.95606e-19	3.31778e-07
CLIC2|1193	4.08014e-06	2.34873e-41	0.020665	1.7307e-15	2.71738e-20	0.786118	0.725161	4.74014e-09	0.00143198	5.32708e-20	7.32332e-05	7.38671e-07	2.16382e-16	3.31164e-27	0.00178889	5.63057e-05	0.0326664	0.0311691	6.13373e-05	5.26219e-12
CLIC4|25932	0.000568079	1.70955e-16	0.00169629	0.00067595	1.4711e-05	0.414641	8.30747e-12	3.33298e-11	0.0102089	0.114816	0.0112905	1.8121e-06	6.2874e-21	9.03968e-17	3.43536e-16	0.000696513	0.109938	0.0626132	6.87884e-06	3.09854e-10
CLIC5|53405	0.000194318	2.1963e-54	0.146809	1.20872e-20	3.06223e-25	0.622975	1.69068e-08	3.14347e-11	9.5236e-49	5.19449e-23	8.21619e-17	0.00121239	9.56286e-33	1.35741e-29	0.0481262	6.0339e-05	0.111027	0.344023	0.00168136	0.986912
CLIC6|54102	0.0907894	2.21808e-05	0.61617	2.09725e-08	1.32762e-10	0.0689786	1.59215e-08	0.00038539	0.00549121	1.1075e-07	0.00187186	1.44626e-16	0.000221652	1.04262e-11	9.96916e-16	0.00286918	0.722167	0.160535	0.000211745	0.0282708
CLINT1|9685	0.0128181	0.152544	0.497588	5.62167e-08	4.23113e-10	0.728768	1.2664e-11	2.13883e-05	1.10164e-46	4.54163e-30	1.97453e-12	6.736e-08	0.00919738	0.047249	0.00259123	0.00594053	0.922788	0.83559	1.5159e-07	0.00805589
CLIP2|7461	0.00181002	0.000219862	5.13287e-08	2.48607e-08	3.98389e-07	0.28575	0.00020843	0.00113606	7.01907e-07	1.53905e-06	0.000437784	0.000745145	1.81512e-07	0.239553	3.0111e-12	0.834664	0.0789326	0.447164	3.55662e-09	1.58853e-05
CLIP3|25999	9.17128e-08	3.12487e-38	0.0241711	3.89006e-13	1.859e-16	0.0120567	0.0696122	3.98451e-08	3.49507e-07	0.0274102	6.58543e-06	0.316348	0.360184	0.0262051	1.06027e-14	0.000245266	5.16264e-05	4.17466e-07	1.01148e-18	2.17151e-12
CLIP4|79745	6.59633e-06	1.4189e-53	0.000718573	7.99755e-17	1.08296e-20	0.958403	4.03845e-05	0.665374	9.40111e-08	5.18434e-14	0.244797	0.576965	8.34724e-16	0.0773974	2.33126e-18	0.000120228	6.14612e-05	0.00143493	7.15573e-16	6.53099e-09
CLK2P|1197	0.00972862	1.13462e-07	0.00237601	1.29105e-06	5.42282e-08	0.0152218	0.000253281	7.09328e-05	6.66152e-12	3.72479e-14	0.000389464	3.1302e-12	1.04121e-11	6.91083e-16	0.0491543	0.0193978	1.37606e-06	2.30672e-08	0.0499918	0.567652
CLK2|1196	1.61124e-07	1.1904e-17	4.56479e-05	2.11046e-11	1.44057e-14	0.00769021	3.62834e-05	1.91987e-09	1.55998e-20	1.87569e-20	1.15665e-07	1.15747e-21	4.12422e-25	1.64424e-20	0.00137154	0.000255068	6.77083e-08	3.71619e-10	0.00606071	0.00739949
CLN5|1203	0.0276587	1.48721e-17	0.00960774	7.42548e-06	5.81787e-06	0.0353759	0.312817	0.00010538	2.24895e-49	1.49166e-31	3.17934e-12	1.44455e-15	4.4715e-15	9.28441e-18	6.2277e-11	0.108642	0.676896	0.0929618	2.00298e-21	0.000981432
CLN6|54982	1.70607e-07	1.25241e-36	0.000926918	1.13564e-10	1.23591e-11	7.43429e-05	2.64559e-06	5.5263e-10	6.36335e-34	3.62026e-26	0.000657654	1.42108e-17	0.0474014	2.18262e-09	9.12332e-09	0.0173843	1.50846e-10	1.2419e-13	0.0374415	2.25557e-06
CLN8|2055	0.00312292	1.92359e-27	0.868782	5.00596e-08	2.07346e-10	0.000140383	1.25871e-12	2.87813e-10	2.94697e-06	3.1659e-10	0.00351066	2.37924e-12	1.80387e-14	1.68947e-14	0.592698	0.00450498	0.125293	0.00200408	0.567682	0.0675609
CLNS1A|1207	0.0173832	2.85738e-18	0.564356	4.27203e-17	1.46167e-20	0.0203095	0.00664317	0.00163198	7.93507e-19	3.8135e-12	1.51815e-07	0.232903	8.81524e-23	3.51296e-26	6.11014e-08	0.0002939	5.91861e-07	1.51524e-08	0.192725	0.000434612
CLPB|81570	1.45315e-05	8.2026e-11	7.08176e-07	2.13103e-17	3.33654e-21	0.501174	0.00186102	2.17192e-11	3.71444e-12	2.06251e-12	5.4066e-08	1.19661e-05	2.03652e-11	7.33385e-13	0.00935039	0.000115993	1.09412e-07	2.98779e-07	6.36585e-06	1.7992e-10
CLPP|8192	2.21189e-05	6.52617e-29	0.0149024	1.46957e-06	3.54548e-06	0.466698	0.0431134	0.52441	0.000257592	2.61774e-08	0.992563	0.00900942	0.00906614	6.00457e-10	3.69276e-09	0.176486	0.00271969	0.0137517	3.44679e-06	0.00221112
CLRN3|119467	0.175633	2.18498e-10	0.0149024	4.48428e-15	1.07538e-17	0.578207	0.0418964	2.25382e-11	2.1223e-14	2.47068e-17	0.0400512	8.7013e-17	8.31245e-07	2.115e-06	0.267326	0.00235442	0.000608168	0.000762403	1.1557e-18	0.00294501
CLSPN|63967	2.0316e-06	1.73436e-47	9.90415e-05	1.60911e-13	3.12369e-15	4.47934e-05	1.45056e-16	0.00494212	4.39577e-35	6.43163e-27	2.89734e-08	3.04004e-16	3.04367e-27	6.16318e-28	0.00344434	0.00990071	8.12657e-17	3.34136e-22	1.24931e-08	4.5289e-10
CLSTN1|22883	0.2111	0.261893	1.73166e-05	1.33107e-12	2.08209e-13	0.00892737	3.33177e-11	2.50298e-08	6.25408e-05	1.09404e-05	0.951843	0.0141287	2.49073e-08	5.00929e-21	0.0296518	0.060085	0.0603497	0.000631621	0.00153062	0.00213225
CLSTN3|9746	4.70736e-06	1.57942e-21	0.957545	8.5053e-05	2.18119e-06	0.0710877	2.16731e-07	8.02944e-11	1.63151e-15	5.35298e-22	0.286294	0.0021664	2.24827e-15	0.00446425	0.00292919	0.0178771	0.000220172	1.61279e-05	0.000650115	0.189379
CLU|1191	1.54284e-07	1.09084e-21	9.8655e-07	8.34487e-18	4.47744e-22	0.00143971	9.3914e-17	0.00628265	9.2815e-15	3.21592e-06	1.18624e-11	1.00515e-15	9.39805e-09	1.92293e-18	1.71132e-18	5.82824e-05	1.15554e-08	1.33397e-11	3.79661e-11	0.000735964
CLYBL|171425	4.89921e-07	3.96962e-34	5.13287e-08	2.3774e-11	3.83904e-12	0.0171577	5.00123e-19	0.618305	1.17616e-17	2.08078e-19	0.0427678	3.25341e-16	0.651261	0.0680575	0.628516	0.0345023	0.000119652	3.4741e-06	8.04318e-12	0.692936
CMA1|1215	2.80476e-08	5.07464e-43	0.0416574	7.62658e-23	5.15004e-29	0.00073909	1.06316e-10	0.00901963	0.725309	0.823158	0.928061	0.000330876	6.74891e-12	5.63066e-19	0.00333023	1.93686e-05	1.87542e-11	2.89919e-15	0.00791907	6.15457e-12
CMAH|8418	1.85796e-06	6.24823e-08	0.0136855	7.91483e-16	1.79469e-20	0.000404839	6.63865e-05	8.35568e-11	0.00496788	0.00502191	3.93023e-08	0.0224665	3.757e-06	4.68159e-22	0.344177	5.42568e-05	0.0150107	1.39524e-05	5.52991e-08	5.37262e-12
CMAS|55907	0.000937465	5.22464e-10	9.17837e-05	2.86569e-10	1.45436e-11	0.0443153	0.00117979	6.59893e-05	4.99099e-10	0.0386817	1.68475e-06	0.000883549	2.82784e-13	5.75728e-28	0.668239	0.023354	0.102655	0.782791	0.00764755	0.436774
CMBL|134147	0.00732381	3.86989e-11	4.15837e-06	9.39332e-21	4.82179e-26	0.142295	0.115368	1.64886e-07	0.00195647	0.746033	0.000142366	8.94794e-12	1.41498e-06	4.73311e-05	0.00107803	1.93686e-05	0.313867	0.0472704	4.41029e-11	0.853199
CMPK2|129607	0.000564093	2.48102e-11	0.0191132	1.3831e-06	1.59661e-06	0.00794175	8.62033e-09	0.00158456	0.000156701	9.75581e-17	0.00624995	0.0589105	0.000119435	7.9776e-12	0.404598	0.409401	0.321223	0.0169361	0.00118563	0.17876
CMTM1|113540	2.81443e-05	0.0168689	3.39728e-07	6.76704e-11	1.50603e-13	0.00254622	1.96559e-12	1.29766e-06	1.44647e-15	1.25735e-14	5.84716e-06	0.000244614	5.21262e-19	0.000606586	0.000397807	0.00127098	1.2743e-14	9.80406e-17	1.29861e-08	7.12601e-05
CMTM4|146223	0.0160551	0.274039	1.80535e-06	4.81286e-09	2.79347e-10	0.0134685	0.207402	6.61534e-08	6.87297e-47	8.47597e-36	3.20654e-16	2.11007e-12	0.00885297	4.13455e-10	3.91105e-08	0.0193978	0.0194636	0.616029	1.69496e-05	0.000555748
CMTM5|116173	2.46247e-10	8.55157e-48	0.0752544	3.11097e-24	1.78756e-30	0.000601302	1.64446e-07	8.88143e-11	1.63628e-31	4.35811e-09	1.98022e-16	3.22191e-14	9.29454e-31	1.31377e-26	4.08416e-16	1.93686e-05	3.12367e-14	7.30075e-18	1.37675e-13	2.6106e-12
CMTM6|54918	0.00121727	0.281912	3.15063e-06	8.25556e-05	6.52304e-05	0.00458194	0.0178283	0.0753564	0.00276979	8.36237e-12	0.000590755	1.75026e-19	9.89376e-05	9.51209e-06	0.283529	0.462105	4.26706e-09	1.48061e-11	4.34994e-14	0.519687
CMTM7|112616	0.00376542	1.01815e-26	0.00150769	8.48827e-16	1.37206e-20	0.00715123	0.270189	0.00456098	9.66895e-19	5.33136e-10	1.0849e-11	0.355273	0.00278955	1.65386e-14	0.00210593	3.8919e-05	0.000319002	8.23661e-06	4.87385e-05	1.77947e-05
CNGA1|1259	0.680411	2.2174e-35	8.3744e-08	1.13438e-12	2.43658e-14	0.213293	8.15585e-10	0.000454042	8.7143e-53	1.89027e-31	5.57016e-16	4.54801e-14	8.3627e-07	0.000675485	0.965164	0.0117886	0.000173914	0.000155674	0.563671	0.786197
CNGA3|1261	0.00010784	0.376811	0.268249	1.24352e-20	4.29217e-26	0.000100824	0.000815975	3.33298e-11	1.69936e-47	1.11979e-27	5.02878e-10	0.434748	2.46223e-11	5.45085e-09	0.485064	1.93686e-05	8.07499e-06	5.4302e-10	4.44042e-14	0.0102623
CNGB1|1258	1.37593e-06	3.10428e-07	0.0380585	4.01271e-22	1.03424e-27	0.0133805	1.02977e-11	9.46892e-05	1.10139e-13	4.50504e-13	0.00343113	0.0555345	3.73772e-09	0.000289339	1.39379e-05	1.93686e-05	0.761681	0.0537774	2.23442e-06	0.000333117
CNGB3|54714	5.63664e-06	2.88016e-12	0.549974	0.000415879	0.000308279	0.00575633	3.707e-13	3.40361e-05	2.15038e-10	2.48408e-09	4.37781e-05	0.0025591	0.00705245	1.98528e-22	0.981447	0.315959	0.000372354	1.52343e-06	0.0166471	0.000218518
CNIH2|254263	1.42898e-06	3.01949e-56	1.36703e-06	2.82489e-06	3.0571e-09	0.398558	0.000100924	3.01689e-05	1.62416e-32	1.67581e-23	3.82912e-07	2.60049e-10	0.00032162	1.42673e-15	2.68719e-08	0.000327616	5.39676e-07	0.000976001	1.28102e-10	0.000225052
CNIH3|149111	0.810328	7.87217e-07	0.00169629	2.52332e-12	7.09227e-15	0.918543	8.87436e-08	1.91618e-10	4.5451e-14	0.00147996	3.4508e-08	0.626289	0.0157191	0.0028889	0.00282081	0.00422947	0.00624356	0.0253079	2.4219e-11	0.032997
CNIH4|29097	6.34386e-06	5.78842e-24	1.36703e-06	0.330746	0.629756	0.00542655	2.85616e-08	0.0336287	3.54112e-30	3.3377e-16	4.55978e-12	4.53646e-20	0.000238631	0.0196313	0.00447514	0.541553	0.662659	0.0398046	8.96729e-15	0.00186343
CNKSR1|10256	1.37358e-05	1.33734e-16	0.000926918	0.0408528	0.000630598	0.100275	0.00285227	0.0270475	3.59196e-47	5.25455e-34	6.14918e-12	1.60535e-08	1.22891e-12	0.00503136	7.01029e-05	0.000562243	0.345327	0.0836388	1.04453e-07	4.08981e-07
CNKSR2|22866	1.47409e-06	9.32813e-46	0.00230843	1.38411e-15	2.08471e-18	0.00091794	0.00133483	0.257061	2.82481e-08	1.53857e-06	0.0178025	0.667051	3.10789e-26	3.18528e-18	0.563462	0.00125562	0.000925774	1.01532e-06	0.0284564	1.2875e-07
CNKSR3|154043	2.89652e-08	0.000198145	0.00328222	2.67809e-12	5.75836e-14	0.00611294	4.04603e-09	1.22825e-10	5.33755e-07	0.00407672	3.22467e-09	5.28022e-11	0.565554	0.0306385	0.00158393	0.0111285	0.768208	0.113637	9.07863e-15	0.0654036
CNN1|1264	4.28203e-09	3.66858e-51	0.0612535	7.81361e-14	9.24515e-18	0.000345046	0.0580962	5.23284e-08	4.90144e-08	0.238018	8.92497e-12	0.0368333	3.8659e-18	2.74856e-21	7.32822e-15	8.44246e-05	9.76588e-09	1.52797e-12	4.84137e-05	1.89058e-12
CNN3|1266	0.012066	1.58179e-11	0.260587	0.00337331	0.00188575	0.0597214	9.19529e-09	0.000242618	3.16753e-11	0.00131522	6.61603e-09	0.266223	1.57881e-15	7.67199e-15	2.31881e-06	0.3555	1.55773e-05	9.17288e-07	1.8073e-08	8.66897e-09
CNOT10|25904	2.57538e-06	1.83137e-18	0.497588	3.2217e-07	2.52424e-09	0.0632361	0.000867666	0.888516	4.15186e-10	5.8039e-22	0.00115282	1.67584e-10	0.653527	0.159198	1.56755e-12	0.00594053	1.32863e-08	1.19665e-09	0.0006405	1.67073e-09
CNOT3|4849	3.1801e-07	1.11874e-31	7.08176e-07	1.57627e-05	1.26113e-06	0.00102897	4.434e-13	0.000134998	6.48218e-10	1.53458e-13	0.917683	4.25138e-18	1.56767e-10	9.46542e-19	2.7866e-07	0.0160368	0.0165954	3.70943e-05	0.00644995	0.00092106
CNOT6L|246175	0.000376887	9.48508e-19	0.70546	0.000244126	1.06937e-05	0.0139964	3.03272e-05	0.712779	1.55706e-06	2.27566e-05	1.43296e-05	2.87231e-08	4.14471e-10	1.21654e-07	0.00596671	0.0173843	0.416987	0.543549	0.183455	1.87336e-07
CNOT6|57472	0.0371424	3.88479e-18	5.13287e-08	0.00096112	0.000516975	0.0522465	0.02796	0.00925194	0.0162557	0.000814704	0.164464	5.90239e-09	0.0203453	0.15008	2.32268e-07	0.315786	1.86458e-06	1.56871e-07	0.534669	5.92757e-05
CNPY2|10330	2.55446e-07	5.96126e-29	0.886019	8.52893e-19	2.90563e-22	0.0208041	0.000142138	0.0343615	8.23645e-25	8.05554e-18	1.24647e-08	2.33567e-08	3.29996e-26	4.70504e-16	2.45319e-10	0.000394125	0.00638925	0.00135775	2.55852e-05	4.30239e-12
CNPY3|10695	0.00137521	4.57572e-28	0.0468141	4.78922e-17	4.42036e-21	0.000667565	2.48228e-09	5.48345e-09	2.70105e-33	3.62252e-25	5.98448e-14	0.0679251	1.1256e-05	0.0024078	0.00152302	0.000100242	0.00677989	4.44209e-05	1.97097e-08	3.61448e-08
CNR1|1268	2.83646e-05	4.10476e-38	0.256681	1.82852e-21	3.88337e-27	0.000698593	9.12089e-06	0.154327	1.13944e-22	1.00577e-14	9.90251e-07	0.1347	1.21692e-19	3.37552e-20	4.45725e-11	1.93686e-05	1.18292e-05	4.03425e-09	0.0164489	3.30282e-06
CNRIP1|25927	1.15498e-08	4.87675e-44	0.419148	3.46565e-18	8.19624e-23	0.0113868	0.387262	3.22212e-09	0.32854	7.12265e-16	2.26087e-10	6.84684e-06	9.91602e-30	1.4258e-28	6.11689e-10	6.23503e-05	4.99083e-07	8.41353e-09	0.173507	1.89617e-12
CNST|163882	5.20917e-07	0.000623929	0.00364317	3.60329e-21	1.88349e-26	0.000817645	0.00163024	7.66862e-09	1.60902e-14	0.000250738	2.0626e-14	0.0802436	0.00243275	0.00108466	0.166075	1.99085e-05	0.0396222	0.00193213	5.80291e-22	0.0027794
CNTD2|79935	0.000129221	3.1046e-32	0.00134931	3.51331e-21	8.82655e-27	7.73185e-05	2.70042e-16	8.32442e-08	2.23279e-30	5.34539e-29	0.282127	0.101035	1.56382e-24	7.70387e-13	0.0512615	1.93686e-05	1.97276e-07	2.26697e-11	3.1307e-12	1.10699e-05
CNTFR|1271	8.89348e-07	2.75786e-45	5.53997e-05	2.55774e-21	1.874e-26	0.000790891	1.88412e-14	0.0282482	1.62646e-39	3.08055e-20	3.76334e-15	5.99399e-10	1.66631e-25	4.8323e-15	9.61415e-18	2.23602e-05	1.02623e-10	2.69437e-14	4.68864e-15	2.59581e-06
CNTN1|1272	7.53513e-07	2.49222e-29	0.542089	2.02326e-19	3.18647e-24	0.160159	0.0353469	1.95878e-11	5.34814e-68	2.52268e-37	4.03881e-18	8.87974e-14	2.1013e-14	0.0457327	6.00517e-11	2.70094e-05	7.89463e-07	1.10263e-06	7.6368e-22	7.01752e-05
CNTN3|5067	0.000108006	7.53512e-22	0.00496857	7.1158e-20	3.60266e-24	0.000478931	0.00122876	0.000484679	6.08101e-30	1.30938e-32	0.000447378	3.10569e-12	0.172389	2.01313e-10	0.131836	7.37258e-05	6.11066e-06	6.55547e-10	2.22292e-19	0.141285
CNTN4|152330	1.17103e-08	6.01984e-22	0.0695007	1.75534e-21	9.78378e-27	0.0118847	3.63373e-07	1.82486e-06	0.00868506	1.83953e-06	0.0042869	3.34888e-19	1.17278e-19	3.829e-24	0.0373757	2.27462e-05	0.000418983	1.38349e-06	8.74907e-06	3.23864e-10
CNTNAP3|79937	0.00913598	4.58675e-56	0.0834699	1.60856e-16	7.54658e-22	0.147501	0.000206087	1.65318e-09	5.11263e-10	7.32596e-09	0.590188	0.5451	3.66042e-15	0.00554875	0.0180133	2.85733e-05	0.0014652	0.00139144	6.39534e-21	0.00536559
CNTNAP4|85445	0.0253856	1.81379e-14	0.00295404	1.04061e-13	2.14295e-17	0.242198	0.416142	3.49283e-08	4.16525e-28	3.62623e-15	5.63874e-05	0.000348842	1.57882e-06	7.45665e-09	3.14337e-10	6.42812e-05	0.535206	0.873568	0.000282242	0.0170644
CNTROB|116840	0.0880894	0.314167	0.00014962	0.385268	0.55664	0.0130952	8.87902e-07	0.000268558	7.66666e-29	8.84093e-25	4.27023e-12	0.000324109	2.68335e-09	1.24882e-08	0.00869395	0.772373	0.0434553	0.00108577	2.06076e-10	6.60396e-05
COASY|80347	8.5426e-08	2.23192e-10	0.850818	4.12236e-05	2.33877e-06	0.728768	0.0118549	1.10393e-05	6.95226e-05	9.87563e-14	1.64757e-05	0.000706646	1.25433e-29	1.0506e-24	5.11491e-06	0.00269099	0.159982	0.12007	0.297522	3.19581e-07
COBLL1|22837	0.00904616	4.61597e-37	4.93505e-07	0.000848412	1.97153e-05	0.000162556	0.000540465	0.000204632	2.54694e-55	2.39567e-37	2.22215e-11	1.62511e-16	2.02752e-17	0.00318607	0.0529942	0.022738	0.398653	0.0223182	0.096748	0.907807
COCH|1690	0.213671	1.81379e-05	0.0162233	0.00296586	0.00161994	0.00458194	0.881905	0.000411507	8.56015e-22	4.6121e-18	1.60856e-07	9.76725e-10	8.78405e-20	1.5628e-17	2.9049e-07	0.607763	2.47981e-05	8.65065e-08	1.87015e-06	1.22085e-05
COG2|22796	0.136169	1.06359e-30	5.13287e-08	0.000200392	6.78757e-06	0.84745	0.0567466	5.5263e-10	5.13344e-23	2.02088e-23	0.496241	2.00141e-23	5.85446e-27	3.93279e-08	0.106937	0.0215841	3.1829e-05	0.000383286	4.12652e-07	5.27883e-06
COIL|8161	4.44026e-06	3.43088e-09	0.00496857	2.17034e-10	1.75235e-11	0.000686729	0.00481	1.91987e-09	0.00230441	0.000893111	0.000212279	2.23701e-09	4.51915e-21	1.36514e-24	0.224438	0.0336447	2.87612e-06	9.45882e-10	1.36287e-15	0.732192
COL10A1|1300	1.66297e-06	7.72095e-62	0.000420785	4.38352e-21	2.96513e-26	0.00014744	3.433e-20	0.0264458	1.20991e-05	0.221881	1.41299e-06	0.136667	2.5853e-30	1.4546e-21	3.02294e-15	2.92161e-05	6.74756e-17	4.496e-22	0.000344693	0.00490715
COL11A1|1301	1.31129e-06	1.40395e-55	0.0142518	3.33515e-22	7.71757e-28	0.00022374	2.90442e-14	0.00837904	0.0961108	0.000106486	0.107783	0.000897438	9.81031e-27	3.95299e-27	0.190371	1.93686e-05	1.87437e-15	9.00193e-20	2.76745e-06	0.637041
COL12A1|1303	0.146151	3.57549e-17	0.00364317	3.93703e-13	2.68452e-15	0.0169358	2.68827e-17	9.77329e-09	1.14044e-14	0.000170914	3.26638e-11	0.769841	6.59373e-05	0.740003	0.138316	0.00542411	3.06405e-08	5.11182e-10	0.0214007	9.3718e-05
COL14A1|7373	2.78609e-09	7.48078e-39	0.170937	6.02039e-11	2.45869e-14	0.00091794	5.3107e-06	3.64416e-10	8.37141e-32	6.4794e-14	8.38872e-14	2.3515e-08	0.00209086	3.85616e-14	0.00324384	0.000264319	0.00277927	1.92263e-06	0.060752	3.59908e-10
COL18A1|80781	0.00894774	2.01404e-05	5.13287e-08	2.54906e-06	6.31075e-08	0.0324235	1.17571e-08	1.24392e-06	0.995957	0.00196717	0.0136191	4.39911e-13	7.29555e-12	0.0220907	0.00584038	0.0204773	9.17586e-07	1.84005e-08	0.000188208	0.00100722
COL19A1|1310	1.79534e-07	5.29592e-08	0.404139	1.04335e-20	5.1863e-26	0.00188339	0.30863	2.28899e-09	1.4496e-11	2.45217e-06	0.000166112	0.00615563	0.623002	0.310387	5.42364e-07	2.33211e-05	0.00307763	6.97042e-06	1.34045e-08	0.574553
COL1A1|1277	0.90038	2.53315e-36	3.11754e-05	1.13839e-14	1.77526e-18	0.000875272	2.99719e-17	0.0992379	1.26273e-20	7.28527e-24	0.570386	0.001382	2.18075e-24	1.62689e-13	0.0174681	0.000177819	7.00699e-16	1.56191e-19	5.58212e-10	0.010301
COL1A2|1278	0.082101	2.23548e-21	0.000203915	4.67715e-08	7.56593e-10	0.0492933	1.38076e-13	0.700884	2.99212e-08	1.03623e-16	0.0985678	0.013438	6.14656e-12	0.000220669	0.465193	0.0155816	4.62207e-11	1.45639e-11	0.012419	0.000478434
COL21A1|81578	2.72599e-08	1.28498e-20	0.514189	1.14808e-09	1.60826e-12	0.390985	4.37607e-06	0.344005	0.000463639	9.57874e-19	4.00385e-09	1.86583e-05	6.21352e-05	4.17334e-11	3.88814e-12	0.000327616	0.00173019	0.00126149	1.58865e-06	2.3564e-07
COL22A1|169044	0.120492	3.78238e-25	8.95523e-05	7.76304e-12	1.96279e-14	0.0734291	2.40903e-10	0.000888873	0.000207966	0.0171151	0.0221554	5.15312e-06	3.31213e-20	1.09298e-15	0.962014	0.00242929	9.3973e-09	1.50437e-09	0.305192	0.00385786
COL23A1|91522	0.0619238	7.43789e-18	0.207576	2.1355e-11	2.97414e-11	0.033649	0.0192784	2.18294e-10	4.21384e-40	1.0549e-33	4.04265e-12	0.118711	1.71471e-05	0.0226228	3.47792e-12	0.193055	1.59911e-08	7.06386e-10	5.22489e-28	0.615274
COL24A1|255631	0.00181002	6.76491e-30	0.00277792	0.0173279	0.0118201	0.00611294	2.30566e-08	0.985365	3.60151e-14	0.00010028	6.96548e-10	3.14373e-09	2.83487e-24	2.68587e-11	0.693402	0.573907	0.321536	0.0108391	0.79374	0.0332877
COL25A1|84570	1.48265e-06	3.01949e-56	0.000109707	6.22312e-08	3.75343e-10	0.00376595	0.00065858	3.81e-08	2.40106e-09	0.788389	4.33272e-17	1.96278e-23	0.398844	3.24407e-10	0.00641151	0.00148881	0.0199522	0.000215621	1.22971e-16	0.867906
COL27A1|85301	0.0634606	1.44524e-05	0.650581	4.1972e-12	2.34916e-16	0.00172598	8.28874e-17	5.76753e-11	1.70418e-15	8.75655e-22	9.20553e-06	0.447429	0.00163283	3.52007e-07	5.98622e-08	0.000103833	1.93407e-05	1.32498e-08	1.13491e-15	0.0001572
COL28A1|340267	0.00165459	4.78596e-20	0.801779	4.28915e-14	4.28487e-17	0.0516728	0.0452728	5.79518e-10	3.12575e-37	1.59977e-22	1.91376e-08	1.27508e-06	0.00179859	0.0504827	0.00125931	0.000394125	0.021061	0.00550911	7.6185e-12	0.0460939
COL3A1|1281	0.361119	8.52039e-19	0.00328222	2.95405e-05	6.20383e-07	0.0198478	1.90071e-14	0.0622572	0.00835597	6.15223e-13	1.43296e-05	0.089199	1.0748e-22	5.47287e-12	0.755647	0.0173843	1.80215e-11	2.1643e-12	0.000940934	1.52095e-06
COL4A2|1284	0.647763	0.00202632	8.75153e-06	4.61282e-05	1.52728e-05	0.184356	4.78083e-18	0.967295	3.11579e-23	2.11222e-27	0.294122	7.66678e-16	0.00120048	0.000128474	0.000216785	0.182976	0.00162054	0.000475418	8.879e-11	0.00302142
COL4A3|1285	3.27843e-06	3.38729e-24	0.00729732	4.92793e-11	8.87007e-13	0.000489	0.202928	4.7835e-08	3.92097e-56	2.57694e-34	1.60353e-14	0.00203621	2.00932e-19	3.64386e-29	0.0012378	0.01838	0.0713641	0.000143233	3.63698e-05	0.000467214
COL4A4|1286	3.15249e-06	2.80494e-16	0.260587	2.31859e-08	7.62219e-10	0.0171577	0.0715303	0.0131254	1.86304e-57	9.37827e-38	3.14167e-14	1.10037e-05	4.72707e-19	1.26647e-27	1.69075e-06	0.0173843	0.520099	0.419495	7.82535e-12	0.00179829
COL4A5|1287	0.00144537	0.325135	0.0281722	8.54312e-12	4.45275e-15	0.116371	3.35106e-18	7.71236e-10	7.5408e-58	2.89281e-37	1.92358e-11	0.885701	2.60839e-17	8.20165e-13	7.78179e-11	0.000542752	1.14423e-07	3.76006e-07	2.30767e-08	2.63231e-05
COL4A6|1288	5.79579e-06	1.23913e-33	0.179404	1.8129e-20	7.18024e-25	0.172012	6.4838e-11	9.83928e-10	2.47297e-65	2.5432e-38	4.42993e-16	0.99711	7.00363e-19	1.57652e-12	1.80388e-20	5.23755e-05	1.44818e-11	1.97882e-10	6.93825e-20	2.00983e-12
COL5A1|1289	0.824908	8.71764e-34	7.74594e-05	7.2573e-11	1.3824e-13	0.0459148	3.27457e-18	0.487349	7.96085e-07	1.27399e-18	0.00212186	0.340415	6.15254e-20	1.6748e-09	0.238786	0.00251348	8.641e-08	1.46019e-08	1.00704e-07	1.1779e-07
COL5A2|1290	0.666301	1.84638e-28	0.00960774	1.74616e-11	1.45346e-14	0.00464549	2.52118e-18	0.487349	1.52751e-08	1.52881e-28	3.96875e-06	0.00143384	1.28261e-21	1.06269e-13	0.432258	0.000892574	8.63487e-14	4.90206e-16	4.1829e-06	0.00519098
COL5A3|50509	0.252829	0.0253249	0.0105028	7.42344e-10	2.59344e-12	0.00620531	1.61268e-14	3.85703e-06	2.85757e-18	9.37827e-38	0.000202665	1.08821e-05	0.0487763	0.0357416	0.575144	0.00235442	2.26129e-06	8.2229e-09	6.12817e-09	2.10314e-06
COL6A4P2|646300	0.592191	0.0214324	0.063691	0.000237981	3.58874e-06	0.0749881	5.78567e-05	3.84203e-05	3.22963e-05	0.687463	4.55921e-07	0.00833705	1.76171e-15	0.000172	0.586656	0.00588785	5.1059e-05	4.65578e-06	1.9395e-05	2.00859e-07
COL7A1|1294	3.94788e-05	2.38957e-05	4.93505e-07	3.21928e-20	8.64763e-26	0.000711413	2.47742e-19	1.81853e-08	1.69147e-08	0.0462649	0.000335574	5.39162e-15	9.67562e-20	1.72861e-28	0.140704	1.93686e-05	3.3724e-09	4.3183e-12	2.95212e-12	0.71245
COLEC10|10584	0.991135	1.87254e-08	5.13287e-08	0.0110187	0.000109558	0.0573166	0.471053	0.870591	2.14027e-06	1.14891e-14	0.0477798	2.90563e-26	4.80841e-28	5.20182e-20	4.94241e-13	0.00594053	0.000783425	5.87425e-05	6.16912e-24	0.00242597
COLEC11|78989	4.40841e-06	1.00986e-15	2.40027e-06	5.64432e-15	1.59565e-15	0.165827	0.00435294	8.85669e-09	1.7495e-09	0.00132156	2.20495e-05	1.24573e-18	0.00742476	0.0789024	0.544666	0.058677	1.35805e-06	4.19245e-07	6.20974e-08	0.0318167
COLEC12|81035	1.47597e-07	2.40348e-16	0.260587	2.05346e-16	1.77198e-19	0.0498862	0.263214	0.0564092	3.82175e-17	2.05096e-14	8.4794e-05	9.68906e-05	1.50295e-27	1.35741e-29	3.56463e-12	0.000422579	9.76755e-05	4.83176e-06	1.05583e-16	2.26841e-10
COMMD2|51122	0.00153481	1.22694e-08	1.11101e-05	0.00021613	0.000268262	0.00401963	6.78702e-10	0.00252925	0.00715235	0.14018	9.56448e-05	7.29915e-11	1.24918e-13	4.14279e-08	6.67858e-05	0.614707	8.75663e-06	4.92119e-08	0.0600129	0.734612
COMMD5|28991	1.91123e-06	3.32637e-41	9.17837e-05	2.51518e-05	4.45241e-07	0.000391789	7.66943e-08	0.197951	3.57338e-18	2.21457e-12	5.22091e-14	1.62511e-16	1.41037e-07	3.38587e-08	5.58087e-09	0.0143693	0.140966	0.00411285	1.06585e-06	6.4507e-10
COMMD7|149951	0.00149946	1.90056e-27	0.00190161	4.51289e-05	5.09808e-07	0.0243365	0.901807	0.754888	1.47027e-10	1.32142e-05	3.93023e-08	0.00729505	0.0103018	0.0524342	0.31657	0.0143693	0.0226625	0.00334769	0.503296	5.33595e-07
COMP|1311	0.184958	3.05249e-52	0.000766701	3.24357e-16	2.19778e-20	0.239523	0.956068	0.000709266	5.01045e-09	0.0177151	2.29722e-07	0.000973704	1.34797e-15	0.158555	8.98761e-12	0.000128713	4.73553e-08	1.09745e-07	1.05434e-15	0.0125508
COPG|22820	8.47895e-09	2.28301e-49	0.022409	0.000811738	0.00144133	0.352653	3.11232e-07	3.98719e-10	2.64794e-12	0.000643634	0.00296137	4.23394e-05	4.40677e-24	1.5473e-15	2.5814e-09	0.848236	0.0390108	0.0170121	5.15446e-08	3.33601e-08
COPS4|51138	3.15541e-07	6.57308e-07	0.530713	8.77413e-08	2.30291e-11	0.187695	3.47884e-07	0.00252925	3.04685e-37	2.91472e-22	1.8373e-14	0.0226049	0.00140349	0.537761	1.82799e-05	0.000228951	0.00026065	8.24674e-05	0.000218675	3.17731e-05
COPS5|10987	0.000706016	2.66279e-23	0.922621	8.32149e-06	7.53909e-07	0.00665797	0.00209197	0.00058789	0.151323	0.00844355	0.504832	1.81178e-10	1.36128e-07	3.71479e-17	0.000386142	0.0703406	0.0781025	0.00221995	0.0423917	1.62213e-10
COPS7B|64708	0.000733473	0.000162465	5.13287e-08	1.3465e-19	1.72405e-24	0.110644	0.000217093	0.985365	2.01015e-13	3.09329e-07	2.61288e-09	9.10583e-17	1.12487e-25	2.2886e-18	0.00158393	3.77112e-05	0.00207242	0.000320356	1.64915e-09	1.0037e-09
COPS8|10920	0.0109936	3.75291e-15	1.39864e-05	1.83298e-12	4.71448e-14	0.642062	0.00138887	6.31267e-06	0.0751796	0.457487	0.123321	1.52665e-05	2.24687e-12	2.07456e-12	0.00701514	0.013205	0.0386564	0.0402022	2.03909e-08	0.0109732
COPZ1|22818	9.24452e-07	1.64568e-25	7.74594e-05	1.37922e-09	7.62527e-11	0.148853	0.0536234	0.0270475	4.16704e-11	0.00410348	7.9645e-10	4.10723e-10	2.13711e-08	2.48759e-06	0.00104835	0.0441494	0.172685	0.0586855	2.08931e-05	1.34683e-05
COPZ2|51226	0.000437953	1.26405e-13	2.22504e-07	0.00043582	7.62684e-06	0.906008	5.26791e-07	1.69777e-05	5.33336e-06	1.58138e-07	0.0445838	2.35473e-06	1.55575e-05	8.55534e-05	1.0143e-11	0.0055923	3.72194e-05	0.000590162	4.35269e-16	8.8901e-11
COQ7|10229	0.000909207	0.000587711	0.886019	4.50696e-10	1.06002e-13	0.00620531	1.68994e-07	2.34596e-06	2.36226e-06	2.16717e-15	0.0364219	0.174711	3.89947e-09	0.00370955	2.11271e-06	0.000133151	0.000511735	1.12416e-06	2.21875e-18	3.0881e-06
COQ9|57017	0.0454487	0.912462	0.154443	8.95534e-16	7.90072e-20	0.00892737	3.1842e-12	3.45973e-10	0.0259638	6.26986e-16	7.37217e-07	4.89373e-09	7.65081e-17	5.13505e-12	0.00489511	0.000103833	2.5876e-09	1.37059e-11	7.07276e-05	4.59489e-08
CORIN|10699	0.0333274	1.36976e-22	0.0101046	4.13944e-15	8.01863e-19	0.888085	0.928535	0.0022527	4.38529e-40	8.82055e-28	3.48679e-08	0.229667	6.11343e-12	2.99612e-16	6.48239e-05	0.000274146	1.34598e-10	6.70921e-09	0.379498	0.124009
CORO1B|57175	0.000623757	2.49923e-26	2.40027e-06	2.18546e-09	4.62735e-08	0.168827	0.779618	3.13224e-05	1.60725e-07	0.00023733	4.06536e-10	2.73123e-15	8.22464e-15	0.00245895	1.57305e-13	0.875554	0.694389	0.741971	3.21932e-19	4.45439e-06
CORO2B|10391	1.07014e-05	5.62657e-60	0.0834699	3.68195e-19	1.84328e-23	0.00258545	0.0023201	6.31267e-06	2.00166e-45	1.61804e-35	7.70514e-08	0.000387973	5.18977e-30	6.65476e-27	1.37627e-12	8.44246e-05	4.82638e-06	9.38338e-09	5.71151e-18	2.92693e-11
CORO7|79585	0.00755543	2.45034e-33	0.000815188	0.00924755	0.000486229	0.0498862	0.000111929	4.79425e-10	1.75708e-53	2.92437e-34	1.43694e-15	0.000227948	0.411229	3.86698e-15	8.79369e-07	0.00494179	0.00118012	0.000121106	0.00689418	7.57051e-05
COX10|1352	0.500918	3.709e-05	0.020665	2.31588e-12	2.09886e-15	0.257518	5.3558e-06	0.0924607	5.2488e-11	2.90435e-26	0.000288574	0.0246902	8.20773e-08	3.96571e-09	0.0255326	0.00095682	0.0389028	0.0114995	1.76449e-17	0.00490715
COX19|90639	1.13294e-05	0.843393	5.13287e-08	6.85912e-14	1.5422e-19	0.0558681	0.000356787	3.63677e-08	4.5786e-20	2.12543e-13	3.22553e-06	4.77662e-17	2.74981e-05	5.40404e-12	0.127755	1.93686e-05	1.74335e-11	1.85783e-12	0.00262735	0.404219
COX4NB|10328	4.93033e-05	0.000770816	0.00105252	7.61568e-16	6.73699e-17	0.00115383	2.76985e-09	6.03023e-08	0.0323416	0.125891	5.0111e-08	6.52079e-05	1.51648e-09	1.35021e-20	0.00356295	0.0128389	0.000487445	3.22073e-06	0.118104	6.02e-05
COX5B|1329	0.0144615	8.94148e-10	0.00265058	1.71084e-10	3.71318e-12	0.261448	0.000147016	0.0187864	0.0295927	1.51357e-05	0.037117	0.280968	5.50157e-08	4.78992e-18	0.00241769	0.0193978	3.72194e-05	1.11189e-05	0.668834	1.34996e-07
COX6A1|1337	8.56973e-05	8.93466e-28	0.00602591	1.51869e-09	1.79462e-11	0.881878	0.411581	2.43048e-09	0.509695	0.000198166	2.27426e-07	0.134989	8.16645e-10	6.0976e-15	3.45734e-05	0.0108003	0.00688216	0.0095739	0.45395	2.96559e-08
COX6B1|1340	0.00175695	7.55027e-16	0.686919	1.42217e-05	2.39312e-06	0.927196	7.34951e-06	8.71856e-06	0.116996	6.49064e-05	0.0509316	0.00183479	4.38241e-11	8.05527e-17	0.0233446	0.0877501	0.00131819	0.00269897	0.00164391	1.1779e-07
COX6B2|125965	0.150569	6.6966e-10	0.00211748	4.20571e-11	1.47773e-12	0.000310563	1.87194e-06	9.40411e-08	0.195772	0.0954948	0.010554	0.00204661	2.42645e-19	2.30822e-25	0.0870755	0.0210119	7.08327e-10	2.98158e-14	7.44918e-06	3.38092e-05
COX7A1|1346	8.2451e-09	5.03226e-47	0.957545	1.60132e-12	5.9349e-16	0.0522465	2.93131e-11	0.00136368	1.10589e-12	1.66632e-06	1.35864e-06	0.00772711	6.04479e-29	1.87586e-28	2.79747e-09	0.000504741	6.19642e-09	8.54838e-10	0.0767431	9.12964e-12
COX7A2|1347	0.0855944	2.48419e-21	0.00496857	5.8849e-11	1.00457e-13	0.043793	0.000140588	0.000469425	0.0296606	1.03139e-07	0.000464411	0.0185013	0.00531616	6.12559e-08	0.000762389	0.00205788	0.00176972	4.99961e-05	0.238219	1.58737e-10
COX7B|1349	0.257346	1.46461e-07	0.0739109	9.01883e-06	8.35596e-08	0.239523	5.62751e-06	1.13086e-08	4.60995e-09	2.89837e-16	0.992563	0.0597044	4.72001e-05	3.65715e-12	0.0071322	0.00802988	3.34918e-05	1.43596e-05	0.0293639	1.40194e-07
COX8A|1351	0.0100461	1.05962e-27	0.795409	1.0856e-15	2.84322e-18	0.267889	1.92043e-05	1.25709e-07	9.96803e-18	5.65705e-19	7.9723e-06	0.0284245	0.000929415	1.60533e-13	0.0115632	0.00198915	8.71198e-06	6.31451e-06	0.0189345	1.27433e-07
CPA2|1358	0.579532	1.2831e-34	0.0295815	6.05762e-10	3.72171e-11	0.0140895	1.25304e-05	0.549267	0.00345914	0.188722	0.0557546	0.00922679	0.00845961	2.10825e-05	2.09054e-05	0.0629588	0.000660768	7.14056e-06	0.0255302	0.04778
[truncated: 6,215 more rows]
