# Supplementary material for: TSCCA: A tensor sparse CCA method for detecting microRNA-gene patterns from multiple cancers
Source: PLoS Comput Biol. 2021 Jun 1;17(6):e1009044. doi: 10.1371/journal.pcbi.1009044 (PMC8195367; doi:10.1371/journal.pcbi.1009044)
Supplement: S2 Table — (XLSX) [file pcbi.1009044.s012.xlsx]

## Sheet: Table S2
Table S2. Summary of the TCGA data.
Cancer types	Description	Number of genes	Number of miRNAs	Number of patients
ACC	Adrenocortical carcinoma	19191	843	79
BLCA	Bladder urothelial carcinoma	19490	874	405
BRCA	Breast invasive carcinoma	19427	830	760
CESC	Cervical and endocervical cancers	19408	868	306
CHOL	Cholangiocarcinoma	19325	824	36
COAD	Colon adenocarcinoma	19172	660	221
COADREAD	Colorectal adenocarcinoma	19216	664	297
DLBC	Diffuse Large B-cell Lymphoma	19454	829	47
ESCA	Esophageal carcinoma	19965	841	184
HNSC	Head and Neck squamous cell carcinoma	19593	867	480
KICH	Kidney Chromophobe	19092	788	66
KIPAN	Pan-kidney cohort (KICH+KIRC+KIRP)	19468	795	612
KIRC	Kidney renal clear cell carcinoma	19536	754	255
KIRP	Kidney renal papillary cell carcinoma	19379	809	291
LGG	Brain Lower Grade Glioma	19418	842	526
LIHC	Liver hepatocellular carcinoma	19238	841	369
LUAD	Lung adenocarcinoma	19435	863	449
LUSC	Lung squamous cell carcinoma	19601	871	342
MESO	Mesothelioma	19366	826	87
OV	Ovarian serous cystadenocarcinoma	19617	640	291
PAAD	Pancreatic adenocarcinoma	19441	819	179
PCPG	Pheochromocytoma and Paraganglioma	19254	831	184
PRAD	Prostate adenocarcinoma	19405	763	494
READ	Rectum adenocarcinoma	19255	672	76
SARC	Sarcoma	19531	825	261
SKCM	Skin Cutaneous Melanoma	19472	890	450
STAD	Stomach adenocarcinoma	20035	837	370
STES	Stomach and Esophageal carcinoma	20036	844	554
TGCT	Testicular Germ Cell Tumors	19861	938	156
THCA	Thyroid carcinoma	19166	831	508
UCEC	Uterine Corpus Endometrial Carcinoma	19562	903	174
UCS	Uterine Carcinosarcoma	19662	905	56
UVM	Uveal Melanoma	18711	827	80
Summary	33 cancer types	18126	523	9645
