# Supplementary material for: TSCCA: A tensor sparse CCA method for detecting microRNA-gene patterns from multiple cancers
Source: PLoS Comput Biol. 2021 Jun 1;17(6):e1009044. doi: 10.1371/journal.pcbi.1009044 (PMC8195367; doi:10.1371/journal.pcbi.1009044)
Supplement: S3 Table — (XLSX) [file pcbi.1009044.s013.xlsx]

## Sheet: Table S3
Table S3. Singular values of modules identified by TSCCA.
Moudle No.	M1	M2	M3	M4	M5	M6	M7	M8	M9	M10	M11	M12	M13	M14	M15	M16	M17	M18	M19	M20	M21	M22	M23	M24	M25	M26	M27	M28	M29	M30	M31	M32	M33	M34	M35	M36	M37	M38	M39	M40	M41	M42	M43	M44	M45	M46	M47	M48	M49
Singular Value	58.3638	61.5695	54.7948	50.1186	50.3271	46.1534	51.1826	51.8214	45.6202	47.9993	43.3037	41.8766	49.5297	41.6096	46.7373	43.7262	40.7784	46.2881	39.8711	45.727	44.9697	39.7151	38.8343	44.2542	41.3265	43.9372	43.2612	40.7417	35.8353	37.0446	44.4847	38.6768	41.942	37.0848	46.4552	40.0474	37.0298	42.7864	37.031	34.9062	58.9742	40.4191	34.3117	39.519	34.7127	36.1192	46.5238	38.1155	39.6886
Note: Singular Value = Objective Function Value
[truncated: 1 more columns]
