# Supplementary material for: TSCCA: A tensor sparse CCA method for detecting microRNA-gene patterns from multiple cancers
Source: PLoS Comput Biol. 2021 Jun 1;17(6):e1009044. doi: 10.1371/journal.pcbi.1009044 (PMC8195367; doi:10.1371/journal.pcbi.1009044)
Supplement: S4 Table — (XLSX) [file pcbi.1009044.s014.xlsx]

## Sheet: Table S4
Table S4. Cancer types and weights of modules identified by TSCCA.
	M1	M2	M3	M4	M5	M6	M7	M8	M9	M10	M11	M12	M13	M14	M15	M16	M17	M18	M19	M20	M21	M22	M23	M24	M25	M26	M27	M28	M29	M30	M31	M32	M33	M34	M35	M36	M37	M38	M39	M40	M41	M42	M43	M44	M45	M46	M47	M48	M49
ACC	0.251463	0	0	0.252937	0	0	0	0	0	0.180613	0.246129	0	0	0.195337	0	0	0	0	0	0	0	0	0	0.196375	0	0	0	0.256351	0.152365	0.199466	0	0	0	0	0	0	0.0509279	0	0	0.186054	0	0	0.185852	0.110241	0	0	0.213374	0	0
BLCA	0.19947	0.282428	0.279902	0.205871	0.27229	0.229387	0.267553	0.297717	0.258938	0.226763	0.213227	0.211956	0.264806	0.230622	0.289913	0.223652	0.274949	0.252384	0.192468	0.272274	0.216566	0.24646	0.21731	0.212176	0.265753	0.25535	0.258151	0.196687	0.243598	0.217723	0.250861	0.255984	0.233356	0.249927	0.290329	0.269309	0.211555	0.298673	0.247846	0.224043	0.257129	0.239464	0.179741	0.268072	0.228572	0.223005	0	0.275936	0.180327
BRCA	0.280392	0.133894	0.206577	0.273768	0.164962	0.201798	0.214082	0.159659	0.157517	0.264902	0.292039	0.203379	0.159381	0.252856	0.150719	0.143761	0.151338	0.188414	0.231479	0.136791	0.195059	0.173154	0.199183	0.265831	0.170765	0.129178	0.188545	0.28626	0.232533	0.277395	0.109726	0.127934	0.185183	0.115778	0	0.159504	0.14294	0.168136	0.0731377	0.224501	0.241925	0.15643	0.28166	0.174202	0.1644	0.172276	0	0.0778486	0.101976
CESC	0	0.157924	0.164319	0	0.129024	0	0.139787	0.139613	0.143988	0	0	0	0.156779	0	0.138155	0.124172	0.120013	0.134592	0.152272	0.136246	0	0.140099	0.106382	0	0.139139	0.123416	0.139776	0	0.144116	0	0.123525	0.092753	0.128668	0.136026	0	0.139055	0.114828	0.103113	0.109068	0	0.190108	0	0	0.122956	0.135495	0.132501	0.096484	0.0855542	0.0966305
CHOL	0.242892	0.136682	0.155844	0.222611	0.136433	0.167938	0.139709	0.134614	0.11422	0.215059	0.17076	0.172298	0.162167	0.17292	0.132367	0.136595	0.13053	0.13382	0.145723	0.086289	0.210345	0.127887	0.202402	0.276656	0.112513	0.123598	0.218544	0.16841	0.161097	0.150727	0.122535	0.109792	0.124787	0.0929083	0.184762	0.167881	0.13373	0.18163	0.0907865	0.210296	0	0.169972	0	0.147531	0.14675	0.164394	0.132568	0.0473484	0.119926
COAD	0.183948	0.293375	0.310761	0.199381	0.316261	0.29065	0.304845	0.346939	0.349547	0.189491	0.201942	0.295726	0.316315	0.241028	0.353061	0.345623	0.369277	0.332454	0.23789	0.353766	0.297635	0.337219	0.318161	0.229633	0.342452	0.347196	0.279393	0.221613	0.258353	0.198195	0.374725	0.365716	0.355368	0.362887	0	0.344972	0.413106	0.370243	0.351472	0.245437	0	0.263211	0.269777	0.308377	0.330766	0.320657	0	0.407103	0.368055
COADREAD	0.176417	0.285701	0.303259	0.191839	0.297548	0.277724	0.296166	0.330624	0.329123	0.170294	0.195408	0.283432	0.301642	0.222737	0.337133	0.332442	0.341666	0.324588	0.232308	0.32601	0.282885	0.317777	0.293309	0.213355	0.318041	0.33427	0.263118	0.209011	0.246573	0.180931	0.364336	0.333153	0.347543	0.33999	0	0.335083	0.390091	0.349402	0.336657	0.21486	0	0.252267	0.25971	0.294669	0.330494	0.302713	0	0.373322	0.359931
DLBC	0	0	0.0984733	0	0.0744226	0.170722	0	0	0.0987226	0	0	0.159503	0	0	0	0.0796458	0.0595786	0	0.221199	0.0614568	0	0.166661	0	0	0.0729514	0.066687	0	0	0.167511	0	0	0.0812668	0	0.09821	0.172026	0	0.0897133	0	0	0	0.182233	0	0	0	0.135779	0.169869	0	0.0674816	0
ESCA	0.219531	0.263481	0.226012	0.222206	0.267227	0.238649	0.209557	0.252445	0.251674	0.236041	0.238848	0.213536	0.251687	0.2514	0.254553	0.238026	0.245885	0.230865	0.242685	0.256172	0.222288	0.259152	0.181171	0.264505	0.263593	0.254051	0.224852	0.2321	0.250244	0.253441	0.30428	0.232712	0.244131	0.253913	0.210985	0.230393	0.191845	0.248525	0.264877	0.254476	0.187617	0.22451	0.221918	0.222471	0.207251	0.202754	0	0.236521	0.316053
HNSC	0.196915	0.16379	0.154453	0.20569	0.167086	0.208557	0.166468	0.179165	0.157468	0.214042	0.1796	0.208361	0.162232	0.187358	0.173685	0.142111	0.145735	0.171028	0.211534	0.150416	0.152792	0.161177	0.235049	0.152345	0.17232	0.121575	0.148156	0.147142	0.17824	0.191246	0.121573	0.131191	0.163733	0.152939	0.186164	0.172089	0.13936	0	0.126818	0.171975	0.219482	0	0.146164	0.155589	0.219686	0.22431	0	0.0788937	0.10797
KICH	0.262863	0	0	0.242406	0	0	0	0	0	0.254273	0.23258	0	0	0.188433	0	0	0	0	0	0	0	0	0	0.160948	0	0	0	0	0	0.226227	0	0	0	0	0.248801	0	0	0	0	0.200335	0.259094	0	0.26577	0	0	0	0.189623	0	0.108885
KIPAN	0	0.158857	0	0	0	0	0.130617	0.142374	0	0	0	0	0.143281	0	0.14477	0	0	0	0	0	0.309515	0	0.125434	0	0	0	0.174612	0	0	0	0.072208	0	0	0	0.203179	0.170352	0	0	0	0	0.248443	0.368578	0.16139	0.135588	0	0	0.402538	0	0
KIRC	0.184871	0	0	0	0	0	0	0	0	0	0	0	0.116613	0	0	0.0835783	0	0	0	0	0.145733	0	0	0	0	0	0	0.147371	0	0	0	0	0	0	0.141707	0.0773393	0	0.0674298	0	0	0.220053	0.152565	0.17075	0	0	0	0.220162	0	0.116396
KIRP	0	0	0	0	0	0	0	0	0	0	0	0	0	0	0	0	0	0	0	0	0.156379	0	0.159431	0	0	0	0	0	0	0	0	0.064645	0	0	0.139072	0	0	0	0	0	0.253726	0.246955	0	0	0	0	0.33243	0	0
LGG	0	0	0	0	0	0	0	0	0	0	0.166861	0	0	0	0	0	0	0	0	0	0	0	0	0	0	0	0	0	0	0	0	0	0	0	0	0	0	0	0	0	0	0	0	0	0	0	0.18224	0	0
LIHC	0.224157	0.143851	0.0994028	0.220539	0.112951	0.142693	0	0	0.102843	0.220839	0.205431	0.150476	0.171354	0.20628	0	0.127489	0.0642014	0.0859561	0.137199	0.0599832	0.143053	0.114991	0.13965	0.274153	0.10252	0.0967626	0.172883	0.235324	0.166237	0.21177	0	0	0.0894252	0.0675622	0.177948	0	0	0.0975053	0.0713077	0.213656	0.235087	0.197609	0.149308	0	0.103717	0.126647	0.271057	0	0.096297
LUAD	0.213377	0.158591	0.160369	0.225331	0.129118	0.177462	0.158284	0.113954	0.140868	0.167445	0.244264	0.193033	0.165246	0.178837	0.103812	0.137896	0.0990149	0.145421	0.17473	0.109482	0.169097	0.163039	0.196067	0.212873	0.109844	0.124115	0.198982	0.248909	0.217009	0.175628	0.103087	0.110409	0.136061	0.128448	0.147638	0.115126	0.100523	0.121496	0.105173	0.191309	0.195118	0.18746	0.20881	0.165964	0.149975	0.170475	0.115227	0.0521563	0
LUSC	0.196496	0.163186	0.154656	0.209867	0.177831	0.209868	0.178877	0.178687	0.185514	0.213607	0.209637	0.200286	0.174344	0.208574	0.161538	0.115044	0.177898	0.156568	0.217069	0.154338	0.196829	0.200284	0.187689	0.196352	0.162241	0.14189	0.181614	0.196781	0.234393	0.215684	0.081993	0.126392	0.129677	0.155236	0	0.184027	0.136933	0.139693	0.0976359	0.194608	0.184431	0.192398	0.156368	0.1771	0.222342	0.215027	0	0.0548961	0.137114
MESO	0	0	0	0	0	0	0	0	0	0	0	0	0	0	0	0	0	0	0	0	0	0	0	0.122057	0	0	0.153871	0	0	0	0	0	0	0	0	0	0	0	0	0	0	0	0	0	0	0	0.271136	0	0
OV	0	0	0	0	0	0	0	0.107699	0	0	0	0	0	0	0.101659	0	0	0	0	0	0	0	0	0	0	0	0	0	0	0	0.0972754	0	0	0	0.157349	0.104765	0	0.0718398	0	0	0.208012	0	0	0	0	0	0.128001	0.048969	0
PAAD	0.175715	0.175496	0.222647	0.177652	0.181181	0.17587	0.227287	0.237121	0.1798	0.16836	0	0.197512	0.16537	0.180486	0.246805	0.142561	0.182087	0.221536	0	0.149487	0.274863	0.172386	0.244653	0	0.184372	0.139466	0.200602	0	0	0.154672	0.245165	0.169313	0.175712	0.154756	0.227544	0.272913	0.207807	0.192273	0.16606	0.154672	0	0.17607	0.147484	0.243288	0.154917	0.178181	0.10206	0.0924028	0.170671
PCPG	0	0	0	0	0	0	0.125071	0	0	0	0	0	0	0	0	0	0	0	0	0	0	0	0	0	0	0	0.187166	0	0	0	0	0	0	0	0	0	0	0	0	0	0	0.157356	0	0	0	0	0.352649	0	0
PRAD	0	0.257507	0.136587	0	0.204391	0.21289	0.178016	0.139368	0.16969	0.148056	0	0.239109	0.222381	0.168798	0.126373	0.169843	0.200823	0.151542	0	0.175861	0.122934	0.18362	0.283111	0.145248	0.195824	0.19293	0.19098	0.170589	0.181686	0	0.0792315	0.221294	0.153403	0.166	0	0.126025	0.131771	0.161033	0.211899	0.182919	0	0	0	0.209319	0.166437	0.249906	0	0.121159	0.0997647
READ	0	0.270693	0.290362	0.189895	0.277217	0.260781	0.277712	0.300795	0.300485	0	0.19547	0.270642	0.262819	0.201126	0.31093	0.29453	0.30224	0.309936	0.217811	0.286232	0.238604	0.287974	0.259249	0.188324	0.280136	0.300182	0.217068	0.210051	0.234283	0.151361	0.34854	0.29007	0.326358	0.278856	0	0.311358	0.356212	0.328407	0.289341	0.18172	0	0.198554	0.253824	0.264217	0.305211	0.270256	0	0.32502	0.351491
SARC	0.255655	0.157647	0	0.234596	0.196811	0.180168	0	0.0844935	0.148325	0.202468	0.223951	0.160281	0	0.178006	0.0816503	0	0.114617	0	0.189419	0.182963	0	0.179313	0.152121	0.209363	0.151064	0.223927	0	0.193182	0.216043	0.186736	0	0.150318	0	0.0642075	0.153686	0	0.0998094	0.174896	0.185934	0.189138	0	0	0.235825	0	0	0	0	0.199701	0.159337
SKCM	0.188724	0	0.0924169	0.180175	0	0.132652	0	0	0	0.160217	0.182006	0.141238	0	0	0	0	0	0.0856271	0.209101	0	0	0	0	0.16645	0	0	0	0.202537	0	0.169083	0	0	0.0876061	0	0.23006	0	0	0.065606	0	0.156766	0.210972	0.162752	0	0	0	0.141815	0.214196	0	0
STAD	0.298297	0.332221	0.357714	0.30715	0.371305	0.347599	0.35284	0.369452	0.372714	0.342167	0.318751	0.342045	0.354861	0.367467	0.379306	0.381699	0.399196	0.370051	0.34446	0.392062	0.347621	0.362471	0.330951	0.343424	0.389577	0.378238	0.344001	0.354206	0.351824	0.371926	0.37873	0.42079	0.379252	0.402097	0.247855	0.363071	0.391085	0.390886	0.418081	0.381092	0.22671	0.323936	0.364763	0.384116	0.317856	0.346592	0	0.439967	0.380391
STES	0.279965	0.315976	0.318387	0.285394	0.347359	0.31686	0.310442	0.318414	0.34584	0.317227	0.296748	0.301682	0.328253	0.341085	0.325565	0.329401	0.362215	0.327176	0.316595	0.357412	0.300919	0.328763	0.280004	0.319179	0.361176	0.339288	0.315585	0.32355	0.319602	0.344021	0.329281	0.360844	0.334242	0.355904	0.221043	0.303751	0.331133	0.301081	0.374147	0.346152	0.218194	0.302139	0.318365	0.336667	0.276577	0.308682	0	0.381524	0.332074
TGCT	0.189463	0.241182	0.291049	0.184153	0.216693	0.24245	0.28361	0	0.192338	0.266659	0.191103	0.236389	0.228176	0.208475	0	0.348052	0.0995872	0.258627	0.300726	0.228132	0	0.151544	0.181326	0	0.178019	0.247297	0.278	0.160279	0.215557	0.246599	-0.144666	0.190221	0.227652	0.271274	0.286578	0	0.140633	0	0.201722	0.209203	0.195037	0	0.173469	0.246136	0.3525	0.234639	0.221284	0.116401	-0.203342
THCA	0	0	0	0	0	0	0	0	0	0	0	0	0	0	0	0	0	0	0	0	0.138975	0	0	0	0	0	0	0	0	0	0	0	0	0	0	0	0	0	0	0	0.282132	0.17687	0	0	0	0	0.224314	0	0
UCEC	0.186175	0.182799	0.141012	0.184007	0.115071	0	0.156081	0.15618	0.110493	0.200649	0.189254	0	0.14171	0.165	0.135239	0.123778	0.0876893	0.132874	0.188835	0.126905	0.147806	0.129658	0	0.173327	0.0939759	0.101926	0	0.178326	0.173274	0.197852	0.118975	0.12068	0.129085	0.108259	0.18969	0.14382	0.0736371	0.124099	0.115225	0	0.221826	0.159605	0.1432	0.119413	0.127573	0	0.144593	0.0828641	0
UCS	0	0	0	0	0	0.130497	0.12394	0.102122	0	0	0	0.151027	0	0	0.0824955	0	0	0.0966315	0.182545	0	0	0	0	0	0	0	0	0	0	0	0.0859912	0	0.0984366	0	0.441877	0.123911	0	0	0.0691382	0	0	0	0	0.0853702	0	0.110076	0.185752	0	-0.137806
UVM	0	0	0	0	0	0	0	0	0	0	0	0	0	0	0	0	0	0	0	0	0	0	0	0	0	0	0	0	0	0	0	0	0	0	0	0	0	0	0	0	0	0	0	0	0.0833759	0	0.159379	0	0
[truncated: 1 more columns]
