# Supplementary material for: TSCCA: A tensor sparse CCA method for detecting microRNA-gene patterns from multiple cancers
Source: PLoS Comput Biol. 2021 Jun 1;17(6):e1009044. doi: 10.1371/journal.pcbi.1009044 (PMC8195367; doi:10.1371/journal.pcbi.1009044)
Supplement: S5 Table — (XLSX) [file pcbi.1009044.s015.xlsx]

## Sheet: Table S5
Table S5. MiRNA members and weights of modules identified by TSCCA.
miRNAs	M1	M2	M3	M4	M5	M6	M7	M8	M9	M10	M11	M12	M13	M14	M15	M16	M17	M18	M19	M20	M21	M22	M23	M24	M25	M26	M27	M28	M29	M30	M31	M32	M33	M34	M35	M36	M37	M38	M39	M40	M41	M42	M43	M44	M45	M46	M47	M48	M49
hsa-let-7c-5p|MIMAT0000064	0	0	-0.348877	0	0	0	-0.32082	0	0	0	0	0	0	0	0	0	0	0.336892	0	0	0	0	0	0	0	0	0.306729	0	0	0	0	0	0.328165	0	0	0	0	0	0	0	0	0	0	-0.322033	0	0	0	0	0
hsa-miR-15a-5p|MIMAT0000068	0	0	0	0	0	0	0	0	0	0	0	0	0	0	0	0	0	0	0	0.305218	0	0	0	0	0	0	0	0	0	0	0	0.307067	0	0	0	0	0	0	0	0	0	0	0	0	0	0	0	0.330436	0
hsa-miR-16-5p|MIMAT0000069	0	0	0	0	0	0	0	0	0	0	0	0	0	0	0	0	0	0	0	0.338723	0	0	0	0	0	0	0	0	0	0	0	0.333345	0	0	0	0	0	0	0	0.309735	0	0	0	0	0	0	0	0.342165	0
hsa-miR-16-1-3p|MIMAT0004489	0	0	0	0	0	0	0	0	0	0	0	0	0	0	0	0	0	0	0	0	0	0	0	0	0	-0.314344	0	0	0	0	0	0	0	0.304621	0	0	0	0	0	0	0	0	0	0	0	0	0	0	0
hsa-miR-17-5p|MIMAT0000070	0.294395	0	0.292491	0.304136	0	-0.345851	0	0	0.336461	0	0.311605	-0.345365	0	0	0	0	-0.330117	0	0.354266	0	0	0	-0.328324	0	0	0	0	0	0.332199	0	0	0	0	0	0	0	0.315541	0	0	0	0	0	0.320196	0	0	0.343949	0	0	0
hsa-miR-17-3p|MIMAT0000071	0	0	0	0	0.313261	-0.301109	0	0	0	0.302481	0	-0.294172	0	-0.298091	0	0	0	0	0.304818	0	0	0	0	0	-0.306812	0	0	0	0	-0.317117	0	0	0	0	0	0	0	0	-0.283724	0	0	0	0	0	0	0.293784	0	0	0
hsa-miR-18a-5p|MIMAT0000072	0.315515	0	0	0.319945	0	-0.319171	0	0	0.302007	0	0.323171	-0.329823	0	0	0	0	0	0	0.332433	0	0	0	-0.331779	0	0	0	0	0	0.318885	0	0	0	0	0	0	0	0	0	0	0	0	0	0.36462	0	0	0.30779	0	0	0
hsa-miR-18a-3p|MIMAT0002891	0	0	0	0	0	0	0	0	0	0.32961	0.295983	0	0	-0.317611	0	0	0	0	0.307019	0	0	0.299404	0	0	0	-0.31037	0	0	0	0	0	0	0	0.327435	0	0	0	0	0	0	0	0	0.312042	0	-0.315879	0	0	0	0
hsa-miR-19a-3p|MIMAT0000073	0	0	0	0	0.312391	-0.301657	0	0	0	0.301304	0	-0.30757	0	-0.299732	0	0	0	0	0.289837	0	0	0	-0.313485	0	-0.313092	0	0	0	0	-0.308876	0	0	0	0	0	0	0	0	0	0	0	0	0.293751	0	0	0.30383	0	0	0
hsa-miR-19b-1-5p|MIMAT0004491	0	0	0	0	0.314228	-0.302058	0	0	0	0.298282	0	-0.300664	0	0	0	0	0	0	0.31472	0	0	0	0	0	-0.312682	0	0	0	0	-0.317149	0	0	0	0	0	0	0	0	-0.276791	0	0	0	0	0	0	0.30605	0	0	0
hsa-miR-19b-3p|MIMAT0000074	0	0	0	0	0.30744	-0.298723	0	0	0	0	0	-0.304107	0	0	0	0	0	0	0	0	0	0	-0.318805	0	-0.304401	0	0	0	0	0	0	0	0	0	0	0	0	0	0	0	0	0	0	0	0	0.307855	0	0	0
hsa-miR-20a-5p|MIMAT0000075	0	0	0	0	0.324295	-0.327056	0	0	0	0.310651	0	-0.329411	0	-0.307788	0	0	-0.307395	0	0.336281	0	0	0	-0.315183	0	-0.325351	0	0	0	0	-0.325232	0	0	0	0	0	0	0.298427	0	0	0	0	0	0	0	0	0.335072	0	0	0
hsa-miR-20a-3p|MIMAT0004493	0	0	0	0	0	0	0	0	0.293043	0	0	0	0	0	0	0	0	0	0	0.314112	0	0.305743	0	0	0	0	0	0	0	0	0	0	0	0	0	0	0	0	0	0.307499	0	0	0	0	-0.30996	0	0	0	0
hsa-miR-25-3p|MIMAT0000081	0	0	0	0	0	0	0	0	0	0.338506	0	0	0	-0.319483	0	0	0	0	0	0	0	0	0	0	0	-0.331361	0	0	0	-0.335656	0	0	0	0.317226	0	0	0	0	0	0	0	0	0	0	-0.314484	0	0	0	0
hsa-miR-32-5p|MIMAT0000090	0	0	0	0	0	0	0	0	0	0	0	0	0	0	0	0	0	0	0	0	0	0	0	0	0	-0.310277	0	0	0	0	0	0	0	0	0	0	0	0	0	0	0	0	0	0	0	0	0	0	0
hsa-miR-32-3p|MIMAT0004505	0	0	0	0	0	0	0	0	0	0	0	0	0	0	0	0	0	0	0	0	0	0	0	0	0	0	0	0	0	0	0	0	0	0	0	0	0	0	0	0	0	0	0	0	-0.294611	0	0	0	0
hsa-miR-33a-5p|MIMAT0000091	0	0	0	0	0	0	0	0	0	0	0	0	0	0	0	0	0	0	0	0	0	0.311919	0	0	0	-0.314408	0	0	0	0	0	0	0	0.330017	0	0	0	0	0	0	0	0	0	0	-0.29085	0	0	0	0
hsa-miR-92a-1-5p|MIMAT0004507	0	0	0	0	0	0	0	0	0	0	0	0	0	0	0	0	0	0	0.295892	0	0	0	0	0	0	-0.314389	0	-0.301336	0	0	0	0	0	0.312124	0	0	0	0	0	0	0	0	0	0	-0.328303	0	0	0	0
hsa-miR-92a-3p|MIMAT0000092	0	0	0.290022	0	0	-0.329405	0	0	0.326627	0.320024	0	-0.32422	0	0	0	0	-0.319335	0	0.338433	0	0	0	-0.291769	0	0	0	0	0	0.304466	-0.331495	0	0	0	0	0	0	0	0	0	0	0	0	0	0	0	0.331499	0	0	0
hsa-miR-93-5p|MIMAT0000093	0.314389	0	0	0.331438	0	-0.311946	0	0	0.31662	0	0.327979	-0.305781	0	0	0	0	-0.320874	0	0.280323	0	0	0	-0.310324	0	0	0	0	0	0.322938	0	0	0	0	0	0	0	0.302495	0.320555	0	0	0	0	0	0	0	0.310401	0	0	0
hsa-miR-93-3p|MIMAT0004509	0	0	0	0	0.312444	0	0	0	0	0.336174	0	0	0	-0.338764	0	0	-0.309811	0	0	0	0	0.329761	0	0	-0.313491	0	0	0	0.30172	-0.337064	0	0	0	0	0	0	0	0	0	0	0	0	0	0	0	0	0	0	0
hsa-miR-96-5p|MIMAT0000095	0	0.274847	0	0	0	0	0.310602	0	0	0	0	0	-0.302263	0	0	0	0	-0.293587	0	0	0	0	-0.32076	0	0	0	-0.303857	0	0	0	0	0	0	0	0	0	0	0	0	0	0	0	0	0.340338	0	0	0	0	0
hsa-miR-99a-5p|MIMAT0000097	0	0	-0.345359	0	0	0	-0.307085	0	0	0	0	0	0	0	0	0	0	0.32772	0	0	0	0	0	0	0	0	0.298946	0	0	0	0	0	0.316846	0	0	0	0	0	0	0	0	0	0	-0.310659	0	0	0	0	0
hsa-miR-100-5p|MIMAT0000098	0	-0.28654	0	0	0	0	-0.348086	0	0	0	0	0	0.330067	0	0	0	0	0.347108	0	0	0	0	0	0	0	0	0.302802	0	0	0	0	0	0.337991	0	0	0	0	0	0	0	0	0	0	-0.338193	0	0	0	0	0
hsa-miR-29b-1-5p|MIMAT0004514	0	0	0	0	0	0	0	0	0	0	0	0	0	0	0	0	0	0	0	0	0	0	0	0	0	0	0	0	0	0	0	0	0	0	0	0	0	0	0	0	0	0	0	0	0	0	0	0.294187	0
hsa-miR-16-2-3p|MIMAT0004518	0.297305	0	0.307726	0.296396	0	0	0	0	0.326068	0	0	0	0	0	0	0.312941	0	0	0	0	0	0	0	0	0	0	0	0	0	0	0	0	0	0	0	0	0.325955	0	-0.296688	0	0	0	0	0	-0.345645	0	0	0	0
hsa-miR-192-5p|MIMAT0000222	0	0	0	0	0	0	0	0	0	0	0	0	0	0	0	0	0	0	0	0	0	0	0	0	0	0	0	0	0	0	-0.302048	0	0	0	0	0	0	0.328716	0	0	0	0	0	0	0	0	0	0	0
hsa-miR-192-3p|MIMAT0004543	0	0	0	0	0	0	0	0	0	0	0	0	0	0	0	0	0	0	0	0	0	0	0	0	0	0	0	0	0	0	0	0	0	0	0	0	0	0	0	0	0	0	0	0	0	0	0	0	-0.324046
hsa-miR-199a-5p|MIMAT0000231	0	0	-0.327886	0	0	0	-0.326596	0	0	0	0	0	0	0	0	0	0	0.319682	0	0	0	0	0	0	0	0	0	0	0	0	0	0	0.315401	0	0	0	0	0	0	0	0	0	0	0	0	0	-0.292307	0	0
hsa-miR-199a-3p|MIMAT0000232	0	0	0	0	0	0	0	0	0	0	0	0	0	0	0	0	0	0	0	0	0	0	0	0	0	0	0	0	0	0	0	0	0	0	0	0	0	0	0	0	0.367451	0	0	0	0	0	-0.304298	0	0
hsa-miR-139-5p|MIMAT0000250	0	0	0	0	0	0	0	0	0	0	0	0	0	0	0	0	0	0	0	0	-0.37379	0	0	0	0	0	0	0	0	0	0	0	0	0	0	-0.258214	0	0	0	0	0	-0.326945	0	0	0	0	0	0	0
hsa-miR-139-3p|MIMAT0004552	0	0	0	0	0	0	0	0	0	0	0	0	0	0	0	0	0	0	0	0	-0.37517	0	0	0	0	0	0	0	0	0	0	0	0	0	0	-0.268043	0	0	0	0	0	-0.329687	0	0	0	0	0	0	0
hsa-miR-7-5p|MIMAT0000252	0	0	0	0	0	0	0	0	0	0	0	0	0	0	0	0	0	0	0	0	0	0	0	0	0	0	0	-0.311886	0	0	0	0	0	0	0	0	0	0	0	0	0	0	0	0	0	0	0	0	0
hsa-miR-7-1-3p|MIMAT0004553	0	0	0	0	0	0	0	0	0	0	0	0	0	0	0	0.294991	0	0	0	0.321807	0	0	0	0	0	0	0	0	0	0	0	0.319389	0	0	0	0	0	0	0	0	0	0	0	0	-0.303905	0	0	0	0
hsa-miR-182-5p|MIMAT0000259	0	0	0	0	0	0	0	0	0	0	0	0	0	0	0	0	0	0	0	0.303896	0	0	0	0	0	0	0	0	0	0	0	0.306355	0	0.298904	0	0	0	0	0	0	0	0	0	0.259681	0	0	0	0	0
hsa-miR-183-5p|MIMAT0000261	0	0	0	0	0	0	0	-0.280285	0	0	0	0	0	0	-0.282864	0	0	0	0	0	0.299543	0	0	0	0	0	0	0	0	0	0	0.316826	0	0	0	0.270117	0	0	0	0	0	0	0	0	0	0	0	0	0
hsa-miR-199b-5p|MIMAT0000263	0	0	0	0	0	0	0	0	0	0	0	0	0	0	0	0	0	0	0	0	0	0	0	0	0	0	0	0	0	0	0	0	0	0	0	0	0	0	0	0	0.318802	0	0	0	0	0	0	0	0
hsa-miR-199b-3p|MIMAT0004563	0	0	0	0	0	0	0	0	0	0	0	0	0	0	0	0	0	0	0	0	0	0	0	0	0	0	0	0	0	0	0	0	0	0	0	0	0	0	0	0	0.367083	0	0	0	0	0	-0.303975	0	0
hsa-miR-203a-3p|MIMAT0000264	0	0	0	0	0	0	0	0	0	0	0	0	0	0	0	0	0	0	0	0	0	0	0	0	0	0	0	0	0	0	0	0	0	0	0.268827	0	0	0	0	0	0	0	0	0	0	0	0	0	0
hsa-miR-210-3p|MIMAT0000267	0	0	0	0	0	0	0	0	0.322443	0	0	0	0	-0.317391	0	0	0	0	0	0.307385	0	0	0	0	0	0	-0.290473	-0.324303	0	0	0	0	0	0	0	0	0	0	-0.289098	0	0	0	0	0	0	0	0	0	0
hsa-miR-214-5p|MIMAT0004564	0	0	0	0	0	0	0	0	0	0	0	0	0	0	0	0	0	0	0	0	0	0	0	0	0	0	0	0	0	0	0	0	0	0	0	0	0	0	0	0	0.350993	0	0	0	0	0	-0.257369	0	0
hsa-miR-214-3p|MIMAT0000271	0	0	0	0	0	0	0	0	0	0	0	0	0	0	0	0	0	0	0	0	0	0	0	0	0	0	0	0	0	0	0	0	0	0	0	0	0	0	0	0	0.287858	0	0	0	0	0	0	0	0
hsa-miR-217|MIMAT0000274	0	0	0	0	0	0	0	0	0	0	0	0	0	0	0	0	0	0	0	0	0	0	0	0	0	0	0	0	0	0	0	0	0	0	0	0	0	0	0	0	0	-0.292945	0	0	0	0	0	0	0
hsa-miR-218-5p|MIMAT0000275	0	0	0	0	0	0	0	0	0	0	0	0	0.274164	0	0	-0.323876	0	0	0	0	0	0	0	0	0	0	0	0	0	0	0	0	0.300618	0	0	0	0	0	0	0	0	0	0	0	0	0	0	0	0
hsa-miR-219a-1-3p|MIMAT0004567	0	0	0	0	0	0	0	0	0	0	0	0	0	0	0	0	0	0	0	0	0	0	0	0	0	0	0	0	0	0	0	0	0	0	0	0	0	0	0	0	0	0.271222	0	0	0	0	0	0	0
hsa-miR-200b-5p|MIMAT0004571	0	0	0	0	0	0	0	-0.343557	0	0	0	0	0	0	-0.345202	0	0	0	0	0	0.304533	0	0	0	0	0	0	0	0	0	-0.341331	0	0	0	0.294046	0.358397	0	0	0	0	0	0	0	0	0	0	0	0	0
hsa-miR-200b-3p|MIMAT0000318	0	0	0	0	0	0	0	-0.329647	0	0	0	0	0	0	-0.331558	0	0	0	0	0	0.285585	0	0	0	0	0	0	0	0	0	-0.333186	0	0	0	0.375399	0.341409	0	0	0	0	0	0	0	0	0	0	0	0	0
hsa-miR-1-3p|MIMAT0000416	0	-0.356988	0	0	0	0	0	0	0	0	0	0	0.334915	0	0	-0.338191	0	0	0	0	0	0	0	0	0	0	0.336229	0	0	0	0	0	0	0	0	0	0	0	0.365085	0	0	0	0	0	0	0	0	0	0
hsa-miR-15b-5p|MIMAT0000417	0	0	0	0	0.318695	0	0	0	0	0.324794	0	0	0	-0.332302	0	0	-0.310847	0	0	0	0	0	0	0	-0.316088	0	0	0	0	-0.300452	0	0	0	0	0	0	0	0	0	0	0	0	0	0	0	0	0	0	0
hsa-miR-15b-3p|MIMAT0004586	0.340395	0.273385	0	0.335229	0	0	0	0	0	0	0.320464	0	-0.29297	0	0	0.308823	0	0	0	0	0	0.313364	0	0	0	0	0	0	0.317151	0	0	0	0	0	0	0	0.333802	0	-0.30791	0	0	0	0	0	-0.325838	0	0	0	0
hsa-miR-125b-5p|MIMAT0000423	0	0	-0.346325	0	0	0	-0.310448	0	0	0	0	0	0	0	0	0	0	0.334418	0	0	0	0	0	0	0	0	0	0	0	0	0	0	0.332303	0	0	0	0	0	0	0	0	0	0	-0.304837	0	0	0	0	0
hsa-miR-128-3p|MIMAT0000424	0	0	0	0	0	0	0	0	0	0	0	0	0	0	0	0	0	0	0	0	0	0	0	-0.325696	0	0	0	0	0	0	0	0	0	0	0	0	0	0.314978	0	0	0	0	0	0	0	0	0	0	0
hsa-miR-133a-3p|MIMAT0000427	0	-0.347209	0	0	0	0	0	0	0	0	0	0	0.319279	0	0	-0.331804	0	0	0	0	0	0	0	0	0	0	0.317553	0	0	0	0	0	0	0	0	0	0	0	0.367934	0	0	0	0	0	0	0	0	0	0
hsa-miR-141-5p|MIMAT0004598	0	0	0.295191	0	0	0	0.296683	0	0	0	0	0	0	0	0	0	0	-0.29236	0	0	0	0	0	0	0	0	0	0	0	0	0	0	-0.314186	0	0.294283	0	0	0	0	0	0	0	0	0.317967	0	0	0	0	0
hsa-miR-141-3p|MIMAT0000432	0	0.273604	0	0	0	0	0.313978	0	0	0	0	0	-0.296966	0	0	0	0	-0.311507	0	0	0	0	0	0	0	0	0	0	0	0	0	0	-0.32088	0	0.306936	0	0	0	0	0	0	0	0	0.350203	0	0	0	0	0
hsa-miR-143-5p|MIMAT0004599	0	0	0	0	0	0	0	0	0	0	0	0	0	0	0	0	0	0	0	0	0	0	0	0	0	0	0	0	0	0	0	0	0	0	0	0	0	0	0	0	0	-0.322383	0	0	0	0	-0.318302	0	0
hsa-miR-143-3p|MIMAT0000435	0	-0.355296	0	0	0	0	-0.314386	0	0	0	0	0	0.34449	0	0	0	0	0.295907	0	0	0	0	0	0	0	0	0.343413	0	0	0	0	0	0.295256	0	0	0	0	0	0	0	0	0	0	-0.309384	0	0	-0.312597	0	0
hsa-miR-145-5p|MIMAT0000437	0	-0.328659	0	0	0	0	0	0	0	0	0	0	0.307043	0	0	-0.312049	0	0	0	0	0	0	0	0	0	0	0.305788	0	0	0	0	0	0	0	0	0	0	0	0.317093	0	0	0	0	0	0	0	-0.346931	0	0
hsa-miR-145-3p|MIMAT0004601	0	-0.361141	0	0	0	0	-0.310887	0	0	0	0	0	0.351355	0	0	0	0	0.29719	0	0	0	0	0	0	0	0	0.350467	0	0	0	0	0	0.297576	0	0	0	0	0	0	0	0	0	0	-0.299596	0	0	-0.346378	0	0
hsa-miR-191-5p|MIMAT0000440	0	0	0	0	0	0	0	-0.283655	0	0	0	0	0	0	-0.284983	0	0	0	0	0	0	0	0	0	0	0	0	0	0	0	0	0.335325	0	0	0	0	0	0	0	0	0	0	0	0	0	0	0	0	0
hsa-miR-125b-2-3p|MIMAT0004603	0	0	-0.298927	0	0	0	0	0	0	0	0	0	0	0	0	-0.323129	0	0	0	0	0	0	0	0	0	0	0	0	0	0	0	-0.304267	0	0	0	0	-0.326192	0	0	0	0	0	0	0	0	0	0	0	0
hsa-miR-126-5p|MIMAT0000444	0	0	0	0	0	0	0	0	0	0	0	0	0	0	0	0	0	0	0	0	0	0	0	0	0	0	0	0	0	0	0	0	0	0	0	0	0	0	0	0	0	0	0	0	0	0	-0.331347	0	0
hsa-miR-126-3p|MIMAT0000445	0	0	0	0	0	0	0	0	0	0	0	0	0	0	0	0	0	0	0	0	0	0	0	0	0	0	0	0	0	0	0	0	0	0	0	0	0	0	0	0	0	0	0	0	0	0	-0.33787	0	0
hsa-miR-127-3p|MIMAT0000446	0	0	0	0	0	0	0	0	0	0	0	0	0	0	0	0	0	0	0	0	0	0	0	0	0	0	0	0	0	0	0	0	0	0	0	0	0	0	0	0	0.301344	0	0	0	0	0	0	0	0
hsa-miR-134-5p|MIMAT0000447	0	0	0	0	0	0	0	0	0	0	0	0	0	0	0	0	0	0	0	0	0	0	0	0	0	0	0	0	0	0	0	0	0	0	0	0	0	0	0	0	0.284996	0	0	0	0	0	0	0	0
hsa-miR-185-5p|MIMAT0000455	0	0	0	0	0	0	0	0	0	0	0	0	0	0	0	0	0	0	0	0.301794	0	0	0	0	0	0	0	0	0	0	0	0	0	0	0	0	0	0	0	0	0	0	0	0	0	0	0	0.321258	0
hsa-miR-186-5p|MIMAT0000456	0	0	0	0	0	0	0	0	0	0	0	0	0	0	0	0	0	0	0	0	0	0	0	0	0	0	0	0	0	0	0	0	0	0	0	0	0	0	0	0	0	0	0	0	0	0	0	0.295772	0
hsa-miR-188-5p|MIMAT0000457	0	0	0	0	0	0	0	0	0	0	0	0	0	0	0	0	0	0	0	0	0	0	0	0	0	0	0	0	0	0	0	0	0	0	0	0	0	0	0	0	0	0	0	0	0	0	0	0	-0.324477
hsa-miR-194-5p|MIMAT0000460	0	0	0	0	0	0	0	0	0	0	0	0	0	0	0	0	0	0	0	0	0	0	0	0	0	0	0	0	0	0	-0.289615	0	0	0	0	0	0	0	0	0	0	0	0	0	0	0	0	0	0
hsa-miR-195-5p|MIMAT0000461	0	0	0	0	0	0	0	0	0	0	0	0	0	0	0	0	0	0	0	0	-0.324804	0	0	0	0	0	0	0	0	0	0	0	0	0	0	0	0	0	0	0	0	-0.360051	0	0	0	0	0	0	0
hsa-miR-195-3p|MIMAT0004615	0	0	0	0	0	0	0	0	0	0	0	0	0	0	0	0	0	0	0	0	-0.30342	0	0	0	0	0	0	0	0	0	0	0	0	0	0	0	0	0	0	0	0	-0.34304	0	0	0	0	0	0	0
hsa-miR-200c-5p|MIMAT0004657	0	0	0	0	0	0	0	-0.314501	0	0	0	0	0	0	-0.303978	0	0	0	0	0	0	0	0	0	0	0	0	0	0	0	-0.292131	0	0	0	0.218645	0.296334	0	0	0	0	0	0	0	0	0	0	0	0	0
hsa-miR-200c-3p|MIMAT0000617	0	0	0	0	0	0	0	-0.340606	0	0	0	0	0	0	-0.336694	0	0	0	0	0	0	0	0	0	0	0	0	0	0	0	-0.3175	0	0	0	0.325534	0.340263	0	0	0	0	0	0	0	0	0	0	0	0	0
hsa-miR-194-3p|MIMAT0004671	0	0	0	0	0	0	0	0	0	0	0	0	0	0	0	0	0	0	0	0	0	0	0	0	0	0	0	0	0	0	-0.29372	0	0	0	0	0	0	0.299992	0	0	0	0	0	0	0	0	0	0	0
hsa-miR-106b-5p|MIMAT0000680	0.30278	0	0.301178	0.312992	0	-0.321862	0	0	0.330276	0	0.30272	-0.317478	0	0	0	0	-0.336318	0	0	0	0	0	-0.338068	0	0	0	0	0	0.326099	0	0	0	0	0	0	0	0.325258	0	0	0	0	0	0.302924	0	0	0.318414	0	0	0
hsa-miR-106b-3p|MIMAT0004672	0.332244	0	0	0.316754	0	0	0	0	0	0	0.31571	0	0	0	0	0	0	0	0	0	0	0	0	0	0	-0.309506	0	0	0.295583	0	0	0	0	0.298344	0	0	0	0	0	0	0	0	0	0	0	0	0	0	0
hsa-miR-200a-5p|MIMAT0001620	0	0	0	0	0	0	0	-0.325197	0	0	0	0	0	0	-0.323996	0	0	0	0	0	0	0	0	0	0	0	0	0	0	0	-0.329969	0	0	0	0.361976	0.330705	0	0	0	0	0	0	0	0	0	0	0	0	0
hsa-miR-200a-3p|MIMAT0000682	0	0	0	0	0	0	0	-0.328013	0	0	0	0	0	0	-0.330362	0	0	0	0	0	0	0	0	0	0	0	0	0	0	0	-0.329878	0	0	0	0.347774	0.335374	0	0	0	0	0	0	0	0	0	0	0	0	0
hsa-miR-301a-3p|MIMAT0000688	0	0	0	0	0	0	0	0	0	0	0	0	0	0	0	0	0	0	0	0	0	0	0	-0.325716	0	0	0	0	0	0	0	0	0	0	0	0	0	0	0	0	0	0	0	0	0	0	0	0	0
hsa-miR-130b-5p|MIMAT0004680	0.308887	0	0	0.303526	0	0	0	0	0	0	0.312927	0	0	0	0	0	0	0	0	0	0	0.312135	0	0	0	-0.32099	0	0	0.311608	0	0	0	0	0.311531	0	0	0	0	0	0	0	0	0.299569	0	0	0	0	0	0
hsa-miR-130b-3p|MIMAT0000691	0.335772	0	0	0.326604	0	0	0	0	0.296804	0	0.331353	0	0	0	0	0	-0.299108	0	0	0	0	0.327605	0	0	0	0	0	0	0.329452	0	0	0	0	0	0	0	0	0.335406	0	0	0	0	0.338654	0	0	0	0	0	0
hsa-miR-362-5p|MIMAT0000705	0	0	0	0	0	0	0	0	0	0	0	0	0	0	0	0	0	0	0	0	0	0	0	0	0	0	0	0	0	0	0	0	0	0	0	0	0	0	0	0	0	0	0	0	0	0	0	0	-0.304896
hsa-miR-379-5p|MIMAT0000733	0	0	0	0	0	0	0	0	0	0	0	0	0	0	0	0	0	0	0	0	0	0	0	0	0	0	0	0	0	0	0	0	0	0	0	0	0	0	0	0	0.290758	0	0	0	0	0	0	0	0
hsa-miR-382-5p|MIMAT0000737	0	0	0	0	0	0	0	0	0	0	0	0	0	0	0	0	0	0	0	0	0	0	0	0	0	0	0	0	0	0	0	0	0	0	0	0	0	0	0	0	0.293399	0	0	0	0	0	0	0	0
hsa-miR-337-3p|MIMAT0000754	0	0	0	0	0	0	0	0	0	0	0	0	0	0	0	0	0	0	0	0	0	0	0	0	0	0	0	0	0	0	0	0	0	0	0	0	0	0	0	0	0.282637	0	0	0	0	0	0	0	0
hsa-miR-151a-5p|MIMAT0004697	0	0	0	0	0.315284	0	0	0	0	0	0	0	0	0	0	0	-0.312637	0	0	0	0	0.321855	0	0	-0.319889	0	0	0	0	0	0	0	0	0	0	0	0	0	0	0.312354	0	0	0	0	0	0	0	0	0
hsa-miR-151a-3p|MIMAT0000757	0	0	0	0	0	0	0	0	0	0	0	0	0	0	0	0	0	0	0	0	0	0	0	0	0	0	0	0	0	0	0	0	0	0	0	0	0	0.299721	0	0	0	0	0	0	0	0	0	0	0
hsa-miR-148b-5p|MIMAT0004699	0	0	0	0	0	0	0	0	0	0	0	0	0	0	0	0	0	0	0	0	0	0	0	0	0	0	0	0	0	0	0	0	0	0	0	0	0	0.309632	0	0	0	0	0	0	0	0	0	0	0
hsa-miR-148b-3p|MIMAT0000759	0	0	0	0	0	0	0	0	0	0	0	0	0	0	0	0	0	0	0	0	0	0	0	0	0	0	0	0	0	0	0	0	0	0	0	0	0	0.344377	0	0	0	0	0	0	0	0	0	0.300391	0
hsa-miR-133b|MIMAT0000770	0	-0.282995	0	0	0	0	0	0	0	0	0	0	0	0	0	0	0	0	0	0	0	0	0	0	0	0	0	0	0	0	0	0	0	-0.344342	0	0	0	0	0.326663	0	0	0	0	0	0	0	0	0	0
hsa-miR-423-3p|MIMAT0001340	0	0	0	0	0	0	0	-0.281287	0	0	0	0	0	0	-0.281196	0	0	0	0	0	0.288248	0	0	-0.307415	0	0	0	0	0	0	0	0.313126	0	0	0	0	0	0	0	0.318272	0	0	0	0	0	0	0	0	0
hsa-miR-425-5p|MIMAT0003393	0	0	0	0	0	0	0	0	0	0	0	0	0	0	0	0	0	0	0	0.316141	0	0	0	0	0	0	0	-0.321125	0	0	0	0.318994	0	0	0	0	0	0	0	0.326693	0	0	0	0	0	0	0	0.331668	0
hsa-miR-425-3p|MIMAT0001343	0	0	0	0	0	0	0	0	0	0	0	0	0	0	0	0	0	0	0	0	0	0	0	0	0	0	0	0	0	0	0	0	0	0	0	0	0	0	0	0	0	0.269467	0	0	0	0	0	0	0
hsa-miR-429|MIMAT0001536	0	0	0	0	0	0	0	-0.326942	0	0	0	0	0	0	-0.33276	0	0	0	0	0	0.283714	0	0	0	0	0	0	0	0	0	-0.327494	0	0	0	0.337316	0.343617	0	0	0	0	0	0	0	0	0	0	0	0	0
hsa-miR-490-3p|MIMAT0002806	0	0	0	0	0	0	0	0	0	0	0	0	0	0	0	0	0	0	0	0	0	0	0	0	0	0	0	0	0	0	0	0	0	0	0	0	0	0	0	0	0	0	0	0	0	0	0	-0.326881	0
hsa-miR-497-5p|MIMAT0002820	0	0	0	0	0	0	0	0	0	0	0	0	0	0	0	0	0	0	0	0	-0.307183	0	0	0	0	0	0	0	0	0	0	0	0	0	0	0	0	0	0	0	0	-0.344455	0	0	0	0	0	0	0
hsa-miR-500a-3p|MIMAT0002871	0	0	0	0	0	0	0	0	0	0	0	0	0	0	0	0	0	0	0	0	0	0	0	0	0	0	0	0	0	0	0	0	0	0	0	0	0	0	0	0	0	0	0	0	0	0	0	0	-0.319543
hsa-miR-501-3p|MIMAT0004774	0	0	0	0	0	0	0	0	0	0	0	0	0	0	0	0	0	0	0	0	0	0	0	0	0	0	0	0	0	0	0	0	0	0	0	0	0	0	0	0	0	0	0	0	0	0	0	0	-0.289296
hsa-miR-502-3p|MIMAT0004775	0	0	0	0	0	0	0	0	0	0	0	0	0	0	0	0	0	0	0	0	0	0	0	0	0	0	0	0	0	0	0	0	0	0	0	0	0	0	0	0	0	0	0	0	0	0	0	0	-0.300324
hsa-miR-532-5p|MIMAT0002888	0	0	0	0	0	0	0	0	0	0	0	0	0	0	0	0	0	0	0	0	0	0	0	0	0	0	0	0	0	0	0	0	0	0	0	0	0	0	0	0	0	0	0	0	0	0	0	0	-0.336351
hsa-miR-532-3p|MIMAT0004780	0	0	0	0	0	0	0	0	0	0	0	0	0	0	0	0	0	0	0	0	0	0	0	0	0	0	0	0	0	0	0	0	0	0	0	0	0	0	0	0	0	0	0	0	0	0	0	0	-0.352031
hsa-miR-576-5p|MIMAT0003241	0	0	0	0	0	0	0	0	0	0	0	0	0	0	0	0	0	0	0	0.30236	0	0	0	0	0	0	0	-0.306542	0	0	0	0.305814	0	0	0	0	0	0	0	0.304829	0	0	0	0	0	0	0	0.324488	0
hsa-miR-577|MIMAT0003242	0	0	0	0	0	0	0	0	0	0	0	0	0	0	0	0	0	0	0	0	0	0	0	0	0	0	0	0	0	0	0	0	0	0	0	0	0	0	0	0	0	0	0	0	0	0	0	0	-0.289145
hsa-miR-589-5p|MIMAT0004799	0	0	0	0	0	0	0	0	0	0	0	0	0	0	0	0	0	0	0	0	0	0	0	-0.320884	0	-0.315594	0	0	0	0	0	0	0	0	0	0	0	0	0	0.328214	0	0	0	0	0	0	0	0	0
hsa-miR-589-3p|MIMAT0003256	0	0	0	0	0	0	0	0	0	0	0	0	0	0	0	0	0	0	0	0	0	0	0	-0.304761	0	0	0	0	0	0	0	0	0	0	0	0	0	0	0	0.315445	0	0	0	0	0	0	0	0	0
hsa-miR-550a-3p|MIMAT0003257	0	0	0	0	0	0	0	0	0	0	0	0	0	0	0	0	0	0	0	0	0	0	0	0	0	0	0	-0.309038	0	0	0	0	0	0.314725	0	0	0	0	0	0.318286	0	0	0	0	0	0	0	0	0
hsa-miR-590-5p|MIMAT0003258	0	0	0	0	0.324809	0	0	0	0	0.296811	0	0	0	-0.307624	0	0.294425	0	0	0	0	0	0.321128	-0.290291	0	-0.325654	0	0	0	0	0	0	0	0	0	0	0	0.304278	0	0	0	0	0	0.301025	0	0	0	0	0	0
hsa-miR-625-5p|MIMAT0003294	0	0	0	0	0	0	0	0	0	0	0	0	0	0	0	0	0	0	0	0	0	0	0	0	0	0	0	0	0	0	0	0	0	0	0	0	0	0	0	0	0	0	0	0	0	0	0	0	0
hsa-miR-625-3p|MIMAT0004808	0	0	0	0	0	0	0	0	0	0	0	0	0	0	0	0	0	0	0	0	0	0	0	0	0	0	0	0	0	0	0	0	0	0	0	0	0	0	0	0	0	0	0	0	0	0	0	0	0
hsa-miR-629-5p|MIMAT0004810	0	0	0	0	0	0	0	0	0	0	0	0	0	0	0	0	0	0	0	0	0	0	0	-0.309392	0	-0.320415	0	0	0	-0.293876	0	0	0	0	0	0	0	0	0	0	0	0	0	0	0	0	0	0	0
hsa-miR-629-3p|MIMAT0003298	0	0	0	0	0	0	0	0	0	0	0	0	0	0	0	0	0	0	0	0	0	0	0	-0.309804	0	0	0	0	0	0	0	0	0	0	0	0	0	0	0	0.320096	0	0	0	0	0	0	0	0	0
hsa-miR-652-3p|MIMAT0003322	0	0	0	0	0	0	0	0	0	0	0	0	0	0	0	0	0	0	0	0	0	0	0	0	0	0	0	0	0	0	0	0	0	0	0	0	0	0.29972	0	0	0	0	0	0	0	0	0	0.290033	0
hsa-miR-660-5p|MIMAT0003338	0	0	0	0	0	0	0	0	0	0	0	0	0	0	0	0	0	0	0	0	0	0	0	0	0	0	0	0	0	0	0	0	0	0	0	0	0	0	0	0	0	0	0	0	0	0	0	0	-0.31637
hsa-miR-421|MIMAT0003339	0	0	0	0	0	0	0	0	0	0	0	0	0	0	0	0	0	0	0	0	0	0	0	0	0	0	0	-0.301326	0	0	0	0	0	0	0	0	0	0	0	0	0	0	0	0	0	0	0	0	0
hsa-miR-671-5p|MIMAT0003880	0	0	0	0	0	0	0	0	0	0	0	0	0	0	0	0	0	0	0	0	0	0	0	0	0	0	0	-0.310467	0	0	0	0	0	0	0	0	0	0.305539	0	0	0	0	0	0	0	0	0	0	0
hsa-miR-1301-3p|MIMAT0005797	0	0	0	0	0	0	0	0	0	0	0	0	0	0	0	0	0	0	0	0	0	0	0	0	0	0	0	-0.307294	0	0	0	0	0	0	0	0	0	0	0	0	0	0	0	0	0	0	0	0	0
hsa-miR-877-5p|MIMAT0004949	0	0	0	0	0	0	0	0	0	0	0	0	0	0	0	0	0	0	0	0	0	0	0	-0.327477	0	0	0	0	0	0	0	0	0	0	0	0	0	0	0	0	0	0	0	0	0	0	0	0	0
hsa-miR-940|MIMAT0004983	0	0	0	0	0	0	0	0	0	0	0	0	0	0	0	0	0	0	0	0	0	0	0	-0.319604	0	0	0	0	0	0	0	0	0	0	0	0	0	0	0	0	0	0	0	0	0	0	0	0	0
hsa-miR-942-5p|MIMAT0004985	0.316964	0	0	0.312987	0	0	0	0	0.30873	0	0.318685	0	0	0	0	0.319126	0	0	0	0.347272	0	0	0	0	0	0	0	0	0	0	0	0	0	0	0	0	0.329016	0	-0.317108	0	0	0	0.316966	0	-0.328746	0	0	0	0
hsa-miR-1180-3p|MIMAT0005825	0	0	0	0	0	0	0	0	0	0	0	0	0	0	0	0	0	0	0	0	0	0	0	-0.310469	0	0	0	0	0	0	0	0	0	0	0	0	0	0	0	0	0	0.287281	0	0	0	0	0	0	0
hsa-miR-1266-5p|MIMAT0005920	0	0	0	0	0	0	0	0	0	0	0	0	0	0	0	0	0	0	0	0	0	0	0	0	0	0	0	0	0	0	0	0	0	0	0	0	0	0	0	0	0	0	0	0	0	0	0	0	0
hsa-miR-1307-3p|MIMAT0005951	0	0	0	0	0.319001	0	0	0	0	0	0	0	0	-0.321042	0	0	-0.314118	0	0	0	0	0.318085	0	0	-0.324019	0	0	-0.36406	0	-0.291328	0	0	0	0	0	0	0.298616	0	0	0	0	0	0.305929	0	0	0	0	0	0
[truncated: 1 more columns]
