# Supplementary material for: TSCCA: A tensor sparse CCA method for detecting microRNA-gene patterns from multiple cancers
Source: PLoS Comput Biol. 2021 Jun 1;17(6):e1009044. doi: 10.1371/journal.pcbi.1009044 (PMC8195367; doi:10.1371/journal.pcbi.1009044)
Supplement: S6 Table — (XLSX) [file pcbi.1009044.s016.xlsx]

## Sheet: Table S6
Table S6. Gene members and weights within each modules identified by TSCCA.
Gene	M1	M2	M3	M4	M5	M6	M7	M8	M9	M10	M11	M12	M13	M14	M15	M16	M17	M18	M19	M20	M21	M22	M23	M24	M25	M26	M27	M28	M29	M30	M31	M32	M33	M34	M35	M36	M37	M38	M39	M40	M41	M42	M43	M44	M45	M46	M47	M48	M49
ABCA6|23460	0	0	0	0	0	0.0974313	-0.0993592	0	0	0	0	0	0	0	0	-0.0944551	0	0	0	0	0	0	0	0	0	0	0	0	0	0	0	0	0	-0.102773	0	-0.10312	0	0	0	0	0	0	0	0	0	0	0	0	0
ABCA8|10351	0	0	0	0	0	0	0	0	-0.0985443	0	0	0	0.098289	0	0	0	0	0	0	0	-0.0974062	0	0	0	0.10126	0	0	0	0	0	0	0	0	-0.102259	0	0	0	0	0	0	0	0	0	0	0	0	0	0	0
ABCA9|10350	0	0	0	0	0	0	0	0	-0.103917	0	0	0	0	0	0	0	0	0.102568	0	0	0	0	0	0	0.106047	0	0	0	0	0	0	-0.0995294	0	-0.0959023	0	0	0	0	0	0	0	0	0	0	0	0	0	0	0
ABCC9|10060	0	-0.0880754	-0.0952968	0	-0.0946693	0	0	0.0984874	0	0	0	0	0	0	0	0	0	0	0	-0.0957252	0	0	0	0	0	0.0933867	0	0	0	0	0	0	0	0	0	0	0	-0.0936545	0	0	0	0	0	0	0	0	0	0	0.0936417
ABCD2|225	0	0	0	0	0	0	0	0	0	0	0	0	0	0	0	0	0	0	0	0	0	0	0	0	0	0	0	0	-0.100951	0	0	0	0	0	0	0	0	0	0	0	0	0	0	0	0	0	0	0	0
ABHD11|83451	0	0	0	0	0	0	0	0	0	0	0	0	0	0	0	0	0	0	0	0	0	0	0	0	0	0	0	0	0	0	0	0	0	0	0.0801611	0	0	0	0	0	0	0	0	0	0	0	0	0	0
ABI3BP|25890	0	0	-0.0938843	0	-0.0930995	0	0	0	0	0	0	0	0.105116	0	0	0	0	0	0	-0.0877026	0	0	0	0	0	0	0	0	0	0	0	0	0	-0.100268	0	-0.108443	0	-0.0863609	0	0	0	0	0	0	0	0	0	0	0
ABLIM3|22885	0	0	0	0	0	0	0	0	0	0	0	0	0	0	0	0	0	0	0	0	0	0	0	0	0	0	0	0	-0.098404	0	0	0	0	0	0	0	0	0	0	0	0	0	0	0	0	0	0	0	0
ABRA|137735	0	0	0	0	0	0	0	0	0	0	0	0	0	0	0	0	0	0	0	0	0	0	0	0	0	0	0	0	0	0	0	0	0	0	0	0	0	0	0.096908	0	0	0	0	0	0	0	0	0	0
ACSM5|54988	0	0	0	0	0	0	0	0	0	0	0	0	0	0	0	0	0	0	0	0	0	0	0	0	0	0	0	0	-0.102368	0	0	0	0	0	0	-0.0959183	0	0	0	0	0	0	0	-0.0951123	0	0	0	0	0
ACSS3|79611	0	0	0	0	0	0	0	0	0	0	0	0	0	0	0	0	0	0.0987035	0	0	0	0	0	0	0	0	0	0	0	0	0	0	0	0	0	0	-0.100226	0	0	0	0	0	0	0	0	0	0	0	0
ACTA2|59	0	-0.112624	-0.102673	0	-0.109077	0	0	0.105874	0	0	0	0	0	0	0	0	0	0	0	-0.111529	0	0	0	0	0	0.110373	0	0	0	0	0	0	0	0	0	0	0	-0.113402	0	0	0.0955427	-0.11033	0	0	0	0	-0.0931208	0	0.101791
ACTG2|72	0	-0.112305	0	0	-0.0966483	0	0	0	-0.103545	0	0	0	0	0	0.100742	0	0	0	0	0	0	0	0	0	0	0.0985197	0	0	0	0	0	0	0	0	0	0	0	0	0	0	0	-0.0950547	0	0	0	0	0	-0.125634	0
ACTL6A|86	0	0	0	0	0	0	0	0	0	0	0	0	0	0	0	0	0	0	0	0	0	0	0	0	0	0	0	0	0.101434	0	0	0	0	0	0	0	0	0	0	0	0	0	0	0	0	0	0	0	0
ACTR3B|57180	0	0	0	0	0	0	0	0	0	0	0	0	0	0	0	0	0	0	0	0	0	0	0	0	0	0	0	0	0.0962344	0	0	0	0	0	0	0	0	0	0	0	0	0	0	0	0	0	0	0	0
ACVR1|90	0	0	0	0	0	0.0956796	0	0	0	0	0	0	0	0	0	0	0	0	0	0	0	-0.0992579	0	0	0	0	0	0	0	0	0	0	0	0	0	0	0	0	0	0	0	0	0	0	0	0	0	0	0
ADAM12|8038	0	0	0	0	0	0	0	0	0	0	0	0	0	0	0	0	0	0	0	0	0	0	0	0	0	0	0	0	0	0	0	0	0	0	0	0	0	0	0	0	0.103602	0	0	0	0	0	0	0	0
ADAM33|80332	0	-0.0913854	-0.0971988	0	0	0	0	0	0	0	0	0	0	0	0.10085	0	0	0	0	-0.0951127	0	0	0	0	0.105609	0	0	0	0	0	0	0	0	0	0	0	0	-0.0977757	0	0	0.0834551	-0.0977606	0	0	0	0	0	0	0
ADAMTS10|81794	0	0	-0.0951806	0	0	0	0	0	0	0	0	0	0.0985305	0	0.100294	0	0	0	0	0	0	-0.0945889	0	0	0	0	0	0	0	0	0	0	0	0	0	0	0	0	0	0	0	0	0	0	0	0	0	0	0
ADAMTS12|81792	0	0	0	0	0	0	0	0	0	0	0	0	0	0	0	0	0	0	0	0	0	0	0	0	0	0	0	0	0	0	0	0	0	0	0	0	0	0	0	0	0.0905434	0	0	0	0	0	0	0	0
ADAMTS1|9510	0	0	0	0	0	0	0	0	0	0	0	0	0	0	0	0	0	0	0	0	0	0	0	0	0	0	0.104959	0	0	0	0	0	0	0	0	-0.0985314	-0.0982789	0	0	0	0	0	0	0	0	0	0	0	0
ADAMTS8|11095	0	0	0	0	0	0	0	0	0	0	0	0	0.100037	0	0	0	0	0	0	0	0	0	0	0	0.0923427	0	0	0	0	0	0	0	0	-0.0969541	0	0	0	0	0	0	0	0	0	0	0	0	0	0	0
ADAMTSL1|92949	0	0	0	0	0	0	0	0	0	0	0	0	0	0	0	-0.0963238	0	0.100189	0	0	0	0	0	0	0	0	0	0	0	0	0	0	0	0	0	-0.0979646	0	0	0	0	0	0	0	0	0	-0.100108	0	0	0
ADAMTSL2|9719	0	0	0	0	0	0	0	0	0	0	0	0	0	0	0	0	0	0	0	0	0	0	0	0	0	0	0	0	0	0	0	0	0	0	0	0	0	0	0	0	0	0	0	0	0	0	-0.0957494	0	0
ADAMTSL3|57188	0	0	0	0	0	0	0	0	-0.0972143	0	0	0	0	0	0	0	0	0.0996675	0	0	0	0	0	0	0.102268	0	0	0	0	0	0	-0.106332	0	0	0	0	0	0	0	0	0	0	0	0	0	0	0	0	0
ADARB1|104	0	0	0	0	0	0	0	0	0	0	0	0	0	0	0	0	0	0	0	0	0	0	0	0	0	0	0	0	0	0	0.0963427	0	0	0	0	0	0	0	0	0	0	0	0	-0.103415	0	0	0	0	0
ADAT2|134637	0	0	0	0	0	0	0	0	0	0	0	-0.0998149	0	0	0	0	0	0	0	0	0	0	0	0	0	0	0	0	0	0	0	0	0	0	0	0	0	0	0	0	0	0	0	0	0	0	0	0	0
ADCY2|108	0	0	0	0	0	0	0	0	0	0	0	0	0	0	0	-0.106944	0.0993078	0.10246	0	0	0	0	0	0	0	0	0	0	0	0	0	0	0	-0.0997626	0	0	0	0	0	0	0	0	0	0	0	0	0	-0.102471	0
ADCY5|111	0	0	0	0	0	0	0	0	-0.0966119	0	0	0	0.103943	0	0	0	0	0	0	0	0	0	0	0	0.104916	0	0	0	0	0	0	-0.107816	0	-0.0977104	0	0	0	0	0	0	0	0	0	0	0	0	0	0	0
ADCYAP1|116	0	0	0	0	0	0	0	0	0	0	0	0	0	0	0	0	0.0978284	0	0	0	0	0	0	0	0	0	0	0	0	0	0	-0.0944242	0	0	0	0	0	0	0.10871	0	0	0	0	-0.095635	0	0	0	0	0
ADD1|118	0	0	0	0	0	0	0	0	0	0	0	0	0	0	0	0	0	0	0	0	0	0	0.0973788	0	0	0	0	0	0	0	0	0	0	0	0	0	0	0	0.0921578	0	0	0	0	0	0	0	0	0	0
ADH1B|125	0	0	0	0	0	0	0	0	0	0	0	0	0.0968618	0.0943002	0	0	0	0	0	0	-0.106287	0	0	0	0	0	0	0	0	0	0	0	0	0	0	0	0	0	0	0	0	0	0	0	0	0	0	0	0
ADHFE1|137872	0	0	0	0	0	0	0	0	0	0	0	0	0	0	0	0	0	0	0	0	0	0	0	0	0	0	0	0	0	0	0	0	0	0	0	0	0	0	0	0	0	0	-0.104077	0	0	0	0	0	0
ADRB2|154	0	0	0	0	0	0	0	0	0	0	0	0	0	0	0	0	0	0	0	0	0	0	0	0	0	0	0	0	0	0	0	0	0	0	0	0	0	0	0	0	0	0	-0.0968108	0	0	0	0	0	0
ADRB3|155	0	0	0	0	0	0	0	0	0	0	0	0	0	0	0	0	0	0	0	0	0	0	0	0	0	0	0.0995739	0	0	0	0	0	0	0	0	-0.101046	-0.103725	0	0	0	0	0	0	0	0	0	0	-0.09502	0
ADSL|158	0	0	0	0	0	0	0	0	0	0	0	0	0	0	0	0	0	0	0	0	0	0	0	0	0	0	0	0	0	0	0	0	0	0	0	0	0	0	0	0	0	0	0.0978953	0	0	0	0	0	0
AFF3|3899	0	0	0	0	0	0	0	0	0	0	0	0	0	0	0	0	0	0	0	0	0	0	0	0	0	0	0.0936276	0	-0.0953666	0	0	0	0	0	0	-0.0960757	0	0	0	0	0	0	0	0	0	0	0	0	0
AG2|387763	0	0	0	0	0	0	0	0	0	0	0	0	0.0969694	0	0	0	0	0	0	0	0	0	0	0	0.0922712	0	0	0	0	0	0	0	0	0	0	-0.103101	0	0	0	0	0	0	0	0	0	0	0	0	0
AGTR1|185	0	0	0	0	0	0	0	0	0	0	0	0	0	0	0.0996585	-0.104581	0.0986018	0.10248	0	0	0	0	0	0	0	0	0	0	0	0	0	0	0	-0.102273	0	0	0	0	0	0	0	0	0	0	0	0	0	-0.10047	0
AHCY|191	0	0	0	0	0	0	0	0	0	0	0	-0.102145	0	0	0	0	0	0	0	0	0	0	0	0	0	0	0	0	0	0	0	0	0	0	0	0	0	0	0	0	0	0	0	0	0	0	0	0	0
AHNAK2|113146	0	0	0	0	0	0	0	0	0	0	0	0	0	0	0	0	0.0983894	0	0	0	0	0	0	0	0	0	0	0	0	0	0	-0.0960287	0	0	0	0	0	0	0	0	0	0	0	0	0	0	0	0	0.0954847
AKAP12|9590	0	0	0	0	0	0	0	0	0	0	0	0	0	0	0.0980556	0	0.10208	0	0	0	0	0	0	0	0	0	0	0	0	0	0	0	0.100732	0	0	0	0	0	0.0947095	0	0	0	0	0	0	0	0	0	0
AKAP13|11214	0	0	0	0	0	0	0	0	0	0	0	0	0	0	0	0	0	0	-0.0940422	0	0	0	0	0	0	0	0	0	0	0	0	0	0	0	0	0	0	0	0	0	0	0	0	0	0	0	0	0	0
AKAP2|11217	0	0	0	0	0	0	0	0	0	0	0	0	0	0	0	0	0	0	0	0	0	0	0.09749	0	0	0	0	0	0	0	0	0	0	0	0	-0.0992676	0	0	0	0	0	0	0	0	0	0	0	0	0
AKAP6|9472	0	0	0	0	0	0	0	0	0	0	0	0	0	0.0965853	0	-0.0960104	0	0	0	0	0	0	0	0	0	0	0	0	0	0	0	0	0	0	0	0	0	-0.0862797	0	-0.106943	0	0	0	-0.107152	0	0	0	0	0
AKT3|10000	0	0	0	0	0	0	0	0	0	0	0	0	0	0	0.103609	0	0.097795	0.0996188	0	0	0	0	0	0	0	0	0	0	0	0	0	0	0	0	0	0	0	0	0.10238	0	0	0	0	0	0	0	0	-0.0943939	0
AMOTL1|154810	0	0	0	0	0	0	0	0	0	0	0	0	0	0	0	-0.0978032	0	0.0983674	0	0	0	0	0	0	0	0	0	0	0	0	0.10775	0	0	0	0	0	0	0	0	0	0	0	0	0	0	0	0	-0.0946907	0.0970285
AMPH|273	0	0	0	0	0	0	0	0	0	0	0	0	0	0	0	0	0	0	0	0	0	0	0	0	0	0	0	0	0	0	0	0	0.0977365	0	0	-0.0974023	-0.100866	0	0	0	0	0	0	0	0	0	0	0	0
ANGPT1|284	0	0	0	0	0	0	0	0	0	0	0	0	0	0	0	0	0	0.0962268	0	0	0	0	0	0	0	0	0	0	0	0	0	0	0	0	0	0	-0.09659	0	0	0	0	0	0	0	0	0	0	0	0
ANGPTL1|9068	0	-0.100609	-0.103736	0	-0.105887	0	0	0.102011	0	0	0	0	0	0	0	0	0	0	0	-0.109261	0	0	0	0	0	0.104122	0	0	0	0	0	0	0	0	0	0	0	-0.106523	0	0	0	-0.0928086	0	0	0	0	0	0	0.0934879
ANGPTL7|10218	0	0	0	0	0	0	0	0	-0.100522	0	0	0	0.0962232	0	0	0	0	0	0	0	0	0	0	0	0.105947	0	0	0	0	0	0.096179	-0.108705	0	-0.100457	0	0	0	0	0	0	0	0	0	0	0	0	0	0	0
ANK2|287	0	-0.0874175	-0.0927195	0	0	0	0	0.0957779	0	0	0	0	0	0.0995509	0	0	0	0	0	0	0	0	0	0	0	0	0	0	0	0	0	0	0	0	0	0	0	-0.0910152	0	0	0	0	0	0	0	0	0	0	0
ANKRD29|147463	0	0	0	0	0	0	0	0	0	0	0	0	0	0	0	0	0	0	0	0	0	0	0	0	0	0	0	0	-0.103311	0	0	0	0	0	0	0	0	0	0	0	0	0	0	0	0	0	0	0	0
ANKRD35|148741	0	0	0	0	0	0	0	0	0	0	0	0	0	0	0	0	0.100119	0	0	0	0	0	0	0	0	0	0	0	0	0	0	-0.0935452	0.0964	0	0	0	0	0	0.102506	0	0	0	0	0	0	0	0	0	0
ANKRD53|79998	0	0	0	0	0	0	0	0	0	0	0	0	0	0	0	0	0	0	0	0	0	0	0	0	0	0	0	0	0	0	0	0	0.0983924	0	0	0	0	0	0	0	0	0	0	0	0	0	0	0	0
ANKRD56|345079	0	0	0	0	0	0	0	0	0	0	0	0	0	0	0	0	0	0	0	0	0	0	0	0	0	0	0	0	0	0	0	0	0	0	0.0992919	0	0	0	0	0	0	0	0	0	0	0	0	0	0
ANKS1B|56899	0	0	0	0	0	0	0	0	0	0	0	0	0	0	0	0	0	0	0	0	0	0	0	0	0	0	0	0	0	0	0	0	0	0	0	0	-0.0978625	0	0	0	0	0	0	0	0	0	0	0	0
ANLN|54443	0	0	0	0	0	0	0	0	0	0	0.100387	0	0	0	0	0	0	0	0	0	0	0	0	0	0	0	0	0	0	0	0	0	0	0	0	0	0	0	0	0	0	0	0	0	0	0	0	0	0
ANO1|55107	0	0	0	0	0	0	0	0	0	0	0	0	0	0	0	0	0	0	0	0	0	0	0	0	0	0	0	0	0	0	0	0	0	0	0	0	0	0	0	0	0	0	0	0	0	0	-0.101611	0	0
ANO9|338440	0	0	0	0	0	0	0	0	0	0	0	0	0	0	0	0	0	0	0	0	0	0	0	0	0	0	0	0	0	0	0	0	0	0	0.0822523	0	0	0	0	0	0	0	0	0	0	0	0	0	0
ANTXR2|118429	0	0	0	0	0	0.0997863	0	0	0	0	0	0	0	0	0	0	0	0	0	0	0	-0.108196	0	0	0	0	0	0	0	0	0	-0.0958696	0	0	0	0	0	0	0	0	0	0	0	-0.0958226	0	0	0	0	0
AOC3|8639	0	-0.110557	-0.101285	0	-0.115877	0	0	0.106047	0	0	0	0	0	0	0	0	0	0	0	-0.113934	0	0	0	0	0	0.113129	0	0	0	0	0	0	0	0	0	0	0	-0.114791	0	0	0	-0.124075	0	0	0	0	-0.105186	0	0.096617
AOX1|316	0	0	0	0	0	0	0	0	0	0	0	0	0	0	0	0	0	0.0970094	0	0	0	-0.0954344	0	0	0	0	0	0	0	0	0	0	0	0	0	-0.106581	0	0	0	0	0	0	0	0	0	-0.10296	0	0	0
APBB1|322	0	0	0	0	0	0	0	0	0	0	0	0	0	0	0	0	0	0	0	0	0	0	0	0	0	0	0	0	0	0	0	0	0.102247	0	0	-0.104617	-0.0964515	0	0	0	0	0	0	0	0	0	0	0	0
APCDD1L|164284	0	0	0	0	0	0	0	0	0	0	0	0	0	0	0	0	0	0	0	0	0	0	0	0	0	0	0	0	0	0	0.0987042	0	0	0	0	0	0	0	0	0	0.0853207	0	0	0	0	0	0	0	0
APOD|347	0	0	0	0	0	0	0	0	0	0	0	0	0	0	0	-0.0991774	0	0.101829	0	0	0	0	0	0	0	0	0	0	0	0	0	0	0	0	0	0	0	0	0	0	0	0	0	0	0	-0.10213	0	0	0
APOLD1|81575	0	0	0	0	0	0	0	0	0	0	0	0	0	0	0	0	0	0	0	0	0	0	0	0	0	0	0	0	0	0	0	0	0	0	0	0	0	0	0	0	0	0	0	0	0	0	-0.0929618	0	0
AQP1|358	0	0	0	0	0	0	0	0	-0.0934038	0	0	0	0	0	0	0	0	0.0961969	0	0	0	0	0	0	0.094712	0	0	0	0	0	0	0	0	0	0	0	0	0	0	0	0	0	0	0	0	0	0	0	0
ARAP3|64411	0	0	0	0	0	0	0	0	0	0	0	0	0	0	0	0	0	0	0	0	0	0	0	0	0	0	0	0	0	0	0	0	0	0	0	0	0	0	0	0	0	0	0	0	0	0	-0.090741	0	0
ARHGAP10|79658	0	0	0	0	0	0	0	0	0	0	0	0	0	0	0	0	0	0	0	0	0	0	0	0	0	0	0	0	0	0	0	0	0	0	0	0	0	0	0	0	0	0	0	-0.0998783	0	0	0	0	0
ARHGAP11A|9824	0.0933742	0	0	0	0	0	0	0	0	0	0	0	0	-0.10481	0	0	0	0	0	0	0	0	0	-0.0972064	0	0	0	0	0	0	0	0	0	0	0	0	0	0	0	0	0	0	0	0	0	0	0	0	0
ARHGAP11B|89839	0	0	0	0	0	0	0	0	0	0	0.0942179	0	0	0	0	0	0	0	0	0	0	0	0	0	0	0	0	0	0	0	0	0	0	0	0	0	0	0	0	0	0	0	0	0	0	0	0	0	0
ARHGAP20|57569	0	0	0	0	-0.0987282	0	-0.103297	0	-0.11011	0	0	0	0	0	0.102864	0	0	0	0	0	0	0	0	0	0	0.0937859	0	0	0	0	0	0	0	0	0	0	0	0	0	0	0	0	0	0	0	0	0	-0.0969751	0.0932058
ARHGAP24|83478	0	0	0	0	0	0	0	0	0	0	0	0	0	0	0	0	0	0	0	0	0	0	0.10066	0	0	0	0	0	0	0	0	0	0.0962876	0	0	0	0	0	0	0	0	0	0	0	0.0944908	0	0	0	0
ARHGAP31|57514	0	0	0	0	0	0	-0.0963923	0	-0.0948235	0	0	0	0	0	0.0967305	0	0	0	0	0	0	0	0	0	0.098798	0	0	0	0	0	0	0	0	-0.09598	0	0	0	0	0	0	0	-0.0909479	0	0	0	0	0	0	0
ARHGAP6|395	0	0	0	0	0	0	0	0	0	0	0	0	0	0	0	0	0	0	0	0	0	0	0	0	0	0	0.0942496	0	0	0	0	0	0	0	0	0	0	0	0	0	0	0	-0.0985968	0	0	0	0	0	0
ARHGAP8|23779	0	0	0	0	0	0	0	0	0	0	0	0	0	0	0	0	0	0	0	0	0	0	0	0	0	0	0	0	0	0	0	0	0	0	0.104137	0	0	0	0	0	0	0	0	0	0	0	0	0	0
ARHGEF37|389337	0	0	0	0	0	0	0	0	0	0	0	0	0	0	0	0	0	0	0	0	0	0	0	0	0	0	0	0	0	0	0	0	0	0	0	0	0	0	0	0	0	0	-0.0986757	0	0	0	0	0	0
ARHGEF3|50650	0	0	0	0	0	0	0	0	0	0	0	0	0	0	0	0	0	0	0	0	0	0	0	0	0	0	0	0	-0.0989741	0	0	0	0	0	0	0	0	0	0	0	0	0	0	0	0	0	0	0	0
ARHGEF6|9459	0	0	0	0	0	0	0	0	0	0	0	0.0976875	0	0	0	0	0	0	0	0	-0.0940056	-0.103519	0	0	0	0	0	0	0	0	0	0	0	0	0	0	0	0	0	0	0	0	0	-0.107406	0	0	0	0	0
ARL6IP5|10550	0	0	0	0	0	0	0	0	0	0	0	0	0	0	0	0	0	0	-0.0984988	0	0	0	0	0	0	0	0	0	0	0	0	0	0	0	0	0	0	0	0	0	0	0	0	0	0	0	0	0	0
ARMCX1|51309	0	0	0	0	0	0	0	0	0	0	0	0	0	0	0	-0.096154	0.0969716	0	0	0	0	0	0	0	0	0	0	0	0	0	0.100327	0	0	-0.0950344	0	0	0	0	0	0	0	0	0	-0.103182	0	0	0	0	0
AR|367	0	0	0	0	0	0	0	0	0	0	0	0.100053	0	0	0	0	0	0	0	0	0	0	0	0	0	0	0	0	0	0	0	0	0	0	0	0	0	0	0	-0.0942211	0	0	0	0	0	0	0	0	0
ASAM|79827	0	0	0	0	0	0	-0.0962731	0.0997718	0	0	0	0	0	0	0	0	0.107408	0	0	0	0	0	0	0	0	0	0	0	0	0	0	0	0	-0.10303	0	0	0	0	0	0	0.0879959	0	0	0	0	0	0	0	0.0990644
ASB5|140458	0	-0.0920724	0	0	0	0	0	0	0	0	0	0	0	0	0	0	0.106	0	0	-0.0906653	0	0	0	0	0	0.0900357	0	0	0	0	0.100432	0	0	0	0	0	0	0	0	0	0	0	0	0	0	0	0	0	0
ASF1B|55723	0.0945238	0	0	0	0	0	0	0	0	0	0	0	0	-0.102765	0	0	0	0	0	0	0	0	0	0	0	0	0	0	0	0	0	0	0	0	0	0	0	0	0	0.109852	0	0	0	0	0	0	0	0	0
ASPA|443	0	0	0	0	0	0	0	0	0	0	0	0.0967578	0	0	0	0	0	0	0	0	-0.0948381	-0.100274	0	0	0	0	0.0979263	0	0	0	0	0	0	0	0	0	0	0	0	0	0	0	0	0	0	0	0	0	0
ASPM|259266	0	0	0	0.102744	0	0	0	0	0	0	0	0	0	-0.0988937	0	0	0	0	0	0	0	0	0	0	0	0	0	0	0	0	0	0	0	0	0	0	0	0	0	0.0951008	0	0	0	0	0	0	0	0	0
ASTN1|460	0	0	0	0	0	0	0	0	0	0	0	0	0	0	0	0	0	0	0	0	0	0	0	0	0	0	0	0	0	0	0	0	0	0	0	0	0	0	0.0964502	0	0	0	0	0	0	0	0	0	0
ATAD2|29028	0	0	0	0.0931039	0	0	0	0	0	0	0	0	0	0	0	0	0	0	0	0	0	0	0	0	0	0	0	0	0	-0.104692	0	0	0	0	0	0	0	0	0	0	0	0	0	0	0	0	0	0	0
ATAD3A|55210	0	0	0	0	0	0	0	0	0	0	0.0950574	0	0	0	0	0	0	0	0	0	0	0	0	0	0	0	0	0	0	-0.096017	0	0	0	0	0	0	0	0	0	0	0	0	0	0	0	0	0	0	0
ATAD3B|83858	0	0	0	0	0	0	0	0	0	0	0	-0.102803	0	0	0	0	0	0	0	0	0	0	0	0	0	0	0	0	0	0	0	0	0	0	0	0	0	0	0	0	0	0	0	0	0	0	0	0	0
ATAD5|79915	0	0	0	0	0	0	0	0	0	0	0.104547	0	0	0	0	0	0	0	0	0	0	0	0	0	0	0	0	0	0	-0.106952	0	0	0	0	0	0	0	0	0	0	0	0	0	0	0	0	0	0	0
ATL1|51062	0	0	0	0	0	0	0	0	0	0	0	0	0	0	0	0	0	0	0	0	0	0	0	0	0	0	0	0	0	0	0	0	0	0	0	0	-0.0964337	0	0	0	0	0	0	0	0	0	0	0	0
ATP10D|57205	0	0	0	0	0	0	0	0	0	0	0	0	0	0	0	0	0	0	0	0	0	0	0.095699	0	0	0	0	0	0	0	0	0	0	0	0	0	0	0	0	0	0	0	0	0	0	0	0	0	0
ATP1A2|477	0	-0.107843	-0.0944789	0	-0.0999577	0	0	0	0	0	0	0	0	0	0.0997221	0	0	0	0	-0.107633	0	0	0	0	0	0.103221	0	0	0	0	0	0	0	0	0	0	0	-0.102612	0	0	0	-0.108351	0	0	0	0	0	0	0
ATP1B2|482	0	0	0	0	0	0	0	0	0	0	0	0	0.10027	0	0	0	0	0	0	0	-0.100714	0	0	0	0	0	0	0	0	0	0	0	0	0	0	0	-0.10104	0	0	0	0	0	0	0	0	0	0	0	0
ATP8B1|5205	0	0	0	0	0	0	0	0	0	0	0	0	0	0	0	0	0	0	0	0	0	0	0	0	0	0	0	0	0	0	0	0	0	0	0.100806	0	0	0	0	0	0	0	0	0	0	0	0	0	0
AURKAPS1|6791	0	0	0	0	0	0	0	0	0	0	0	0	0	0	0	0	0	0	0	0	0	0	0	0	0	0	0	0	0.102647	0	0	0	0	0	0	0	0	0	0	0	0	0	0	0	0	0	0	0	0
AURKA|6790	0.0959649	0	0	0	0	0	0	0	0	0.0950102	0	0	0	0	0	0	0	0	0	0	0	0	0	-0.0985181	0	0	0	-0.109061	0	0	0	0	0	0	0	0	0	0	0	0	0	0	0	0	0	0	0	0	0
AURKB|9212	0.109708	0	0	0	0	0	0	0	0	0.106444	0	0	0	0	0	0	0	0	0	0	0	0	0	-0.107777	0	0	0	-0.109784	0	0	0	0	0	0	0	0	0	0	0	0	0	0	0	0	0	0	0	0	0
AVPR2|554	0	0	0	0	0	0	0	0	0	0	0	0	0	0	0	0	0	0	0	0	0	0	0	0	0	0	0.0951247	0	0	0	0	0	0	0	0	0	0	0	0	0	0	0	0	0	0	0	0	0	0
AXL|558	0	0	0	0	0	0.100612	-0.103666	0.100956	0	0	0	0	0	0	0	-0.0956955	0	0	0	0	0	0	0	0	0	0	0	0	0	0	0	0	0	-0.102272	0	0	0	0	0	0	0	0	0	0	0	0	0	0	0.101707
BAI3|577	0	0	0	0	0	0	0	0	-0.0929842	0	0	0	0.0959768	0	0	0	0	0	0	0	0	0	0	0	0.0970422	0	0	0	0	0	0.0959679	-0.103725	0	0	0	0	0	0	0	0	0	0	0	0	0	0	0	0	0
BAIAP2L1|55971	0	0	0	0	0	0	0	0	0	0	0	0	0	0	0	0	0	0	0	0	0	0	0	0	0	0	0	0	0	0	0	0	0	0	0.0920705	0	0	0	0	0	0	0	0	0	0	0	0	0	0
BAT1|7919	0	0	0	0	0	-0.103741	0	0	0	0	0	0	0	0	0	0	0	0	0	0	0	0	0	0	0	0	0	0	0	0	0	0	0	0	0	0	0	0	0	0	0	0	0	0	0	0	0	0	0
BBS1|582	0	0	0	0	0	0	0	0	0	0	0	0	0	0	0	0	0	0	0	0	0	0	0	0	0	0	0	0	0	0	0	0	0	0	0	0	0	0	0	0	0	0	-0.10392	0	0	0	0	0	0
BCCIP|56647	0	0	0	0	0	0	0	0	0	0	0	0	0	0	0	0	0	0	0.0980504	0	0	0	0	0	0	0	0	0	0	0	0	0	0	0	0	0	0	0	0	0	0	0	0	0	0	0	0	0	0
BCHE|590	0	0	0	0	0	0	0	0	0	0	0	0	0	0	0	-0.10953	0	0.105928	0	0	0	0	0	0	0	0	0	0	0	0	0.106891	0	0	-0.102083	0	0	0	0	0	0	0	0	0	0	0	-0.0989541	0	-0.106899	0.0965733
BCL2L12|83596	0	0	0	0	0	0	0	0	0	0	0	0	0	0	0	0	0	0	0	0	0	0	0	0	0	0	0	0	0.104215	0	0	0	0	0	0	0	0	0	0	0	0	0	0	0	0	0	0	0	0
BCS1L|617	0	0	0	0	0	0	0	0	0	0	0	0	0	0	0	0	0	0	0	0	0	0	0	0	0	0	0	0	0	0	0	0	0	0	0	0	0	0	0	0	0	0	0	0	0	0.0984878	0	0	0
BEND3|57673	0	0	0	0	0	0	0	0	0	0	0.0942111	0	0	0	0	0	0	0	0	0	0	0	0	0	0	0	0	0	0	-0.101531	0	0	0	0	0	0	0	0	0	0	0	0	0	0	0	0	0	0	0
BEND5|79656	0	0	0	0	0	0	0	0	0	0	0	0	0	0	0	0	0	0	0	0	0	0	0	0	0	0	0	0	0	0	0	0	0	0	0	0	0	0	0.0964172	0	0	0	0	0	0	0	0	0	0
BGN|633	0	0	0	0	0	0	-0.107338	0	0	0	0	0	0	0	0	-0.09464	0	0	-0.0955355	0	0	0	0	0	0	0	0	0	0	0	0.103792	0	0	0	0	0	0	0	0	0	0.118288	0	0	0	0	0	0	0	0
BHMT2|23743	0	0	0	0	0	0	0	0	-0.100202	0	0	0	0.0953511	0	0	0	0	0	0	0	-0.0908261	0	0	0	0.107137	0	0	0	0	0	0	-0.0934083	0	-0.0970131	0	0	0	0	0	0	0	0	0	0	0	0	0	0	0
BIK|638	0	0	0	0	0	0	0	0	0	0	0	0	0	0	0	0	0	0	0	0	0	0	0	0	0	0	0	0	0	0	0	0	0	0	0.0854001	0	0	0	0	0	0	0	0	0	0	0	0	0	0
BIRC5|332	0.104954	0	0	0	0	0	0	0	0	0.100123	0	0	0	0	0	0	0	0	0	0	0	0	0	-0.110123	0	0	0	-0.110049	0	0	0	0	0	0	0	0	0	0	0	0	0	0	0	0	0	0	0	0	0
BLM|641	0.103002	0	0	0	0	0	0	0	0	0.107598	0	0	0	0	0	0	0	0	0	0	0	0	0	-0.10317	0	0	0	-0.101478	0	0	0	0	0	0	0	0	0	0	0	0	0	0	0	0	0	0	0	0	0
BMP3|651	0	0	0	0	0	0	0	0	0	0	0	0	0	0	0	0	0	0	0	0	0	0	0	0	0	0	0	0	0	0	0	0	0	0	0	0	0	0	0.096615	0	0	0	0	0	0	0	0	0	0
BMX|660	0	0	0	0	0	0	0	0	0	0	0	0	0	0	0	0	0	0	0	0	0	0	0	0	0	0	0.100605	0	0	0	0	0	0	0	0	0	0	0	0	0	0	-0.0928964	0	0	0	0	0	0	0
BNC2|54796	0	0	-0.0982214	0	-0.0952189	0	0	0.104706	0	0	0	0	0.109402	0	0	0	0	0	0	-0.0982935	0	0	0	0	0	0	0	0	0	0	0	0	0	-0.0977627	0	0	0	-0.105607	0	0	0	0	0	0	0	0	0	0	0.0974908
BOC|91653	0	-0.0932136	-0.108718	0	-0.0934594	0	0	0.0956609	0	0	0	0	0	0	0	0	0	0	0	-0.102202	0	0	0	0	0	0.0945302	0	0	0	0	0	0	0	0	0	0	0	-0.103073	0	0	0	-0.0903166	0	0	0	0	0	0	0
BOP1|23246	0	0	0	0	0	0	0	0	0	0	0	0	0	0	0	0	0	0	0	0	0	0	0	0	0	0	0	0	0	0	0	0	0	0	0	0	0	0	0	0	0	0	0.0974187	0	0	0	0	0	0
BRCA1|672	0	0	0	0	0	0	0	0	0	0	0.102026	0	0	0	0	0	0	0	0	0	0	0	0	0	0	0	0	0	0	-0.0968113	0	0	0	0	0	0	0	0	0	0	0	0	0	0	0	0	0	0	0
BRI3BP|140707	0	0	0	0	0	0	0	0	0	0	0	0	0	0	0	0	0	0	0	0	0	0	0	0	0	0	0	0	0	0	0	0	0	0	0	0	0	0	0	0	0	0	0	0	0	0	0	0	0
BRIX1|55299	0	0	0	0	0	0	0	0	0	0	0	-0.0974952	0	0	0	0	0	0	0	0	0	0	0	0	0	0	0	0	0	0	0	0	0	0	0	0	0	0	0	0	0	0	0	0	0	0	0	0	0
BTBD19|149478	0	0	0	0	0	0	0	0	0	0	0	0	0	0	0	0	0	0	0	0	0	0	0	0	0	0	0	0	0	0	0	0	0	0	0	0	0	0	0	0	0	0	0	0	0.0981872	0	0	0	0
BUB1B|701	0.101805	0	0	0	0	0	0	0	0	0.104262	0	0	0	0	0	0	0	0	0	0	0	0	0	-0.104625	0	0	0	-0.102364	0	0	0	0	0	0	0	0	0	0	0	0	0	0	0	0	0	0	0	0	0
BUB1|699	0.0972299	0	0	0	0	0	0	0	0	0.0956326	0	0	0	0	0	0	0	0	0	0	0	0	0	-0.0991482	0	0	0	-0.0997447	0	0	0	0	0	0	0	0	0	0	0	0	0	0	0	0	0	0	0	0	0
BUB3|9184	0	0	0	0	0	0	0	0	0	0	0	0	0	0	0	0	0	0	0	0	0	0	0	0	0	0	0	0	0	0	0	0	0	0	0	0	0	0	0	0	0	0	0.102684	0	0	0	0	0	0
BVES|11149	0	0	0	0	0	0	0	0	0	0	0	0	0	0	0.0972533	0	0	0	0	0	0	0	0.0954224	0	0	0	0	0	0	0	0	0	0	0	0	0	0	0	0.114506	0	0	0	0	0	0	0	0	-0.101753	0
BYSL|705	0	0	0	0	0	0	0	0	0	0	0	0	0	0	0	0	0	0	0.105343	0	0	0	0	0	0	0	0	0	0	0	0	0	0	0	0	0	0	0	0	0	0	0	0	0	0	0	0	0	0
BZW2|28969	0	0	0	0	0	0	0	0	0	0	0	0	0	0	0	0	0	0	0	0	0	0	0	0	0	0	0	0	0.0963388	0	0	0	0	0	0	0	0	0	0	0	0	0	0	0	0	0	0	0	0
C10orf128|170371	0	0	0	0	0	0	0	0	-0.0934763	0	0	0	0	0	0	0	0	0	0	0	0	0	0	0	0.0962595	0	0	0	0	0	0	0	0	0	0	-0.0984161	0	0	0	0	0	0	0	-0.10299	0	0	0	0	0
C10orf26|54838	0	0	0	0	0	0.113211	0	0	0	0	0	0	0	0	0	0	0	0	0	0	0	-0.106105	0	0	0	0	0	0	0	0	0	-0.0972891	0.0965784	0	0	0	0	0	0	0	0	0	0	0	0	0	0	0	0
C10orf2|56652	0	0	0	0	0	0	0	0	0	0	0	0	0	0	0	0	0	0	0.106266	0	0	0	0	0	0	0	0	0	0	0	0	0	0	0	0	0	0	0	0	0	0	0	0	0	0	0	0	0	0
C10orf54|64115	0	0	0	0	0	0	0	0	0	0	0	0.0986795	0	0	0	0	0	0	0	0	0	0	0	0	0	0	0	0	0	0	0	0	0	0	0	0	0	0	0	0	0	0	0	0	0	0	0	0	0
C11orf48|79081	0	0	0	0	0	0	0	0	0	0	0	0	0	0	0	0	0	0	0	0	0	0	0	0	0	0	0	0	0	0	0	0	0	0	0	0	0	0	0	0	0	0	0.0948286	0	0	0	0	0	0
C11orf63|79864	0	0	0	0	0	0	0	0	0	0	0	0	0	0	0	0	0	0	0	0	0	0	0	0	0	0	0	0	0	0	0	0	0	0	0	0	0	0	0	0	0	0	0	0	0.0937425	0	0	0	0
C11orf82|220042	0	0	0	0.0988174	0	0	0	0	0	0	0	0	0	-0.0949053	0	0	0	0	0	0	0	0	0	0	0	0	0	0	0	0	0	0	0	0	0	0	0	0	0	0.0989925	0	0	0	0	0	0	0	0	0
C12orf48|55010	0.09317	0	0	0	0	0	0	0	0	0.0957335	0	0	0	0	0	0	0	0	0	0	0	0	0	-0.0928856	0	0	0	-0.0970849	0	0	0	0	0	0	0	0	0	0	0	0	0	0	0	0	0	0	0	0	0
C12orf53|196500	0	0	0	0	0	0	0	0	0	0	0	0	0	0	0	0	0	0	0	0	0	0	0	0	0	0	0	0	0	0	0	0	0.0983518	0	0	0	0	0	0	0	0	0	0	0	0	0	0	0	0
C12orf73|728568	0	0	0	0	0	0	0	0	0	0	0	0	0	0	0	0	0	0	0	0	0	0	-0.0982418	0	0	0	0	0	0	0	0	0	0	0	0	0	0	0	0	0	0	0	0	0	0	0	0	0	0
C13orf27|93081	0	0	0	0	0	0	0	0	0	0	0	0	0	0	0	0	0	0	0.10727	0	0	0	0	0	0	0	0	0	0	0	0	0	0	0	0	0	0	0	0	0	0	0	0	0	0	0	0	0	0
C13orf33|84935	0	0	0	0	0	0	-0.0979536	0.0939742	0	0	0	0	0	0	0	0	0.100621	0	0	0	0	0	0	0	0	0	0	0	0	0	0	0	0	0	0	0	0	0	0.0951362	0	0.0900895	0	0	0	0	0	0	0	0
C13orf34|79866	0	0	0	0.0974542	0	0	0	0	0	0.102232	0	0	0	0	0	0	0	0	0	0	0	0	0	0	0	0	0	0	0	0	0	0	0	0	0	0	0	0	0	0.0964368	0	0	0	0	0	0	0	0	0
C13orf37|440145	0	0	0	0	0	-0.102044	0	0	0	0	0	0	0	0	0	0	0	0	0	0	0	0	0	0	0	0	0	0	0	0	0	0	0	0	0	0	0	0	0	0	0	0	0	0	0	0	0	0	0
C14orf132|56967	0	0	0	0	0	0	0	0	-0.0930072	0	0	0	0.0939697	0	0	0	0	0	0	0	0	0	0	0	0.100158	0	0	0	0	0	0.0989816	-0.107049	0	0	0	0	0	0	0	0	0	0	0	0	0	0	0	0	0.100034
C14orf139|79686	0	0	0	0	0	0	0	0	0	0	0	0	0	0	0	0	0	0	0	0	-0.0979337	0	0	0	0	0	0	0	0	0	0	0	0	0	0	0	0	0	0	0	0	0	0	-0.104481	0	0	0	0	0
C14orf28|122525	0	0	0	0	0	0	0	0	0	0	0	0	0	0	0	0	0	0	0	0	0	0	0	0	0	0	0	0	-0.0975221	0	0	0	0	0	0	0	0	0	0	0	0	0	0	0	0	0	0	0	0
C14orf80|283643	0	0	0	0	0	0	0	0	0	0	0	0	0	0	0	0	0	0	0	0	0	0	0	0	0	0	0	0	0.102252	0	0	0	0	0	0	0	0	0	0	0	0	0	0	0	0	0	0	0	0
C15orf23|90417	0.0969626	0	0	0	0	0	0	0	0	0.0983504	0	0	0	0	0	0	0	0	0	0	0	0	0	-0.0983917	0	0	0	-0.100924	0	0	0	0	0	0	0	0	0	0	0	0	0	0	0	0	0	0	0	0	0
C15orf42|90381	0.103841	0	0	0	0	0	0	0	0	0.104029	0	0	0	0	0	0	0	0	0	0	0	0	0	-0.107795	0	0	0	-0.108441	0	0	0	0	0	0	0	0	0	0	0	0	0	0	0	0	0	0	0	0	0
C15orf59|388135	0	0	0	0	0	0	0	0	0	0	0	0	0	0	0	-0.0951346	0	0.0955781	0	0	0	0	0	0	0	0	0	0	0	0	0	0	0	0	0	0	0	0	0	-0.0934824	0	0	-0.096784	0	0	0	0	0	0
C16orf45|89927	0	0	0	0	-0.0937514	0	0	0	-0.107562	0	0	0	0	0	0	0	0	0.0968446	0	0	0	0	0	0	0	0.0903334	0	0	0	0	0	-0.105613	0	0	0	0	0	0	0	0	0	0	0	0	0	0	0	0	0
C16orf59|80178	0.095517	0	0	0	0	0	0	0	0	0.0993149	0	0	0	0	0	0	0	0	0	0	0	0	0	-0.100916	0	0	0	-0.0979891	0	0	0	0	0	0	0	0	0	0	0	0	0	0	0	0	0	0	0	0	0
C16orf75|116028	0	0	0	0	0	0	0	0	0	0	0.099152	0	0	0	0	0	0	0	0	0	0	0	0	0	0	0	0	0	0	0	0	0	0	0	0	0	0	0	0	0	0	0	0	0	0	0	0	0	0
C16orf89|146556	0	0	0	0	0	0	0	0	0	0	0	0	0	0	0	0	0	0	0	0	0	0	0	0	0	0	0.105801	0	0	0	0	0	0	0	0	0	0	0	0	0	0	0	-0.0981734	0	0	0	0	0	0
C17orf103|256302	0	0	0	0	0	0	0	0	0	0	0	0	0	0	0	0	0	0	0	0	0	0	0	0	0	0	0	0	0	0	0	0	0	0	0	0	0	0	0	0	0	0	-0.0980079	0	0	0	0	0	0
C17orf42|79736	0	0	0	0	0	0	0	0	0	0	0	0	0	0	0	0	0	0	0	0	0	0	0	0	0	0	0	0	0	0	0	0	0	0	0	0	0	0	0	0	0	0	0	0	0	0.0971441	0	0	0
C17orf53|78995	0.0965602	0	0	0	0	0	0	0	0	0.0971775	0	0	0	0	0	0	0	0	0	0	0	0	0	-0.102099	0	0	0	-0.0970712	0	0	0	0	0	0	0	0	0	0	0	0	0	0	0	0	0	0	0	0	0
C17orf91|84981	0	0	0	0	0	0	0	0	0	0	0	0	0	0	0	0	0	0	0	0	0	0	0	0	0	0	0	0	-0.108307	0	0	0	0	0	0	0	0	0	0	0	0	0	0	0	0	0	0	0	0
C18orf1|753	0	0	0	0	0	0	0	0	0	0	0	0	0	0	0	0	0.0966564	0	0	0	0	0	0	0	0	0	0	0	0	0	0	0	0	0	0	0	0	0	0.100146	0	0	0	0	-0.102892	0	0	0	0	0
C19orf48|84798	0	0	0	0	0	-0.0994697	0	0	0	0	0	0	0	0	0	0	0	0	0	0	0	0.0958222	0	0	0	0	0	0	0	0	0	0	0	0	0	0	0	0	0	0	0	0	0	0	0	0	0	0	0
C1QTNF1|114897	0	0	0	0	0	0	0	0	0	0	0	0	0	0	0	0	0	0	0	0	0	0	0	0	0	0	0	0	0	0	0	0	0	0	0	0	0	0	0	0	0	0	0	-0.0960372	0	0	0	0	0
C1QTNF2|114898	0	0	0	0	0	0	-0.0983307	0	0	0	0	0.0969359	0	0	0	-0.100522	0	0	0	0	-0.0935554	0	0	0	0	0	0	0	0	0	0	0	0	-0.0945506	0	0	0	0	0	0	0	0	0	0	0	0	-0.105836	0	0
C1QTNF3|114899	0	0	0	0	0	0	0	0	0	0	0	0	0	0	0	0	0	0	0	0	0	0	0	0	0	0	0	0	0	0	0	0	0.100849	0	0	0	-0.0965423	0	0	0	0	0	0	0	0	0	0	0	0
C1QTNF7|114905	0	-0.0976994	-0.104513	0	-0.102336	0	0	0	0	0	0	0	0	0	0	0	0	0	0	-0.105184	-0.10143	0	0	0	0	0.104951	0	0	0	0	0	0	0	0	0	0	0	-0.0959488	0	0	0.0820358	0	0	0	0	0	-0.091552	0	0
C1orf106|55765	0	0	0	0	0	0	0	0	0	0	0	0	0	0	0	0	0	0	0	0	0	0	0	0	0	0	0	0	0	0	0	0	0	0	0.0831903	0	0	0	0	0	0	0	0	0	0	0	0	0	0
C1orf112|55732	0	0	0	0.0937534	0	0	0	0	0	0	0	0	0	-0.0946773	0	0	0	0	0	0	0	0	0	0	0	0	0	0	0	0	0	0	0	0	0	0	0	0	0	0	0	0	0	0	0	0	0	0	0
C1orf116|79098	0	0	0	0	0	0	0	0	0	0	0	0	0	0	0	0	0	0	0	0	0	0	0	0	0	0	0	0	0	0	0	0	0	0	0.108117	0	0	0	0	0	0	0	0	0	0	0	0	0	0
C1orf133|574036	0	0	0	0	0	0	0	0	0	0	0	0	0	0	0	-0.0958627	0	0	0	0	0	0	0	0	0	0	0	0	0	0.0920996	0	0	0	0	0	0	0	0	0	-0.0951902	0	0	0	0	0	0	0	0	0
C1orf135|79000	0.0957263	0	0	0	0	0	0	0	0	0.09661	0	0	0	0	0	0	0	0	0	0	0	0	0	-0.105834	0	0	0	-0.107895	0	0	0	0	0	0	0	0	0	0	0	0	0	0	0	0	0	0	0	0	0
C1orf150|148823	0	0	0	0	0	0	0	0	0	0	0	0	0	0	0	0	0	0	0	0	0	0	0	0	0	0	0	0	-0.0973314	0	0	0	0	0	0	0	0	0	0	0	0	0	0	0	0	0	0	0	0
C1orf159|54991	0	0	0	0	0	0	0	0	0	0	0	0	0	0	0	0	0	0	0	0	0	0	-0.0988054	0	0	0	0	0	0	0	0	0	0	0	0	0	0	0	0	0	0	0	0	0	0	0	0	0	0
C1orf190|541468	0	0	0	0	0	0	0	0	0	0	0	0	0	0	0	0	0.0972255	0	0	0	0	0	0	0	0	0	0	0	0	0	0	0	0	0	0	0	0	0	0	0	0	0	0	-0.0985606	0	0	0	0	0
C1orf210|149466	0	0	0	0	0	0	0	0	0	0	0	0	0	0	0	0	0	0	0	0	0	0	0	0	0	0	0	0	0	0	-0.104406	0	0	0	0.110367	0	0	0	0	0	0	0	0	0	0	0	0	0	0
C1orf95|375057	0	0	0	0	0	0	0	0	0	0	0	0	0.0967792	0	0	0	0.100013	0	0	-0.0893505	0	0	0	0	0	0	0	0	0	0	0	0	0	0	0	0	0	0	0	0	0	0	0	0	0	0	0	0	0
C20orf103|24141	0	0	0	0	0	0	0	0	0	0	0	0	0	0	0	0	0.0969399	0.0997728	0	0	0	0	0	0	0	0	0	0	0	0	0	0	0	0	0	0	0	0	0	0	0	0	0	0	0.110369	0	0	0	0
C20orf151|140893	0	0	0	0	0	0	0	0	0	0	0	0	0	0	0	0	0	0	0	0	0	0	0	0	0	0	0	0	0	0	0	0	0	0	0.133925	0	0	0	0	0	0	0	0	0	0	0	0	0	0
C20orf160|140706	0	0	0	0	0	0	0	0	0	0	0	0	0	0	0	0	0	0	0	0	-0.104064	0	0	0	0	0	0.108775	0	0	0	0	0	0	0	0	0	0	0	0	0	0	0	0	0	0	0	-0.0977028	0	0
C20orf194|25943	0	0	0	0	0	0	0	0	0	0	0	0	0	0	0	0	0	0	0	0	0	-0.0963441	0	0	0	0	0	0	0	0	0	-0.0935667	0	0	0	0	0	0	0	0	0	0	0	0	0	-0.107416	0	0	0
C20orf200|253868	0	-0.102008	0	0	0	0	0	0	-0.0931566	0	0	0	0	0	0	0	0	0	0	0	0	0	0	0	0.102424	0.0925774	0	0	0	0	0	-0.107852	0	0	0	-0.0973199	0	0	0	0	0	0	0	0	0	0	0	0	0
C20orf20|55257	0	0	0	0	0	0	0	0	0	0	0	-0.0970844	0	0	0	0	0	0	0	0	0	0	0	0	0	0	0	0	0	0	0	0	0	0	0	0	0	0	0	0	0	0	0	0	0	0	0	0	0
C21orf34|388815	0	0	-0.118927	0	0	0	0	0	0	0	0	0	0	0	0	0	0	0	0	-0.0912094	0	-0.0948639	0	0	0	0	0.095608	0	0	0	0.0962838	0	0	0	0	0	0	0	0	0	0	0	0	0	0	0	0	0	0
C21orf45|54069	0	0	0	0.0953988	0	0	0	0	0	0	0	0	0	-0.0990711	0	0	0	0	0	0	0	0	0	0	0	0	0	0	0	0	0	0	0	0	0	0	0	0	0	0.0959346	0	0	0	0	0	0	0	0	0
C21orf58|54058	0	0	0	0	0	0	0	0	0	0	0	0	0	0	0	0	0	0	0	0	0	0	0	0	0	0	0	0	0.10907	0	0	0	0	0	0	0	0	0	0	0	0	0	0	0	0	0	0	0	0
C2orf15|150590	0	0	0	0	0	0	0	0	0	0	0	0	0	0	0	0	0	0	0	0	0	0	0	0	0	0	0	0	0	0	0	0	0	0	0.0959531	0	0	0	0	0	0	0	0	0	0	0	0	0	0
C2orf40|84417	0	-0.101074	-0.0999261	0	-0.0959569	0	0	0	0	0	0	0	0	0	0	0	0	0	0	-0.103682	-0.0977134	0	0	0	0	0.0995122	0	0	0	0	0	0	0	0	0	0	0	-0.103043	0	0	0	0	0	0	0	0	0	0	0
C2orf48|348738	0	0	0	0	0	0	0	0	0	0	0.094497	0	0	0	0	0	0	0	0	0	0	0	0	0	0	0	0	0	0	-0.0917463	0	0	0	0	0	0	0	0	0	0	0	0	0	0	0	0	0	0	0
C3orf18|51161	0	0	0	0	0	0	0	0	0	0	0	0	0	0	0	0	0	0	0	0	0	0	0.0951943	0	0	0	0	0	0	0	0	0	0	0	0	0	0	0	0	0	0	0	0	0	0	0	0	0	0
C3orf26|84319	0	0	0	0	0	0	0	0	0	0	0	0	0	0	0	0	0	0	0.106413	0	0	0	0	0	0	0	0	0	0	0	0	0	0	0	0	0	0	0	0	0	0	0	0	0	0	0	0	0	0
C3orf70|285382	0	0	0	0	0	0	0	0	0	0	0	0	0	0	0	0	0	0	0	0	0	0	0	0	0	0	0	0	0	0	0	0	0	0	0	0	0	0	0.0931673	0	0	0	0	0	0	0	0	0	0
C4A|720	0	0	0	0	0	0.102676	0	0	0	0	0	0	0	0	0	0	0	0	0	-0.0886829	0	-0.109355	0	0	0	0	0	0	0	0	0	0	0.0959987	0	0	-0.0985713	0	0	0	0	0	0	0	0	0	0	0	0	0
C4orf19|55286	0	0	0	0	0	0	0	0	0	0	0	0	0	0	0	0	0	0	0	0	0	0	0	0	0	0	0	0	0	0	0	0	0	0	0.0880977	0	0	0	0	0	0	0	0	0	0	0	0	0	0
C4orf21|55345	0	0	0	0	0	0	0	0	0	0	0.0980702	0	0	0	0	0	0	0	0	0	0	0	0	0	0	0	0	0	0	-0.103629	0	0	0	0	0	0	0	0	0	0.0955388	0	0	0	0	0	0	0	0	0
C4orf46|201725	0	0	0	0	0	0	0	0	0	0	0.0940795	0	0	0	0	0	0	0	0	0	0	0	0	0	0	0	0	0	0	0	0	0	0	0	0	0	0	0	0	0	0	0	0	0	0	0	0	0	0
C5orf23|79614	0	0	0	0	0	0	0	0	0	0	0	0	0	0	0	0	0	0.0961426	0	0	0	0	0	0	0	0	0	0	0	0	0	0	0	0	0	0	-0.100135	0	0	0	0	0	0	0	0	0	0	0	0
C5orf34|375444	0	0	0	0	0	0	0	0	0	0	0.0996018	0	0	0	0	0	0	0	0	0	0	0	0	0	0	0	0	0	0	-0.0956734	0	0	0	0	0	0	0	0	0	0	0	0	0	0	0	0	0	0	0
C5orf41|153222	0	0	0	0	0	0	0	0	0	0	0	0	0	0	0	0	0	0	0	0	0	-0.107452	0.0992639	0	0	0	0	0	0	0	0	0	0	0	0	0	0	0	0	0	0	0	0	0	0	0	0	0	0
C5orf4|10826	0	0	0	0	0	0	0	0	-0.0945757	0	0	0	0	0.0940357	0	0	0	0	0	0	0	0	0	0	0	0	0	0	0	0	0	0	0	0	0	0	0	0	0	-0.105033	0	0	0	-0.0995026	0	0	0	0	0
C5orf53|492311	0	0	0	0	0	0	0	0	0	0	-0.108853	0	0	0	0	0	0	0	0	0	0	0	0	0	0.0887771	0	0	0	0	0	0	0	0	0	0	0	0	0	0	0	0	0	0	0	0	0	0	0	0
C6orf125|84300	0	0	0	0	0	0	0	0	0	0	0	0	0	0	0	0	0	0	0	0	0	0	-0.0972393	0	0	0	0	0	0	0	0	0	0	0	0	0	0	0	0	0	0	0	0	0	0	0	0	0	0
C6orf134|79969	0	0	0	0	0	0	0	0	0	0	0	0	0	0	0	0	0	0	0	0	0	0	0	0	0	0	0	0	0	0	0	0	0	0	0	0	0	0	0	0	0	0	0	0	0	0.0964799	0	0	0
C6orf145|221749	0	0	0	0	0	0	0	0	0	0	0	0	0	0	0	0	0	0	0	0	0	0	0	0	0	0	0	0	0	0	0	0	0	0	0	0	0	0	0	0	0	0	0	0	0	-0.0995316	0	0	0
C6orf155|79940	0	0	0	0	0	0	0	0	0	0	0	0	0	0	0	0	0	0	0	0	0	0	0	0	0	0	0	0	0	0	0	0	0	0	0	0	0	0	0	0	0	0	-0.104993	0	0	0	0	0	0
C6orf167|253714	0	0	0	0	0	0	0	0	0	0	0	0	0	0	0	0	0	0	0	0	0	0	0	0	0	0	0	0	0.0956581	0	0	0	0	0	0	0	0	0	0	0	0	0	0	0	0	0	0	0	0
C6orf174|387104	0	0	0	0	0	0	0	0	0	0	0	0	0	0	0	0	0	0	0	0	0	0	0	0	0	0	0	0	0	0	0	0	0	0	0	0	0	0	0	0	0	0	0	-0.0965895	0	0	0	0	0
C6orf186|728464	0	0	0	0	0	0.0967695	0	0	0	0	0	0	0.0982634	0	0	0	0	0	0	-0.0970462	0	0	0	0	0	0.0907553	0	0	0	0	0	0	0	0	0	0	0	0	0	0	0	0	0	0	0	0	0	0	0
C6orf225|619208	0	0	0	0	0	0	0	0	0	0	0	0	0	0	0	0	0	0	0	0	0	0	0	0	0	0	0	0	0	0	0	0	0.0978362	0	0	0	-0.0959328	0	0	0	0	0	0	0	0	0	0	0	0
C6orf72|116254	0	0	0	0	0	0	0	0	0	0	0	0.101657	0	0	0	0	0	0	0	0	0	0	0	0	0	0	0	0	0	0	0	0	0	0	0	0	0	0	0	0	0	0	0	0	0.0955939	0	0	0	0
C7orf40|285958	0	0	0	0	0	0	0	0	0	0	0	-0.0971022	0	0	0	0	0	0	0	0	0	0	0	0	0	0	0	0	0	0	0	0	0	0	0	0	0	0	0	0	0	0	0	0	0	0	0	0	0
C7orf58|79974	0	-0.0884528	-0.0935254	0	-0.097318	0	0	0	0	0	0	0	0	0	0	0	0	0	0	-0.0957585	-0.0970116	0	0	0	0	0.0959242	0	0	0	0	0	0	0	0	0	0	0	-0.0876079	0	0	0	0	0	0	0	0	0	0	0
C7|730	0	-0.0913483	-0.098221	0	-0.0937176	0	0	0	0	0	0	0	0	0	0	0	0	0	0	-0.0955288	-0.108395	0	0	0	0	0	0	0	0	0	0	0	0	0	0	0	0	-0.0878257	0	0	0	0	0	0	0	0	0	0	0
C8orf30A|51236	0	0	0	0	0	0	0	0	0	0	0	0	0	0	0	0	0	0	0	0	0	0.0967281	0	0	0	0	0	0	0	0	0	0	0	0	0	0	0	0	0	0	0	0	0	0	0	0	0	0	0
C8orf46|254778	0	0	0	0	0	0	0	0	0	0	0	0	0	0	0	0	0	0	0	0	0	0	0	0	0	0	0	0	0	0	0	0	0	0	0	0	0	0	0.0982252	0	0	0	0	0	0	0	0	0	0
C8orf76|84933	0	0	0	0	0	0	0	0	0	0	0	0	0	0	0	0	0	0	0	0	0	0	0	0	0	0	0	0	0	0	0	0	0	0	0	0	0	0	0	0	0	0	0.102223	0	0	0	0	0	0
C8orf85|441376	0	0	0	0	0	0	0	0	0	0	0	0	0	0	0	0	0	0	0	0	0	0	0	0	0	0	0	0	0	0	0	0	0	0	0	0	0	0	0.0965367	0	0	0	0	-0.0955731	0	0	0	0	0
C9orf100|84904	0	0	0	0.0960055	0	0	0	0	0	0	0	0	0	-0.096879	0	0	0	0	0	0	0	0	0	0	0	0	0	0	0	0	0	0	0	0	0	0	0	0	0	0.0991175	0	0	0	0	0	0	0	0	0
C9orf140|89958	0	0	0	0.0943459	0	0	0	0	0	0	0	0	0	0	0	0	0	0	0	0	0	0	0	0	0	0	0	0	0	-0.101522	0	0	0	0	0	0	0	0	0	0.0964547	0	0	0	0	0	0	0	0	0
C9orf47|286223	0	0	0	0	0	0	0	0	0	0	0	0	0	0	0	0	0	0	0	0	0	0	0	0	0	0	0	0	0	0	0	0	0	0	0	-0.101036	0	0	0.0936878	0	0	0	0	0	0	0	0	0	0
CACNA1C|775	0	0	0	0	0	0	0	0	-0.10081	0	0	0	0.101813	0	0	0	0	0	0	0	0	0	0	0	0.104683	0.0946333	0	0	0	0	0	-0.0968591	0	0	0	0	0	0	0	0	0.0832204	-0.101562	0	0	0	0	0	0	0
CACNA1H|8912	0	0	0	0	0	0	0	0	-0.0974066	0	0	0	0.0942237	0	0	0	0	0	0	0	0	0	0	0	0.101842	0	0	0	0	0	0	-0.0983909	0	-0.0951453	0	0	0	0	0	0	0	0	0	0	0	0	0	0	0
CACNA2D1|781	0	0	0	0	0	0	0	0	0	0	0	0	0	0	0	0	0	0	0	0	0	0	0.100995	0	0	0	0	0	0	0	0	-0.0948123	0	0	0	0	0	0	0	0	0	0	0	0	0	0	0	0	0
CACNB2|783	0	0	0	0	0	0	0	0	0	0	0	0	0	0	0	0	0	0	0	0	0	0	0	0	0	0	0	0	0	0	0	0	0	0	0	0	0	0	0.103604	0	0	0	0	0	0	0	0	0	0
CACYBP|27101	0	0	0	0	0	0	0	0	0	0	0	0	0	0	0	0	0	0	0.101048	0	0	0	0	0	0	0	0	0	0	0	0	0	0	0	0	0	0	0	0	0	0	0	0	0	0	0	0	0	0
CADM3|57863	0	0	0	0	0	0	-0.100945	0.0990239	-0.0990584	0	0	0	0	0	0	0	0	0	0	0	0	0	0	0	0.106193	0	0	0	0	0	0	0	0	-0.104246	0	0	0	0	0	0	0	0	0	0	0	0	0	-0.0913819	0
CALCOCO1|57658	0	0	0	0	0	0	0	0	0	0	-0.100116	0	0	0	0	0	0	0	0	0	0	0	0	0	0	0	0	0.0872331	0	0	0	0	0	0	0	0	0	0	0	0	0	0	0	0	0	0	0	0	0
CALD1|800	0	-0.0980968	-0.0983976	0	-0.103668	0	0	0.110073	0	0	0	0	0	0	0	0	0	0	0	-0.106827	0	0	0	0	0	0.107731	0	0	0	0	0	0	0	0	0	0	0	-0.108936	0	0	0.0845201	0	0	0	0	0	0	0	0.104831
CALHM2|51063	0	0	0	0	0	0	0	0	0	0	0	0.0984787	0	0	0	0	0	0.0962996	0	0	0	0	0	0	0	0	0	0	0	0	0.094839	0	0	0	0	0	0	0	0	0	0	0	0	0	0.105051	0	-0.0968038	0	0
CAND2|23066	0	0	0	0	0	0	0	0	0	0	0	0	0	0	0	0	0	0	0	0	0	0	0	0	0	0	0	0	0	0	0	0	0.0960852	0	0	0	0	0	0.100103	0	0	0	0	0	0	0	0	0	0
CAP2|10486	0	0	0	0	0	0	0	0	0	0	0	0	0	0	0	0	0	0	0	0	0	0	0	0	0	0	0	0	0	0	0.102435	0	0	0	0	0	-0.10066	0	0	0	0	0	0	-0.100245	0	0	0	-0.0925316	0
CASP12|120329	0	0	0	0	0	0	0	0	0	0	0	0	0	0	0	0	0	0	0	0	0	-0.0954732	0	0	0	0	0.0995303	0	0	0	0	0	0	0	0	0	0	0	0	0	0	0	0	0	0	0	0	0	0
CASQ1|844	0	0	0	0	0	0	0	0	0	0	0	0	0	0	0	0	0	0	0	0	0	0	0	0	0	0	0	0	0	0	0	0	0	0	0	0	0	0	0.114215	0	0	0	0	0	0	0	0	0	0
CASQ2|845	0	-0.115499	-0.0949608	0	-0.107053	0	0	0.0983672	0	0	0	0	0	0	0	0	0	0	0	-0.110601	0	0	0	0	0	0.108633	0	0	0	0	0	0	0	0	0	0	0	-0.112197	0	0	0	-0.115733	0	0	0	0	0	0	0.0956979
CAST|831	0	0	0	0	0	0	0	0	0	0	0	0	0	0	0	0	0	0	0	0	0	0	0	0	0	0	0	0	-0.100202	0	0	0	0	0	0	0	0	0	0	0	0	0	0	0	0	0	0	0	0
CAV1|857	0	0	0	0	0	0	0	0.0954474	0	0	0	0	0	0	0	0	0.0969311	0	0	0	0	0	0	0	0	0	0.0973845	0	0	0	0	0	0	0	0	0	0	0	0	0	0	0	0	0	0.10339	0	0	0	0.105181
CAV2|858	0	0	0	0	0	0	0	0	0	0	0	0	0	0	0	0	0	0	0	0	0	0	0	0	0	0	0	0	0	0	0	0	0	0	0	0	0	0	0	0	0	0	0	0	0.0932512	0	0	0	0.0970307
CBLC|23624	0	0	0	0	0	0	0	0	0	0	0	0	0	0	0	0	0	0	0	0	0	0	0	0	0	0	0	0	0	0	0	0	0	0	0.125258	0	0	0	0	0	0	0	0	0	0	0	0	0	0
CBX2|84733	0	0	0	0	0	0	0	0	0	0	0	0	0	0	0	0	0	0	0	0	0	0	0	0	0	0	0	0	0.0954952	0	0	0	0	0	0	0	0	0	0	0	0	0	0	0	0	0	0	0	0
CBX3|11335	0	0	0	0	0	0	0	0	0	0	0	-0.101112	0	0	0	0	0	0	0	0	0	0	0	0	0	0	0	0	0	0	0	0	0	0	0	0	0	0	0	0	0	0	0	0	0	0	0	0	0
CBX7|23492	0	0	0	-0.093401	0	0	0	0	0	0	0	0	0	0.107742	0	0	0	0	0	0	0	0	0	0	0	0	0	0	0	0	0	0	0	0	0	0	0	0	0	-0.107481	0	0	0	0	0	0	0	0	0
CCBE1|147372	0	0	0	0	0	0	0	0	0	0	0	0	0	0	0	0	0	0	0	0	0	0	0	0	0	0	0	0	0	0	0	0	0	0	0	-0.0956291	0	0	0	0	0	0	0	0	0	0	0	0	0
CCDC102A|92922	0	0	0	0	0	0	0	0	0	0	0	0	0	0	0	0	0	0	0	0	0	0	0	0	0	0	0	0	0	0	0	0	0.100056	0	0	0	0	0	0	0	0	0	0	0	0	0	0	0	0
CCDC102B|79839	0	0	0	0	0	0	0	0	0	0	0	0	0	0	0	0	0	0	0	0	0	0	0	0	0	0	0	0	0	0	0	0	0	0	0	0	0	0	0	0	0	0	0	0	0	0	-0.0933914	0	0
CCDC137|339230	0	0	0	0	0	0	0	0	0	0	0	0	0	0	0	0	0	0	0	0	0	0	0	0	0	0	0	0	0	0	0	0	0	0	0	0	0	0	0	0	0	0	0.0986273	0	0	0	0	0	0
CCDC138|165055	0	0	0	0	0	0	0	0	0	0	0.094688	0	0	0	0	0	0	0	0	0	0	0	0	0	0	0	0	0	0	-0.0990931	0	0	0	0	0	0	0	0	0	0	0	0	0	0	0	0	0	0	0
CCDC14|64770	0	0	0	0	0	0	0	0	0	0	0	0	0	0	0	0	0	0	0	0	0	0	0	0	0	0	0	0	0	0	0	0	0	0	0	0	0	0	0	0	0	0	0	0	0	0.0980175	0	0	0
CCDC150|284992	0	0	0	0.101471	0	0	0	0	0	0.0994776	0	0	0	0	0	0	0	0	0	0	0	0	0	0	0	0	0	-0.0881788	0	0	0	0	0	0	0	0	0	0	0	0	0	0	0	0	0	0	0	0	0
CCDC18|343099	0	0	0	0	0	0	0	0	0	0	0.100805	0	0	0	0	0	0	0	0	0	0	0	0	0	0	0	0	0	0	-0.0999617	0	0	0	0	0	0	0	0	0	0	0	0	0	0	0	0	0	0	0
CCDC34|91057	0	0	0	0	0	0	0	0	0	0	0	0	0	0	0	0	0	0	0	0	0	0	0	0	0	0	0	0	0.102257	0	0	0	0	0	0	0	0	0	0	0	0	0	0	0	0	0	0	0	0
CCDC3|83643	0	0	0	0	0	0	0	0	0	0	0	0	0	0	0	0	0	0	0	0	0	0	0	0	0	0	0.0996647	0	0	0	0	0	0	0	0	0	0	0	0	0	0	-0.0900634	0	0	0	0	-0.0966761	0	0
CCDC45|90799	0	0	0	0	0	0	0	0	0	0	0	0	0	0	0	0	0	0	0	0	0	0	0	0	0	0	0	0	0	0	0	0	0	0	0	0	0	0	0	0	0	0	0	0	0	0.0976209	0	0	0
CCDC48|79825	0	0	0	0	0	0	0	0	0	0	0	0	0	0	0	0	0	0	0	0	0	0	0	0	0	0	0	0	0	0	0	0	0	0	0	0	0	0	0	0	0	0	0	0	0	0	-0.099183	0	0
CCDC58|131076	0	0	0	0	0	0	0	0	0	0	0	-0.100342	0	0	0	0	0	0	0	0	0	0	0	0	0	0	0	0	0	0	0	0	0	0	0	0	0	0	0	0	0	0	0	0	-0.0958376	0	0	0	0
CCDC69|26112	0	0	0	0	0	0.0986819	0	0	0	0	0	0	0.0941946	0	0.0963513	0	0	0	0	0	0	-0.104079	0	0	0	0	0	0	0	0	0	0	0	0	0	0	0	0	0	0	0	-0.0907652	0	0	0	0	0	0	0
CCDC77|84318	0	0	0	0	0	0	0	0	0	0	0	0	0	0	0	0	0	0	0.0978072	0	0	0	0	0	0	0	0	0	0	0	0	0	0	0	0	0	0	0	0	0	0	0	0	0	0	0	0	0	0
CCDC85A|114800	0	0	0	0	0	0	0	0	0	0	0	0	0	0	0	0	0	0	0	0	0	0	0	0	0	0	0	0	0	0	0	0	0	0	0	0	0	0	0.0931618	0	0	0	0	0	0	0	0	0	0
CCDC86|79080	0	0	0	0	0	0	0	0	0	0	0	0	0	0	0	0	0	0	0	0	0	0	0	0	0	0	0	0	0	0	0	0	0	0	0	0	0	0	0	0	0	0	0.105531	0	0	0	0	0	0
CCDC88A|55704	0	0	0	0	0	0	0	0	0	0	0	0	0	0	0	0	0	0	0	0	0	0	0	0	0	0	0	0	0	0	0	0	0	0	0	-0.0975391	0	0	0	0	0	0	0	0	0	0	0	0	0
CCDC89|220388	0	0	0	0	0	0	0	0	0	0	0	0	0	0	0	0	0	0	0	0	0	0	0	0	0	0	0	0	0	0	0	0	0	0	0	0	0	0	0	0	0	0	0	-0.0956728	0	0	0	0	0
CCDC99|54908	0	0	0	0	0	0	0	0	0	0	0.10174	0	0	0	0	0	0	0	0	0	0	0	0	0	0	0	0	0	0	-0.0973694	0	0	0	0	0	0	0	0	0	0	0	0	0	0	0	0	0	0	0
CCL14|6358	0	-0.088102	0	0	0	0	0	0	-0.0994403	0	0	0	0	0	0	0	0	0	0	0	-0.121316	0	0	0	0.101748	0	0	0	0	0	0	0	0	0	0	0	0	0	0	0	0	0	0	0	0	0	-0.0982202	0	0
CCL21|6366	0	0	0	0	0	0	0	0	0	0	0	0	0.0983291	0	0	0	0	0	0	0	0	0	0	0	0	0	0	0	0	0	0	0	0	0	0	-0.102295	0	0	0	0	0	0	0	0	0	-0.0968419	0	0	0
CCNA2|890	0.105006	0	0	0	0	0	0	0	0	0.100563	0	0	0	0	0	0	0	0	0	0	0	0	0	-0.103375	0	0	0	-0.107599	0	0	0	0	0	0	0	0	0	0	0	0	0	0	0	0	0	0	0	0	0
CCNB1IP1|57820	0	0	0	0	0	0	0	0	0	0	0	0	0	0	0	0	0	0	0	0	0	0	0	0	0	0	0	0	0	0	0	0	0	0	0	0	0	0	0	0	0	0	0	0	0	0.0974519	0	0	0
CCNB1|891	0.0995927	0	0	0	0	0	0	0	0	0.10029	0	0	0	0	0	0	0	0	0	0	0	0	0	-0.097453	0	0	0	-0.10473	0	0	0	0	0	0	0	0	0	0	0	0	0	0	0	0	0	0	0	0	0
CCNB2|9133	0.103123	0	0	0	0	0	0	0	0	0.101056	0	0	0	0	0	0	0	0	0	0	0	0	0	-0.100835	0	0	0	-0.103228	0	0	0	0	0	0	0	0	0	0	0	0	0	0	0	0	0	0	0	0	0
CCNE1|898	0	0	0	0	0	0	0	0	0	0	0.102294	0	0	0	0	0	0	0	0	0	0	0	0	0	0	0	0	0	0	-0.0925165	0	0	0	0	0	0	0	0	0	0	0	0	0	0	0	0	0	0	0
CCNE2|9134	0	0	0	0	0	0	0	0	0	0	0.0999591	0	0	0	0	0	0	0	0	0	0	0	0	0	0	0	0	0	0	-0.0942296	0	0	0	0	0	0	0	0	0	0	0	0	0	0	0	0	0	0	0
CCNF|899	0.0987863	0	0	0	0	0	0	0	0	0.0993582	0	0	0	0	0	0	0	0	0	0	0	0	0	-0.106336	0	0	0	-0.0990882	0	0	0	0	0	0	0	0	0	0	0	0	0	0	0	0	0	0	0	0	0
CCPG1|9236	0	0	0	0	0	0	0	0	0	0	0	0.103528	0	0	0	0	0	0	0	0	0	-0.097575	0	0	0	0	0	0	0	0	0	0	0	0	0	0	0	0	0	0	0	0	0	0	0	0	0	0	0
CCT2|10576	0	0	0	0	0	0	0	0	0	0	0	0	0	0	0	0	0	0	0.0950073	0	0	0	0	0	0	0	0	0	0	0	0	0	0	0	0	0	0	0	0	0	0	0	0	0	0	0	0	0	0
CCT3|7203	0	0	0	0	0	0	0	0	0	0	0	0	0	0	0	0	0	0	0.106307	0	0	0	0	0	0	0	0	0	0	0	0	0	0	0	0	0	0	0	0	0	0	0	0	0	0	0	0	0	0
CCT4|10575	0	0	0	0	0	0	0	0	0	0	0	0	0	0	0	0	0	0	0.102446	0	0	0	0	0	0	0	0	0	0	0	0	0	0	0	0	0	0	0	0	0	0	0	0	0	0	0	0	0	0
CCT5|22948	0	0	0	0	0	0	0	0	0	0	0.094228	0	0	0	0	0	0	0	0	0	0	0	0	0	0	0	0	0	0	-0.0955219	0	0	0	0	0	0	0	0	0	0	0	0	0	0	0	0	0	0	0
CCT6A|908	0	0	0	0	0	0	0	0	0	0	0	0	0	0	0	0	0	0	0.0999355	0	0	0	0	0	0	0	0	0	0	0	0	0	0	0	0	0	0	0	0	0	0	0	0	0	0	0	0	0	0
CCT7|10574	0	0	0	0	0	0	0	0	0	0	0	0	0	0	0	0	0	0	0.0981797	0	0	0	0	0	0	0	0	0	0	0	0	0	0	0	0	0	0	0	0	0	0	0	0	0	0	0	0	0	0
CD1C|911	0	0	0	0	0	0	0	0	0	0	0	0	0	0	0	0	0	0	0	0	0	0	0	0	0	0	0.101432	0	-0.102241	0	0	0	0	0	0	0	0	0	0	0	0	0	0	0	0	0	0	0	0
CD300LG|146894	0	0	0	0	0	0	0	0	0	0	0	0	0	0	0	0	0	0	0	0	-0.102583	0	0	0	0	0	0.10089	0	0	0	0	0	0	0	0	0	0	0	0	0	0	0	-0.0966455	0	0	0	0	0	0
CD302|9936	0	0	0	0	0	0	0	0	0	0	0	0	0	0	0	0	0	0	0	0	0	0	0	0	0	0	0	0	0	0	0	0	0	0	0	0	0	0	0	0	0	0	0	-0.0951062	0	0	0	0	0
CD34|947	0	0	0	0	0	0	0	0	0	0	0	0	0	0	0	0	0	0	-0.0943983	0	-0.103566	0	0	0	0	0	0.111621	0	0	0	0	0	0	0	0	0	0	0	0	0	0	0	0	0	0	0	-0.114189	0	0
CD59|966	0	0	0	0	0	0	0	0	0	0	0	0.102259	0	0	0	0	0	0	0	0	0	0	0	0	0	0	0	0	0	0	0	0	0	0	0	0	0	0	0	0	0	0	0	0	0.105195	0	0	0	0
CD79B|974	0	0	0	0	0	0	0	0	0	0	0	0	0	0	0	0	0	0	0	0	0	0	0	0	0	0	0	0	0	0	0	0	0	0	0	0	0	0	0	0	0	-0.0897996	0	0	0	0	0	0	0
CD99L2|83692	0	0	0	0	0	0	0	0	0	0	0	0	0	0	0	0	0	0	0	0	0	0	0	0	0	0	0	0	0	0	0	0	0	0	0	-0.099606	0	0	0	0	0	0	0	-0.0967032	0	0	0	0	0
CDC123|8872	0	0	0	0	0	0	0	0	0	0	0	0	0	0	0	0	0	0	0	0	0	0	0	0	0	0	0	0	0	0	0	0	0	0	0	0	0	0	0	0	0	0	0.100411	0	0	0	0	0	0
CDC20|991	0.105303	0	0	0	0	0	0	0	0	0.0989944	0	0	0	0	0	0	0	0	0	0	0	0	0	-0.105117	0	0	0	-0.108825	0	0	0	0	0	0	0	0	0	0	0	0	0	0	0	0	0	0	0	0	0
CDC25A|993	0.10569	0	0	0	0.0926363	0	0	0	0	0	0	0	0	0	0	0	0	0	0	0	0	0	0	-0.109029	0	0	0	-0.102671	0	0	0	0	0	0	0	0	0	0	0	0	0	0	0	0	0	0	0	0	0
CDC25B|994	0	0	0	0	0	0	0	0	0	0	0	0	0	0	0	0	0	0	0	0	0	0	0	0	0	0	0	0	0	0	0	0	0	0	0	0	0	0	0	0	0	0	0.101104	0	0	0	0	0	0
CDC25C|995	0.103381	0	0	0	0	0	0	0	0	0.100326	0	0	0	0	0	0	0	0	0	0	0	0	0	-0.0953333	0	0	0	-0.102441	0	0	0	0	0	0	0	0	0	0	0	0	0	0	0	0	0	0	0	0	0
CDC42EP3|10602	0	0	0	0	0	0	0	0	0	0	0	0	0	0	0	0	0	0	0	0	0	0	0.100694	0	0	0	0	0	0	0	0.100214	-0.0941088	0.0974916	0	0	0	0	0	0.10451	0	0	0	0	0	0	0	0	0	0.0947153
CDC45|8318	0.105133	0	0	0	0	0	0	0	0	0.102862	0	0	0	0	0	0	0	0	0	0	0	0	0	-0.104526	0	0	0	-0.105348	0	0	0	0	0	0	0	0	0	0	0	0	0	0	0	0	0	0	0	0	0
CDC6|990	0.0937947	0	0	0	0	0	0	0	0	0	0	0	0	-0.103539	0	0	0	0	0	0	0	0	0	-0.0987159	0	0	0	0	0	0	0	0	0	0	0	0	0	0	0	0	0	0	0	0	0	0	0	0	0
CDC7|8317	0	0	0	0.0992465	0	0	0	0	0	0	0	0	0	-0.0983287	0	0	0	0	0	0	0	0	0	0	0	0	0	0	0	0	0	0	0	0	0	0	0	0	0	0.0983994	0	0	0	0	0	0	0	0	0
CDCA2|157313	0.0926705	0	0	0	0	0	0	0	0	0.0937784	0	0	0	0	0	0	0	0	0	0	0	0	0	-0.0953534	0	0	0	-0.094165	0	0	0	0	0	0	0	0	0	0	0	0	0	0	0	0	0	0	0	0	0
CDCA3|83461	0.105933	0	0	0	0	0	0	0	0	0.103383	0	0	0	0	0	0	0	0	0	0	0	0	0	-0.101008	0	0	0	-0.108821	0	0	0	0	0	0	0	0	0	0	0	0	0	0	0	0	0	0	0	0	0
CDCA4|55038	0	0	0	0	0	0	0	0	0	0	0.101998	0	0	0	0	0	0	0	0	0	0	0	0	0	0	0	0	0	0	-0.095211	0	0	0	0	0	0	0	0	0	0	0	0	0	0	0	0	0	0	0
CDCA5|113130	0.107187	0	0	0	0	0	0	0	0	0.107879	0	0	0	0	0	0	0	0	0	0	0	0	0	-0.108561	0	0	0	-0.1108	0	0	0	0	0	0	0	0	0	0	0	0	0	0	0	0	0	0	0	0	0
CDCA7|83879	0	0	0	0	0	0	0	0	0	0	0.0955287	0	0	0	0	0	0	0	0	0	0	0	0	0	0	0	0	0	0	-0.103199	0	0	0	0	0	0	0	0	0	0	0	0	0	0	0	0	0	0	0
CDCA8|55143	0.110388	0	0	0	0	0	0	0	0	0.107741	0	0	0	0	0	0	0	0	0	0	0	0	0	-0.107863	0	0	0	-0.111901	0	0	0	0	0	0	0	0	0	0	0	0	0	0	0	0	0	0	0	0	0
CDH11|1009	0	0	-0.0930011	0	0	0	0	0	0	0	0	0	0	0	0	0	0	0	0	0	0	-0.0941504	0	0	0	0	0	0	0	0	0.0983747	0	0	0	0	0	0	0	0	0	0.119477	0	0	0	0	0	0	0	0
CDH13|1012	0	0	0	0	0	0	0	0	0	0	0	0	0	0	0	0	0	0	0	0	0	0	0	0	0	0	0	0	0	0	0	0	0	0	0	0	0	0	0	0	0	0	0	0	0	0	-0.097819	0	0
CDH19|28513	0	0	0	0	0	0	0	0	0	0	0	0	0	0	0	0	0	0	0	0	0	0	0	0	0	0	0.0940187	0	0	0	0	0	0	0	0	0	-0.0994783	0	0	0	0	0	0	0	0	0	0	0	0
CDH1|999	0	0	0	0	0	0	0	0	0	0	0	0	0	0	0	0	0	0	0	0	0	0	0	0	0	0	0	0	0	0	0	0	0	0	0.110291	0	0	0	0	0	0	0	0	0	0	0	0	0	0
CDH23|64072	0	0	0	0	0	0	0	0	0	0	0	0	0	0	0	0	0	0	0	0	0	0	0	0	0	0	0	0	0	0	0	0	0.0985441	0	0	0	0	0	0	0	0	0	0	0	0	0	0	0	0
CDK1|983	0.103174	0	0	0	0	0	0	0	0	0.100158	0	0	0	0	0	0	0	0	0	0	0	0	0	-0.0987047	0	0	0	-0.105359	0	0	0	0	0	0	0	0	0	0	0	0	0	0	0	0	0	0	0	0	0
CDK2|1017	0	0	0	0	0	0	0	0	0	0	0.0944782	0	0	0	0	0	0	0	0	0	0	0	0	0	0	0	0	0	0	0	0	0	0	0	0	0	0	0	0	0	0	0	0	0	0	0	0	0	0
CDK4|1019	0	0	0	0	0	0	0	0	0	0	0	0	0	0	0	0	0	0	0	0	0	0	0	0	0	0	0	0	0.108541	0	0	0	0	0	0	0	0	0	0	0	0	0	0	0	0	0	0	0	0
CDK5RAP1|51654	0	0	0	0	0	0	0	0	0	0	0	-0.098482	0	0	0	0	0	0	0	0	0	0	0	0	0	0	0	0	0	0	0	0	0	0	0	0	0	0	0	0	0	0	0	0	0	0	0	0	0
CDKN3|1033	0	0	0	0.1038	0	0	0	0	0	0	0	0	0	-0.0976013	0	0	0	0	0	0	0	0	0	0	0	0	0	0	0	0	0	0	0	0	0	0	0	0	0	0.108056	0	0	0	0	0	0	0	0	0
CDO1|1036	0	0	0	0	0	0	-0.0950214	0	0	0	0	0	0	0	0	0	0.0990858	0	0	0	0	0	0	0	0	0	0	0	0	0	0	-0.0956411	0	0	0	-0.101042	0	0	0.101594	0	0	0	0	0	0	0	0	0	0
CDT1|81620	0.0933626	0	0	0	0	0	0	0	0	0.0964078	0	0	0	0	0	0	0	0	0	0	0	0	0	-0.0932681	0	0	0	-0.0904609	0	0	0	0	0	0	0	0	0	0	0	0	0	0	0	0	0	0	0	0	0
CELF2|10659	0	0	0	0	0	0	0	0	0	0	0	0	0	0	0	0	0	0	0	0	0	0	0	0	0	0	0	0	-0.098589	0	0	0	0	0	0	0	0	0	0	0	0	0	0	-0.097251	0	0	0	0	0
CENPA|1058	0.10884	0	0	0	0	0	0	0	0	0.108531	0	0	0	0	0	0	0	0	0	0	0	0	0	-0.107375	0	0	0	-0.112552	0	0	0	0	0	0	0	0	0	0	0	0	0	0	0	0	0	0	0	0	0
CENPE|1062	0	0	0	0.106674	0	0	0	0	0	0	0	0	0	-0.106049	0	0	0	0	0	0	0	0	0	-0.0937604	0	0	0	0	0	0	0	0	0	0	0	0	0	0	0	0	0	0	0	0	0	0	0	0	0
CENPF|1063	0.0929782	0	0	0	0	0	0	0	0	0.0944778	0	0	0	0	0	0	0	0	0	0	0	0	0	0	0	0	0	0	0	0	0	0	0	0	0	0	0	0	0	0.0996225	0	0	0	0	0	0	0	0	0
CENPH|64946	0	0	0	0.103501	0	0	0	0	0	0.094571	0	0	0	0	0	0	0	0	0	0	0	0	0	0	0	0	0	0	0	0	0	0	0	0	0	0	0	0	0	0.106364	0	0	0	0	0	0	0	0	0
CENPI|2491	0	0	0	0	0	0	0	0	0	0	0.106882	0	0	0	0	0	0	0	0	0	0	0	0	0	0	0	0	0	0	-0.0973405	0	0	0	0	0	0	0	0	0	0	0	0	0	0	0	0	0	0	0
CENPJ|55835	0	0	0	0	0	0	0	0	0	0	0	-0.0983038	0	0	0	0	0	0	0	0	0	0	0	0	0	0	0	0	0	0	0	0	0	0	0	0	0	0	0	0	0	0	0	0	0	0	0	0	0
CENPK|64105	0	0	0	0.0964151	0	0	0	0	0	0	0	0	0	-0.0959084	0	0	0	0	0	0	0	0	0	0	0	0	0	0	0	0	0	0	0	0	0	0	0	0	0	0.0959484	0	0	0	0	0	0	0	0	0
CENPL|91687	0	0	0	0	0	0	0	0	0	0	0.0995673	0	0	0	0	0	0	0	0	0	0	0	0	0	0	0	0	0	0	-0.0961908	0	0	0	0	0	0	0	0	0	0	0	0	0	0	0	0	0	0	0
CENPM|79019	0	0	0	0.105926	0	0	0	0	0	0	0	0	0	-0.102414	0	0	0	0	0	0	0	0	0	-0.0924996	0	0	0	0	0	0	0	0	0	0	0	0	0	0	0	0	0	0	0	0	0	0	0	0	0
CENPN|55839	0	0	0	0.0936009	0	0	0	0	0	0	0	0	0	0	0	0	0	0	0	0	0	0	0	0	0	0	0	0	0	-0.0924101	0	0	0	0	0	0	0	0	0	0	0	0	0	0	0	0	0	0	0
CENPO|79172	0	0	0	0.106613	0	0	0	0	0	0	0	0	0	-0.101755	0	0	0	0	0	0	0	0	0	-0.102954	0	0	0	0	0	0	0	0	0	0	0	0	0	0	0	0	0	0	0	0	0	0	0	0	0
CENPW|387103	0	0	0	0.0951988	0	0	0	0	0	0	0	0	0	0	0	0	0	0	0	0	0	0	0	0	0	0	0	0	0	-0.0972858	0	0	0	0	0	0	0	0	0	0	0	0	0	0	0	0	0	0	0
CEP55|55165	0.0933663	0	0	0	0	0	0	0	0	0	0	0	0	-0.101232	0	0	0	0	0	0	0	0	0	0	0	0	0	0	0	0	0	0	0	0	0	0	0	0	0	0.103329	0	0	0	0	0	0	0	0	0
CEP72|55722	0	0	0	0	0	0	0	0	0	0	0	0	0	0	0	0	0	0	0	0	0	0	0	0	0	0	0	0	0.0953098	0	0	0	0	0	0	0	0	0	0	0	0	0	0	0	0	0	0	0	0
CFL2|1073	0	0	0	0	0	0	0	0.106712	0	0	0	0	0	0	0	0	0.0986034	0.0952993	0	0	0	0	0	0	0	0	0	0	0	0	0	0	0	-0.102235	0	0	0	0	0.109474	0	0	0	0	0	0	0	0	-0.101773	0
CGNL1|84952	0	0	0	0	0	0	0	0	0	0	0	0	0	0	0	0	0	0	0	0	0	0	0	0	0	0	0	0	0	0	0	0	0	0	0	0	0	0	0	0	0	0	-0.0962287	0	0	0	0	0	0
CGN|57530	0	0	0	0	0	0	0	0	0	0	0	0	0	0	0	0	0	0	0	0	0	0	0	0	0	0	0	0	0	0	0	0	0	0	0.111021	0	0	0	0	0	0	0	0	0	0	0	0	0	0
CH25H|9023	0	0	0	0	0	0	0	0	0	0	0	0	0	0	0	0	0	0.0958486	0	0	0	0	0	0	0	0	0	0	-0.0954595	0	0	0	0	0	0	0	0	0	0	0	0	0	0	0	0	0	0	0	0
CHAF1A|10036	0	0	0	0.0997381	0	0	0	0	0	0	0	0	0	-0.0998836	0	0	0	0	0	0	0	0	0	0	0	0	0	0	0	0	0	0	0	0	0	0	0	0	0	0.0978885	0	0	0	0	0	0	0	0	0
CHAF1B|8208	0	0	0	0	0	0	0	0	0	0	0.102229	0	0	0	0	0	0	0	0	0	0	0	0	0	0	0	0	0	0	-0.0972364	0	0	0	0	0	0	0	0	0	0	0	0	0	0	0	0	0	0	0
CHEK1|1111	0	0	0	0	0	0	0	0	0	0	0.109008	0	0	0	0	0	0	0	0	0	0	0	0	0	0	0	0	0	0	-0.101846	0	0	0	0	0	0	0	0	0	0	0	0	0	0	0	0	0	0	0
CHEK2|11200	0	0	0	0.10173	0	0	0	0	0	0.0952172	0	0	0	0	0	0	0	0	0	0	0	0	0	0	0	0	0	0	0	0	0	0	0	0	0	0	0	0	0	0.106606	0	0	0	0	0	0	0	0	0
CHMP4C|92421	0	0	0	0	0	0	0	0	0	0	0	0	0	0	0	0	0	0	0	0	0	0	0	0	0	0	0	0	0	0	0	0	0	0	0.114042	0	0	0	0	0	0	0	0	0	0	0	0	0	0
CHRDL1|91851	0	-0.0966068	-0.0989128	0	0	0	0	0	0	0	0	0	0	0	0.100696	0	0	0	0	-0.0950205	0	0	0	0	0.108012	0	0	0	0	0	0	0	0	0	0	0	0	-0.0933868	0	0	0	-0.0911231	0	0	0	0	0	0	0
CHRD|8646	0	0	0	0	0	0	0	0	0	0	0	0	0	0	0	0	0	0.0978723	0	0	0	0	0	0	0.0901043	0	0	0	0	0	0.0962591	0	0	0	0	0	0	0	0	0	0	0	0	0	0.108115	0	0	0	0
CHSY3|337876	0	0	0	0	0	0	0	0	0	0	0	0	0	0	0	0	0	0	0	0	0	0	0	0	0	0	0	0	0	0	0	0	0.0976634	0	0	-0.0953035	0	0	0	0	0.0830835	0	0	0	0.100211	0	0	0	0
CHTF18|63922	0	0	0	0.0985843	0	0	0	0	0	0.0962234	0	0	0	0	0	0	0	0	0	0	0	0	0	0	0	0	0	0	0	0	0	0	0	0	0	0	0	0	0	0.10744	0	0	0	0	0	0	0	0	0
CHURC1|91612	0	0	0	0	0	0	0	0	0	0	0	0	0	0	0	0	0	0	0	0	0	0	0	0	0	0	0	0	-0.0975068	0	0	0	0	0	0	0	0	0	0	0	0	0	0	0	0	0	0	0	0
CILP|8483	0	0	0	0	0	0	-0.101558	0	-0.0952591	0	0	0	0	0	0.103077	0	0	0	0	0	0	0	0	0	0.104843	0	0	0	0	0	0	0	0	-0.0985758	0	0	0	0	0	0	0.0882698	0	0	0	0	0	0	-0.091348	0
CIT|11113	0	0	0	0	0	0	0	0	0	0	0	0	0	0	0	0	0	0	0	0	0	0	0	0	0	0	0	0	0.108297	0	0	0	0	0	0	0	0	0	0	0	0	0	0	0	0	0	0	0	0
CKAP2L|150468	0	0	0	0	0	0	0	0	0	0	0.107317	0	0	0	0	0	0	0	0	0	0	0	0	0	0	0	0	0	0	-0.0980493	0	0	0	0	0	0	0	0	0	0	0	0	0	0	0	0	0	0	0
CKAP2|26586	0	0	0	0	0	0	0	0	0	0	0.100627	0	0	0	0	0	0	0	0	0	0	0	0	0	0	0	0	0	0	-0.110615	0	0	0	0	0	0	0	0	0	0	0	0	0	0	0	0	0	0	0
CKMT1A|548596	0	0	0	0	0	0	0	0	0	0	0	0	0	0	0	0	0	0	0	0	0	0	0	0	0	0	0	0	0	0	0	0	0	0	0.0807932	0	0	0	0	0	0	0	0	0	0	0	0	0	0
CKMT1B|1159	0	0	0	0	0	0	0	0	0	0	0	0	0	0	0	0	0	0	0	0	0	0	0	0	0	0	0	0	0	0	0	0	0	0	0.0875427	0	0	0	0	0	0	0	0	0	0	0	0	0	0
CKS1B|1163	0	0	0	0	0	0	0	0	0	0	0.110005	0	0	0	0	0	0	0	0	0	0	0	0	0	0	0	0	0	0	-0.109592	0	0	0	0	0	0	0	0	0	0	0	0	0	0	0	0	0	0	0
CKS2|1164	0	0	0	0.103692	0	0	0	0	0	0.0949969	0	0	0	0	0	0	0	0	0	0	0	0	0	0	0	0	0	-0.096945	0	0	0	0	0	0	0	0	0	0	0	0	0	0	0	0	0	0	0	0	0
CLCN5|1184	0	0	0	0	0	0	0	0	0	0	0	0	0	0	0	0	0	0	0	0	0	0	0	0	0	0	0	0	0	0	0	0	0	0	0	0	0	0	0	0	0	0	0	0	0	0	0	0	-0.115164
CLDN11|5010	0	0	0	0	0	0	0	0	0	0	0	0	0	0	0	-0.0945291	0	0.101543	0	0	0	0	0	0	0	0	0	0	0	0	0	0	0	0	0	0	0	0	0	0	0	0	0	0	0	0	0	0	0
CLDN3|1365	0	0	0	0	0	0	0	0	0	0	0	0	0	0	0	0	0	0	0	0	0	0	0	0	0	0	0	0	0	0	0	0	0	0	0.0829697	0	0	0	0	0	0	0	0	0	0	0	0	0	0
CLDN4|1364	0	0	0	0	0	0	0	0	0	0	0	0	0	0	0	0	0	0	0	0	0	0	0	0	0	0	0	0	0	0	0	0	0	0	0.122714	0	0	0	0	0	0	0	0	0	0	0	0	0	0
CLDN5|7122	0	0	0	0	0	0	0	0	0	0	0	0	0.0997668	0	0	0	0	0	0	0	-0.0999041	0	0	0	0	0	0	0	0	0	0	0	0	0	0	0	0	0	0	0	0	0	0	0	0	0	-0.097813	0	0
CLDN7|1366	0	0	0	0	0	0	0	0	0	0	0	0	0	0	0	0	0	0	0	0	0	0	0	0	0	0	0	0	0	0	0	0	0	0	0.123614	0	0	0	0	0	0	0	0	0	0	0	0	0	0
CLEC10A|10462	0	0	0	0	0	0	0	0	0	0	0	0	0	0	0	0	0	0	0	0	0	0	0	0	0	0	0	0	-0.10434	0	0	0	0	0	0	-0.0959802	0	0	0	0	0	0	0	-0.103276	0	0	0	0	0
CLEC14A|161198	0	0	0	0	0	0	0	0	-0.095449	0	0	0	0.0972103	0	0	0	0	0	0	0	-0.10762	0	0	0	0.0988301	0	0	0	0	0	0	0	0	-0.0980984	0	0	0	0	0	0	0	0	0	0	0	0	-0.118937	0	0
CLEC1A|51267	0	0	0	0	0	0	0	0	0	0	0	0	0	0	0	0	0	0	0	0	-0.104188	0	0	0	0	0	0.101261	0	0	0	0	0	0	0	0	0	0	0	0	0	0	0	0	0	0	0	-0.0956636	0	0
CLEC3B|7123	0	0	0	0	0	0	0	0	0	0	0	0	0.096901	0	0	0	0	0	-0.0962786	0	-0.106899	0	0	0	0	0	0	0	0	0	0	0	0	0	0	0	0	0	0	0	0	0	0	0	0	0	-0.0893168	0	0
CLEC4G|339390	0	0	0	0	0	0	0	0	0	0	0	0	0	0	0	0	0	0	0	0	0	0	0	0	0	0	0	0	0	0	0	0	0	0	0	-0.0957358	0	0	0	0	0	0	0	0	0	0	0	0	0
CLIC2|1193	0	0	0	0	0	0	0	0	0	0	0	0	0	0	0	0	0	0	0	0	-0.0917697	-0.098908	0	0	0	0	0	0	0	0	0	0	0	0	0	0	0	0	0	0	0	0	0	-0.110725	0	-0.107833	0	0	0
CLIC4|25932	0	0	0	0	0	0	0	0	0	0	0	0	0	0	0.100553	0	0	0	0	0	0	0	0.0985328	0	0	0	0	0	0	0	0	0	0.0981215	0	0	0	0	0	0.092777	0	0	0	0	0	0	0	0	-0.0911182	0
CLIP3|25999	0	-0.0890253	-0.0968209	0	-0.0931904	0	0	0.1015	0	0	0	0	0	0	0	0	0	0	0	-0.098558	0	0	0	0	0	0.092759	0	0	0	0	0	0	0	0	0	0	0	-0.0982875	0	0	0	0	0	0	0	0	0	0	0
CLIP4|79745	0	0	0	0	0	0	0	0	0	0	0	0.0977511	0	0	0	0	0	0	0	0	0	0	0	0	0	0	0	0	0	0	0.102718	0	0	0	0	0	0	0	0	0	0	0	0	0	0.110926	0	0	0	0.0947042
CLSPN|63967	0	0	0	0	0	0	0	0	0	0	0.104375	0	0	0	0	0	0	0	0	0	0	0	0	0	0	0	0	0	0	-0.0969141	0	0	0	0	0	0	0	0	0	0	0	0	0	0	0	0	0	0	0
CLU|1191	0	0	0	0	0	0	0	0	0	0	0	0	0	0	0	0	0	0	-0.0939935	0	0	0	0	0	0	0	0	0	0	0	0	0	0	0	0	0	0	0	0	0	0	0	0	0	0	0	0	0	0
CMA1|1215	0	0	0	0	0	0	0	0	0	0	0	0	0	0	0	0	0.100699	0	0	0	0	0	0	0	0	0	0.0987592	0	0	0	0	-0.0949707	0	0	0	0	0	0	0	0	0	0	0	0	0	0	0	0	0
CMAH|8418	0	0	0	0	0	0	0	0	0	0	0	0	0	0	0	0	0	0	0	0	0	-0.100217	0	0	0	0	0	0	0	0	0	0	0	0	0	0	0	0	0	0	0	0	0	-0.100988	0	-0.097492	0	0	0
CMTM5|116173	0	0	0	0	0	0	0	0	0	0	0	0	0	0	0	0	0	0	0	0	0	0	0	0	0	0	0.102201	0	0	0	0	0	0	0	0	0	0	0	0	0	0	0	0	0	0	0	0	0	0
CNGA3|1261	0	0	0	0	0	0	0	0	0	0	0	0	0	0	0	0	0	0	0	0	0	0	0	0	0	0	0	0	0	0	0	0	0	0	0	0	-0.097224	0	0	0	0	0	0	0	0	0	0	0	0
CNKSR1|10256	0	0	0	0	0	0	0	0	0	0	0	0	0	0	0	0	0	0	0	0	0	0	0	0	0	0	0	0	0	0	0	0	0	0	0.10678	0	0	0	0	0	0	0	0	0	0	0	0	0	0
CNKSR2|22866	0	0	0	0	0	0	0	0	0	0	0	0	0	0	0	0	0	0	0	0	0	0	0	0	0	0	0	0	0	0	0	0	0	0	0	0	-0.0958914	0	0	0	0	0	0	0	0	0	0	0	0
CNN1|1264	0	-0.122028	-0.0975399	0	-0.110926	0	0	0.104003	0	0	0	0	0	0	0	0	0	0	0	-0.116263	0	0	0	0	0	0.112916	0	0	0	0	0	0	0	0	0	0	0	-0.120025	0	0	0.0889163	-0.110054	0	0	0	0	0	0	0.103973
CNN3|1266	0	0	0	0	0	0	0	0	0	0	0	0	0	0	0	0	0	0	0	0	0	0	0	0	0	0	0	0	0	0	0	0	0	0	0	0	0	0	0	0	0	0	0	-0.0952501	0	0	0	0	0
CNR1|1268	0	0	0	0	0	0	0	0	0	0	0	0	0	0	0	0	0	0	0	0	0	0	0	0	0	0	0	0	0	0	0	0	0	0	0	0	0	0	0.0956646	0	0	0	0	0	0	0	0	0	0
CNRIP1|25927	0	-0.0905324	-0.100907	0	-0.0981673	0	0	0.111541	0	0	0	0	0	0	0	0	0	0	0	-0.0959465	0	0	0	0	0	0.0931541	0	0	0	0	0	0	0	0	0	0	0	-0.0954782	0	0	0.0927161	-0.104986	0	0	0	0	0	0	0
CNTN1|1272	0	0	0	0	0	0	0	0	0	0	0	0	0	0	0	-0.0964792	0	0.0964528	0	0	0	0	0	0	0	0	0	0	0	0	0	0	0	0	0	0	0	0	0	0	0	0	0	0	0	-0.109206	0	-0.0922769	0
CNTN4|152330	0	0	0	0	0	0	0	0	0	0	0	0	0	0	0	0	0	0	0	0	0	-0.100336	0	0	0	0	0	0	0	0	0	0	0.102548	0	0	0	0	0	0	0	0	0	0	0	0	-0.0983914	0	0	0
COL10A1|1300	0	0	0	0	0	0	0	0	0	0	0	0	0	0	0	0	0	0	0	0	0	0	0	0	0	0	0	0	0	0	0	0	0.100397	0	0	0	0	0	0	0	0.109084	0	0	0	0.0996554	-0.0972185	0	0	0
COL11A1|1301	0	0	0	0	0	0	0	0	0	0	0	0	0	0	0	0	0	0	0	0	0	0	0	0	0	0	0	0	0	0	0	0	0	0	0	0	0	0	0	0	0.104792	0	0	0	0	0	0	0	0
COL12A1|1303	0	0	0	0	0	0	0	0	0	0	0	0	0	0	0	0	0	0	0	0	0	0	0	0	0	0	0	0	0	0	0	0	0	0	0	0	0	0	0	0	0.104808	0	0	0	0.0958533	0	0	0	0
COL14A1|7373	0	0	-0.102077	0	0	0	0	0	0	0	0	0	0.11049	0.102083	0.0979588	0	0	0	0	0	0	0	0	0	0	0	0	0	0	0	0	0	0	0	0	0	0	0	0	-0.0965185	0.0892335	-0.109632	0	0	0	0	0	0	0
COL1A1|1277	0	0	0	0	0	0	0	0	0	0	0	0	0	0	0	0	0	0	0	0	0	0	0	0	0	0	0	0	0	0	0	0	0.100951	0	0	0	0	0	0	0	0.135015	0	0	0	0.0968955	0	0	0	0
COL1A2|1278	0	0	0	0	0	0	-0.0975236	0	0	0	0	0	0	0	0	0	0	0	0	0	0	0	0	0	0	0	0	0	0	0	0.0961815	0	0	0	0	0	0	0	0	0	0.134525	0	0	0	0.108476	-0.107367	0	0	0
COL21A1|81578	0	0	0	0	0	0	0	0	0	0	0	0	0	0	0	0	0	0	0	0	0	0	0	0	0	0	0.0934433	0	0	0	0	0	0	0	0	0	0	0	0	0	0	0	0	0	0	0	0	0	0
COL3A1|1281	0	0	0	0	0	0	-0.101514	0	0	0	0	0	0	0	0	0	0	0	0	0	0	0	0	0	0.0903513	0	0	0	0	0	0.0996911	0	0	0	0	0	0	0	0	0	0.135213	0	0	0	0.115126	0	-0.0905834	0	0
COL4A2|1284	0	0	0	0	0	0	0	0	0	0	0	0	0	0	0	0	0	0	0	0	0	0	0	0	0	0	0	0	0	0	0	0	0	0	0	0	0	0	0	0	0	0	0	0	0	0	-0.107966	0	0
COL5A1|1289	0	0	0	0	0	0	0	0	0	0	0	0	0	0	0	0	0	0.0965577	0	0	0	0	0	0	0	0	0	0	0	0	0	0	0	0	0	0	0	0	0	0	0.128632	0	0	0	0.101411	0	0	0	0
COL5A2|1290	0	0	0	0	0	0	0	0	0	0	0	0	0	0	0	0	0	0	0	0	0	0	0	0	0	0	0	0	0	0	0	0	0	0	0	0	0	0	0	0	0.116663	0	0	-0.0981431	0.100153	0	0	0	0
COL5A3|50509	0	0	0	0	0	0	0	0	0	0	0	0	0	0	0	0	0	0	0	0	0	0	0	0	0	0	0	0	0	0	0	0	0	0	0	0	0	0	0	0	0	0	0	0	0	0	-0.104371	0	0
COLEC12|81035	0	0	0	0	0	0.0956397	-0.10209	0	0	0	0	0	0	0	0.101635	-0.100081	0	0	0	0	0	0	0	0	0	0	0	0	0	0	0	0	0	-0.102809	0	0	0	0	0	0	0	0	0	0	0	0	0	0	0.0962408
COMP|1311	0	0	0	0	0	0	0	0	0	0	0	0	0	0	0	0	0	0.106798	0	0	0	0	0	0	0	0	0	0	0	0	0	0	0	0	0	0	-0.100035	0	0	0	0.0964096	0	0	0	0	0	0	0	0
COPZ2|51226	0	0	0	0	0	0.0975113	-0.10031	0.0965051	0	0	0	0	0	0	0	0	0	0	0	0	0	0	0	0	0	0	0	0	0	0	0	0	0	0	0	0	0	0	0	0	0	0	0	0	0.11017	0	0	0	0.0995625
CORIN|10699	0	0	0	0	0	0	0	0	0	0	0	0	0	0	0	0	0	0	0	0	0	0	0	0	0	0	0	0	0	0	0	0	0	0	0	0	0	0	0	0	0	0	0	0	0.0954792	0	0	0	0
CORO2B|10391	0	0	0	0	0	0	0	0	0	0	0	0	0	0	0	0	0	0	0	0	0	0	0	0	0	0	0	0	0	0	0	0	0.103669	0	0	-0.0981649	-0.100874	0	0	0	0	0	0	0	0	0	0	0	0
COX7A1|1346	0	0	0	0	0	0.0954286	-0.0973267	0	0	0	0	0	0	0	0.100919	-0.106736	0	0	0	0	0	0	0	0	0	0	0	0.0893511	0	0	0	0	0	0	0	0	0	0	0	0	0	0	0	0	0	0	0	0	0
CPA3|1359	0	0	0	0	0	0	0	0	0	0	0	0.101377	0	0	0	0	0	0	0	0	0	-0.103136	0	0	0	0	0.0946583	0	0	0	0	0	0	0	0	0	0	0	0	0	0	0	0	0	0	0	0	0	0
CPEB1|64506	0	0	0	0	0	0	0	0.0935555	-0.0968259	0	0	0	0	0	0	0	0	0.0955737	0	0	0	0	0	0	0.103497	0	0	0	0	0	0	0	0	0	0	0	0	0	0	0	0	0	0	0	0	0	0	-0.104538	0
CPEB3|22849	0	0	0	0	0	0	0	0	0	0	0	0	0	0	0	0	0	0	0	0	0	0	0	0	0	0	0	0	0	0	0	0	0	0	0	0	0	0	0	0	0	0	-0.0990783	0	0	0	0	0	0
CPEB4|80315	0	0	0	0	0	0	0	0	0	0	0	0	0	0	0	0	0	0	0	0	0	0	0.104335	0	0	0	0	0	0	0	0	0	0	0	0	0	0	0	0	0	0	0	0	0	0.0940788	0	0	0	0
CPSF3|51692	0	0	0	0	0	0	0	0	0	0	0.093467	0	0	0	0	0	0	0	0	0	0	0	0	0	0	0	0	0	0	-0.0953262	0	0	0	0	0	0	0	0	0	0	0	0	0	0	0	0	0	0	0
CPSF4|10898	0	0	0	0	0	0	0	0	0	0	0	0	0	0	0	0	0	0	0	0	0	0	-0.107169	0	0	0	0	0	0	0	0	0	0	0	0	0	0	0	0	0	0	0	0	0	0	0	0	0	0
CPSF6|11052	0	0	0	0	0	0	0	0	0	0	0	0	0	0	0	0	0	0	0.0989119	0	0	0	0	0	0	0	0	0	0	0	0	0	0	0	0	0	0	0	0	0	0	0	0	0	0	0	0	0	0
CPXM1|56265	0	0	0	0	0	0	0	0	0	0	0	0	0	0	0	0	0	0.101095	0	0	0	0	0	0	0	0	0	0	0	0	0	0	0	0	0	0	0	0	0	0	0.111043	0	0	0	0	0	0	0	0
CRB3|92359	0	0	0	0	0	0	0	0	0	0	0	0	0	0	0	0	0	0	0	0	0	0	0	0	0	0	0	0	0	0	-0.0957644	0	0	0	0.0989533	0	0	0	0	0	0	0	0	0	0	0	0	0	0
CREBL2|1389	0	0	0	0	0	0	0	0	0	0	0	0	0	0	0	0	0	0	0	0	0	0	0	0	0	0	0	0	-0.109136	0	0	0	0	0	0	0	0	0	0	0	0	0	0	0	0	0	0	0	0
CRISPLD2|83716	0	0	0	0	-0.0941494	0	-0.104911	0.0953497	-0.104802	0	0	0	0	0	0	0	0	0	0	0	0	0	0	0	0	0	0	0	0	0	0	0	0	-0.106272	0	0	0	0	0	0	0.0981007	0	0	0	0	0	0	-0.0901515	0
CRTAC1|55118	0	0	0	0	0	0	0	0	0	0	0	0	0	0	0	0	0	0	0	0	0	0	0	0	0	0	0.094148	0	0	0	0	0	0	0	0	0	-0.106502	0	0	0	0	0	0	0	0	0	0	0	0
CRY2|1408	0	0	0	0	0	0	0	0	0	0	-0.100173	0	0	0	0	0	0	0	0	0	0	0	0	0	0	0	0	0	0	0.0959793	0	0	0	0	0	0	0	0	0	-0.0948261	0	0	0	0	0	0	0	0	0
CRYAB|1410	0	0	0	0	0	0	-0.0969399	0	0	0	0	0.0981405	0	0	0	-0.111009	0	0	0	0	0	0	0	0	0	0	0	0	0	0	0.107951	0	0	-0.105778	0	0	0	0	0	0	0	0	0	0	0	0	0	-0.105056	0
CSDC2|27254	0	-0.0931509	-0.0995422	0	0	0	0	0	0	0	0	0	0	0.102419	0.0985037	0	0	0	0	-0.0886289	0	0	0	0	0	0	0	0	0	0	0	0	0	0	0	0	0	-0.101449	0	0	0	0	0	0	0	0	0	0	0
CSE1L|1434	0	0	0	0	0	0	0	0	0	0	0.0990773	0	0	0	0	0	0	0	0	0	0	0	0	0	0	0	0	0	0	-0.10328	0	0	0	0	0	0	0	0	0	0	0	0	0	0	0	0	0	0	0
CSPG4|1464	0	0	0	0	0	0	0	0	0	0	0	0	0	0	0	0	0	0	0	0	0	0	0	0	0	0	0	0	0	0	0	0	0	0	0	0	0	0	0	0	0	0	0	0	0	0	-0.101006	0	0
CSRP1|1465	0	-0.096607	0	0	-0.100315	0	0	0	-0.109508	0	0	0	0	0	0.098493	0	0	0	0	0	0	0	0	0	0	0.106399	0	0	0	0	0	0	0	0	0	0	0	-0.0871025	0	0	0	0	0	0	0	0	0	-0.104736	0.10141
CSTF3|1479	0	0	0	0	0	0	0	0	0	0	0	0	0	0	0	0	0	0	0.103177	0	0	0	0	0	0	0	0	0	0	0	0	0	0	0	0	0	0	0	0	0	0	0	0	0	0	0	0	0	0
CTHRC1|115908	0	0	0	0	0	0	0	0	0	0	0	0	0	0	0	0	0	0	0	0	0	0	0	0	0	0	0	0	0	0	0	0	0.0967408	0	0	0	0	0	0	0	0.102321	0	0	0	0	0	0	0	0
CTSG|1511	0	0	0	0	0	0	0	0	0	0	0	0.0966639	0	0	0	0	0	0	0	0	0	-0.103026	0	0	0	0	0.107694	0	0	0	0	-0.0960285	0	0	0	0	0	0	0	0	0	0	0	0	0	0	0	0	0
CTSO|1519	0	0	0	-0.100027	-0.096699	0	0	0	0	0	0	0	0	0	0	0	0	0	0	0	0	0	0	0	0	0	0	0	0	0	0	-0.0954569	0	0	0	0	0	0	0	0	0	0	0	-0.101398	0	0	0	0	0
CX3CR1|1524	0	0	0	0	0	0	0	0	0	0	0	0.0989281	0	0	0	0	0	0	0	0	0	0	0	0	0	0	0	0	0	0	0	0	0	0	0	0	0	0	0	0	0	0	0	0	0.0958097	0	0	0	0
CXCL12|6387	0	0	0	0	0	0	-0.0966717	0	0	0	0	0	0	0	0.0991513	0	0.0975533	0	0	0	0	0	0	0	0	0	0	0	0	0	0	0	0	0	0	0	0	0	0.0977585	0	0.0851034	-0.0928857	0	0	0	0	0	0	0
CXorf36|79742	0	0	0	0	0	0	0	0	-0.0947301	0	0	0	0.099	0	0	0	0	0	0	0	-0.110666	0	0	0	0.0980049	0	0	0	0	0	0	0	0	-0.0994904	0	0	0	0	0	0	0	0	0	0	0	0	-0.116558	0	0
CYB5R3|1727	0	0	0	0	0	0	0	0	0	0	0	0	0	0	0	0	0	0	0	0	0	0	0	0	0	0	0	0	0	0	0	0	0	0	0	0	0	0	0	0	0	0	0	0	0	-0.104237	0	0	0
CYBRD1|79901	0	0	-0.09753	0	-0.096309	0	0	0	0	0	0	0	0.102383	0	0.0976396	0	0	0	0	-0.0943171	0	0	0	0	0	0.0961668	0	0	0	0	0	0	0	0	0	0	0	-0.0990394	0	0	0	-0.094286	0	0	0	0	0	0	0.0933872
CYGB|114757	0	0	0	0	0	0	0	0	0	0	0	0	0	0	0	0	0	0	0	0	0	0	0	0	0	0	0	0	0	0	0	0	0.0975666	0	0	0	0	0	0	0	0	0	0	0	0	0	0	0	0
CYLD|1540	0	0	0	0	0	0	0	0	0	0	0	0.0998405	0	0	0	0	0	0	0	0	0	-0.0978596	0	0	0	0	0	0	0	0	0	0	0	0	0	0	0	0	0	0	0	0	0	0	0	0	0	0	0
CYP1B1|1545	0	0	0	0	0	0	-0.0989217	0	-0.0932911	0	0	0	0	0	0.0992322	0	0	0	0	0	0	0	0	0	0.0998479	0	0	0	0	0	0	0	0	-0.0958993	0	0	0	0	0	0	0	0	0	0	0	0	0	0	0
CYP21A2|1589	0	0	0	0	0	0	0	0	0	0	0	0	0	0	0	0	0	0	0	0	0	0	0	0	0	0	0	0	0	0	0	0	0	0	0	0	0	0	0.0940326	0	0	0	0	0	0	0	0	0	0
CYP2U1|113612	0	0	0	0	0	0	0	0	0	0	0	0	0	0	0	0	0	0	0	0	0	0	0.0994388	0	0	0	0	0	0	0	0	0	0	0	0	0	0	0	0	0	0	0	0	0	0	0	0	0	0
CYP7B1|9420	0	0	0	0	0	0	0	0	0	0	0	0	0	0	0	0	0	0	0	0	0	0	0.0980971	0	0	0	0	0	0	0	0	0	0	0	0	0	0	0	0	0	0	0	0	0	0.0945172	0	0	0	0
CYS1|192668	0	0	0	0	0	0	-0.0963493	0	-0.0949334	0	0	0	0	0	0	0	0	0	0	0	0	0	0	0	0.10301	0	0	0	0	0	0	-0.105318	0	0	0	0	0	0	0	0	0	0	0	0	0	0	0	0	0
CYSLTR1|10800	0	0	0	0	0	0.0970718	0	0	0	0	0	0	0	0	0	0	0	0	0	0	-0.090795	-0.106655	0	0	0	0	0	0	0	0	0	0	0	0	0	0	0	0	0	0	0	0	0	-0.101743	0	0	0	0	0
CYTL1|54360	0	0	0	0	0	0	0	0	0	0	0	0	0	0	0	0	0	0	0	0	0	0	0	0	0	0	0	0	0	0	0	0	0	0	0	-0.098129	0	0	0	0	0	0	0	-0.095482	0	0	0	0	0
CYYR1|116159	0	0	0	0	0	0	0	0	0	0	0	0	0.0952347	0.0946647	0	0	0	0	0	0	-0.106224	0	0	0	0	0	0	0	0	0	0	0	0	0	0	0	0	0	0	0	0	0	0	0	0	0	-0.0983488	0	0
DAAM2|23500	0	0	0	0	0	0	-0.0963589	0	-0.100015	0	0	0	0	0	0	0	0	0	0	0	-0.0987794	0	0	0	0.105248	0	0	0	0	0	0	0	0	-0.109133	0	0	0	0	0	0	0	0	0	0	0	0	0	-0.097746	0
DACT3|147906	0	-0.112652	-0.106067	0	-0.104641	0	0	0.111258	0	0	0	0	0	0	0	0	0	0	0	-0.112305	0	0	0	0	0	0.106351	0	0	0	0	0	0	0	0	0	0	0	-0.116194	0	0	0.106867	-0.104245	0	0	0	0	0	0	0.111158
DARC|2532	0	0	0	0	0	0	0	0	-0.0984646	0	0	0	0.103808	0	0	0	0	0	0	0	-0.104146	0	0	0	0.102465	0	0	0	0	0	0	0	0	-0.0957023	0	0	0	0	0	0	0	0	0	0	0	0	0	0	0
DAZAP1|26528	0	0	0	0	0	-0.112128	0	0	0	0	0	0	0	0	0	0	0	0	0	0	0	0.102041	0	0	0	0	0	0	0	0	0	0	0	0	0	0	0	0	0	0	0	0	0	0	0	0	0	0	0
DBF4B|80174	0	0	0	0	0	0	0	0	0	0	0.0978702	0	0	0	0	0	0	0	0	0	0	0	0	0	0	0	0	0	0	-0.0989738	0	0	0	0	0	0	0	0	0	0.0954478	0	0	0	0	0	0	0	0	0
DBF4|10926	0	0	0	0.105011	0	0	0	0	0	0.100266	0	0	0	0	0	0	0	0	0	0	0	0	0	0	0	0	0	-0.091733	0	0	0	0	0	0	0	0	0	0	0	0	0	0	0	0	0	0	0	0	0
DCAF12L2|340578	0	0	0	0	0	0	0	0	0	0	0	0	0	0	0	0	0	0	0	0	0	0	0	0	0	0	0	0	0	0	0	0	0	0	0	0	0	0	0.0922582	0	0	0	0	0	0	0	0	0	0
DCAF13|25879	0	0	0	0	0	0	0	0	0	0	0	0	0	0	0	0	0	0	0.105025	0	0	0	0	0	0	0	0	0	0	0	0	0	0	0	0	0	0	0	0	0	0	0	0	0	0	0	0	0	0
DCLK1|9201	0	0	0	0	0	0	0	0	0	0	0	0	0	0	0.0972506	-0.0969057	0.0998246	0.10054	0	0	0	0	0	0	0	0	0	0	0	0	0	0	0	0	0	0	0	0	0	0	0	0	0	0	0	0	0	-0.0919167	0
DCLK2|166614	0	0	0	0	0	0	0	0	0	0	0	0	0	0	0	0	0	0.0971871	0	0	0	0	0	0	0	0	0	0	0	0	0	0	0	0	0	0	-0.103446	0	0	0	0	0	0	0	0	0	0	0	0
DCN|1634	0	0	-0.108163	0	-0.0923101	0	0	0.0934491	0	0	0	0	0.107781	0	0	0	0	0	0	-0.0882828	0	0	0	0	0	0	0	0	0	0	0	0	0	-0.0977914	0	0	0	-0.0903114	0	0	0.126595	0	0	0	0	0	0	0	0
DDN|23109	0	0	0	0	0	0	0	0	0	0	0	0	0	0	0	0	0	0	0	0	0	0	0	0	0	0	0	0	0	0	0	0	0	0	0	0	0	0	0	0	0	0	0.100961	0	0	0	0	0	0
DDR1|780	0	0	0	0	0	0	0	0	0	0	0	0	0	0	0	0	0	0	0	0	0	0	0	0	0	0	0	0	0	0	0	0	0	0	0.0815662	0	0	0	0	0	0	0	0	0	0	0	0	0	0
DDR2|4921	0	0	0	0	0	0.100897	-0.105738	0	0	0	0	0	0	0	0.103227	-0.104173	0	0	0	0	0	0	0	0	0	0	0	0	0	0	0	0	0	-0.10968	0	0	0	0	0	0	0	0	0	0	0	0	0	-0.0986015	0.0966014
DDX11|1663	0	0	0	0	0	0	0	0	0	0	0	-0.098576	0	0	0	0	0	0	0	0	0	0	0	0	0	0	0	0	0	0	0	0	0	0	0	0	0	0	0	0	0	0	0	0	0	0	0	0	0
DDX12|440081	0	0	0	0.100891	0	0	0	0	0	0.0994702	0	0	0	0	0	0	0	0	0	0	0	0	0	0	0	0	0	0	0	0	0	0	0	0	0	0	0	0	0	0.104405	0	0	0	0	0	0	0	0	0
DDX39|10212	0	0	0	0	0	0	0	0	0	0	0.102605	0	0	0	0	0	0	0	0	0	0	0	0	0	0	0	0	0	0	-0.100247	0	0	0	0	0	0	0	0	0	0	0	0	0	0	0	0	0	0	0
DDX51|317781	0	0	0	0	0	0	0	0	0	0	0	0	0	0	0	0	0	0	0	0	0	0	0	0	0	0	0	0	0	0	0	0	0	0	0	0	0	0	0	0	0	0	0	0	0	0.0996475	0	0	0
DDX55|57696	0	0	0	0	0	-0.0977797	0	0	0	0	0	0	0	0	0	0	0	0	0	0	0	0	0	0	0	0	0	0	0	0	0	0	0	0	0	0	0	0	0	0	0	0	0	0	0	0	0	0	0
DDX56|54606	0	0	0	0	0	0	0	0	0	0	0	0	0	0	0	0	0	0	0	0	0	0	-0.0982217	0	0	0	0	0	0	0	0	0	0	0	0	0	0	0	0	0	0	0	0	0	0	0	0	0	0
DENND5A|23258	0	0	0	0	0	0	0	0	0	0	0	0	0	0	0	0	0	0	0	0	0	0	0	0	0	0	0	0	0	0	0.105173	0	0	0	0	0	0	0	0	0	0	0	0	-0.0967361	0	0	0	0	0
DEPDC1B|55789	0	0	0	0.103593	0	0	0	0	0	0	0	0	0	-0.100136	0	0	0	0	0	0	0	0	0	0	0	0	0	0	0	0	0	0	0	0	0	0	0	0	0	0.103717	0	0	0	0	0	0	0	0	0
DEPDC1|55635	0.0956815	0	0	0	0	0	0	0	0	0	0	0	0	-0.0992228	0	0	0	0	0	0	0	0	0	0	0	0	0	0	0	0	0	0	0	0	0	0	0	0	0	0.102715	0	0	0	0	0	0	0	0	0
DES|1674	0	-0.121261	0	0	-0.0959184	0	0	0	-0.104636	0	0	0	0	0	0.101101	0	0	0	0	0	0	0	0	0	0	0.0994586	0	0	0	0	0	0	0	0	0	0	0	0	0	0	0	-0.101399	0	0	0	0	0	-0.122738	0.0934809
DHH|50846	0	0	0	0	0	0	0	0	0	0	0	0	0.0965317	0	0	0	0.0995547	0	0	0	-0.0970464	0	0	0	0	0	0	0	0	0	0	0	0	0	0	0	0	0	0	0	0	0	0	0	0	0	0	0	0
DHX34|9704	0	0	0	0	0	-0.0959222	0	0	0	0	0	0	0	0	0	0	0	0	0	0	0	0	0	0	0	0	0	0	0	0	0	0	0	0	0	0	0	0	0	0	0	0	0	0	0	0	0	0	0
DIO2|1734	0	0	0	0	0	0	0	0	0	0	0	0	0	0	0	0	0	0	0	0	0	0	0	0	0	0	0	0	0	0	0	0	0	0	0	0	0	0	0	0	0	0	0	0	0.0986344	-0.100315	0	0	0
DIP2C|22982	0	0	0	0	0	0	0	0	0	0	0	0	0	0	0	0	0	0	0	0	0	0	0.102328	0	0	0	0	0	0	0	0	0	0	0	0	0	0	0	0.0924477	-0.0945256	0	0	0	0	0	0	0	0	0
DIRAS1|148252	0	0	0	0	0	0	0	0	0	0	0	0	0	0	0	0	0	0	0	0	0	0	0	0	0	0	0	0	0	0	0	0	0	0	0	0	0	0	0.0939123	0	0	0	0	0	0	0	0	0	0
DIXDC1|85458	0	0	0	0	-0.0979562	0	0	0	-0.111478	0	0	0	0.10199	0	0.101116	0	0	0	0	0	0	0	0	0	0	0.101222	0	0	0	0	0	0	0	0	0	0	0	0	0	0	0	0	0	0	0	0	0	-0.118586	0
DKC1|1736	0	0	0	0	0	-0.104905	0	0	0	0	0	0	0	0	0	0	0	0	0	0	0	0.0945014	0	0	0	0	0	0	0	0	0	0	0	0	0	0	0	0	0	0	0	0	0	0	0	0	0	0	0
DLC1|10395	0	0	0	0	0	0	0	0	0	0	0	0	0	0	0	0	0	0	0	0	0	-0.0945891	0.0951146	0	0	0	0	0	0	0	0	0	0.0995777	0	0	-0.107251	0	0	0	0	0	0	0	0	0	0	0	0	0
DLEU2|8847	0	0	0	0	0	0	0	0	0	0	0	0	0	0	0	0	0	0	0.0977353	0	0	0	0	0	0	0	0	0	0	0	0	0	0	0	0	0	0	0	0	0	0	0	0	0	0	0	0	0	0
DLG2|1740	0	0	0	0	0	0	0	0	0	0	0	0	0	0.0943149	0	-0.0984925	0	0.10173	0	0	0	0	0	0	0	0	0	0	0	0	0	0	0	0	0	-0.0953846	0	0	0	-0.100927	0	0	0	0	0	0	0	0	0
DLG4|1742	0	0	0	0	0	0	0	0	0	0	0	0	0	0	0	0	0	0	0	0	0	0	0	0	0	0	0	0	0	0	0	0	0	0	0	0	0	0	0	0	0	0	0	0	0.0948591	0	0	0	0
DLGAP5|9787	0.0942988	0	0	0	0	0	0	0	0	0	0	0	0	-0.103468	0	0	0	0	0	0	0	0	0	-0.0932669	0	0	0	0	0	0	0	0	0	0	0	0	0	0	0	0	0	0	0	0	0	0	0	0	0
DLL4|54567	0	0	0	0	0	0	0	0	0	0	0	0	0	0	0	0	0	0	0	0	0	0	0	0	0	0	0	0	0	0	0	0	0	0	0	0	0	0	0	0	0	0	0	0	0	0	-0.100477	0	0
DMD|1756	0	0	0	0	0	0	0	0	0	0	0	0	0	0	0	0	0	0	0	0	0	0	0	0	0	0	0	0	0	0	0	0	0	0	0	0	0	0	0.094149	0	0	0	0	0	0	0	0	0	0
DMGDH|29958	0	0	0	0	0	0	0	0	0	0	0	0	0	0	0	0	0	0	0	0	0	0	0	0	0	0	0	0	0	0	0	0	0	0	0	0	-0.0968547	0	0	0	0	0	0	0	0	0	0	0	0
DMPK|1760	0	0	0	0	0	0	0	0	0	0	0	0	0	0	0	0	0	0	0	0	0	0	0	0	0	0	0	0	0	0	0	0	0	0	0	0	0	0	0.108843	0	0	0	0	0	0	0	0	0	0
DNA2|1763	0	0	0	0.101609	0	0	0	0	0	0.0961936	0	0	0	0	0	0	0	0	0	0	0	0	0	0	0	0	0	0	0	0	0	0	0	0	0	0	0	0	0	0.0993899	0	0	0	0	0	0	0	0	0
DNAJB5|25822	0	0	0	0	0	0.102715	0	0.105231	0	0	0	0	0.098104	0	0	0	0	0	0	-0.0904136	0	0	0	0	0	0.0903679	0	0	0	0	0	0	0	0	0	0	0	-0.092173	0	0	0	0	0	0	0	0	0	0	0.10462
DNAJC2|27000	0	0	0	0	0	-0.099977	0	0	0	0	0	0	0	0	0	0	0	0	0	0	0	0	0	0	0	0	0	0	0	0	0	0	0	0	0	0	0	0	0	0	0	0	0	0	0	0	0	0	0
DNAJC9|23234	0	0	0	0	0	0	0	0	0	0	0.0967779	0	0	0	0	0	0	0	0	0	0	0	0	0	0	0	0	0	0	-0.107645	0	0	0	0	0	0	0	0	0	0	0	0	0	0	0	0	0	0	0
DNMT3B|1789	0	0	0	0	0	0	0	0	0	0	0	0	0	0	0	0	0	0	0	0	0	0	0	0	0	0	0	0	0.099561	0	0	0	0	0	0	0	0	0	0	0	0	0	0	0	0	0	0	0	0
DONSON|29980	0	0	0	0	0	0	0	0	0	0	0.100748	0	0	0	0	0	0	0	0	0	0	0	0	0	0	0	0	0	0	-0.0960785	0	0	0	0	0	0	0	0	0	0	0	0	0	0	0	0	0	0	0
DPH2|1802	0	0	0	0	0	0	0	0	0	0	0	0	0	0	0	0	0	0	0	0	0	0	0	0	0	0	0	0	0.0972609	0	0	0	0	0	0	0	0	0	0	0	0	0	0	0	0	0	0	0	0
DPP6|1804	0	0	0	0	0	0	0	0	0	0	0	0	0	0	0	0	0	0	0	0	0	0	0	0	0	0	0	0	0	0	0	0	0	0	0	0	-0.10874	0	0	0	0	0	0	0	0	0	0	-0.103688	0
DPT|1805	0	0	-0.102612	0	0	0	0	0.0942736	0	0	0	0	0.109268	0.0954342	0	0	0	0	0	0	0	0	0	0	0	0	0	0	0	0	0	0	0	0	0	0	0	-0.0908423	0	0	0.103373	-0.0973409	0	0	0	0	0	0	0
DPYD|1806	0	0	0	0	0	0	0	0	0	0	0	0.101041	0	0	0	0	0	0	0	0	0	-0.10084	0	0	0	0	0	0	0	0	0	0	0	0	0	0	0	0	0	0	0	0	0	0	0	0	0	0	0
DSCC1|79075	0	0	0	0.105825	0	0	0	0	0	0.0979532	0	0	0	0	0	0	0	0	0	0	0	0	0	0	0	0	0	-0.0899295	0	0	0	0	0	0	0	0	0	0	0	0	0	0	0	0	0	0	0	0	0
DSEL|92126	0	0	0	0	0	0	0	0	0	0	0	0	0	0	0	0	0	0	0	0	0	0	0	0	0	0	0	0	0	0	0	0	0.10382	0	0	0	-0.102557	0	0	0	0	0	0	0	0	0	0	0	0
DSN1|79980	0	0	0	0.0932444	0	0	0	0	0	0	0	0	0	0	0	0	0	0	0	0	0	0	0	0	0	0	0	0	0	-0.107565	0	0	0	0	0	0	0	0	0	0.1002	0	0	0	0	0	0	0	0	0
DSTN|11034	0	0	0	0	0	0	0	0	0	0	0	0	0	0	0	0	0	0	0	0	0	0	0	0	0	0	0	0	-0.100018	0	0	0	0	0	0	0	0	0	0	0	0	0	0	0	0	0	0	0	0
DTL|51514	0	0	0	0.101203	0	0	0	0	0	0	0	0	0	-0.0960767	0	0	0	0	0	0	0	0	0	0	0	0	0	0	0	0	0	0	0	0	0	0	0	0	0	0.0958381	0	0	0	0	0	0	0	0	0
DTNA|1837	0	0	0	0	0	0	0	0	0	0	0	0	0	0	0	-0.0965076	0	0	0	0	0	0	0	0	0	0	0	0	0	0	0	0	0	0	0	0	0	0	0	0	0	0	0	-0.0947203	0	0	0	-0.0936261	0
DTYMK|1841	0	0	0	0	0	0	0	0	0	0	0.105506	0	0	0	0	0	0	0	0	0	0	0	0	0	0	0	0	0	0	-0.0986918	0	0	0	0	0	0	0	0	0	0.103459	0	0	0	0	0	0	0	0	0
DUSP1|1843	0	0	0	0	0	0	0	0	0	0	0	0	0	0	0	0	0	0	0	0	0	0	0	0	0	0	0	0	-0.101106	0	0	0	0	0	0	0	0	0	0	0	0	0	0	0	0	0	0	0	0
DUSP26|78986	0	0	0	0	0	0	0	0	0	0	0	0	0	0	0	-0.0951093	0	0	0	0	0	0	0	0	0	0	0	0	0	0	0	0	0	0	0	0	0	0	0	0	0	0	0	-0.0985257	0	0	0	0	0
DUSP3|1845	0	0	0	0	0	0.0954884	0	0	0	0	0	0	0	0	0	0	0	0	0	0	0	-0.0992007	0	0	0	0	0	0	0	0	0	0	0	0	0	0	0	0	0	0	0	0	0	0	0	0	0	0	0
DZIP1|22873	0	0	0	0	0	0	0	0	0	0	0	0	0	0	0	-0.0943901	0	0.103562	0	0	0	0	0	0	0	0	0	0	0	0	0.109046	0	0	0	0	0	0	0	0	0	0	0	0	0	0	0	0	0	0
E2F1|1869	0	0	0	0.108549	0	0	0	0	0	0.094109	0	0	0	0	0	0	0	0	0	0	0	0	0	0	0	0	0	-0.0913124	0	0	0	0	0	0	0	0	0	0	0	0	0	0	0	0	0	0	0	0	0
E2F2|1870	0	0	0	0.103301	0	0	0	0	0	0	0	0	0	-0.0968894	0	0	0	0	0	0	0	0	0	-0.0926158	0	0	0	0	0	0	0	0	0	0	0	0	0	0	0	0	0	0	0	0	0	0	0	0	0
E2F3|1871	0	0	0	0	0	0	0	0	0	0	0	0	0	0	0	0	0	0	0.0963408	0	0	0	0	0	0	0	0	0	0	0	0	0	0	0	0	0	0	0	0	0	0	0	0	0	0	0	0	0	0
E2F7|144455	0	0	0	0.0934018	0	0	0	0	0	0	0	0	0	0	0	0	0	0	0	0	0	0	0	0	0	0	0	0	0	-0.101448	0	0	0	0	0	0	0	0	0	0	0	0	0	0	0	0	0	0	0
E2F8|79733	0	0	0	0	0	0	0	0	0	0	0.103075	0	0	0	0	0	0	0	0	0	0	0	0	0	0	0	0	0	0	-0.0957449	0	0	0	0	0	0	0	0	0	0	0	0	0	0	0	0	0	0	0
EBF1|1879	0	0	0	0	0	0	-0.102078	0	0	0	0	0	0	0	0.100919	-0.0956804	0.0962257	0	0	0	0	0	0	0	0	0	0	0	0	0	0	0	0	0	0	0	0	0	0	0	0	-0.109059	0	0	0	0	-0.0917323	0	0
EBNA1BP2|10969	0	0	0	0	0	0	0	0	0	0	0	0	0	0	0	0	0	0	0	0	0	0	0	0	0	0	0	0	0	0	0	0	0	0	0	0	0	0	0	0	0	0	0.101043	0	0	0	0	0	0
EBPL|84650	0	0	0	0	0	0	0	0	0	0	0	0	0	0	0	0	0	0	0.0961704	0	0	0	0	0	0	0	0	0	0	0	0	0	0	0	0	0	0	0	0	0	0	0	0	0	0	0	0	0	0
ECE2|9718	0	0	0	0	0	0	0	0	0	0	0	0	0	0	0	0	0	0	0	0	0	0	0	0	0	0	0	0	0.108245	0	0	0	0	0	0	0	0	0	0	0	0	0	0	0	0	0	0	0	0
ECM2|1842	0	0	-0.103888	0	-0.0956831	0	0	0.0975906	0	0	0	0	0.099376	0	0	0	0	0	0	-0.0916421	0	0	0	0	0	0.0919433	0	0	0	0	0	0	0	0	0	0	0	-0.0899451	0	0	0.0869245	-0.0949304	0	0	0	0	0	0	0
ECSCR|641700	0	0	0	0	0	0	0	0	0	0	0	0	0	0	0	0	0	0	0	0	-0.1036	0	0	0	0	0	0.110551	0	0	0	0	0	0	0	0	0	0	0	0	0	0	0	0	0	0.0945078	0	-0.113127	0	0
ECT2|1894	0	0	0	0	0	0	0	0	0	0	0.0990662	0	0	0	0	0	0	0	0	0	0	0	0	0	0	0	0	0	0	-0.0932607	0	0	0	0	0	0	0	0	0	0	0	0	0	0	0	0	0	0	0
EDA2R|60401	0	0	0	0	0	0	0	0	0	0	0	0	0	0	0	0	0	0	0	0	0	0	0	0	0	0	0	0	-0.10216	0	0	0	0	0	0	0	0	0	0	0	0	0	0	0	0	0	0	0	0
EDIL3|10085	0	0	0	0	0	0	0	0	0	0	0	0	0	0	0	0	0	0	0	0	0	0	0.0983396	0	0	0	0	0	0	0	0	0	0	0	0	0	0	0	0	0	0	0	0	0	0	0	0	0	0
EDNRA|1909	0	0	0	0	0	0	-0.100464	0	0	0	0	0	0	0	0	-0.0969347	0.0966445	0	0	0	0	0	0	0	0	0	0	0	0	0	0	0	0	0	0	-0.101706	0	0	0	0	0.100497	0	0	0	0	0	-0.0904343	0	0
EEF1E1|9521	0	0	0	0	0	0	0	0	0	0	0	0	0	0	0	0	0	0	0.0988801	0	0	0	0	0	0	0	0	0	0	0	0	0	0	0	0	0	0	0	0	0	0	0	0	0	0	0	0	0	0
EFEMP1|2202	0	0	0	0	0	0	-0.0948452	0	0	0	0	0.097713	0	0	0.10357	0	0	0	0	0	0	-0.0996374	0	0	0	0	0	0	0	0	0	0	0	0	0	0	0	0	0	0	0	-0.0944502	0	0	0	0	0	0	0
EFHA2|286097	0	0	0	0	0	0	0	0	0	0	0	0	0	0	0	0	0	0	0	0	0	0	0	0	0	0	0	0	0	0	0	-0.093415	0.106491	0	0	0	-0.101076	0	0	0	0	0	0	0	0	0	0	0	0
EFS|10278	0	0	0	0	0	0	0	0	0	0	0	0	0	0	0	0	0	0	0	0	0	0	0	0	0	0	0	0	0	0	0	0	0.0973191	0	0	0	0	0	0	0	0	0	0	0	0	0	0	0	0
EFTUD2|9343	0	0	0	0	0	0	0	0	0	0	0	0	0	0	0	0	0	0	0	0	0	0	0	0	0	0	0	0	0	0	0	0	0	0	0	0	0	0	0	0	0	0	0.103928	0	0	0	0	0	0
EHD2|30846	0	0	0	0	0	0.105261	-0.0997782	0.100334	0	0	0	0	0	0	0	-0.101097	0	0	0	0	0	0	0	0	0	0	0	0	0	0	0	0	0	-0.109377	0	0	0	-0.0904428	0	0	0	0	0	0	0	0	0	0	0.113898
EHF|26298	0	0	0	0	0	0	0	0	0	0	0	0	0	0	0	0	0	0	0	0	0	0	0	0	0	0	0	0	0	0	0	0	0	0	0.106581	0	0	0	0	0	0	0	0	0	0	0	0	0	0
EHMT2|10919	0	0	0	0	0	0	0	0	0	0	0	0	0	0	0	0	0	0	0	0	0	0	0	0	0	0	0	0	0.095676	0	0	0	0	0	0	0	0	0	0	0	0	0	0	0	0	0	0	0	0
EID1|23741	0	0	0	0	0	0	0	0	0	0	0	0	0	0	0	0	0	0	0	0	0	0	0.0970275	0	0	0	0	0	0	0	0	0	0	0	0	0	0	0	0	0	0	0	0	0	0	0	0	0	0
EIF2S2|8894	0	0	0	0	0	0	0	0	0	0	0	0	0	0	0	0	0	0	0	0	0	0	0	0	0	0	0	0	0	0	0	0	0	0	0	0	0	0	0	0	0	0	0.0984963	0	0	0	0	0	0
EIF3B|8662	0	0	0	0	0	0	0	0	0	0	0	0	0	0	0	0	0	0	0	0	0	0	-0.0978807	0	0	0	0	0	0	0	0	0	0	0	0	0	0	0	0	0	0	0	0	0	0	0	0	0	0
EIF4E3|317649	0	0	0	0	0	0	0	0	0	0	0	0	0	0	0	0	0	0	0	0	0	0	0.102136	0	0	0	0	0	0	0	0	0	0	0	0	0	0	0	0	0	0	0	0	0	0	0	0	0	0
EIF4EBP1|1978	0	0	0	0	0	0	0	0	0	0	0	0	0	0	0	0	0	0	0	0	0	0	0	0	0	0	0	0	0	0	0	0	0	0	0	0	0	0	0	0	0	0	0.110406	0	0	0	0	0	0
EIF5AL1|143244	0	0	0	0	0	0	0	0	0	0	0	0	0	0	0	0	0	0	0	0	0	0	0	0	0	0	0	0	0	0	0	0	0	0	0	0	0	0	0	0	0	0	0.0984466	0	0	0	0	0	0
EIF5A|1984	0	0	0	0	0	0	0	0	0	0	0	0	0	0	0	0	0	0	0	0	0	0	0	0	0	0	0	0	0	0	0	0	0	0	0	0	0	0	0	0	0	0	0.101472	0	0	0	0	0	0
ELAVL1|1994	0	0	0	0	0	0	0	0	0	0	0	0	0	0	0	0	0	0	0	0	0	0	0	0	0	0	0	0	0.103627	0	0	0	0	0	0	0	0	0	0	0	0	0	0	0	0	0	0	0	0
ELMO3|79767	0	0	0	0	0	0	0	0	0	0	0	0	0	0	0	0	0	0	0	0	0	0	0	0	0	0	0	0	0	0	0	0	0	0	0.0983456	0	0	0	0	0	0	0	0	0	0	0	0	0	0
EMCN|51705	0	0	0	0	0	0	-0.0962135	0	-0.0930165	0	0	0	0	0	0	0	0	0	0	0	-0.11296	0	0	0	0.0946698	0	0	0	0	0	0	0	0	-0.0982062	0	0	0	0	0	0	0	0	0	0	0	0	-0.108187	0	0
EME1|146956	0.102497	0	0	0	0	0	0	0	0	0.104105	0	0	0	0	0	0	0	0	0	0	0	0	0	-0.109049	0	0	0	-0.105907	0	0	0	0	0	0	0	0	0	0	0	0	0	0	0	0	0	0	0	0	0
EMILIN1|11117	0	-0.0889958	-0.0960684	0	0	0	0	0.0967227	0	0	0	0	0	0	0	0	0	0	0	-0.0904497	0	0	0	0	0.106342	0	0	0	0	0	0	0	0	0	0	0	0	-0.0913991	0	0	0.125565	0	0	0	0	0	0	0	0
EML1|2009	0	0	0	0	0	0	0	0	0	0	0	0	0	0	0	0	0	0	0	0	0	0	0.101064	0	0	0	0	0	0	0	0	-0.0985425	0	0	0	0	0	0	0.1033	0	0	0	0	0	0	0	0	0	0
EMP3|2014	0	0	0	0	0	0	0	0.0935271	0	0	0	0	0	0	0	0	0	0	0	0	0	0	0	0	0	0	0	0	0	0	0	0	0.100418	0	0	0	0	0	0	0	0	0	0	0	0	0	0	0	0
ENO1|2023	0	0	0	0	0	0	0	0	0	0	0	0	0	0	0	0	0	0	0	0	0	0	0	0	0	0	0	0	0	0	0	0	0	0	0	0	0	0	0	0	0	0	0.101008	0	0	0	0	0	0
ENPP2|5168	0	0	0	0	0	0	0	0	0	0	0	0	0	0	0	0	0	0	0	0	0	0	0	0	0	0	0	0	0	0	0	0	0	0	0	-0.0954285	0	0	0	0	0	0	0	0	0.0939849	-0.0964072	0	0	0
EPAS1|2034	0	0	0	0	0	0	0	0	0	0	0	0.100368	0	0	0	0	0	0	0	0	0	0	0	0	0	0	0	0	0	0	0	0	0	0	0	0	0	0	0	0	0	0	0	0	0.100049	0	-0.0993631	0	0
EPB41L4B|54566	0	0	0	0	0	0	0	0	0	0	0	0	0	0	0	0	0	0	0	0	0	0	0	0	0	0	0	0	0	0	0	0	0	0	0.0970479	0	0	0	0	0	0	0	0	0	0	0	0	0	0
EPCAM|4072	0	0	0	0	0	0	0	0	0	0	0	0	0	0	-0.0966318	0	0	0	0	0	0	0	0	0	0	0	0	0	0	0	0	0	0	0	0.0930819	0	0	0	0	0	0	0	0	0	0	0	0	0	0
EPHA1|2041	0	0	0	0	0	0	0	0	0	0	0	0	0	0	0	0	0	0	0	0	0	0	0	0	0	0	0	0	0	0	0	0	0	0	0.100846	0	0	0	0	0	0	0	0	0	0	0	0	0	0
EPHA3|2042	0	0	0	0	0	0	-0.100923	0	0	0	0	0	0	0	0	-0.10762	0.10181	0	0	0	-0.0914767	0	0	0	0	0	0	0	0	0	0	0	0	-0.101288	0	0	0	0	0	0	0	0	0	0	0	0	-0.0997713	0	0
EPHA6|285220	0	0	0	0	0	0	0	0	0	0	0	0	0	0	0	0	0	0	0	0	0	0	0	0	0	0	0	0	0	0	0	0	0	0	0	0	0	0	0	0	0	0	0	0	0	0	0	-0.0901976	0
EPM2A|7957	0	0	0	0	0	0	0	0	0	0	0	0	0	0	0	0	0	0	0	0	0	0	0	0	0	0	0	0	0	0	0	0	0	0	0	0	0	0	0.104084	0	0	0	0	0	0	0	0	0	0
EPN3|55040	0	0	0	0	0	0	0	0	0	0	0	0	0	0	0	0	0	0	0	0	0	0	0	0	0	0	0	0	0	0	0	0	0	0	0.118995	0	0	0	0	0	0	0	0	0	0	0	0	0	0
EPR1|8475	0	0	0	0.0935554	0	0	0	0	0	0	0	0	0	0	0	0	0	0	0	0	0	0	0	0	0	0	0	0	0	-0.0946185	0	0	0	0	0	0	0	0	0	0.0978414	0	0	0	0	0	0	0	0	0
ERAL1|26284	0	0	0	0	0	0	0	0	0	0	0	0	0	0	0	0	0	0	0	0	0	0	0	0	0	0	0	0	0.0965458	0	0	0	0	0	0	0	0	0	0	0	0	0	0	0	0	0	0	0	0
ERBB3|2065	0	0	0	0	0	0	0	0	0	0	0	0	0	0	0	0	0	0	0	0	0	0	0	0	0	0	0	0	0	0	0	0	0	0	0.099999	0	0	0	0	0	0	0	0	0	0	0	0	0	0
ERCC6L|54821	0.0955535	0	0	0	0	0	0	0	0	0.0948899	0	0	0	0	0	0	0	0	0	0	0	0	0	-0.0953458	0	0	0	-0.0986769	0	0	0	0	0	0	0	0	0	0	0	0	0	0	0	0	0	0	0	0	0
ESCO2|157570	0	0	0	0	0	0	0	0	0	0	0.105951	0	0	0	0	0	0	0	0	0	0	0	0	0	0	0	0	0	0	-0.100173	0	0	0	0	0	0	0	0	0	0	0	0	0	0	0	0	0	0	0
ESPL1|9700	0.0981152	0	0	0	0	0	0	0	0	0.101096	0	0	0	0	0	0	0	0	0	0	0	0	0	-0.102714	0	0	0	-0.099462	0	0	0	0	0	0	0	0	0	0	0	0	0	0	0	0	0	0	0	0	0
ESR1|2099	0	0	0	0	0	0	0	0	0	0	0	0.104206	0	0	0	0	0	0	0	0	0	-0.0988329	0	0	0	0	0	0	0	0	0	0	0	0	0	0	0	0	0	0	0	0	0	0	0	0	0	0	0
ESRP1|54845	0	0	0	0	0	0	0	0	0	0	0	0	0	0	0	0	0	0	0	0	0	0	0	0	0	0	0	0	0	0	0	0	0	0	0.126292	0	0	0	0	0	0	0	0	0	0	0	0	0	0
ETS1|2113	0	0	0	0	0	0	0	0	0	0	0	0	0	0	0	0	0	0	0	0	0	0	0	0	0	0	0	0	0	0	0	0	0	0	0	-0.0978982	0	0	0	0	0	0	0	-0.096022	0	0	-0.09599	0	0
EVC2|132884	0	0	0	0	0	0	0	0	0	0	0	0	0	0	0	0	0	0.0971286	0	0	0	0	0	0	0	0	0	0	0	0	0.101328	0	0	0	0	0	-0.0969655	0	0	0	0	0	0	0	0	0	0	0	0
EVC|2121	0	0	0	0	0	0	-0.0962419	0	0	0	0	0.0994414	0	0	0	0	0	0	0	0	0	-0.0957771	0	0	0	0	0	0	0	0	0.1055	-0.105349	0	0	0	0	0	0	0	0	0	0	0	0	0	0	0	0	0.0950716
EVL|51466	0	0	0	0	0	0	0	0	0	0	0	0	0	0	0	0	0	0	0	0	0	0	0	0	0	0	0	0	0	0	0	0	0	0	0	-0.0960202	0	0	0	0	0	0	0	0	0	0	0	0	0
EVPL|2125	0	0	0	0	0	0	0	0	0	0	0	0	0	0	0	0	0	0	0	0	0	0	0	0	0	0	0	0	0	0	0	0	0	0	0.0983109	0	0	0	0	0	0	0	0	0	0	0	0	0	0
EWSR1|2130	0	0	0	0	0	0	0	0	0	0	0	0	0	0	0	0	0	0	0.0942086	0	0	0	0	0	0	0	0	0	0	0	0	0	0	0	0	0	0	0	0	0	0	0	0	0	0	0	0	0	0
EXO1|9156	0.0994013	0	0	0	0	0	0	0	0	0.0978514	0	0	0	0	0	0	0	0	0	0	0	0	0	-0.100415	0	0	0	-0.0960392	0	0	0	0	0	0	0	0	0	0	0	0	0	0	0	0	0	0	0	0	0
EXOC3L|283849	0	0	0	0	0	0	0	0	0	0	0	0	0	0	0	0	0	0	0	0	0	0	0	0	0	0	0	0	0	0	0	0	0	0	0	0	0	0	0	0	0	0	0	0	0	0	-0.0938012	0	0
EXOSC2|23404	0	0	0	0	0	-0.0947908	0	0	0	0	0	0	0	0	0	0	0	0	0	0	0	0	0	0	0	0	0	0	0	0	0	0	0	0	0	0	0	0	0	0	0	0	0	0	-0.0985205	0	0	0	0
EXOSC4|54512	0	0	0	0	0	0	0	0	0	0	0	0	0	0	0	0	0	0	0	0	0	0	0	0	0	0	0	0	0	0	0	0	0	0	0	0	0	0	0	0	0	0	0.0971233	0	0	0	0	0	0
EXOSC5|56915	0	0	0	0	0	0	0	0	0	0	0	0	0	0	0	0	0	0	0	0	0	0	0	0	0	0	0	0	0	0	0	0	0	0	0	0	0	0	0	0	0	0	0	0	0	0.0973171	0	0	0
EXOSC8|11340	0	0	0	0	0	-0.104574	0	0	0	0	0	0	0	0	0	0	0	0	0	0	0	0	0	0	0	0	0	0	0	0	0	0	0	0	0	0	0	0	0	0	0	0	0	0	0	0	0	0	0
EXPH5|23086	0	0	0	0	0	0	0	0	0	0	0	0	0	0	0	0	0	0	0	0	0	0	0	0	0	0	0	0	0	0	0	0	0	0	0.0900555	0	0	0	0	0	0	0	0	0	0	0	0	0	0
EXTL1|2134	0	0	0	0	0	0	0	0	0	0	0	0	0	0	0	0	0	0	0	0	0	0	0	0	0	0	0	0	0	0	0	0	0.10104	0	0	0	0	0	0	0	0	0	0	0	0	0	0	0	0
EZH1|2145	0	0	0	0	0	0	0	0	0	0	0	0	0	0	0	0	0	0	0	0	0	0	0	0	0	0	0	0	0	0	0	0	0	0	0	0	0	0	0	0	0	0	-0.0956676	0	0	0	0	0	0
EZH2|2146	0.0982486	0	0	0	0	0	0	0	0	0.105833	0	0	0	0	0	0	0	0	0	0	0	0	0	0	0	0	0	-0.0945067	0	0	0	0	0	0	0	0	0	0	0	0	0	0	0	0	0	0	0	0	0
F11R|50848	0	0	0	0	0	0	0	0	0	0	0	0	0	0	0	0	0	0	0	0	0	0	0	0	0	0	0	0	0	0	0	0	0	0	0.0988711	0	0	0	0	0	0	0	0	0	0	0	0	0	0
F13A1|2162	0	0	0	0	0	0	0	0	0	0	0	0.0986154	0	0	0	0	0	0.0996223	0	0	0	-0.096552	0	0	0	0	0	0	0	0	0.0980032	0	0	0	0	0	0	0	0	0	0	0	0	0	0	0	0	0	0
F2R|2149	0	0	0	0	0	0	0	0	0	0	0	0	0	0	0	0	0	0	0	0	0	0	0.0968074	0	0	0	0	0	0	0	0	0	0	0	0	0	0	0	0	0	0	0	0	0	0.100113	0	-0.0976157	0	0
F8|2157	0	0	0	0	0	0	0	0	0	0	0	0.0987653	0	0	0	0	0	0	0	0	0	-0.0967169	0	0	0	0	0	0	0	0	0	0	0	0	0	-0.0957126	0	0	0	0	0	0	0	-0.100807	0	0	0	0	0
FAAH2|158584	0	0	0	0	0	0	0	0	0	0	0	0	0	0	0	0	0	0	0	0	0	0	0	0	0	0	0	0	0	0	0	0	0	0	0.0929231	0	0	0	0	0	0	0	0	0	0	0	0	0	0
FABP4|2167	0	0	0	0	0	0	0	0	0	0	0	0	0	0	0	0	0	0	0	0	-0.0924992	0	0	0	0	0	0.102685	0	0	0	0	0	0	0	0	0	-0.0993661	0	0	0	0	0	0	0	0	0	0	0	0
FAM107A|11170	0	0	0	0	0	0	0	0	-0.0962816	0	0	0	0.101469	0	0	0	0	0	0	0	-0.105921	0	0	0	0.0989351	0	0	0	0	0	0	0	0	-0.102624	0	0	0	0	0	0	0	0	0	0	0	0	0	0	0
FAM108C1|58489	0	0	0	0	0	0	0	0	0	0	0	0	0	0	0	0	0	0	0	0	0	0	0	0	0	0	0	0	0	0	0	0	0	0	0.088606	0	0	0	0	0	0	0	0	0	0	0	0	0	0
FAM110B|90362	0	0	0	0	0	0	0	0	0	0	0	0	0	0	0	0	0	0	0	0	0	0	0	0	0	0	0	0	0	0	0	0	0.100859	0	0	0	-0.100562	0	0	0	0	0	0	0	0	0	0	0	0
FAM111B|374393	0	0	0	0	0	0	0	0	0	0	0	0	0	0	0	0	0	0	0	0	0	0	0	0	0	0	0	0	0.0952022	0	0	0	0	0	0	0	0	0	0	0	0	0	0	0	0	0	0	0	0
FAM114A1|92689	0	0	0	0	0	0	0	0	0	0	0	0.0973543	0	0	0	0	0	0	0	0	0	0	0	0	0	0	0	0	0	0	0	0	0	0	0	0	0	0	0	0	0	0	0	0	0.0946681	0	0	0	0
FAM114A2|10827	0	0	0	0	0	0	0	0	0	0	0	0	0	0	0	0	0	0	0	0	0	0	0.0998604	0	0	0	0	0	0	0	0	0	0	0	0	0	0	0	0	0	0	0	0	0	0	0	0	0	0
FAM127C|441518	0	0	0	0	0	0	0	0	0	0	0	0	0	0	0	0	0	0	0	0	0	0	0	0	0	0	0	0	0	0	0.102476	0	0	0	0	0	0	0	0	0	0	0	0	0	0	0	0	0	0
FAM129A|116496	0	0	0	0	-0.0963212	0	0	0	-0.105021	0	0	0	0	0	0	0	0	0	0	0	0	0	0	0	0	0.0899066	0.0988938	0	0	0	0.0999201	-0.109743	0	0	0	0	0	0	0	0	0	0	0	0	0	0	0	0	0.0962546
FAM136A|84908	0	0	0	0.0995188	0	0	0	0	0	0.0954615	0	0	0	0	0	0	0	0	0	0	0	0	0	0	0	0	0	-0.0996417	0	0	0	0	0	0	0	0	0	0	0	0	0	0	0	0	0	0	0	0	0
FAM13B|51306	0	0	0	0	0	0	0	0	0	0	0	0	0	0	0	0	0	0	0	0	0	0	0	0	0	0	0	0	0	0	0	0	0	0	0	0	0	0	0	0	0	0	-0.103723	0	0	0	0	0	0
FAM13C|220965	0	0	0	0	0	0	0	0	0	0	0	0	0	0.094613	0	0	0	0.0974185	0	0	-0.0908792	0	0	0	0	0	0	0	-0.0963494	0	0	0	0	0	0	0	0	0	0	0	0	0	0	0	0	0	0	0	0
FAM162B|221303	0	0	0	0	0	0	0	0	0	0	0	0	0	0	0	0	0	0	0	0	0	0	0	0	0	0	0	0	0	0	0	0	0	0	0	0	0	0	0	0	0	-0.0900583	0	0	0	0	0	0	0
FAM180A|389558	0	0	-0.101915	0	0	0	0	0	0	0	0	0	0.0974479	0.096757	0	0	0	0	0	0	0	0	0	0	0	0	0	0	0	0	0.0964953	-0.0955405	0	0	0	0	0	0	0	0	0.105991	0	0	0	0	0	0	0	0
FAM190B|54462	0	0	0	0	0	0	0	0	0	0	0	0	0	0	0	0	0	0	0	0	0	0	0	0	0	0	0	0	-0.0967013	0	0	0	0	0	0	0	0	0	0	0	0	0	0	0	0	0	0	0	0
FAM198A|729085	0	0	0	0	0	0	0	0	0	0	0	0	0	0	0	-0.0953021	0	0.100669	0	0	0	0	0	0	0	0	0	0	0	0	0	0	0	0	0	0	0	0	0	0	0	0	0	0	0	-0.0978066	0	0	0
FAM3B|54097	0	0	0	0	0	0	0	0	0	0	0	0	0	0	0	0	0	0	0	0	0	0	0	0	0	0	0	0	0	0	0	0	0	0	0.0872414	0	0	0	0	0	0	0	0	0	0	0	0	0	0
FAM49A|81553	0	0	0	0	0	0	0	0	0	0	0	0	0	0	0	0	0	0	0	0	0	0	0	0	0	0	0	0	0	0	0	0	0	0	0	-0.104905	0	0	0	0	0	0	0	0	0	-0.0982275	0	0	0
FAM54A|113115	0.0957523	0	0	0	0	0	0	0	0	0.0964042	0	0	0	0	0	0	0	0	0	0	0	0	0	-0.0971448	0	0	0	-0.103307	0	0	0	0	0	0	0	0	0	0	0	0	0	0	0	0	0	0	0	0	0
FAM63B|54629	0	0	0	0	0	0	0	0	0	0	0	0	0	0	0	0	0	0	0	0	0	0	0.0978021	0	0	0	0	0	0	0	0	0	0	0	0	0	0	0	0	0	0	0	0	0	0	0	0	0	0
FAM64A|54478	0	0	0	0.106072	0	0	0	0	0	0	0	0	0	-0.100138	0	0	0	0	0	0	0	0	0	0	0	0	0	0	0	0	0	0	0	0	0	0	0	0	0	0.0989797	0	0	0	0	0	0	0	0	0
FAM70B|348013	0	0	0	0	0	0	0	0	0	0	0	0	0	0	0	0	0	0	0	0	0	0	0	0	0	0	0	0	0	0	0	0	0	0	0	0	0	0	0	0	0	0	0	0	0	0	-0.100282	0	0
FAM72A|729533	0	0	0	0.0981984	0	0	0	0	0	0	0	0	0	-0.0939606	0	0	0	0	0	0	0	0	0	0	0	0	0	0	0	0	0	0	0	0	0	0	0	0	0	0.0950435	0	0	0	0	0	0	0	0	0
FAM72B|653820	0.104089	0	0	0	0	0	0	0	0	0.10697	0	0	0	0	0	0	0	0	0	0	0	0	0	-0.0984458	0	0	0	-0.102324	0	0	0	0	0	0	0	0	0	0	0	0	0	0	0	0	0	0	0	0	0
FAM72D|728833	0.0962786	0	0	0	0	0	0	0	0	0.100111	0	0	0	0	0	0	0	0	0	0	0	0	0	-0.0919824	0	0	0	-0.0956632	0	0	0	0	0	0	0	0	0	0	0	0	0	0	0	0	0	0	0	0	0
FAM83B|222584	0	0	0	0	0	0	0	0	0	0	0	0	0	0	0	0	0	0	0	0	0	0	0	0	0	0	0	0	0	0	0	0	0	0	0.0844246	0	0	0	0	0	0	0	0	0	0	0	0	0	0
FAM83F|113828	0	0	0	0	0	0	0	0	0	0	0	0	0	0	0	0	0	0	0	0	0	0	0	0	0	0	0	0	0	0	0	0	0	0	0.0919593	0	0	0	0	0	0	0	0	0	0	0	0	0	0
FAM83H|286077	0	0	0	0	0	0	0	0	0	0	0	0	0	0	0	0	0	0	0	0	0	0	0	0	0	0	0	0	0	0	0	0	0	0	0.104979	0	0	0	0	0	0	0	0	0	0	0	0	0	0
FANCA|2175	0.0935177	0	0	0	0	0	0	0	0	0.0951625	0	0	0	0	0	0	0	0	0	0	0	0	0	-0.0920011	0	0	0	-0.0923438	0	0	0	0	0	0	0	0	0	0	0	0	0	0	0	0	0	0	0	0	0
FANCB|2187	0	0	0	0.10391	0	0	0	0	0	0	0	0	0	-0.101897	0	0	0	0	0	0	0	0	0	-0.0922058	0	0	0	0	0	0	0	0	0	0	0	0	0	0	0	0	0	0	0	0	0	0	0	0	0
FANCD2|2177	0	0	0	0.103501	0	0	0	0	0	0.094056	0	0	0	0	0	0	0	0	0	0	0	0	0	0	0	0	0	0	0	0	0	0	0	0	0	0	0	0	0	0.104293	0	0	0	0	0	0	0	0	0
FANCG|2189	0	0	0	0	0	0	0	0	0	0	0	0	0	0	0	0	0	0	0	0	0	0	0	0	0	0	0	0	0.113118	0	0	0	0	0	0	0	0	0	0	0	0	0	0	0	0	0	0	0	0
FANCI|55215	0.0976159	0	0	0	0	0	0	0	0	0.0997916	0	0	0	0	0	0	0	0	0	0	0	0	0	-0.102013	0	0	0	-0.0994327	0	0	0	0	0	0	0	0	0	0	0	0	0	0	0	0	0	0	0	0	0
FANCL|55120	0	0	0	0	0	0	0	0	0	0	0	0	0	0	0	0	0	0	0	0	0	0	-0.0959659	0	0	0	0	0	0	0	0	0	0	0	0	0	0	0	0	0	0	0	0	0	0	0	0	0	0
FAP|2191	0	0	0	0	0	0	-0.0949667	0	0	0	0	0	0	0	0.0974088	0	0	0	0	0	0	0	0	0	0	0	0	0	0	0	0	0	0	0	0	0	-0.0986881	0	0	0	0.121016	0	0	0	0	0	0	0	0
FARSB|10056	0	0	0	0	0	0	0	0	0	0	0	0	0	0	0	0	0	0	0	0	0	0	0	0	0	0	0	0	0.0958188	0	0	0	0	0	0	0	0	0	0	0	0	0	0	0	0	0	0	0	0
FAS|355	0	0	0	0	0	0	0	0	0	0	0	0	0	0	0	0	0	0	0	0	0	0	0	0	0	0	0	0	0	0	0	0	0	0	0	0	0	0	0	0	0	0	0	0	0	-0.0964897	0	0	0
FAT4|79633	0	0	0	0	0	0	-0.102061	0	-0.0931192	0	0	0	0	0	0	0	0	0	0	0	0	0	0	0	0.100287	0	0	0	0	0	0	-0.102627	0	0	0	0	0	0	0	0	0	0	0	0	0	0	0	0	0
FBLN1|2192	0	0	0	0	0	0	-0.102474	0	0	0	0	0	0	0	0	0	0	0	0	0	0	0	0	0	0	0	0	0	0	0	0	0	0	0	0	0	-0.0979603	0	0	0	0.102187	0	0	0	0	0	0	0	0
FBLN5|10516	0	0	-0.0960852	0	0	0	0	0	0	0	0	0	0.102861	0.095774	0.0976415	0	0	0	0	0	0	0	0	0	0	0	0	0	0	0	0	0	0	0	0	0	0	-0.0869658	0	0	0	-0.0916985	0	0	0	0	0	0	0
FBL|2091	0	0	0	0	0	0	0	0	0	0	0	0	0	0	0	0	0	0	0.0997305	0	0	0	0	0	0	0	0	0	0	0	0	0	0	0	0	0	0	0	0	0	0	0	0	0	0	0	0	0	0
FBXL17|64839	0	0	0	0	0	0	0	0	0	0	0	0	0	0	0	0	0	0	0	0	0	0	0	0	0	0	0	0	0	0	0	0	0	0	0	0	0	0	0	0	0	0	-0.099387	0	0	0	0	0	0
FBXL22|283807	0	0	0	0	0	0	0	0	-0.0946529	0	0	0	0.0968496	0	0	0	0	0	0	0	0	0	0	0	0.103737	0	0	0	0	0	0	-0.104576	0	0	0	0	0	0	0	0	0	0	0	0	0	0	0	0	0
FBXL5|26234	0	0	0	0	0	0.100592	0	0	0	0	0	0	0	0	0	0	0	0	0	0	0	-0.0979043	0	0	0	0	0	0	0	0	0	0	0	0	0	0	0	0	0	0	0	0	0	0	0	0	0	0	0
FBXL6|26233	0	0	0	0	0	0	0	0	0	0	0	0	0	0	0	0	0	0	0	0	0	0	-0.100069	0	0	0	0	0	0	0	0	0	0	0	0	0	0	0	0	0	0	0	0	0	0	0	0	0	0
FBXL7|23194	0	0	-0.0937616	0	0	0	0	0.0957364	0	0	0	0	0.102952	0	0	0	0	0	0	-0.0929925	0	0	0	0	0.109354	0	0	0	0	0	0	0	0	-0.0972616	0	0	0	-0.0918301	0	0	0	0	0	0	0	0	0	0	0.0934455
FBXO17|115290	0	0	0	0	0	0	0	0	0	0	0	0	0	0	0	0	0	0	0	0	0	0	0	0	0	0	0	0	0	0	0	0	0	0	0	0	0	0	0	0	0	0	0	-0.0990721	0	0	0	0	0
FBXO32|114907	0	0	0	0	0	0	0	0	0	0	0	0.10224	0	0	0	0	0	0	0	0	0	-0.0997746	0	0	0	0	0	0	0	0	0	-0.0999652	0	0	0	0	0	0	0	0	0	0	0	0	0	0	0	0	0
FBXO5|26271	0	0	0	0.0960886	0	0	0	0	0	0	0	0	0	0	0	0	0	0	0	0	0	0	0	0	0	0	0	0	0	-0.110618	0	0	0	0	0	0	0	0	0	0	0	0	0	0	0	0	0	0	0
FBXO8|26269	0	0	0	0	0	0	0	0	0	0	0	0	0	0	0	0	0	0	0	0	0	0	0	0	0	0	0	0	0	0	0	0	0	0	0	0	0	0	0	0	0	0	-0.0958587	0	0	0	0	0	0
FCER1A|2205	0	0	0	0	0	0	0	0	-0.0987047	0	0	0	0	0	0	0	0	0	0	0	0	0	0	0	0.102109	0	0.0963052	0	0	0	0	-0.0963047	0	0	0	0	0	0	0	0	0	0	0	0	0	0	0	0	0
FCGR2B|2213	0	0	0	0	0	0	0	0	0	0	0	0	0	0	0	0	0	0	0	0	0	0	0	0	0	0	0	0	0	0	0	0	0	0	0	0	0	0	0	0	0	0	0	-0.0969753	0	-0.103084	0	0	0
FEN1|2237	0	0	0	0.10795	0	0	0	0	0	0	0	0	0	-0.109216	0	0	0	0	0	0	0	0	0	-0.0932741	0	0	0	0	0	0	0	0	0	0	0	0	0	0	0	0	0	0	0	0	0	0	0	0	0
FERMT2|10979	0	0	0	0	0	0.094762	-0.105269	0.107273	0	0	0	0	0	0	0	-0.111722	0	0	0	0	0	0	0	0	0	0.0947144	0	0	0	0	0	0	0	0	0	0	0	-0.0903704	0	0	0	0	0	0	0	0	0	-0.0923508	0.0944518
FEZ1|9638	0	0	0	0	0	0	0	0	0	0	0	0	0	0	0.100293	0	0	0.0994112	0	0	0	0	0	0	0	0	0	0	0	0	0	0	0	0	0	0	-0.105385	0	0	0	0	0	0	0	0	0	0	0	0
FEZ2|9637	0	0	0	0	0	0	0	0	0	0	0	0	0	0	0	0	0	0	0	0	0	0	0	0	0	0	0	0	0	0	0	0	0	0	0	-0.0988526	0	0	0	0	0	0	0	0	0	0	0	0	0
FGF10|2255	0	0	0	0	0	0	0	0	0	0	0	0	0	0	0	-0.0975721	0.102698	0.0962768	0	0	0	0	0	0	0	0	0	0	0	0	0	0	0	-0.099448	0	-0.099736	0	0	0	0	0	0	0	0	0	0	0	-0.0938135	0
FGF1|2246	0	0	0	0	0	0	0	0	0	0	0	0.0991183	0	0	0	0	0	0	0	0	0	-0.0957642	0	0	0	0	0	0	0	0	0.100006	0	0.102638	0	0	0	0	0	0	0	0	0	0	0	0	0	0	0	0.0952165
FGF2|2247	0	0	0	0	0	0	0	0	0	0	0	0	0	0	0	0	0	0.10128	0	0	0	-0.0968818	0	0	0	0	0	0	0	0	0	-0.0969788	0	0	0	-0.0982671	0	0	0.101596	0	0	0	0	0	0	0	0	0	0
FGF7|2252	0	-0.0895659	-0.10088	0	-0.0991546	0	0	0	0	0	0	0	0	0	0.103318	0	0	0	0	-0.0981676	0	0	0	0	0	0.0956177	0	0	0	0	0	0	0	0	0	0	0	-0.0954125	0	0	0	-0.0915047	0	0	0	0	0	0	0
FGFR1|2260	0	0	0	0	0	0	0	0	0	0	0	0	0	0	0	0	0	0	0	0	0	0	0	0	0	0	0	0	0	0	0.0972661	0	0.10835	0	0	0	-0.103866	0	0	0	0	0	0	0	0	0	0	0	0
FGL2|10875	0	0	0	0	0	0.100554	0	0	0	0	0	0	0	0	0	0	0	0	0	0	0	-0.111178	0	0	0	0	0	0	0	0	0	0	0	0	0	-0.102833	0	0	0	0	0	0	0	-0.106427	0	0	0	0	0
FHL1|2273	0	-0.108291	-0.0976171	0	-0.100167	0	0	0.103309	0	0	0	0	0	0	0	0	0	0	0	-0.10669	0	0	0	0	0	0.10555	0	0	0	0	0	0	0	0	0	0	0	-0.103284	0	0	0	0	0	0	0	0	0	0	0.0930739
FHL5|9457	0	0	0	0	0	0	0	0	-0.0934911	0	0	0	0	0	0	0	0	0	0	0	-0.100476	0	0	0	0.0983834	0	0.10485	0	0	0	0	0	0	0	0	0	0	0	0	0	0	0	0	0	0	0	-0.0993057	0	0
FIGNL1|63979	0	0	0	0	0	0	0	0	0	0	0	0	0	0	0	0	0	0	0	0	0	0	0	0	0	0	0	0	0.102815	0	0	0	0	0	0	0	0	0	0	0	0	0	0	0	0	0	0	0	0
FILIP1|27145	0	0	0	0	0	0.095753	0	0	0	0	0	0	0.100156	0	0.101674	0	0	0	0	-0.0913642	0	0	0	0	0	0	0	0	0	0	0	0	0	0	0	0	0	-0.0860743	0	0	0	-0.0997624	0	0	0	0	0	0	0
FLJ42709|441094	0	0	0	0	0	0	-0.0994814	0	0	0	0	0	0	0	0	-0.0995445	0	0	0	0	0	0	0	0	0	0	0	0	0	0	0.0959488	0	0	0	0	0	0	0	0	0	0	0	0	0	0	-0.10292	0	0	0
FLNA|2316	0	-0.0892926	0	0	0	0.0973842	0	0.104323	0	0	0	0	0	0	0	0	0	0	0	-0.0952628	0	0	0	0	0	0	0	0	0	0	0	0	0	0	0	0	0	-0.0980029	0	0	0	0	0	0	0	0	0	0	0.10687
FLNC|2318	0	-0.0918275	0	0	0	0	0	0	0	0	0	0	0	0	0.0988929	0	0.108937	0	0	-0.0895856	0	0	0	0	0	0	0	0	0	0	0	0	0	0	0	0	0	0	0	0	0	0	0	0	0	0	0	0	0.0957751
FLRT2|23768	0	0	0	0	0	0	-0.106647	0	0	0	0	0	0	0	0.0984005	-0.104416	0.0995067	0	0	0	0	0	0	0	0	0	0	0	0	0	0	0	0	-0.0953334	0	0	0	0	0	0	0.100237	0	0	0	0	0	0	0	0.0953443
FMO2|2327	0	0	0	0	0	0	0	0	0	0	0	0.0971845	0	0	0	0	0	0.100473	0	0	0	-0.102323	0	0	0	0	0	0	0	0	0	0	0	0	0	0	0	0	0	0	0	0	0	0	0	0	0	0	0
FMOD|2331	0	0	0	0	0	0	0	0	0	0	0	0	0	0	0	0	0	0	-0.0967105	0	0	0	0	0	0	0	0.0948859	0	0	0	0	0	0	0	0	0	0	0	0	0	0	0	0	0	0	0	0	0	0
FNBP1|23048	0	0	0	0	0	0	0	0	0	0	0	0	0	0	0	0	0	0	0	0	0	-0.0960749	0	0	0	0	0	0	0	0	0	0	0	0	0	-0.107438	0	0	0	0	0	0	0	-0.105259	0	0	0	0	0
FOLR2|2350	0	0	0	0	0	0	0	0	0	0	0	0	0	0	0	0	0	0	0	0	0	0	0	0	0	0	0	0	0	0	0	0	0	0	0	-0.105134	0	0	0	0	0	0	0	-0.097741	0	-0.104459	0	0	0
FOXF1|2294	0	0	0	0	0	0	0	0	0	0	0	0	0.101337	0	0	0	0.0976034	0	0	0	0	0	0	0	0	0	0	0	0	0	0	-0.0941405	0	0	0	0	0	0	0	0	0	-0.0899195	0	0	0	0	0	0	0
FOXF2|2295	0	0	0	0	0	0	0	0	0	0	0	0	0	0	0	0	0	0	0	0	0	0	0	0	0	0	0.0934281	0	0	0	0	0	0	0	0	0	0	0	0	0	0	0	0	0	0.0941065	0	0	0	0
FOXM1|2305	0.103062	0	0	0	0	0	0	0	0	0.0960768	0	0	0	0	0	0	0	0	0	0	0	0	0	-0.100036	0	0	0	-0.10103	0	0	0	0	0	0	0	0	0	0	0	0	0	0	0	0	0	0	0	0	0
FOXN3|1112	0	0	0	0	0	0	0	0	0	0	0	0	0	0	0	0	0	0	0	0	0	0	0.102607	0	0	0	0	0	0	0	0	0	0	0	0	0	0	0	0.0991274	-0.0976348	0	0	0	0	0	0	0	0	0
FOXP2|93986	0	0	0	0	0	0	0	0	0	0	0	0	0	0	0	0	0	0	0	0	0	0	0	0	0	0	0	0	0	0	0	-0.0930318	0	0	0	0	0	0	0.101494	0	0	0	0	0	0	0	0	0	0
FOXS1|2307	0	0	0	0	0	0	0	0	0	0	0	0	0	0	0	0	0	0	0	0	0	0	0	0	0	0	0	0	0	0	0	0	0.103902	0	0	0	0	0	0	0	0	0	0	0	0	0	-0.117633	0	0
FPR3|2359	0	0	0	0	0	0	0	0	0	0	0	0	0	0	0	0	0	0	0	0	0	0	0	0	0	0	0	0	0	0	0	0	0	0	0	0	0	0	0	0	0	0	0	0	0	-0.101062	0	0	0
FRY|10129	0	0	0	0	0	0	0	0	0	0	0	0.0966504	0	0	0	0	0	0	0	0	0	0	0	0	0	0	0	0	0	0	0	0	0	0	0	0	0	0	0	0	0	0	0	0	0.0969451	0	0	0	0
FUS|2521	0	0	0	0	0	0	0	0	0	0	0	0	0	0	0	0	0	0	0.0962662	0	0	0	0	0	0	0	0	0	0	0	0	0	0	0	0	0	0	0	0	0	0	0	0	0	0	0	0	0	0
FUT3|2525	0	0	0	0	0	0	0	0	0	0	0	0	0	0	0	0	0	0	0	0	0	0	0	0	0	0	0	0	0	0	0	0	0	0	0.0824239	0	0	0	0	0	0	0	0	0	0	0	0	0	0
FXYD1|5348	0	-0.0923696	-0.0984733	0	0	0	0	0	0	0	0	0	0	0.0953701	0	0	0	0	0	0	-0.109183	0	0	0	0	0	0	0	0	0	0	0	0	0	0	0	0	0	0	-0.0940358	0	0	0	0	0	0	0	0	0
FXYD3|5349	0	0	0	0	0	0	0	0	0	0	0	0	0	0	0	0	0	0	0	0	0	0	0	0	0	0	0	0	0	0	0	0	0	0	0.117874	0	0	0	0	0	0	0	0	0	0	0	0	0	0
FXYD6|53826	0	0	0	0	0	0	-0.102183	0	-0.0945841	0	0	0	0	0	0.0992452	0	0	0	0	0	0	0	0	0	0.0991995	0	0	0	0	0	0	0	0	-0.096717	0	0	0	0	0	0	0	0	0	0	0	0	0	-0.10899	0
FYCO1|79443	0	0	0	-0.0947403	-0.0967589	0	0	0	0	0	0	0	0	0	0	0	0	0	0	0	0	0	0	0	0	0	0	0	0	0	0	-0.0941545	0	0	0	0	0	0	0	0	0	0	0	0	0	0	0	0	0
FZD4|8322	0	0	0	0	0	0	0	0	0	0	0	0	0	0	0	0	0	0	0	0	0	0	0.096302	0	0	0	0	0	0	0	0	0	0	0	0	-0.0992027	0	0	0	0	0	0	0	0	0.103697	0	0	0	0
GABARAPL1|23710	0	0	0	0	0	0	0	0	0	0	0	0	0	0	0	0	0	0	0	0	0	0	0	0	0	0	0	0	0	0	0	0	0	0	0	0	0	0	0	0	0	0	-0.0996148	0	0	0	0	0	0
GADD45B|4616	0	0	0	0	0	0	0	0	0	0	0	0	0	0	0	0	0	0	0	0	0	0	0	0	0	0	0	0	-0.0992194	0	0	0	0	0	0	0	0	0	0	0	0	0	0	0	0	0	0	0	0
GALNTL1|57452	0	0	0	0	0	0	0	0	0	0	0	0	0	0	0	0	0	0	0	0	0	0	0	0	0	0	0	0	0	0	0	0	0.0972309	0	0	0	0	0	0	0	0	0	0	0	0	0	0	0	0
GALNTL2|117248	0	0	0	0	0	0.097056	0	0	0	0	0	0	0	0	0	0	0	0.100541	0	0	0	-0.104906	0	0	0	0	0	0	0	0	0	-0.0978572	0	0	0	-0.0984121	0	0	0	0	0	0	0	0	0	0	0	0	0
GAPT|202309	0	0	0	0	0	0	0	0	0	0	0	0	0	0	0	0	0.100618	0	0	0	0	0	0	0	0	0	0.0940752	0	0	0	0	0	0	0	0	0	0	0	0	0	0	0	0	0	0	0	0	0	0
GAR1|54433	0	0	0	0	0	0	0	0	0	0	0	0	0	0	0	0	0	0	0.0953989	0	0	0	0	0	0	0	0	0	0	0	0	0	0	0	0	0	0	0	0	0	0	0	0	0	0	0	0	0	0
GAS1|2619	0	0	0	0	0	0	-0.106985	0.103971	0	0	0	0	0	0	0	-0.094711	0.104151	0	0	0	0	0	0	0	0	0	0	0	0	0	0	0	0	0	0	0	0	0	0	0	0.0921328	0	0	0	0	0	0	-0.0909698	0.101593
GAS5|60674	0	0	0	0	0	0	0	0	0	0	0	0	0	0	0	0	0	0	0	0	0	0	0	0	0	0	0	0	0	0	0	0	0	0	0	0	0	0	0	0	0	0	0	0	0	0.101533	0	0	0
GAS7|8522	0	0	0	0	0	0.0991756	-0.101288	0	0	0	0	0	0	0	0.102254	0	0	0	0	0	0	-0.108296	0	0	0	0	0	0	0	0	0	0	0	0	0	0	0	0	0	0	0	0	0	0	0	0	0	0	0
GBP2|2634	0	0	0	0	0	0	0	0	0	0	0	0	0	0	0	0	0	0	-0.0956874	0	0	0	0	0	0	0	0	0	0	0	0	0	0	0	0	0	0	0	0	0	0	0	0	0	0	0	0	0	0
GCNT4|51301	0	0	0	0	0	0	0	0	0	0	0	0.0994546	0	0	0	0	0	0	0	0	0	0	0	0	0	0	0	0	0	0	0	0	0	0	0	0	0	0	0	0	0	0	0	0	0	0	0	0	0
GDF10|2662	0	0	0	0	0	0	0	0	0	0	0	0	0	0	0	0	0	0	0	0	0	0	0	0	0	0	0.0929126	0	0	0	0	0	0	0	0	0	0	0	0	0	0	0	0	0	0	0	0	0	0
GDF5|8200	0	0	0	0	0	0	0	0	0	0	0	0	0	0	0	0	0	0	0	0	0	0	0	0	0	0	0	0	0	0	0	0	0.097898	0	0	0	-0.100324	0	0	0	0	0	0	0	0	0	0	-0.0929544	0
GDF6|392255	0	0	0	0	0	0	0	0	0	0	0	0	0	0	0	0	0	0.100166	0	0	0	0	0	0	0	0	0	0	0	0	0.105533	0	0	0	0	0	-0.100061	0	0	0	0	0	0	0	0	0	0	0	0
GEFT|115557	0	0	0	0	0	0	-0.100528	0.0944062	0	0	0	0	0	0	0	-0.110867	0.0975031	0	0	0	0	0	0	0	0	0	0	0	0	0	0	0	0	0	0	0	0	0	0	0	0	0	0	0	0	0	0	-0.107396	0.106022
GEMIN6|79833	0	0	0	0	0	0	0	0	0	0	0	0	0	0	0	0	0	0	0	0	0	0	0	0	0	0	0	0	0	0	0	0	0	0	0	0	0	0	0	0	0	0	0.0963482	0	0	0	0	0	0
GEN1|348654	0	0	0	0	0	0	0	0	0	0	0.103152	0	0	0	0	0	0	0	0	0	0	0	0	0	0	0	0	0	0	-0.104699	0	0	0	0	0	0	0	0	0	0	0	0	0	0	0	0	0	0	0
GFRA1|2674	0	0	0	0	0	0	0	0	0	0	0	0	0	0	0	-0.0964303	0.0977634	0	0	0	0	0	0	0	0	0	0	0	0	0	0	0	0	-0.0961154	0	0	0	0	0	0	0	0	0	-0.101427	0	0	0	0	0
GFRA2|2675	0	0	0	0	0	0	0	0	0	0	0	0	0	0	0	0	0	0	0	0	-0.0990707	0	0	0	0	0	0.0957138	0	0	0	0	0	0	0	0	0	0	0	0	0	0	0	0	0	0	0	0	0	0
GGCT|79017	0	0	0	0	0	0	0	0	0	0	0	0	0	0	0	0	0	0	0	0	0	0	-0.102125	0	0	0	0	0	0	0	0	0	0	0	0	0	0	0	0	0	0	0	0	0	0	0	0	0	0
GGT6|124975	0	0	0	0	0	0	0	0	0	0	0	0	0	0	0	0	0	0	0	0	0	0	0	0	0	0	0	0	0	0	0	0	0	0	0.111464	0	0	0	0	0	0	0	0	0	0	0	0	0	0
GGTA1|2681	0	0	0	0	0	0.0955543	0	0	0	0	0	0	0	0	0.0963917	0	0	0	0	0	0	-0.104327	0	0	0	0	0.0990264	0	0	0	0	0	0	0	0	0	0	0	0	0	0	-0.0911073	0	0	0	0	0	0	0
GHR|2690	0	0	0	0	0	0	0	0	0	0	0	0	0	0	0	0	0	0	0	0	0	0	0.100129	0	0	0	0	0	0	0	0	0	0.104124	0	0	0	0	0	0.0988692	0	0	0	0	0	0	0	0	0	0
GIMAP1|170575	0	0	0	0	0	0	0	0	0	0	0	0	0	0	0	0	0.100083	0	0	0	-0.104345	0	0	0	0	0	0.0953867	0	0	0	0	0	0	0	0	0	0	0	0	0	0	0	0	0	0	0	0	0	0
GIMAP5|55340	0	0	0	0	0	0	0	0	0	0	0	0	0	0	0	0	0	0	0	0	-0.103059	0	0	0	0	0	0	0	-0.0980569	0	0	0	0	0	0	0	0	0	0	0	0	0	0	-0.0970528	0	0	-0.09216	0	0
GIMAP6|474344	0	0	0	0	0	0	0	0	0	0	0	0.101964	0	0	0	0	0	0	0	0	-0.104618	-0.102785	0	0	0	0	0.093419	0	0	0	0	0	0	0	0	0	0	0	0	0	0	0	0	0	0	0	-0.09374	0	0
GIMAP7|168537	0	0	0	0	0	0	0	0	0	0	0	0	0	0	0	0	0.0979099	0	0	0	-0.106425	0	0	0	0	0	0	0	0	0	0	0	0	0	0	0	0	0	0	0	0	0	0	-0.102338	0	0	-0.0951844	0	0
GIMAP8|155038	0	0	0	0	0	0	0	0	0	0	0	0.102309	0	0	0	0	0	0	0	0	-0.110286	-0.102921	0	0	0	0	0.0977215	0	0	0	0	0	0	0	0	0	0	0	0	0	0	0	0	0	0	0	-0.09838	0	0
GINS1|9837	0.0953117	0	0	0	0	0	0	0	0	0.0975984	0	0	0	0	0	0	0	0	0	0	0	0	0	-0.095262	0	0	0	-0.0951555	0	0	0	0	0	0	0	0	0	0	0	0	0	0	0	0	0	0	0	0	0
GINS2|51659	0	0	0	0.100171	0	0	0	0	0	0	0	0	0	-0.094587	0	0	0	0	0	0	0	0	0	0	0	0	0	0	0	0	0	0	0	0	0	0	0	0	0	0.102337	0	0	0	0	0	0	0	0	0
GINS3|64785	0	0	0	0	0	0	0	0	0	0	0	0	0	0	0	0	0	0	0	0	0	0	0	0	0	0	0	0	0.100956	0	0	0	0	0	0	0	0	0	0	0	0	0	0	0	0	0	0	0	0
GINS4|84296	0	0	0	0.100566	0	0	0	0	0	0	0	0	0	-0.0952425	0	0	0	0	0	0	0	0	0	0	0	0	0	0	0	0	0	0	0	0	0	0	0	0	0	0.0979128	0	0	0	0	0	0	0	0	0
GIPC3|126326	0	0	0	0	0	0	0	0	0	0	0	0	0	0	0	0	0	0	0	0	-0.0905077	0	0	0	0	0	0	0	0	0	0	0	0	0	0	0	0	0	0	0	0	0	0	0	0	0	-0.108264	0	0
GIT2|9815	0	0	0	0	0	0	0	0	0	0	0	0	0	0	0	0	0	0	0	0	0	0	0.100346	0	0	0	0	0	0	0	0	0	0	0	0	-0.109149	0	0	0	0	0	0	0	0	0	0	0	0	0
GJA5|2702	0	0	0	0	0	0	0	0	0	0	0	0	0	0	0	0	0	0	0	0	0	0	0	0	0	0	0.101581	0	0	0	0	0	0	0	0	-0.100749	-0.0957018	0	0	0	0	0	0	0	0	0	-0.0956448	0	0
GJD3|125111	0	0	0	0	0	0	0	0	0	0	0	0	0	0	0	0	0	0	0	0	0	0	0	0	0	0	0	0	0	0	0	0	0	0	0	0	0	0	0	0	0	0	0	0	0	0	-0.0987533	0	0
GLI3|2737	0	0	0	0	0	0	-0.0985685	0	0	0	0	0	0	0	0.101844	-0.101613	0.102129	0	0	0	0	0	0	0	0	0	0	0	0	0	0	0	0	-0.0949618	0	0	0	0	0	0	0	0	0	0	0	0	0	0	0.11337
GLIPR2|152007	0	0	0	0	0	0	0	0	0	0	0	0	0	0	0.101951	0	0	0	0	0	0	0	0	0	0	0	0	0	0	0	0	0	0.0994517	0	0	0	0	0	0	0	0	0	0	0	0	0	0	0	0
GLIS3|169792	0	0	0	0	0	0	0	0	0	0	0	0	0	0	0	0	0	0	0	0	0	0	0	0	0	0	0	0	0	0	0	0	0	0	0	0	0	0	0	0	0	0	0	0	0	-0.101992	0	0	0
GLRB|2743	0	0	0	0	0	0	0	0	0	0	0	0	0	0	0	0	0	0	0	0	0	0	0	0	0	0	0	0	0	0	0	0	0.0987189	0	0	0	-0.109017	0	0	0	0	0	0	0	0	0	0	0	0
GLT8D2|83468	0	0	-0.100199	0	0	0	0	0.0977055	0	0	0	0	0.102036	0.0960066	0	0	0	0	0	0	0	0	0	0	0	0	0	0	0	0	0	0	0	0	0	0	0	-0.0923658	0	0	0.114737	0	0	0	0	0	0	0	0.0964744
GMNN|51053	0	0	0	0	0	0	0	0	0	0	0.101249	0	0	0	0	0	0	0	0	0	0	0	0	0	0	0	0	0	0	-0.102606	0	0	0	0	0	0	0	0	0	0	0	0	0	0	0	0	0	0	0
GNA14|9630	0	0	0	0	0	0	0	0	0	0	0	0	0	0	0	0	0	0	0	0	0	0	0	0	0	0	0	0	0	0	0	0	0	0	0	0	0	0	0	0	0	-0.0905275	0	0	0	0	0	0	0
GNAL|2774	0	0	0	0	0	0	0	0	0	0	0	0	0	0	0	0	0	0	0	0	0	0	0	0	0	0	0	0	-0.0951839	0	0	0	0	0	0	0	0	0	0	0	0	0	0	0	0	0	0	0	0
GNAO1|2775	0	0	0	0	0	0	0	0	-0.0966774	0	0	0	0.0978217	0	0.0967526	0	0	0	0	0	0	0	0	0	0.104689	0	0	0	0	0	0	0	0	-0.0998871	0	0	0	0	0	0	0	0	0	0	0	0	0	-0.107739	0
GNG11|2791	0	0	0	0	0	0	0	0	0	0	0	0	0.0940776	0	0.100872	0	0	0	0	0	0	0	0	0	0.0898873	0	0	0	0	0	0	0	0	0	0	0	0	0	0	0	0	0	0	0	0	0	0	0	0
GNG2|54331	0	0	0	0	0	0	0	0	0	0	0	0	0	0	0.0960845	0	0	0	0	0	0	0	0	0	0	0	0	0	0	0	0	0	0	0	0	0	0	0	0	0	0	0	0	-0.108837	0	0	0	0	0
GNG7|2788	0	0	0	0	0	0	0	0	0	0	0	0	0	0	0	0	0	0	0	0	0	0	0	0	0	0	0	0	-0.099993	0	0	0	0	0	0	0	0	0	0.0924957	-0.0949723	0	0	0	0	0	0	0	0	0
GNL2|29889	0	0	0	0	0	0	0	0	0	0	0	0	0	0	0	0	0	0	0	0	0	0	0	0	0	0	0	0	0	0	0	0	0	0	0	0	0	0	0	0	0	0	0.10952	0	0	0	0	0	0
GNL3|26354	0	0	0	0	0	0	0	0	0	0	0	-0.0977127	0	0	0	0	0	0	0	0	0	0	0	0	0	0	0	0	0	0	0	0	0	0	0	0	0	0	0	0	0	0	0	0	0	0	0	0	0
GPBAR1|151306	0	0	0	0	0	0	0	0	0	0	0	0	0	0	0	0	0	0	0	0	0	0	0	0	0	0	0.0969368	0	0	0	0	0	0	0	0	0	0	0	0	0	0	0	0	0	0	0	0	0	0
GPIHBP1|338328	0	0	0	0	0	0	-0.100639	0	0	0	0	0	0	0	0	-0.103274	0.0981452	0	0	0	-0.113082	0	0	0	0	0	0	0	0	0	0	0	0	-0.0975234	0	0	0	0	0	0	0	0	0	0	0	0	0	0	0
GPM6A|2823	0	-0.0912624	0	0	0	0	0	0	-0.0939181	0	0	0	0	0	0.0981589	0	0	0	0	0	0	0	0	0	0.100617	0	0	0	0	0	0	0	0	0	0	0	0	0	0	0	0	0	0	0	0	0	0	-0.108474	0
GPR110|266977	0	0	0	0	0	0	0	0	0	0	0	0	0	0	0	0	0	0	0	0	0	0	0	0	0	0	0	0	0	0	0	0	0	0	0.0821047	0	0	0	0	0	0	0	0	0	0	0	0	0	0
GPR133|283383	0	0	0	0	0	0	-0.0963718	0	0	0	0	0	0	0	0	-0.0945887	0.0972976	0	0	0	0	0	0	0	0	0	0	0	0	0	0	0	0	0	0	-0.0971313	0	0	0	0	0	0	0	0	0	0	0	0	0
GPR146|115330	0	0	0	0	0	0	0	0	0	0	0	0	0	0	0	0	0	0	0	0	0	0	0	0	0	0	0	0	0	0	0	0	0	0	0	0	0	0	0	0	0	0	-0.0978311	-0.0966556	0	0	0	0	0
GPR162|27239	0	0	0	0	0	0	0	0	0	0	0	0	0	0	0	0	0	0	0	0	0	0	0	0	0	0	0	0	0	0	0	0	0.101869	0	0	-0.0980955	0	0	0.0969767	0	0	0	0	0	0	0	0	0	0
GPR172A|79581	0	0	0	0	0	0	0	0	0	0	0	0	0	0	0	0	0	0	0	0	0	0	0	0	0	0	0	0	0	0	0	0	0	0	0	0	0	0	0	0	0	0	0.0971756	0	0	0	0	0	0
GPR183|1880	0	0	0	0	0	0	0	0	0	0	0	0	0	0	0	0	0	0	0	0	0	-0.0955336	0	0	0	0	0	0	0	0	0	0	0	0	0	-0.0987473	0	0	0	0	0	0	0	-0.0981975	0	-0.0992884	0	0	0
GPR21|2844	0	0	0	0	0	0	0	0	0	0	0	0	0	0	0	0	0	0	0	0	0	0	0	0	0	0	0	0	0	0	0	0	0	0	0	0	0	0	0	0	0	0	0	0	0.0933392	0	0	0	0
GPR56|9289	0	0	0	0	0	0	0	0	0	0	0	0	0	0	0	0	0	0	0	0	0	0	0	0	0	0	0	0	0	0	0	0	0	0	0.0801835	0	0	0	0	0	0	0	0	0	0	0	0	0	0
GPRASP1|9737	0	0	0	0	0	0	-0.0983619	0	-0.104318	0	0	0	0	0	0	0	0	0	0	0	0	-0.0942485	0	0	0	0	0	0	0	0	0	-0.110273	0	0	0	-0.101317	0	0	0	0	0	0	0	0	0	0	0	0	0
GPRASP2|114928	0	0	0	0	0	0	0	0	0	0	0	0	0	0	0	0	0	0	0	0	0	0	0	0	0	0	0	0	0	0	0	0	0	0	0	0	-0.0961574	0	0	0	0	0	0	0	0	0	0	0	0
GPX8|493869	0	0	0	0	0	0	0	0	0	0	0	0	0	0	0	0	0	0.0957092	0	0	0	0	0	0	0	0	0	0	0	0	0	0	0	0	0	0	0	0	0	0	0	0	0	0	0.10291	-0.0996504	0	0	0
GRAP|10750	0	0	0	0	0	0	0	0	0	0	0	0	0	0	0	0	0	0	0	0	0	0	0	0	0	0	0	0	0	0	0	0	0	0	0	0	0	0	0	0	0	0	0	0	0	0	-0.109522	0	0
GRASP|160622	0	0	0	0	0	0	0	0	0	0	0	0	0	0	0	0	0	0	0	0	-0.0952246	0	0	0	0	0	0.103286	0	0	0	0	0	0	0	0	0	0	0	0	0	0	0	0	0	0	0	0	0	0
GRB7|2886	0	0	0	0	0	0	0	0	0	0	0	0	0	0	0	0	0	0	0	0	0	0	0	0	0	0	0	0	0	0	0	0	0	0	0.105395	0	0	0	0	0	0	0	0	0	0	0	0	0	0
GREM2|64388	0	0	0	0	0	0	0	0	-0.0931243	0	0	0	0.0959744	0	0	0	0	0	0	0	0	0	0	0	0.101	0	0	0	0	0	0	-0.10166	0	0	0	0	0	0	0	0	0	0	0	0	0	0	0	0	0
GRHL1|29841	0	0	0	0	0	0	0	0	0	0	0	0	0	0	0	0	0	0	0	0	0	0	0	0	0	0	0	0	0	0	0	0	0	0	0.0832674	0	0	0	0	0	0	0	0	0	0	0	0	0	0
GRHL2|79977	0	0	0	0	0	0	0	0	0	0	0	0	0	0	0	0	0	0	0	0	0	0	0	0	0	0	0	0	0	0	0	0	0	0	0.1396	0	0	0	0	0	0	0	0	0	0	0	0	0	0
GRHL3|57822	0	0	0	0	0	0	0	0	0	0	0	0	0	0	0	0	0	0	0	0	0	0	0	0	0	0	0	0	0	0	0	0	0	0	0.0812913	0	0	0	0	0	0	0	0	0	0	0	0	0	0
GRID1|2894	0	0	0	0	0	0	0	0	0	0	0	0	0	0	0	0	0	0	0	0	0	0	0	0	0	0	0	0	0	0	0	0	0.102206	0	0	-0.0974199	-0.100941	0	0	0	0	0	0	0	0	0	0	0	0
GRIK5|2901	0	0	0	0	0	0	0	0	0	0	0	0	0	0	0	-0.100542	0.0973266	0	0	0	0	0	0	0	0	0	0	0	0	0	0	0	0	-0.0962543	0	0	0	0	0	0	0	0	0	0	0	0	0	-0.106759	0
GRIN2A|2903	0	0	0	0	0	0	0	0	0	0	0	0	0	0	0	0	0	0	0	0	0	0	0.0994478	0	0	0	0	0	0	0	0	-0.0933462	0	0	0	0	0	0	0.104404	0	0	0	0	0	0	0	0	0	0
GRK5|2869	0	0	0	0	0	0	0	0	0	0	0	0	0	0	0	0	0	0	0	0	0	0	0	0	0	0	0	0	0	0	0	0	0	0	0	0	0	0	0	0	0	0	0	0	0	0	-0.0919343	0	0
GRRP1|79927	0	0	0	0	0	0	0	0	0	0	0	0	0	0	0	0	0	0	0	0	-0.106695	0	0	0	0	0	0.112657	0	0	0	0	0	0	0	0	0	0	0	0	0	0	0	0	0	0	0	-0.0930963	0	0
GSG2|83903	0.0936772	0	0	0	0	0	0	0	0	0	0	0	0	-0.101949	0	0	0	0	0	0	0	0	0	-0.0944528	0	0	0	0	0	0	0	0	0	0	0	0	0	0	0	0	0	0	0	0	0	0	0	0	0
GSN|2934	0	0	0	0	0	0.0997865	0	0	0	0	0	0	0	0	0	0	0	0	0	0	0	-0.100586	0	0	0	0	0.0942089	0	0	0	0	0	0	0	0	0	0	0	0	0	0	0	0	0	0	0	0	0	0
GSTM5|2949	0	0	-0.0957736	0	0	0	0	0	0	0	0	0	0.107749	0.1027	0	0	0	0	0	0	-0.0953232	0	0	0	0	0	0	0	0	0	0	0	0	0	0	0	0	-0.0926723	0	-0.102668	0.087179	0	0	0	0	0	0	0	0
GTF2F2|2963	0	0	0	0	0	0	0	0	0	0	0	0	0	0	0	0	0	0	0.0997419	0	0	0	0	0	0	0	0	0	0	0	0	0	0	0	0	0	0	0	0	0	0	0	0	0	0	0	0	0	0
GTF2IRD2P1|401375	0	0	0	0	0	0	0	0	0	0	0	0	0	0	0	0	0	0	0	0	0	0	0	0	0	0	0	0	0	0	0	0	0	0	0	0	0	0	0	0	0	0	-0.0995215	0	0	0	0	0	0
GTF3C5|9328	0	0	0	0	0	0	0	0	0	0	0	0	0	0	0	0	0	0	0	0	0	0	0	0	0	0	0	0	0	0	0	0	0	0	0	0	0	0	0	0	0	0	0	0	0	0.096539	0	0	0
GTPBP3|84705	0	0	0	0	0	0	0	0	0	0	0	-0.101119	0	0	0	0	0	0	0	0	0	0	0	0	0	0	0	0	0	0	0	0	0	0	0	0	0	0	0	0	0	0	0	0	0	0	0	0	0
GTPBP4|23560	0	0	0	0	0	0	0	0	0	0	0	0	0	0	0	0	0	0	0.098671	0	0	0	0	0	0	0	0	0	0	0	0	0	0	0	0	0	0	0	0	0	0	0	0	0	0	0	0	0	0
GTSE1|51512	0.104309	0	0	0	0	0	0	0	0	0.103996	0	0	0	0	0	0	0	0	0	0	0	0	0	-0.10096	0	0	0	-0.101723	0	0	0	0	0	0	0	0	0	0	0	0	0	0	0	0	0	0	0	0	0
GYPC|2995	0	0	0	0	0	0	-0.100898	0.101892	0	0	0	0	0	0	0	0	0.109834	0	0	0	0	0	0	0	0	0	0	0	0	0	0	0	0	0	0	0	0	0	0.10273	0	0	0	0	0	0	0	0	0	0
GYPE|2996	0	0	0	0	0	0	0	0	0	0	0	0	0	0	0	0	0	0	0	0	-0.0909066	0	0	0	0	0	0.0948088	0	0	0	0	0	0	0	0	0	0	0	0	0	0	0	0	0	0	0	0	0	0
H2AFX|3014	0	0	0	0.101338	0	0	0	0	0	0	0	0	0	-0.101006	0	0	0	0	0	0	0	0	0	0	0	0	0	0	0	0	0	0	0	0	0	0	0	0	0	0.109267	0	0	0	0	0	0	0	0	0
H2AFZ|3015	0	0	0	0.0975965	0	0	0	0	0	0	0	0	0	-0.096457	0	0	0	0	0	0	0	0	0	0	0	0	0	0	0	0	0	0	0	0	0	0	0	0	0	0.104825	0	0	0	0	0	0	0	0	0
HAND2|9464	0	-0.0926922	-0.0956839	0	0	0	0	0	0	0	0	0	0	0	0.102663	0	0	0	0	-0.0969942	0	0	0	0	0.104972	0	0	0	0	0	0	0	0	0	0	0	0	-0.101122	0	0	0	0	0	0	0	0	0	0	0.0973846
HAUS5|23354	0	0	0	0	0	0	0	0	0	0	0	0	0	0	0	0	0	0	0	0	0	0	-0.0953573	0	0	0	0	0	0	0	0	0	0	0	0	0	0	0	0	0	0	0	0	0	-0.0952139	0	0	0	0
HAUS7|55559	0	0	0	0	0	0	0	0	0	0	0	0	0	0	0	0	0	0	0	0	0	0	0	0	0	0	0	0	0	0	0	0	0	0	0	0	0	0	0	0	0	0	0.0951734	0	0	0	0	0	0
HAUS8|93323	0	0	0	0	0	0	0	0	0	0	0	0	0	0	0	0	0	0	0	0	0	0	0	0	0	0	0	0	0.0961135	0	0	0	0	0	0	0	0	0	0	0	0	0	0	0	0	0	0	0	0
HBP1|26959	0	0	0	0	0	0	0	0	0	0	0	0	0	0	0	0	0	0	0	0	0	0	0	0	0	0	0	0	0	0	0	0	0	0	0	0	0	0	0	0	0	0	-0.0999313	0	0	0	0	0	0
HCFC2|29915	0	0	0	0	0	0.101887	0	0	0	0	0	0	0	0	0	0	0	0	0	0	0	-0.107668	0	0	0	0	0	0	0	0	0	-0.0934466	0	0	0	0	0	0	0	0	0	0	0	0	0	0	0	0	0
HDAC2|3066	0	0	0	0	0	0	0	0	0	0	0	0	0	0	0	0	0	0	0.107449	0	0	0	0	0	0	0	0	0	0	0	0	0	0	0	0	0	0	0	0	0	0	0	0	0	0	0	0	0	0
HDC|3067	0	0	0	0	0	0	0	0	0	0	0	0	0	0	0	0	0	0	0	0	0	0	0	0	0	0	0	0	-0.0994996	0	0	0	0	0	0	0	0	0	0	0	0	0	0	0	0	0	0	0	0
HDGF|3068	0	0	0	0	0	0	0	0	0	0	0	0	0	0	0	0	0	0	0	0	0	0	0	0	0	0	0	0	0.108813	0	0	0	0	0	0	0	0	0	0	0	0	0	0	0	0	0	0	0	0
HELLS|3070	0	0	0	0.10094	0	0	0	0	0	0	0	0	0	-0.100986	0	0	0	0	0	0	0	0	0	0	0	0	0	0	0	0	0	0	0	0	0	0	0	0	0	0.0982479	0	0	0	0	0	0	0	0	0
HEYL|26508	0	0	0	0	0	0	0	0	0	0	0	0	0	0	0	0	0	0.101917	0	0	0	0	0	0	0	0	0	0	0	0	0	0	0	0	0	-0.104995	-0.104886	0	0	0	0.0836935	0	0	0	0	0	-0.100221	0	0
HHIPL1|84439	0	0	0	0	0	0	0	0	0	0	0	0	0	0	0	0	0	0	0	0	0	0	0	0	0	0	0	0	0	0	0.0958736	0	0.0993306	0	0	0	0	0	0	0	0	0	0	0	0	0	0	0	0
HIC1|3090	0	0	0	0	0	0	-0.108165	0	0	0	0	0	0	0	0.102551	-0.0995856	0.103556	0	0	0	0	0	0	0	0	0	0	0	0	0	0	0	0	-0.0960987	0	0	0	0	0	0	0.0971205	-0.0982698	0	0	0	0	0	0	0
HIST1H1B|3009	0	0	0	0	0	0	0	0	0	0	0	0	0	0	0	0	0	0	0	0	0	0	0	0	0	0	0	0	0	0	0	0	0	0	0	0	0	0	0	0	0	0	0.0974951	0	0	0	0	0	0
HIST1H2AH|85235	0	0	0	0	0	0	0	0	0	0	0	0	0	0	0	0	0	0	0	0	0	0	0	0	0	0	0	0	0	0	0	0	0	0	0	0	0	0	0	0	0	0	0.0974044	0	0	0	0	0	0
HJURP|55355	0.106848	0	0	0	0	0	0	0	0	0.10843	0	0	0	0	0	0	0	0	0	0	0	0	0	-0.103978	0	0	0	-0.108151	0	0	0	0	0	0	0	0	0	0	0	0	0	0	0	0	0	0	0	0	0
HLF|3131	0	0	0	0	0	0	0	0	0	0	0	0	0	0	0	0	0	0	0	0	0	0	0	0	0	0	0	0	0	0	0	0	0	0	0	0	0	0	0.0978715	0	0	0	0	0	0	0	0	0	0
HLX|3142	0	0	0	0	0	0	0	0	0	0	0	0	0	0	0	0	0	0	0	0	0	0	0	0	0	0	0	0	0	0	0	0	0.0980895	0	0	-0.108828	0	0	0	0	0	0	0	0	0	0	0	0	0
HMBS|3145	0	0	0	0	0	0	0	0	0	0	0	0	0	0	0	0	0	0	0	0	0	0	0	0	0	0	0	0	0.0964098	0	0	0	0	0	0	0	0	0	0	0	0	0	0	0	0	0	0	0	0
HMGA1|3159	0	0	0	0	0	0	0	0	0	0	0.0957926	0	0	0	0	0	0	0	0	0	0	0	0	0	0	0	0	0	0	-0.099672	0	0	0	0	0	0	0	0	0	0	0	0	0	0	0	0	0	0	0
HMGB2|3148	0	0	0	0.0994677	0	0	0	0	0	0	0	0	0	-0.0987877	0	0	0	0	0	0	0	0	0	0	0	0	0	0	0	0	0	0	0	0	0	0	0	0	0	0.0998065	0	0	0	0	0	0	0	0	0
HMGB3|3149	0	0	0	0	0	0	0	0	0	0	0.0945722	0	0	0	0	0	0	0	0	0	0	0	0	0	0	0	0	0	0	-0.0949324	0	0	0	0	0	0	0	0	0	0	0	0	0	0	0	0	0	0	0
HMMR|3161	0	0	0	0.0971899	0	0	0	0	0	0	0	0	0	-0.0940469	0	0	0	0	0	0	0	0	0	0	0	0	0	0	0	0	0	0	0	0	0	0	0	0	0	0.0999999	0	0	0	0	0	0	0	0	0
HN1|51155	0	0	0	0	0	0	0	0	0	0	0	0	0	0	0	0	0	0	0	0	0	0	0	0	0	0	0	0	0	0	0	0	0	0	0	0	0	0	0	0	0	0	0.0985466	0	0	0	0	0	0
HNRNPA1L2|144983	0	0	0	0	0	0	0	0	0	0	0	0	0	0	0	0	0	0	0.104414	0	0	0	0	0	0	0	0	0	0	0	0	0	0	0	0	0	0	0	0	0	0	0	0	0	0	0	0	0	0
HNRNPA1|3178	0	0	0	0	0	0	0	0	0	0	0	0	0	0	0	0	0	0	0.100373	0	0	0	0	0	0	0	0	0	0	0	0	0	0	0	0	0	0	0	0	0	0	0	0	0	0	0	0	0	0
HNRNPA2B1|3181	0	0	0	0	0	-0.106095	0	0	0	0	0	0	0	0	0	0	0	0	0	0	0	0	0	0	0	0	0	0	0	0	0	0	0	0	0	0	0	0	0	0.0943017	0	0	0	0	0	0	0	0	0
HNRNPA3P1|10151	0	0	0	0	0	0	0	0	0	0	0	0	0	0	0	0	0	0	0	0	0	0	0	0	0	0	0	0	0	0	0	0	0	0	0	0	0	0	0	0	0	0	0.0966869	0	0	0	0	0	0
HNRNPA3|220988	0	0	0	0	0	0	0	0	0	0	0	0	0	0	0	0	0	0	0.0983819	0	0	0	0	0	0	0	0	0	0	0	0	0	0	0	0	0	0	0	0	0	0	0	0	0	0	0	0	0	0
HNRNPC|3183	0	0	0	0	0	0	0	0	0	0	0	0	0	0	0	0	0	0	0.100085	0	0	0	0	0	0	0	0	0	0	0	0	0	0	0	0	0	0	0	0	0	0	0	0	0	0	0	0	0	0
HNRNPD|3184	0	0	0	0	0	0	0	0	0	0	0	-0.0997782	0	0	0	0	0	0	0	0	0	0	0	0	0	0	0	0	0	0	0	0	0	0	0	0	0	0	0	0	0	0	0	0	0	0	0	0	0
HNRNPL|3191	0	0	0	0	0	0	0	0	0	0	0.0946114	0	0	0	0	0	0	0	0	0	0	0	0	0	0	0	0	0	0	-0.0985085	0	0	0	0	0	0	0	0	0	0	0	0	0	0	0	0	0	0	0
HNRNPM|4670	0	0	0	0	0	0	0	0	0	0	0	0	0	0	0	0	0	0	0.0982495	0	0	0	0	0	0	0	0	0	0	0	0	0	0	0	0	0	0	0	0	0	0	0	0	0	0	0	0	0	0
HPGDS|27306	0	0	0	0	0	0	0	0	-0.0934152	0	0	0	0	0	0	0	0	0	0	0	0	0	0	0	0.0978408	0	0	0	0	0	0	0	0	-0.0946084	0	0	0	0	0	0	0	0	0	-0.0976098	0	0	0	0	0
HPSE2|60495	0	0	0	0	0	0	0	0	0	0	0	0	0	0	0	0	0	0	0	0	0	0	0	0	0	0	0.0992308	0	0	0	0	0	0	0	0	0	0	0	0	0	0	0	0	0	0	0	0	0	0
HRC|3270	0	0	0	0	0	0	0	0	0	0	0	0	0	0	0	0	0	0	0	0	0	0	0	0	0	0	0.101013	0	0	0	0	0	0	0	0	0	0	0	0	0	0	-0.0976306	0	0	0	0	-0.0936438	0	0
HRNBP3|146713	0	0	0	0	0	0	0	0	0	0	0	0	0	0	0	0	0	0	0	0	0	0	0	0	0	0	0	0	0	0	0	0	0	0	0	0	0	0	0.0979368	0	0	0	0	0	0	0	0	0	0
HSD11B1|3290	0	0	0	0	0	0	0	0	0	0	0	0	0	0	0	0	0	0	0	0	0	0	0	0	0	0	0	0	-0.101213	0	0	0	0	0	0	-0.0970152	0	0	0	0	0	0	0	-0.100689	0	0	0	0	0
HSD17B6|8630	0	0	0	0	0	0	0	0	0	0	0	0	0	0	0	0	0	0	0	0	0	0	0	0	0	0	0	0	0	0	0	0	0	0	0	0	-0.100977	0	0	0	0	0	0	-0.0983064	0	0	0	-0.092493	0
HSPB2|3316	0	-0.0900905	0	0	0	0	0	0.095919	-0.0995662	0	0	0	0	0	0	0	0	0	0	0	0	0	0	0	0.10994	0.091295	0	0	0	0	0	0	0	0	0	0	0	0	0	0	0	0	0	0	0	0	0	-0.101545	0
HSPB6|126393	0	-0.106101	-0.0966575	0	0	0	0	0.0947696	0	0	0	0	0	0.102557	0	0	0	0	0	-0.090643	0	0	0	0	0	0	0	0	0	0	0	0	0	0	0	0	0	-0.0940587	0	0	0	-0.103869	0	0	0	0	0	0	0
HSPB7|27129	0	-0.119127	-0.104055	0	-0.109973	0	0	0.101236	0	0	0	0	0	0	0	0	0	0	0	-0.114192	0	0	0	0	0	0.112517	0	0	0	0	0	0	0	0	0	0	0	-0.117434	0	0	0	-0.0963758	0	0	0	0	0	0	0.104304
HSPB8|26353	0	-0.0880729	0	0	-0.0965721	0	0	0	-0.108354	0	0	0	0	0	0.101389	0	0	0	0	0	0	0	0	0	0	0.0992457	0	0	0	0	0	0	0	0	0	0	0	0	0	0	0	0	0	0	0	0	0	-0.112377	0.0961123
HSPD1|3329	0	0	0	0	0	-0.102819	0	0	0	0	0	0	0	0	0	0	0	0	0	0	0	0.0945644	0	0	0	0	0	0	0	0	0	0	0	0	0	0	0	0	0	0	0	0	0	0	0	0	0	0	0
HSPE1|3336	0	0	0	0	0	0	0	0	0	0	0	0	0	0	0	0	0	0	0.101088	0	0	0	0	0	0	0	0	0	0	0	0	0	0	0	0	0	0	0	0	0	0	0	0	0	0	0	0	0	0
HTR2A|3356	0	0	0	0	0	0	-0.0975426	0	0	0	0	0	0	0	0	-0.0957525	0.101627	0	0	0	0	0	0	0	0	0	0	0	0	0	0	0	0	-0.0966009	0	-0.0981815	0	0	0	0	0	0	0	0	0	0	0	0	0
HTR2B|3357	0	0	0	0	0	0	0	0	0	0	0	0	0	0	0	0	0.102059	0	0	0	0	0	0	0	0	0	0.0956327	0	0	0	0	0	0	0	0	0	0	0	0	0	0	0	0	0	0.108474	0	0	0	0
HVCN1|84329	0	0	0	0	0	0	0	0	0	0	0	0	0	0	0	0	0	0	0	0	0	0	0	0	0	0	0	0	0	0	0	0	0	0	0	-0.108611	0	0	0	0	0	0	0	-0.101899	0	0	0	0	0
ICA1|3382	0	0	0	0	0	0	0	0	0	0	0	0	0	0	0	0	0	0	0	0	0	0	0	0	0	0	0	0	0	0	0	0	0	0	0.0897994	0	0	0	0	0	0	0	0	0	0	0	0	0	0
IDS|3423	0	0	0	0	0	0	0	0	0	0	0	0.101577	0	0	0	0	0	0	0	0	0	-0.0952805	0	0	0	0	0	0	0	0	0	0	0	0	0	0	0	0	0	0	0	0	0	0	0	0	0	0	0
IFIT2|3433	0	0	0	0	0	0	0	0	0	0	0	0	0	0	0	0	0	0	0	0	0	0	0	0	0	0	0	0	0	0	0	0	0	0	0	0	0	0	0	0	0	0	0	0	0	-0.0963052	0	0	0
IGF1|3479	0	0	-0.0981703	0	0	0	0	0	0	0	0	0	0.0953375	0	0	0	0	0	0	0	-0.0979776	0	0	0	0.103156	0	0	0	0	0	0	0	0	-0.0972543	0	0	0	0	0	0	0	0	0	0	0	0	0	0	0
IGFBP4|3487	0	0	0	0	0	0	-0.0989655	0	0	0	0	0	0	0	0	0	0	0	-0.0992245	0	0	0	0	0	0	0	0	0	0	0	0.0990122	0	0	0	0	0	0	0	0	0	0	0	0	0	0	0	0	0	0
IGFBP5|3488	0	0	0	0	0	0	-0.0992876	0	0	0	0	0	0	0	0	-0.102442	0	0	0	0	0	0	0	0	0	0	0	0	0	0	0	0	0	0	0	0	0	0	0	0	0	0	0	0	0	-0.105437	0	0	0
IGFBP6|3489	0	0	0	0	0	0	0	0	0	0	0	0	0	0	0	0	0	0	0	0	0	0	0	0	0	0	0	0	0	0	0.0997604	0	0.0979675	0	0	0	0	0	0	0	0	0	0	0	0	0	0	0	0
IGFBP7|3490	0	0	0	0	-0.0967956	0	-0.104384	0.0945035	-0.109005	0	0	0	0	0	0	0	0	0	0	0	0	0	0	0	0	0.0964017	0	0	0	0	0	0	0	0	0	0	0	0	0	0	0	0	0	0	0	0	0	-0.0919798	0
IGSF9|57549	0	0	0	0	0	0	0	0	0	0	0	0	0	0	0	0	0	0	0	0	0	0	0	0	0	0	0	0	0	0	0	0	0	0	0.0955783	0	0	0	0	0	0	0	0	0	0	0	0	0	0
IL16|3603	0	0	0	0	0	0	0	0	0	0	0	0	0	0	0	0	0	0	0	0	0	0	0	0	0	0	0	0	-0.104193	0	0	0	0	0	0	-0.0966361	0	0	0	0	0	0	0	-0.098798	0	0	0	0	0
IL17B|27190	0	0	0	0	0	0	0	0	0	0	0	0	0	0	0	0	0	0	0	0	0	0	0	0	0	0	0.0983794	0	0	0	0	0	0	0	0	0	0	0	0	0	0	0	0	0	0	0	0	0	0
IL1R1|3554	0	0	0	0	-0.0920404	0	0	0	-0.107313	0	0	0	0	0	0	0	0	0.101407	0	0	0	0	0	0	0	0	0	0	0	0	0	-0.104756	0	-0.0980977	0	0	0	0	0	0	0	0	0	0	0	0	0	0	0
IL33|90865	0	0	0	0	0	0	0	0	0	0	0	0	0	0	0	0	0	0	0	0	0	0	0	0	0	0	0.0991309	0	-0.104227	0	0	0	0	0	0	0	0	0	0	0	0	-0.0910923	0	0	0	0	0	0	0
IL6ST|3572	0	0	0	0	0	0	0	0	0	0	0	0	0	0	0	0	0	0	0	0	0	0	0.110212	0	0	0	0	0	0	0	0	0	0	0	0	0	0	0	0	0	0	0	0	0	0	0	0	0	0
ILDR1|286676	0	0	0	0	0	0	0	0	0	0	0	0	0	0	0	0	0	0	0	0	0	0	0	0	0	0	0	0	0	0	0	0	0	0	0.104779	0	0	0	0	0	0	0	0	0	0	0	0	0	0
ILF2|3608	0	0	0	0	0	0	0	0	0	0	0.0945084	0	0	0	0	0	0	0	0	0	0	0	0	0	0	0	0	0	0	-0.0998195	0	0	0	0	0	0	0	0	0	0	0	0	0	0	0	0	0	0	0
ILF3|3609	0	0	0	0	0	-0.108632	0	0	0	0	0	0	0	0	0	0	0	0	0	0	0	0	0	0	0	0	0	0	0	0	0	0	0	0	0	0	0	0	0	0	0	0	0	0	-0.097942	0	0	0	0
ILK|3611	0	0	0	0	0	0	0	0	0	0	0	0	0	0	0	0	0.10475	0	0	0	0	0	0	0	0	0	0	0	0	0	0	-0.0981318	0	0	0	0	0	0	0.106238	0	0	0	0	-0.0947933	0	0	0	0	0
INCENP|3619	0	0	0	0	0	0	0	0	0	0	0.0966258	0	0	0	0	0	0	0	0	0	0	0	0	0	0	0	0	0	0	-0.0945461	0	0	0	0	0	0	0	0	0	0	0	0	0	0	0	0	0	0	0
ING5|84289	0	0	0	0	0	0	0	0	0	0	0	0	0	0	0	0	0	0	0	0	0	0	0	0	0	0	0	0	0	0	0	0	0	0	0	0	0	0	0	0	0	0	0	0	0	0.1028	0	0	0
INHBA|3624	0	0	0	0	0	0	0	0	0	0	0	0	0	0	0	0	0	0	0	0	0	0	0	0	0	0	0	0	0	0	0	0	0	0	0	0	0	0	0	0	0.0914094	0	0	0	0	0	0	0	0
INMT|11185	0	-0.0910745	-0.0968837	0	0	0	0	0	0	0	0	0	0	0.109443	0	0	0	0	0	0	-0.101646	0	0	0	0	0	0	0	0	0	0	0	0	0	0	0	0	-0.088246	0	-0.103457	0	0	0	0	0	0	0	0	0
IPO5|3843	0	0	0	0	0	0	0	0	0	0	0	0	0	0	0	0	0	0	0.124719	0	0	0	0	0	0	0	0	0	0	0	0	0	0	0	0	0	0	0	0	0	0	0	0	0	0	0	0	0	0
IQGAP3|128239	0	0	0	0.0985552	0	0	0	0	0	0	0	0	0	-0.0977371	0	0	0	0	0	0	0	0	0	0	0	0	0	0	0	0	0	0	0	0	0	0	0	0	0	0.0959683	0	0	0	0	0	0	0	0	0
ITGA10|8515	0	0	0	0	0	0	0	0	0	0	0	0	0	0	0	0	0	0	0	0	0	0	0	0	0	0	0	0	0	0	0	0	0	0	0	0	0	0	0	0	0	0	0	0	0	0	-0.0922724	0	0
ITGA11|22801	0	0	0	0	0	0	0	0	0	0	0	0	0	0	0	0	0	0.100051	-0.0955781	0	0	0	0	0	0	0	0	0	0	0	0	0	0	0	0	0	0	0	0	0	0.120934	0	0	0	0	0	0	0	0
ITGA7|3679	0	0	0	0	0	0	0	0	0	0	0	0	0.103633	0	0	0	0.0984736	0	0	0	0	0	0	0	0	0	0	0	0	0	0	-0.0991847	0	0	0	-0.104531	0	0	0	0	0	0	0	0	0	0	0	0	0
ITGA8|8516	0	0	0	0	0	0	0	0	0	0	0	0	0	0	0	0	0	0	0	0	0	0	0.103943	0	0	0	0	0	0	0	0	0	0	0	0	0	0	0	0.0929548	0	0	0	0	0	0	0	-0.0900679	0	0
ITGA9|3680	0	0	0	0	0	0	0	0	0	0	0	0	0	0	0	0	0	0	0	0	0	0	0	0	0	0	0.105461	0	0	0	0	0	0	0	0	0	0	0	0	0	0	0	0	0	0	0	0	0	0
ITIH5|80760	0	0	0	0	0	0	0	0	0	0	0	0	0	0	0	0	0	0	-0.0947009	0	0	0	0	0	0	0	0.111736	0	0	0	0	0	0	0	0	0	0	0	0	-0.0990056	0	-0.0922186	0	0	0	0	0	0	0
ITM2A|9452	0	0	0	0	0	0	0	0	0	0	0	0	0	0	0	0	0	0	0	0	-0.0945976	0	0	0	0	0	0.0933372	0	0	0	0	0	0	0	0	0	0	0	0	0	0	0	0	0	0	-0.0980087	0	0	0
ITM2B|9445	0	0	0	0	0	0	0	0	0	0	0	0	0	0	0	0	0	0	0	0	0	0	0	0	0	0	0	0	-0.100641	0	0	0	0	0	0	0	0	0	0	0	0	0	0	0	0	0	0	0	0
ITPKB|3707	0	0	0	0	0	0	0	0	0	0	0	0	0	0	0	0	0	0	0	0	0	0	0	0	0	0	0.0977063	0	0	0	0	0	0	0	0	0	0	0	0	0	0	0	0	0	0	0	0	0	0
ITPR1|3708	0	0	0	0	0	0.102235	0	0	0	0	0	0	0	0	0	0	0	0	0	0	0	-0.115604	0	0	0	0	0.101623	0	0	0	0	-0.0993129	0	0	0	0	0	0	0	0	0	0	0	0	0	0	0	0	0
JAK1|3716	0	0	0	0	0	0	0	0	0	0	0	0	0	0	0	0	0	0	0	0	0	0	0.106175	0	0	0	0	0	0	0	0	0	0	0	0	0	0	0	0	0	0	0	0	0	0	0	0	0	0
JAM2|58494	0	-0.0928821	-0.101455	0	-0.0973758	0	0	0.100244	0	0	0	0	0	0	0	0	0	0	0	-0.0979102	0	0	0	0	0	0.0932402	0	0	0	0	0	0	0	0	0	0	0	-0.095717	0	0	0	-0.119581	0	0	0	0	0	0	0
JAM3|83700	0	-0.090419	-0.0929449	0	0	0	0	0.105033	0	0	0	0	0	0.0997558	0	0	0	0	0	-0.0877186	0	0	0	0	0	0	0	0	0	0	0	0	0	0	0	0	0	-0.0955121	0	0	0	-0.102164	0	0	0	0	0	0	0
JPH2|57158	0	-0.110117	0	0	-0.0968268	0	0	0.100351	-0.105692	0	0	0	0	0	0	0	0	0	0	0	0	0	0	0	0	0.104665	0	0	0	0	0	0	0	0	0	0	0	-0.0880852	0	0	0	0	0	0	0	0	0	-0.106738	0.107669
JPH4|84502	0	0	0	0	0	0	0	0	0	0	0	0	0	0	0	0	0	0	0	0	0	0	0	0	0	0	0	0	0	0	0	0	0.097386	0	0	-0.10055	-0.0978497	0	0	0	0	0	0	0	0	0	0	0	0
KANK2|25959	0	-0.097493	-0.0948556	0	-0.10279	0	0	0.10516	0	0	0	0	0	0	0	0	0	0	0	-0.111569	0	0	0	0	0	0.104045	0	0	0	0	0	0	0	0	0	0	0	-0.10842	0	0	0	0	0	0	0	0	0	0	0.0987283
KANK3|256949	0	0	0	0	0	0	0	0	0	0	0	0	0	0	0	0	0	0	0	0	-0.0934268	0	0	0	0	0	0	0	0	0	0	0	0	0	0	0	0	0	0	0	0	0	0	0	0	0	0	0	0
KAT2A|2648	0	0	0	0	0	0	0	0	0	0	0	-0.103405	0	0	0	0	0	0	0	0	0	0	0	0	0	0	0	0	0	0	0	0	0	0	0	0	0	0	0	0	0	0	0	0	0	0	0	0	0
KAT2B|8850	0	0	0	0	0	0	0	0	0	0	0	0.0972569	0	0	0	0	0	0	0	0	0	0	0	0	0	0	0	0	0	0	0	0	0	0	0	0	0	0	0	0	0	0	0	0	0	0	0	0	0
KATNAL1|84056	0	0	0	0	0	0	0	0	0	0	0	0	0	0	0	0	0	0	0	0	0	0	0	0	0	0	0	0	0	0	0.10042	0	0	0	0	0	0	0	0	0	0	0	0	0	0	0	0	0	0
KCNA1|3736	0	0	0	0	0	0	0	0	0	0	0	0	0	0	0	0	0	0	0	0	0	0	0	0	0	0	0	0	0	0	0.0980562	0	0.101611	0	0	0	-0.101159	0	0	0	0	0	0	0	0	0	0	0	0
KCNA5|3741	0	0	0	0	0	0	0	0	0	0	0	0	0.0986065	0	0	0	0	0	0	0	-0.0927484	0	0	0	0	0	0	0	0	0	0	0	0	0	0	0	0	0	0	0	0	0	-0.0954176	0	0	0	0	0	0
KCNAB1|7881	0	0	0	0	0	0	0	0	0	0	0	0	0	0	0	0	0	0	0	0	0	0	0	0	0	0	0.0964015	0	0	0	0	0	0	0	0	0	-0.100909	0	0	0	0	0	0	0	0	0	0	0	0
KCNB1|3745	0	0	0	0	0	0	0	0	-0.0946678	0	0	0	0	0	0	0	0	0	0	0	0	0	0	0	0.101801	0	0	0	0	0	0.0959561	-0.103902	0.098251	0	0	0	0	0	0	0	0	0	0	0	0	0	0	0	0
KCND3|3752	0	0	0	0	0	0.105346	0	0	0	0	0	0	0	0	0	0	0	0	0	0	0	-0.104352	0	0	0	0	0	0	0	0	0	0	0	0	0	0	0	0	0	0	0	0	0	0	0	0	0	0	0
KCNIP1|30820	0	0	0	0	0	0	0	0	0	0	0	0	0	0	0	0	0	0	0	0	0	0	0	0	0	0	0.0947171	0	0	0	0	0	0	0	0	0	-0.101169	0	0	0	0	0	0	0	0	0	0	0	0
KCNK2|3776	0	0	0	0	0	0	0	0	0	0	0	0	0	0	0	0	0	0	0	0	0	0	0	0	0	0	0	0	0	0	0	0	0.101419	0	0	0	0	0	0	0	0	0	0	0	0	0	0	0	0
KCNK3|3777	0	0	0	0	0	0	0	0	0	0	0	0.0986018	0	0	0	-0.0966844	0	0	0	0	0	0	0	0	0	0	0	0	0	0	0	0	0	-0.10023	0	0	0	0	0	0	0	0	0	0	0	0	0	-0.0935017	0
KCNMA1|3778	0	-0.0885531	0	0	-0.103248	0	0	0	-0.115191	0	0	0	0	0	0.0996721	0	0	0	0	0	0	0	0	0	0	0.098426	0	0	0	0	0	0	0	0	0	0	0	0	0	0	0	0	0	0	0	0	0	-0.112252	0.0966507
KCNMB1|3779	0	-0.114897	0	0	-0.108518	0	0	0.102307	-0.118442	0	0	0	0	0	0	0	0	0	0	0	0	0	0	0	0	0.112311	0	0	0	0	0	0	0	0	0	0	0	-0.0900194	0	0	0	-0.101547	0	0	0	0	-0.0943961	-0.107581	0.103498
KCNT2|343450	0	0	0	0	0	0	-0.095803	0	0	0	0	0	0	0	0	-0.0995438	0	0	0	0	0	0	0	0	0	0	0	0	0	0	0	0	0	-0.0955689	0	-0.101707	0	0	0	0	0	0	0	0	0	0	0	0	0
KCTD8|386617	0	0	0	0	0	0	0	0	0	0	0	0	0	0	0	0	0	0	0	0	0	0	0	0	0	0	0	0	0	0	0	0	0	0	0	0	0	0	0.0950915	0	0	0	0	0	0	0	0	0	0
KDM1A|23028	0	0	0	0	0	0	0	0	0	0	0	0	0	0	0	0	0	0	0	0	0	0	0	0	0	0	0	0	0	0	0	0	0	0	0	0	0	0	0	0	0	0	0.0953744	0	0	0	0	0	0
KHDRBS1|10657	0	0	0	0	0	0	0	0	0	0	0	0	0	0	0	0	0	0	0	0	0	0	0	0	0	0	0	0	0.0976104	0	0	0	0	0	0	0	0	0	0	0	0	0	0	0	0	0	0	0	0
KIAA0101|9768	0	0	0	0.102744	0	0	0	0	0	0	0	0	0	-0.0976642	0	0	0	0	0	0	0	0	0	-0.0949423	0	0	0	0	0	0	0	0	0	0	0	0	0	0	0	0	0	0	0	0	0	0	0	0	0
KIAA0427|9811	0	0	0	0	0	0	0	0	0	0	0	0	0	0	0	0	0	0	0	0	0	0	0	0	0	0	0	0	0	0	0	0	0.0988128	0	0	0	-0.0986982	0	0	0	0	0	0	0	0	0	0	0	0
KIAA0430|9665	0	0	0	0	0	0	0	0	0	0	0	0	0	0	0	0	0	0	0	0	0	0	0	0	0	0	0	0	-0.100312	0	0	0	0	0	0	0	0	0	0	0	0	0	0	0	0	0	0	0	0
KIAA0494|9813	0	0	0	0	0	0	0	0	0	0	0	0	0	0	0	0	0	0	-0.095411	0	0	0	0	0	0	0	0	0	0	0	0	0	0	0	0	0	0	0	0	0	0	0	0	0	0	0	0	0	0
KIAA0513|9764	0	0	0	0	0	0.0988722	0	0	0	0	0	0	0	0	0	0	0	0	0	0	0	0	0	0	0	0	0	0	0	0	0	0	0	0	0	0	0	0	0	0	0	0	0	0	0	0	0	0	0
KIAA0907|22889	0	0	0	0	0	0	0	0	0	0	0	0	0	0	0	0	0	0	0	0	0	0	0	0	0	0	0	0	0	0	0	0	0	0	0	0	0	0	0	0	0	0	0	0	0	0.0983733	0	0	0
KIAA1462|57608	0	0	0	0	0	0	0	0	0	0	0	0	0	0	0	0	0	0	0	0	0	0	0.105019	0	0	0	0	0	0	0	0	0	0.0995297	0	0	-0.106664	0	0	0	0	0	0	0	0	0.0989855	0	-0.108239	0	0
KIAA1522|57648	0	0	0	0	0	0	0	0	0	0	0	0	0	0	0	0	0	0	0	0	0	0	0	0	0	0	0	0	0	0	0	0	0	0	0.115197	0	0	0	0	0	0	0	0	0	0	0	0	0	0
KIAA1524|57650	0	0	0	0.0963164	0	0	0	0	0	0	0	0	0	0	0	0	0	0	0	0	0	0	0	0	0	0	0	0	0	-0.105541	0	0	0	0	0	0	0	0	0	0	0	0	0	0	0	0	0	0	0
KIAA1614|57710	0	0	0	0	0	0	0	0	0	0	0	0	0	0	0	0	0	0.0991323	0	0	0	0	0	0	0	0	0	0	0	0	0.0997006	-0.0993093	0	0	0	0	0	0	0.101801	0	0	0	0	0	0	0	0	0	0
KIAA1644|85352	0	0	0	0	0	0	0	0.0967616	-0.0979227	0	0	0	0.104855	0	0	0	0	0	0	0	0	0	0	0	0.105309	0	0	0	0	0	0	0	0	-0.110452	0	0	0	0	0	0	0	0	0	0	0	0	0	-0.10246	0.103613
KIAA1804|84451	0	0	0	0	0	0	0	0	0	0	0	0	0	0	0	0	0	0	0	0	0	0	0	0	0	0	0	0	0	0	0	0	0	0	0.0837391	0	0	0	0	0	0	0	0	0	0	0	0	0	0
KIAA2022|340533	0	0	0	0	0	0	0	0	0	0	0	0.09921	0	0	0	-0.096494	0	0	0	0	0	0	0	0	0	0	0	0	0	0	0	0	0	-0.0964901	0	0	0	0	0	0	0	0	0	0	0	0	0	-0.103189	0
KIF11|3832	0.0988062	0	0	0	0	0	0	0	0	0.0970132	0	0	0	0	0	0	0	0	0	0	0	0	0	-0.0962555	0	0	0	-0.0970755	0	0	0	0	0	0	0	0	0	0	0	0	0	0	0	0	0	0	0	0	0
KIF14|9928	0	0	0	0.100089	0	0	0	0	0	0	0	0	0	-0.0990291	0	0	0	0	0	0	0	0	0	0	0	0	0	0	0	0	0	0	0	0	0	0	0	0	0	0.0946205	0	0	0	0	0	0	0	0	0
KIF15|56992	0.0988195	0	0	0	0	0	0	0	0	0.100847	0	0	0	0	0	0	0	0	0	0	0	0	0	0	0	0	0	-0.0927026	0	0	0	0	0	0	0	0	0	0	0	0	0	0	0	0	0	0	0	0	0
KIF17|57576	0	0	0	0	0	0	0	0	0	0	0	0	0	0	0	0	0	0	0	0	0	0	0	0	0	0	0	0	0	0	0	0	0	0	0	-0.106423	0	0	0	0	0	0	0	0	0	0	0	0	0
KIF18A|81930	0.0972729	0	0	0	0	0	0	0	0	0.0969254	0	0	0	0	0	0	0	0	0	0	0	0	0	-0.0938853	0	0	0	-0.0989875	0	0	0	0	0	0	0	0	0	0	0	0	0	0	0	0	0	0	0	0	0
KIF18B|146909	0.108794	0	0	0	0	0	0	0	0	0.105239	0	0	0	0	0	0	0	0	0	0	0	0	0	-0.110504	0	0	0	-0.108935	0	0	0	0	0	0	0	0	0	0	0	0	0	0	0	0	0	0	0	0	0
KIF20A|10112	0.0927366	0	0	0	0	0	0	0	0	0	0	0	0	-0.100925	0	0	0	0	0	0	0	0	0	0	0	0	0	0	0	0	0	0	0	0	0	0	0	0	0	0.100143	0	0	0	0	0	0	0	0	0
KIF20B|9585	0	0	0	0	0	0	0	0	0	0	0.0985241	0	0	0	0	0	0	0	0	0	0	0	0	0	0	0	0	0	0	-0.101339	0	0	0	0	0	0	0	0	0	0	0	0	0	0	0	0	0	0	0
KIF22|3835	0	0	0	0.0988126	0	0	0	0	0	0	0	0	0	-0.10143	0	0	0	0	0	0	0	0	0	0	0	0	0	0	0	0	0	0	0	0	0	0	0	0	0	0.104452	0	0	0	0	0	0	0	0	0
KIF23|9493	0.0950621	0	0	0	0	0	0	0	0	0	0	0	0	-0.105503	0	0	0	0	0	0	0	0	0	-0.0982497	0	0	0	0	0	0	0	0	0	0	0	0	0	0	0	0	0	0	0	0	0	0	0	0	0
KIF2C|11004	0.107439	0	0	0	0	0	0	0	0	0.105997	0	0	0	0	0	0	0	0	0	0	0	0	0	-0.108055	0	0	0	-0.109517	0	0	0	0	0	0	0	0	0	0	0	0	0	0	0	0	0	0	0	0	0
KIF4A|24137	0.100333	0	0	0	0	0	0	0	0	0.0948827	0	0	0	0	0	0	0	0	0	0	0	0	0	-0.101306	0	0	0	-0.104136	0	0	0	0	0	0	0	0	0	0	0	0	0	0	0	0	0	0	0	0	0
KIF4B|285643	0	0	0	0	0	0	0	0	0	0	0.103858	0	0	0	0	0	0	0	0	0	0	0	0	0	0	0	0	0	0	-0.100922	0	0	0	0	0	0	0	0	0	0	0	0	0	0	0	0	0	0	0
KIFC1|3833	0.1073	0	0	0	0	0	0	0	0	0.107325	0	0	0	0	0	0	0	0	0	0	0	0	0	-0.102338	0	0	0	-0.102943	0	0	0	0	0	0	0	0	0	0	0	0	0	0	0	0	0	0	0	0	0
KLF2|10365	0	0	0	0	0	0	0	0	0	0	0	0	0	0	0	0	0	0	-0.0994637	0	0	0	0	0	0	0	0.0930432	0	0	0	0	0	0	0	0	0	0	0	0	0	0	0	0	0	0	0	0	0	0
KLF9|687	0	0	0	0	0	0.100786	0	0	0	0	0	0	0	0	0	0	0	0	0	0	-0.0912941	-0.112992	0	0	0	0	0	0	0	0	0	0	0	0	0	0	0	0	0	0	0	0	0	-0.101962	0	0	0	0	0
KLHDC1|122773	0	0	0	0	0	0	0	0	0	0	-0.0946441	0	0	0	0	0	0	0	0	0	0	0	0	0	0	0	0	0	0	0	0	0	0	0	0	0	0	0	0	0	0	0	0	0	0	0	0	0	0
KLHL38|340359	0	0	0	0	0	0	0	0	0	0	0	0	0.0940827	0	0	0	0.104389	0	0	-0.088387	0	0	0	0	0	0	0	0	0	0	0.095588	0	0	0	0	0	0	0	0	0	0	0	0	0	0	0	0	0	0
KLHL4|56062	0	0	0	0	0	0	-0.0990913	0.0954213	0	0	0	0	0	0	0	-0.09916	0.101615	0	0	0	0	0	0	0	0	0	0	0	0	0	0	0	0	-0.0999775	0	0	0	0	0	0	0	0	0	0	0	0	0	-0.0934614	0
KNTC1|9735	0	0	0	0	0	0	0	0	0	0	0.103954	0	0	0	0	0	0	0	0	0	0	0	0	0	0	0	0	0	0	-0.104932	0	0	0	0	0	0	0	0	0	0	0	0	0	0	0	0	0	0	0
KPNA2|3838	0	0	0	0.105905	0	0	0	0	0	0	0	0	0	-0.103389	0	0	0	0	0	0	0	0	0	-0.102614	0	0	0	0	0	0	0	0	0	0	0	0	0	0	0	0	0	0	0	0	0	0	0	0	0
KRT18|3875	0	0	0	0	0	0	0	0	0	0	0	0	0	0	0	0	0	0	0	0	0	0	0	0	0	0	0	0	0	0	0	0	0	0	0.0915172	0	0	0	0	0	0	0	0	0	0	0	0	0	0
KRT19|3880	0	0	0	0	0	0	0	0	0	0	0	0	0	0	0	0	0	0	0	0	0	0	0	0	0	0	0	0	0	0	0	0	0	0	0.0982897	0	0	0	0	0	0	0	0	0	0	0	0	0	0
KRT7|3855	0	0	0	0	0	0	0	0	0	0	0	0	0	0	0	0	0	0	0	0	0	0	0	0	0	0	0	0	0	0	0	0	0	0	0.0815448	0	0	0	0	0	0	0	0	0	0	0	0	0	0
KRT8|3856	0	0	0	0	0	0	0	0	0	0	0	0	0	0	0	0	0	0	0	0	0	0	0	0	0	0	0	0	0	0	0	0	0	0	0.103502	0	0	0	0	0	0	0	0	0	0	0	0	0	0
KRTCAP3|200634	0	0	0	0	0	0	0	0	0	0	0	0	0	0	0	0	0	0	0	0	0	0	0	0	0	0	0	0	0	0	0	0	0	0	0.0951171	0	0	0	0	0	0	0	0	0	0	0	0	0	0
LAD1|3898	0	0	0	0	0	0	0	0	0	0	0	0	0	0	0	0	0	0	0	0	0	0	0	0	0	0	0	0	0	0	0	0	0	0	0.102576	0	0	0	0	0	0	0	0	0	0	0	0	0	0
LAMA2|3908	0	0	-0.094654	0	0	0	0	0	0	0	0	0	0.0952909	0	0	0	0	0	0	0	0	0	0	0	0.101282	0	0	0	0	0	0	0	0	-0.0959097	0	0	0	0	0	0	0.0919799	0	0	0	0	0	0	0	0
LAS1L|81887	0	0	0	0	0	0	0	0	0	0	0	0	0	0	0	0	0	0	0	0	0	0	0	0	0	0	0	0	0	0	0	0	0	0	0	0	0	0	0	0	0	0	0	0	0	0.0991776	0	0	0
LAYN|143903	0	0	0	0	0	0.0951159	-0.100624	0.0966022	0	0	0	0	0	0	0	-0.10158	0	0	0	0	0	0	0	0	0	0	0	0	0	0	0	0	0	-0.10389	0	0	0	-0.0866317	0	0	0	0	0	0	0	0	0	0	0.103862
LBH|81606	0	0	0	0	0	0	0	0	0	0	0	0	0	0	0	0	0	0	0	0	0	0	0	0	0	0	0	0	0	0	0	0	0.100917	0	0	0	0	0	0	0	0	0	0	0	0	0	0	0	0
LCN2|3934	0	0	0	0	0	0	0	0	0	0	0	0	0	0	0	0	0	0	0	0	0	0	0	0	0	0	0	0	0	0	0	0	0	0	0.0887909	0	0	0	0	0	0	0	0	0	0	0	0	0	0
LCN6|158062	0	0	0	0	0	0	0	0	0	0	0	0	0	0	0	0	0	0	0	0	0	0	0	0	0	0	0	0	0	0	0	0	0	0	0	0	0	0	0.0952909	0	0	0	0	0	0	0	0	0	0
LDB2|9079	0	0	0	0	0	0	-0.100528	0	-0.0981407	0	0	0	0	0	0	0	0	0	0	0	-0.111814	0	0	0	0.100593	0	0	0	0	0	0	0	0	-0.102405	0	0	0	0	0	0	0	0	0	0	0	0	-0.11469	0	0
LDB3|11155	0	-0.102354	0	0	-0.0931721	0	0	0	-0.106321	0	0	0	0	0	0.096894	0	0	0	0	0	0	0	0	0	0	0.0973339	0	0	0	0	0	0	0	0	0	0	0	0	0	0	0	-0.0991639	0	0	0	0	0	-0.118965	0
LDOC1|23641	0	0	0	0	0	0	0	0	0	0	0	0	0	0	0	0	0	0	0	0	0	0	0	0	0	0	0	0	0	0	0	0	0.0960621	0	0	0	-0.0976863	0	0	0	0	0	0	0	0	0	0	0	0
LEFTY2|7044	0	0	0	0	0	0	0	0	0	0	0	0	0	0	0	0	0	0	0	0	0	0	0	0	0	0	0.106198	0	0	0	0	0	0	0	0	0	-0.101532	0	0	0	0	0	0	0	0	0	0	-0.0914137	0
LEPROT|54741	0	0	0	0	0	0	0	0	0	0	0	0.102392	0	0	0	0	0	0	0	0	0	0	0	0	0	0	0	0	0	0	0	0	0	0	0	0	0	0	0	0	0	0	0	0	0.102	0	0	0	0
LEPR|3953	0	0	0	0	0	0	0	0	0	0	0	0	0	0	0	0	0	0	0	0	0	0	0	0	0	0	0	0	-0.0974666	0	0	0	0	0	0	0	0	0	0	0	0	0	0	-0.107464	0.0979842	0	0	0	0
LGI1|9211	0	0	0	0	0	0	0	0	0	0	0	0	0	0	0	0	0	0	0	0	0	0	0	0	0	0	0	0	0	0	0	0	0	0	0	0	0	0	0.101531	0	0	0	0	0	0	0	0	0	0
LGI4|163175	0	0	0	0	0	0	0	0	0	0	0	0	0	0	0	0	0	0	0	0	-0.0933268	0	0	0	0	0	0.111368	0	0	0	0	0	0	0	0	0	-0.0966517	0	0	0	0	0	0	0	0	0	0	0	0
LIG1|3978	0	0	0	0	0	-0.0948451	0	0	0	0	0	0	0	0	0	0	0	0	0	0	0	0	0	0	0	0	0	0	0	0	0	0	0	0	0	0	0	0	0	0.0952482	0	0	0	0	-0.103883	0	0	0	0
LIMCH1|22998	0	0	0	0	0	0	0	0	0	0	0	0	0	0	0	0	0	0	0	0	0	0	0	0	0	0	0	0	0	0	0	0	0	0	0	0	0	0	0	0	0	0	-0.0963177	0	0	0	0	0	0
LIMS2|55679	0	-0.102061	0	0	0	0.0998209	0	0.0947293	0	0	0	0	0	0	0	0	0	0	0	-0.0989664	0	0	0	0	0	0.0953083	0	0	0	0	0	0	0	0	0	0	0	-0.0922041	0	0	0	-0.0967591	0	0	0	0	0	0	0
LIN9|286826	0	0	0	0	0	0	0	0	0	0	0	0	0	0	0	0	0	0	0	0	0	0	0	0	0	0	0	0	0	-0.0929166	0	0	0	0	0	0	0	0	0	0	0	0	0	0	0	0	0	0	0
LIX1L|128077	0	0	0	0	0	0	-0.0992991	0.0992218	0	0	0	0	0	0	0	0	0.102115	0	0	0	0	0	0	0	0	0	0	0	0	0	0	0	0	0	0	0	0	0	0.0969681	0	0	0	0	0	0	0	0	0	0
LLGL2|3993	0	0	0	0	0	0	0	0	0	0	0	0	0	0	-0.0965661	0	0	0	0	0	0	0	0	0	0	0	0	0	0	0	0	0	0	0	0	0	0	0	0	0	0	0	0	0	0	0	0	0	0
LMCD1|29995	0	0	0	0	0	0	0	0	0	0	0	0	0	0	0	0	0	0.0976901	0	0	0	0	0	0	0	0	0	0	0	0	0	0	0	0	0	0	-0.0980727	0	0	0	0.0858975	0	0	0	0	0	0	0	0
LMNB1|4001	0.0966838	0	0	0	0	0	0	0	0	0	0	0	0	-0.101018	0	0	0	0	0	0	0	0	0	0	0	0	0	0	0	0	0	0	0	0	0	0	0	0	0	0.105225	0	0	0	0	0	0	0	0	0
LMNB2|84823	0	0	0	0.1	0	0	0	0	0	0	0	0	0	-0.101192	0	0	0	0	0	0	0	0	0	0	0	0	0	0	0	0	0	0	0	0	0	0	0	0	0	0.095572	0	0	0	0	0	0	0	0	0
LMO3|55885	0	0	0	0	0	0	0	0	0	0	0	0	0.097784	0	0	0	0.0976439	0	0	-0.0885108	0	0	0	0	0	0	0	0	0	0	0	0	0	0	0	0	0	0	0	0	0	0	0	0	0	0	0	0	0
LMOD1|25802	0	-0.126283	-0.111742	0	-0.12433	0	0	0.108028	0	0	-0.0956389	0	0	0	0	0	0	0	0	-0.118356	0	0	0	0.0964947	0	0	0	0	0	0	0	0	0	0	0	0	0	-0.101129	0	0	0	-0.11874	0	0	0	0	-0.107162	0	0.106636
LOC100126784|100126784	0	0	0	0	0	0.101019	0	0	0	0	0	0	0	0	0	-0.10136	0	0.0952735	0	0	0	0	0	0	0	0.0901961	0	0	0	0	0.105641	0	0	0	0	0	0	0	0	0	0	0	0	0	0	0	0	-0.106669	0.104503
LOC100128191|100128191	0	0	0	0	0	0	0	0	0	0	0.0999455	0	0	0	0	0	0	0	0	0	0	0	0	0	0	0	0	0	0	-0.0951429	0	0	0	0	0	0	0	0	0	0	0	0	0	0	0	0	0	0	0
LOC134466|134466	0	0	0	0	0	0	0	0	0	0	0	0	0	0	0	0	0.0984686	0	0	0	0	0	0	0	0	0	0	0	0	0	0	-0.0970025	0.103859	0	0	0	0	0	0.100487	0	0	0	0	0	0	0	0	0	0
LOC144571|144571	0	0	0	0	0	0	0	0	0	0	0	0	0	0	0	0	0	0	0	0	0	0	0	0	0	0	0	0	0	0	0	0	0.0976474	0	0	0	0	0	0.0984556	0	0	0	0	0	0	0	0	0	0
LOC145820|145820	0	0	0	0	0	0	0	0	0	0	0	0	0	0	0	0	0	0.0986407	0	0	-0.0906003	-0.095774	0	0	0	0	0	0	0	0	0	0	0	0	0	0	0	0	0	0	0	0	0	0	0	-0.102003	-0.109272	0	0
LOC283856|283856	0	0	0	0	0	0	0	0	0	0	0	0	0	0	0	0	0.0966084	0	0	0	0	0	0	0	0	0	0	0	0	0	0	-0.093074	0	0	0	0	0	0	0.109402	0	0	0	0	0	0	0	0	0	0
LOC339524|339524	0	0	0	0	0	0	0	0	0	0	0	0	0	0	0	0	0.0963223	0.0979215	0	0	0	0	0	0	0	0	0	0	0	0	0	0	0	0	0	-0.103039	0	0	0	0	0	0	0	0	0	0	0	0	0
LOC339674|339674	0	0	0	0	0	0	0	0	0	0	0	0	0	0	0	0	0	0	0	0	0	0	0	0	0	0	0	0	0.0972761	0	0	0	0	0	0	0	0	0	0	0	0	0	0	0	0	0	0	0	0
LOC388796|388796	0	0	0	0	0	-0.0975578	0	0	0	0	0	0	0	0	0	0	0	0	0	0	0	0	0	0	0	0	0	0	0	0	0	0	0	0	0	0	0	0	0	0	0	0	0	0	0	0	0	0	0
LOC399959|399959	0	-0.0976395	-0.115051	0	-0.101612	0	0	0.105939	0	0	0	0	0	0	0	0	0	0	0	-0.104431	0	0	0	0	0	0.101619	0	0	0	0	0	0	0	0	0	0	0	-0.109241	0	0	0	0	0	0	0	0	0	0	0.106273
LOC401010|401010	0	0	0	0	0	0	0	0	0	0	0	0	0	0	0	0	0	0	0	0	0	0	0	0	0	0	0	0	0	0	0	0	0	0	0	0	0	0	0	0	0	0	0.0950397	0	0	0	0	0	0
LOC401093|401093	0	-0.097074	0	0	-0.0936381	0	0	0	-0.101406	0	0	0	0	0	0	0	0	0	0	0	0	0	0	0	0	0.0998693	0	0	0	0	0.0973088	-0.116441	0	0	0	0	0	0	0	0	0	0	0	0	0	0	0	0	0
LOC572558|572558	0	-0.0935849	0	0	0	0	0	0	-0.0946865	0	0	0	0	0	0	0	0	0	0	0	0	0	0	0	0.102038	0	0	0	0	0	0	-0.108006	0	0	0	-0.0976776	0	0	0	0	0	0	0	0	0	0	0	0	0
LOC642846|642846	0	0	0	0	0	-0.105447	0	0	0	0	0	0	0	0	0	0	0	0	0	0	0	0	0	0	0	0	0	0	0	0	0	0	0	0	0	0	0	0	0	0	0	0	0	0	-0.0942931	0	0	0	0
LOC644538|644538	0	0	0	0	0	0	-0.0993921	0	0	0	0	0	0	0	0	-0.098863	0	0	0	0	0	0	0	0	0	0	0	0	0	0	0	0	0	0	0	-0.108348	0	0	0	0	0	0	0	0	0	-0.0967671	0	0	0
LOC728264|728264	0	-0.110967	-0.09429	0	-0.0952485	0	0	0	0	0	0	0	0	0	0.102801	0	0	0	0	-0.106293	0	0	0	0	0	0.106066	0	0	0	0	0	0	0	0	0	0	0	-0.109156	0	0	0	-0.110707	0	0	0	0	-0.114445	0	0
LOC728392|728392	0	0	0	0	0	0	0	0	0	0	0	0	0	0	0	0	0	0	0	0	0	0	0	0	0	0	0	0	0	0	0	0	0.107994	0	0	0	-0.0999031	0	0	0	0	0	0	0	0	0	0	0	0
LOC90586|90586	0	0	0	0	0	0	0	0	0	0	0	0	0	0	0	0	0	0	0	0	0	0	0	0	0	0	0	0	0	0	0	0	0	0	0	0	0	0	0.0927093	0	0	0	0	0	0	0	0	0	0
LONRF2|164832	0	0	0	0	0	0	0	0	0	0	0	0	0	0	0	0	0	0	0	0	0	0	0	0	0	0	0	0	-0.096274	0	0	0	0	0	0	0	0	0	0.104606	0	0	0	0	0	0	0	0	-0.0962557	0
LOXL1|4016	0	0	0	0	0	0	0	0	0	0	0	0	0	0	0	0	0	0.100314	-0.0959853	0	0	0	0	0	0	0	0	0	0	0	0	0	0	0	0	0	0	0	0	0	0.0865508	0	0	0	0	0	0	0	0
LRCH2|57631	0	0	0	0	0	0	-0.0965624	0	-0.094844	0	0	0	0	0	0.10367	0	0	0	0	0	0	0	0	0	0.1029	0	0	0	0	0	0	0	0	-0.10719	0	0	0	0	0	0	0	0	0	0	0	0	0	-0.0997084	0
LRDD|55367	0	0	0	0	0	0	0	0	0	0	0	0	0	0	0	0	0	0	0	0	0	0	-0.0986755	0	0	0	0	0	0	0	0	0	0	0	0	0	0	0	0	0	0	0	0	0	0	0	0	0	0
LRFN5|145581	0	0	0	0	0	0	-0.094718	0	0	0	0	0	0	0	0	-0.0960371	0	0	0	0	0	0	0	0	0	0	0	0	0	0	0	0	0	0	0	-0.0975091	0	0	0	0	0	0	0	0	0	-0.10155	0	0	0
LRP10|26020	0	0	0	0	0	0	0	0	0	0	0	0	0	0	0	0	0	0	-0.104767	0	0	0	0	0	0	0	0	0	0	0	0	0	0	0	0	0	0	0	0	0	0	0	0	0	0	0	0	0	0
LRPPRC|10128	0	0	0	0	0	0	0	0	0	0	0	0	0	0	0	0	0	0	0.0995183	0	0	0	0	0	0	0	0	0	0	0	0	0	0	0	0	0	0	0	0	0	0	0	0	0	0	0	0	0	0
LRRC1|55227	0	0	0	0	0	0	0	0	0	0	0	0	0	0	0	0	0	0	0	0	0	0	0	0	0	0	0	0	0	0	0	0	0	0	0.0838827	0	0	0	0	0	0	0	0	0	0	0	0	0	0
LRRC4C|57689	0	0	0	0	0	0	0	0	0	0	0	0.0970087	0	0	0	-0.105013	0	0.106455	0	0	0	0	0	0	0	0	0	0	0	0	0	0	0	-0.0957821	0	0	0	0	0	0	0	0	0	0	0	0	0	0	0
LRRC70|100130733	0	0	0	0	0	0	0	0	0	0	0	0	0	0	0	0	0	0	0	0	-0.100212	0	0	0	0	0	0.101481	0	0	0	0	0	0	0	0	0	0	0	0	0	0	0	0	0	0	0	-0.0951015	0	0
LRRC8C|84230	0	0	0	0	0	0	0	0	0	0	0	0	0	0	0	0	0	0	0	0	0	0	0	0	0	0	0	0	0	0	0	0	0	0	0	-0.0988766	0	0	0	0	0	0	0	0	0	0	0	0	0
LRRK2|120892	0	0	0	0	0	0	0	0	-0.093449	0	0	0	0	0	0	0	0	0	0	0	0	0	0	0	0.0990313	0	0	0	0	0	0	-0.0966373	0.097516	0	0	0	0	0	0	0	0	0	0	0	0	0	0	0	0
LRRN2|10446	0	0	0	0	0	0	0	0	0	0	0	0	0	0	0	0	0	0	0	0	0	0	0	0	0	0	0	0	0	0	0	0	0	0	0	0	0	0	0	0	0	0	-0.10052	0	0	0	0	0	0
LRRN4CL|221091	0	0	-0.0932393	0	0	0	0	0	0	0	0	0	0.103303	0.095796	0	0	0	0	0	0	0	0	0	0	0	0	0	0	0	0	0	-0.0975908	0	0	0	0	0	-0.0872569	0	0	0	0	0	0	0	0	0	0	0
LSAMP|4045	0	0	0	0	0	0	0	0	0	0	0	0	0	0	0	-0.095709	0	0.106018	0	0	0	0	0	0	0	0	0	0	0	0	0	0	0	0	0	0	0	0	0	0	0	0	0	0	0	0	0	0	0
LSM2|57819	0	0	0	0	0	0	0	0	0	0	0	0	0	0	0	0	0	0	0	0	0	0	0	0	0	0	0	0	0	0	0	0	0	0	0	0	0	0	0	0	0	0	0.105677	0	0	0	0	0	0
LSM4|25804	0	0	0	0	0	0	0	0	0	0	0	0	0	0	0	0	0	0	0	0	0	0	-0.103954	0	0	0	0	0	0	0	0	0	0	0	0	0	0	0	0	0	0	0	0	0	-0.0967959	0	0	0	0
LSM5|23658	0	0	0	0	0	0	0	0	0	0	0	0	0	0	0	0	0	0	0.0945534	0	0	0	0	0	0	0	0	0	0	0	0	0	0	0	0	0	0	0	0	0	0	0	0	0	0	0	0	0	0
LSM7|51690	0	0	0	0	0	0	0	0	0	0	0	0	0	0	0	0	0	0	0	0	0	0	-0.0994765	0	0	0	0	0	0	0	0	0	0	0	0	0	0	0	0	0	0	0	0	0	0	0	0	0	0
LSR|51599	0	0	0	0	0	0	0	0	0	0	0	0	0	0	0	0	0	0	0	0	0	0	0	0	0	0	0	0	0	0	0	0	0	0	0.104343	0	0	0	0	0	0	0	0	0	0	0	0	0	0
LTBP2|4053	0	0	0	0	0	0.0983301	-0.100766	0	0	0	0	0	0	0	0	0	0	0	0	0	0	-0.100976	0	0	0	0	0	0	0	0	0	-0.0973468	0	0	0	0	0	0	0	0	0.0884985	0	0	0	0	0	0	0	0
LTC4S|4056	0	0	0	0	0	0	0	0	0	0	0	0	0	0	0	0	0	0	-0.101513	0	0	0	0	0	0	0	0.0954039	0	0	0	0	0	0	0	0	0	0	0	0	0	0	0	0	0	0	0	0	0	0
LYAR|55646	0	0	0	0	0	0	0	0	0	0	0.0963226	0	0	0	0	0	0	0	0	0	0	0	0	0	0	0	0	0	0	-0.0987433	0	0	0	0	0	0	0	0	0	0	0	0	0	0	0	0	0	0	0
LYST|1130	0	0	0	0	0	0	0	0	0	0	0	0	0	0	0	0	0	0	0	0	0	0	0	0	0	0	0	0	-0.0953446	0	0	0	0	0	0	0	0	0	0	0	0	0	0	0	0	0	0	0	0
LYVE1|10894	0	0	0	0	0	0	0	0	0	0	0	0	0	0	0	0	0	0	0	0	-0.0972456	0	0.0984387	0	0	0	0	0	0	0	0	0	0	0	0	0	0	0	0	0	0	0	0	-0.0979643	0.0981555	0	0	0	0
MAB21L1|4081	0	0	0	0	0	0	0	0	0	0	0	0	0	0	0	0	0	0	0	0	0	0	0	0	0	0	0	0	0	0	0	0	0	0	0	0	0	0	0	0	0	0	0	-0.0949393	0	0	0	0	0
MAB21L2|10586	0	0	0	0	0	0	0	0	0	0	0	0	0	0	0	0	0	0	0	0	0	0	0	0	0	0	0	0	0	0	0	0	0	0	0	0	-0.0995992	0	0	0	0	0	0	0	0	0	0	-0.0903012	0
MACC1|346389	0	0	0	0	0	0	0	0	0	0	0	0	0	0	0	0	0	0	0	0	0	0	0	0	0	0	0	0	0	0	0	0	0	0	0.0876129	0	0	0	0	0	0	0	0	0	0	0	0	0	0
MAD2L1|4085	0.0979555	0	0	0	0	0	0	0	0	0.100117	0	0	0	0	0	0	0	0	0	0	0	0	0	-0.0993069	0	0	0	-0.105837	0	0	0	0	0	0	0	0	0	0	0	0	0	0	0	0	0	0	0	0	0
MAGEH1|28986	0	0	0	0	0	0	0	0	0	0	0	0	0	0	0	0	0	0	0	0	0	0	0	0	0	0	0	0	0	0	0	0	0.0968585	0	0	-0.0962546	0	0	0	0	0	0	0	0	0	0	0	0	0
MAGI2|9863	0	0	0	0	0	0	0	0	0	0	0	0	0	0	0	0	0	0	0	0	0	0	0	0	0	0	0	0	0	0	0	0	0	0	0	0	0	0	0.0951332	0	0	0	0	0	0	0	0	0	0
MAGOH|4116	0	0	0	0	0	0	0	0	0	0	0	0	0	0	0	0	0	0	0	0	0	0	0	0	0	0	0	0	0	0	0	0	0	0	0	0	0	0	0	0	0	0	0.0989288	0	0	0	0	0	0
MAMDC2|256691	0	-0.0965012	0	0	-0.0955354	0	0	0	-0.106289	0	0	0	0	0	0.102278	0	0	0	0	0	0	0	0	0	0	0.0993889	0	0	0	0	0	0	0	0	0	0	0	0	0	0	0	0	0	0	0	0	0	-0.113628	0.104691
MAN1C1|57134	0	0	0	0	0	0	0	0	-0.092963	0	0	0	0	0	0	0	0	0	0	0	0	0	0	0	0.0962427	0	0	0	0	0	0	0	0	0	0	0	0	0	0	0	0	0	0	0	0	0	0	0	0
MAOB|4129	0	0	0	0	0	0	0	0	0	0	0	0	0	0	0	0	0	0	0	0	0	0	0	0	0	0	0	0	-0.0984503	0	0	0	0	0	0	0	0	0	0	0	0	0	0	0	0	0	0	0	0
MAP1B|4131	0	0	0	0	0	0	0	0	0	0	0	0.0974143	0	0	0.0982889	-0.0962168	0	0	0	0	0	0	0	0	0	0	0	0	0	0	0	0	0.0969322	0	0	0	0	0	0	0	0	0	0	0	0	0	0	-0.101172	0
MAP1LC3C|440738	0	0	0	0	0	0	0	0	0	0	0	0	0	0	0	0	0	0	0	0	0	0	0	0	0	0	0	0	0	0	0	0	0	0	0	0	0	0	0	0	0	0	0	-0.0948726	0	0	0	0	0
MAP3K12|7786	0	0	0	0	0	0	0	0	0	0	0	0	0	0	0	0	0	0	0	0	0	-0.0943204	0	0	0	0	0	0	0	0	0	0	0	0	0	-0.0980172	0	0	0	0	0	0	0	-0.0963114	0	-0.0980963	0	0	0
MAP3K3|4215	0	0	0	0	0	0.0963617	0	0.0964992	0	0	0	0	0	0	0	0	0	0.0996773	0	0	0	-0.101549	0	0	0	0	0	0	0	0	0	0	0	0	0	0	0	0	0	0	0	0	0	0	0	0	0	0	0
MAP6|4135	0	0	0	0	0	0.0965758	0	0	0	0	0	0	0.0988095	0	0	0	0	0	0	-0.0896083	0	0	0	0	0	0	0	0	0	0	0	0	0	-0.0948234	0	-0.0992068	0	0	0	0	0	0	0	0	0	0	0	0	0
MAP7D1|55700	0	0	0	0	0	0	0	0	0	0	0	0	0	0	0	0	0	0	0	0	0	0	0	0	0	0	0	0	0	0	0.104605	0	0	0	0	0	0	0	0	0	0	0	0	-0.0962278	0	0	0	0	0
MAP7|9053	0	0	0	0	0	0	0	0	0	0	0	0	0	0	0	0	0	0	0	0	0	0	0	0	0	0	0	0	0	0	0	0	0	0	0.11052	0	0	0	0	0	0	0	0	0	0	0	0	0	0
MAPK10|5602	0	0	0	0	0	0	0	0	0	0	0	0	0	0	0	-0.100829	0	0	0	0	0	0	0	0	0	0	0	0	0	0	0	0	0	0	0	0	0	0	0	0	0	0	0	-0.0998727	0	0	0	0	0
MAPK4|5596	0	0	0	0	0	0	0	0	0	0	0	0	0	0	0	0	0	0	0	0	0	0	0	0	0	0	0	0	0	0	0	0	0	0	0	0	0	0	0.0945695	0	0	0	0	0	0	0	0	0	0
MARCH2|51257	0	0	0	0	0	0.0989141	0	0	0	0	0	0	0	0	0	0	0	0	0	0	0	-0.0996976	0	0	0	0	0	0	0	0	0	0	0	0	0	0	0	0	0	0	0	0	0	0	0	0	0	0	0
MARVELD1|83742	0	0	0	0	0	0	0	0	0	0	0	0	0	0	0	0	0	0	0	0	0	0	0	0	0	0	0	0	0	0	0.100526	0	0	0	0	0	0	0	0	0	0	0	0	-0.104916	0.0937064	-0.0992942	0	0	0.0950146
MARVELD3|91862	0	0	0	0	0	0	0	0	0	0	0	0	0	0	0	0	0	0	0	0	0	0	0	0	0	0	0	0	0	0	0	0	0	0	0.130566	0	0	0	0	0	0	0	0	0	0	0	0	0	0
MASP1|5648	0	0	0	0	0	0	0	0	0	0	0	0	0	0	0	0	0	0	0	0	0	0	0	0	0	0	0	0	0	0	0	0	0	0	0	0	0	0	0.103537	0	0	0	0	0	0	0	0	0	0
MASTL|84930	0	0	0	0	0	0	0	0	0	0	0	0	0	0	0	0	0	0	0	0	0	0	0	0	0	0	0	0	0	0	0	0	0	0	0	0	0	0	0	0	0	0	0.101157	0	0	0	0	0	0
MAZ|4150	0	0	0	0	0	0	0	0	0	0	0	0	0	0	0	0	0	0	0	0	0	0	-0.0981188	0	0	0	0	0	0	0	0	0	0	0	0	0	0	0	0	0	0	0	0	0	0	0	0	0	0
MCC|4163	0	0	0	0	0	0	0	0	0	0	0	0	0	0	0	0	0	0	0	0	0	0	0.0995935	0	0	0	0	0	0	0	0.100427	0	0	0	0	0	0	0	0	0	0	0	0	0	0.10359	0	0	0	0.097674
MCM10|55388	0.101539	0	0	0	0	0	0	0	0	0.0992281	0	0	0	0	0	0	0	0	0	0	0	0	0	-0.103755	0	0	0	-0.103886	0	0	0	0	0	0	0	0	0	0	0	0	0	0	0	0	0	0	0	0	0
MCM2|4171	0	0	0	0.107131	0	0	0	0	0	0	0	0	0	-0.102729	0	0	0	0	0	0	0	0	0	0	0	0	0	0	0	0	0	0	0	0	0	0	0	0	0	0.101892	0	0	0	0	0	0	0	0	0
MCM3|4172	0	0	0	0	0	0	0	0	0	0	0.107592	0	0	0	0	0	0	0	0	0	0	0	0	0	0	0	0	0	0	-0.110585	0	0	0	0	0	0	0	0	0	0	0	0	0	0	0	0	0	0	0
MCM4|4173	0	0	0	0	0	0	0	0	0	0	0.101052	0	0	0	0	0	0	0	0	0	0	0	0	0	0	0	0	0	0	-0.0996515	0	0	0	0	0	0	0	0	0	0	0	0	0	0	0	0	0	0	0
MCM5|4174	0	0	0	0.093709	0	0	0	0	0	0	0	0	0	0	0	0	0	0	0	0	0	0	0	0	0	0	0	0	0	-0.0989682	0	0	0	0	0	0	0	0	0	0	0	0	0	0	0	0	0	0	0
MCM6|4175	0	0	0	0.0948151	0	0	0	0	0	0	0	0	0	0	0	0	0	0	0	0	0	0	0	0	0	0	0	0	0	-0.102966	0	0	0	0	0	0	0	0	0	0	0	0	0	0	0	0	0	0	0
MCM7|4176	0.0976208	0	0	0	0	0	0	0	0	0.10954	0	0	0	0	0	0	0	0	0	0	0	0	0	0	0	0	0	0	0	0	0	0	0	0	0	0	0	0	0	0.105644	0	0	0	0	0	0	0	0	0
MDFIC|29969	0	0	0	0	0	0	0	0	0	0	0	0	0	0	0	0	0	0.0966692	0	0	0	0	0	0	0	0	0	0	0	0	0.0956561	0	0	0	0	0	0	0	0	0	0	0	0	0	0.0997836	-0.103628	0	0	0
MDFI|4188	0	0	0	0	0	0	0	0	0	0	0	0	0	0	0	0	0	0	0	0	0	0	0	0	0	0	0	0	0	0	0	0	0	0	0	0	0	0	0	0	0	0	0	0	0	0	-0.0904586	0	0
MDGA1|266727	0	0	0	0	0	0	0	0	0	0	0	0	0	0	0	0	0	0	0	0	0	0	0	0	0	0	0	0	0	0	0	0	0	0	0	0	0	0	0	0	0	0	0	0	0	-0.0964789	0	0	0
MEF2A|4205	0	0	0	0	0	0	0	0	0	0	0	0	0	0	0	0	0	0	0	0	0	0	0.102953	0	0	0	0	0	0	0	0	0	0	0	0	0	0	0	0	0	0	0	0	0	0	0	0	0	0
MEF2C|4208	0	-0.0878831	0	0	0	0	0	0.0973363	-0.10344	0	0	0	0	0.0975803	0	0	0	0	0	0	0	0	0	0	0	0	0	0	0	0	0	0	0	0	0	0	0	0	0	0	0	-0.108953	0	0	0	0	-0.0889344	0	0
MEF2D|4209	0	0	0	0	0	0	0	0	0	0	0	0	0	0	0	0	0.0966013	0	0	0	0	0	0	0	0	0	0	0	0	0	0	0	0	0	0	0	0	0	0	0	0	0	0	0	0	0	0	0	0
MEIS1|4211	0	0	0	0	0	0	0	0	0	0	0	0	0	0	0	-0.104668	0	0.102599	0	0	0	0	0	0	0	0	0	0	0	0	0	0	0	0	0	0	0	0	0	0	0	0	0	0	0	0	0	-0.0960568	0
MEIS2|4212	0	0	0	0	0	0	0	0	0	0	0	0	0	0	0	0	0	0	0	0	0	0	0	0	0	0	0	0	0	0	0	0	0	0	0	0	-0.0959882	0	0	0	0	0	0	0	0	0	0	0	0
MELK|9833	0.0937926	0	0	0	0	0	0	0	0	0	0	0	0	-0.104296	0	0	0	0	0	0	0	0	0	0	0	0	0	0	0	0	0	0	0	0	0	0	0	0	0	0.1058	0	0	0	0	0	0	0	0	0
MEMO1|51072	0	0	0	0	0	0	0	0	0	0	0	0	0	0	0	0	0	0	0	0	0	0	0	0	0	0	0	0	0	0	0	0	0	0	0	0	0	0	0	0	0	0	0.108629	0	0	0	0	0	0
MEN1|4221	0	0	0	0	0	0	0	0	0	0	0	0	0	0	0	0	0	0	0	0	0	0	0	0	0	0	0	0	0.0995376	0	0	0	0	0	0	0	0	0	0	0	0	0	0	0	0	0	0	0	0
MEOX1|4222	0	0	0	0	0	0	0	0	0	0	0	0	0	0	0	0	0	0	0	0	-0.0934839	0	0	0	0	0	0.10724	0	0	0	0	0	0	0	0	0	0	0	0	0	0	0	0	0	0	0	0	0	0
MEOX2|4223	0	0	-0.099012	0	0	0	0	0.0964971	0	0	0	0	0.107728	0	0	0	0	0	0	0	0	0	0	0	0.103707	0	0	0	0	0	0	0	0	-0.104931	0	0	0	0	0	0	0	-0.102009	0	0	0	0	0	0	0
MEX3A|92312	0	0	0	0	0	0	0	0	0	0	0	0	0	0	0	0	0	0	0	0	0	0	0	0	0	0	0	0	0.100016	0	0	0	0	0	0	0	0	0	0	0	0	0	0	0	0	0	0	0	0
MFAP2|4237	0	0	0	0	0	0	0	0	0	0	0	0	0	0	0	0	0	0	0	0	0	0	0	0	0	0	0	0	0	0	0	0	0	0	0	0	0	0	0	0	0.0954457	0	0	0	0	0	0	0	0
MFAP4|4239	0	-0.0987667	-0.110102	0	-0.101813	0	0	0	0	0	0	0	0	0	0.102529	0	0	0	0	-0.104358	0	0	0	0	0	0.0989135	0	0	0	0	0	0	0	0	0	0	0	-0.100241	0	0	0.10319	-0.0972711	0	0	0	0	0	0	0
MFAP5|8076	0	0	0	0	0	0	0	0	0	0	0	0	0	0	0	0	0.101514	0.104587	0	0	0	0	0	0	0	0	0	0	0	0	0.0955931	-0.101212	0	0	0	0	0	0	0.0994558	0	0.0985987	0	0	0	0	0	0	0	0
MFRP|83552	0	0	0	0	0	0	-0.0989543	0	0	0	0	0	0	0	0	-0.096771	0	0	-0.0974977	0	0	0	0	0	0	0	0	0	0	0	0	0	0	0	0	0	0	0	0	0	0.0816984	0	0	0	0	0	0	0	0
MFSD2B|388931	0	0	0	0	0	0	0	0	0	0	0	-0.0979956	0	0	0	0	0	0	0	0	0	0	0	0	0	0	0	0	0	0	0	0	0	0	0	0	0	0	0	0	0	0	0	0	0	0	0	0	0
MGP|4256	0	-0.0975067	-0.107751	0	-0.0992302	0	0	0.0952986	0	0	0	0	0	0	0	0	0	0	0	-0.102002	0	0	0	0	0	0.0989597	0	0	0	0	0	0	0	0	0	0	0	-0.100802	0	0	0	-0.116195	0	0	0	0	-0.105619	0	0
MID2|11043	0	0	0	0	0	0	0	0	0	0	0	0.102882	0	0	0	0	0	0	0	0	0	0	0	0	0	0	0	0	0	0	0	0	0	0	0	0	0	0	0	0	0	0	0	0	0.103734	0	0	0	0
MITF|4286	0	0	0	0	-0.0984339	0	0	0	-0.109853	0	0	0	0	0	0	0	0	0.0983417	0	0	0	0	0	0	0	0.0968865	0	0	0	0	0	-0.111822	0	0	0	0	0	0	0	0	0	0	0	0	0	0	0	0	0
MKI67IP|84365	0	0	0	0	0	0	0	0	0	0	0	0	0	0	0	0	0	0	0.101284	0	0	0	0	0	0	0	0	0	0	0	0	0	0	0	0	0	0	0	0	0	0	0	0	0	0	0	0	0	0
MKI67|4288	0.0928241	0	0	0	0	0	0	0	0	0	0	0	0	-0.104162	0	0	0	0	0	0	0	0	0	0	0	0	0	0	0	0	0	0	0	0	0	0	0	0	0	0.105764	0	0	0	0	0	0	0	0	0
MLF1IP|79682	0	0	0	0.0959392	0	0	0	0	0	0	0	0	0	0	0	0	0	0	0	0	0	0	0	0	0	0	0	0	0	-0.0993209	0	0	0	0	0	0	0	0	0	0.0954632	0	0	0	0	0	0	0	0	0
MMP11|4320	0	0	0	0	0	0	0	0	0	0	0	0	0	0	0	0	0	0	0	0	0	0	0	0	0	0	0	0	0	0	0	0	0	0	0	0	0	0	0	0	0.0932846	0	0	0	0	0	0	0	0
MMP14|4323	0	0	0	0	0	0	0	0	0	0	0	0	0	0	0	0	0	0	0	0	0	0	0	0	0	0	0	0	0	0	0	0	0	0	0	0	0	0	0	0	0.0843764	0	0	0	0.100297	-0.0987456	0	0	0
MMP23B|8510	0	0	0	0	0	0	0	0	0	0	0	0	0	0	0	0	0	0.0976708	0	0	0	0	0	0	0	0	0	0	0	0	0	0	0	0	0	0	0	0	0	0	0.0941914	0	0	0	0	0	0	0	0
MMRN1|22915	0	0	0	0	0	0	0	0	-0.100901	0	0	0	0.0952327	0	0	0	0	0	0	0	-0.0964859	0	0	0	0.107121	0	0	0	0	0	0	0	0	-0.106703	0	0	0	0	0	0	0	0	0	0	0	0	0	0	0
MMRN2|79812	0	0	0	0	0	0.0981081	0	0	0	0	0	0	0.0989886	0	0	0	0	0	0	0	-0.107274	-0.09513	0	0	0	0	0	0	0	0	0	0	0	0	0	0	0	0	0	0	0	0	0	0	0	0	-0.103453	0	0
MN1|4330	0	0	0	0	0	0	-0.09529	0	0	0	0	0	0	0	0.0971145	-0.0985226	0.0964261	0	0	0	0	0	0	0	0	0	0	0	0	0	0	0	0	0	0	0	0	0	0	0	0.0874002	0	0	0	0	0	0	-0.0953725	0.096748
MND1|84057	0	0	0	0.105387	0	0	0	0	0	0	0	0	0	-0.10434	0	0	0	0	0	0	0	0	0	0	0	0	0	0	0	0	0	0	0	0	0	0	0	0	0	0.111253	0	0	0	0	0	0	0	0	0
MORN5|254956	0	0	0	0	0	0	0	0	0	0	0	0	0	0	0	0	0	0	0	0	0	0	0	0	0	0	0	0	0	0	0	0	0	0	0	0	-0.0971299	0	0	0	0	0	0	0	0	0	0	-0.101255	0
MPDZ|8777	0	0	0	0	0	0	0	0	0	0	0	0	0	0	0	-0.0946151	0	0.0976813	0	0	0	0	0	0	0	0	0	0	0	0	0.101648	0	0	0	0	0	0	0	0	-0.0939781	0	0	0	0	0	-0.102032	0	0	0
MPPED2|744	0	0	0	0	0	0	0	0	0	0	0	0	0	0	0	0	0	0	0	0	0	0	0	0	0	0	0	0	0	0	0	0	0	0	0	0	-0.101793	0	0	0	0	0	0	0	0	0	0	0	0
MRAS|22808	0	0	0	0	0	0	0	0	0	0	0	0.102647	0	0	0.102772	0	0	0.106054	0	0	0	-0.100997	0	0	0	0	0	0	0	0	0	0	0	0	0	0	0	0	0	0	0	0	0	0	0	0	0	0	0
MRGPRF|116535	0	-0.105982	-0.102016	0	-0.104508	0	0	0.104377	0	0	0	0	0	0	0	0	0	0	0	-0.108731	0	0	0	0	0	0.105239	0	0	0	0	0	0	0	0	0	0	0	-0.111973	0	0	0.107477	-0.0962071	0	0	0	0	0	0	0.105256
MRPL47|57129	0	0	0	0	0	0	0	0	0	0	0	0	0	0	0	0	0	0	0	0	0	0	0	0	0	0	0	0	0.0950764	0	0	0	0	0	0	0	0	0	0	0	0	0	0	0	0	0	0	0	0
MRPL48|51642	0	0	0	0	0	0	0	0	0	0	0	0	0	0	0	0	0	0	0	0	0	0	0	0	0	0	0	0	0	0	0	0	0	0	0	0	0	0	0	0	0	0	0	0	0	0.0966679	0	0	0
MRPL9|65005	0	0	0	0	0	0	0	0	0	0	0	0	0	0	0	0	0	0	0	0	0	0	0	0	0	0	0	0	0	0	0	0	0	0	0	0	0	0	0	0	0	0	0.097163	0	0	0	0	0	0
MRPS5|64969	0	0	0	0	0	0	0	0	0	0	0	0	0	0	0	0	0	0	0	0	0	0	0	0	0	0	0	0	0	0	0	0	0	0	0	0	0	0	0	0	0	0	0.0954701	0	0	0	0	0	0
MRTO4|51154	0	0	0	0	0	0	0	0	0	0	0.105609	0	0	0	0	0	0	0	0	0	0	0	0	0	-0.0892219	0	0	0	0	0	0	0	0	0	0	0	0	0	0	0	0	0	0	0	0	0	0	0	0
MRVI1|10335	0	-0.108341	-0.100364	0	-0.115969	0	0	0.0969205	0	0	0	0	0	0	0	0	0	0	0	-0.116934	0	0	0	0	0	0.11525	0	0	0	0	0	0	0	0	0	0	0	-0.113522	0	0	0	-0.115313	0	0	0	0	-0.0979258	0	0
MS4A2|2206	0	0	0	0	0	0	0	0	-0.0965633	0	0	0	0	0	0	0	0	0	0	0	0	0	0	0	0.101782	0	0	0	0	0	0	-0.0940127	0	0	0	0	0	0	0	0	0	0	0	-0.0982186	0	0	0	0	0
MSC|9242	0	0	0	0	0	0	0	0	0	0	0	0	0	0	0	0	0	0	0	0	0	0	0	0	0	0	0	0	0	0	0.0948742	0	0.0993712	0	0	0	0	0	0	0	0	0	0	0	0	0	0	0	0
MSH2|4436	0	0	0	0	0	0	0	0	0	0	0.098867	0	0	0	0	0	0	0	0	0	0	0	0	0	0	0	0	0	0	-0.103287	0	0	0	0	0	0	0	0	0	0	0	0	0	0	0	0	0	0	0
MSH5|4439	0	0	0	0	0	0	0	0	0	0	0	-0.0997798	0	0	0	0	0	0	0	0	0	0	0	0	0	0	0	0	0	0	0	0	0	0	0	0	0	0	0	0	0	0	0	0	0	0	0	0	0
MSRB3|253827	0	-0.107653	-0.106391	0	-0.110189	0	0	0.114439	0	0	0	0	0	0	0	0	0	0	0	-0.11324	0	0	0	0	0	0.112493	0	0	0	0	0	0	0	0	0	0	0	-0.115911	0	0	0.0890392	-0.0919152	0	0	0	0	0	0	0.116824
MTBP|27085	0	0	0	0	0	0	0	0	0	0	0.101212	0	0	0	0	0	0	0	0	0	0	0	0	0	0	0	0	0	0	-0.106599	0	0	0	0	0	0	0	0	0	0	0	0	0	0	0	0	0	0	0
MTF2|22823	0	0	0	0	0	0	0	0	0	0	0	0	0	0	0	0	0	0	0	0	0	0	0	0	0	0	0	0	0	0	0	0	0	0	0	0	0	0	0	0	0	0	0.0954205	0	0	0	0	0	0
MTHFD2|10797	0	0	0	0	0	0	0	0	0	0	0	0	0	0	0	0	0	0	0	0	0	0	0	0	0	0	0	0	0	0	0	0	0	0	0	0	0	0	0	0	0	0	0.106221	0	0	0	0	0	0
MUSTN1|389125	0	0	0	0	0	0	0	0	0	0	0	0	0	0	0	0	0	0	0	0	0	0	0	0	0	0	0.105189	0	0	0	0	0	0	0	0	0	0	0	0	0	0	-0.0912146	0	0	0	0	0	0	0
MXD3|83463	0	0	0	0	0	0	0	0	0	0	0	0	0	0	0	0	0	0	0	0	0	0	-0.102949	0	0	0	0	0	0	0	0	0	0	0	0	0	0	0	0	0	0	0	0	0	0	0	0	0	0
MXRA5|25878	0	0	0	0	0	0	0	0	0	0	0	0	0	0	0	0	0	0	0	0	0	0	0.0979524	0	0	0	0	0	0	0	0	0	0	0	0	0	0	0	0	0	0	0	0	0	0.106887	0	0	0	0
MXRA7|439921	0	0	0	0	0	0	0	0	0	0	0	0.100179	0	0	0	0	0	0	0	0	0	0	0	0	0	0	0	0	0	0	0.107762	-0.099499	0.105759	0	0	0	0	0	0	0	0	0	0	0	0.100392	0	0	0	0
MYADM|91663	0	0	0	0	0	0	0	0	0	0	0	0	0	0	0	0	0	0	0	0	0	0	0	0	0	0	0	0	-0.098606	0	0	0	0	0	0	0	0	0	0	0	0	0	0	0	0	0	0	0	0
MYBL2|4605	0.10417	0	0	0	0	0	0	0	0	0.104106	0	0	0	0	0	0	0	0	0	0	0	0	0	-0.101996	0	0	0	-0.103242	0	0	0	0	0	0	0	0	0	0	0	0	0	0	0	0	0	0	0	0	0
MYCT1|80177	0	0	0	0	0	0	0	0	0	0	0	0	0.0962401	0	0	0	0.101711	0	0	0	-0.113056	0	0	0	0	0	0	0	0	0	0	0	0	-0.0974638	0	0	0	0	0	0	0	0	0	0	0	0	-0.124006	0	0
MYH11|4629	0	-0.125571	-0.0981509	0	-0.113206	0	0	0	0	0	0	0	0	0	0.101507	0	0	0	0	-0.117814	0	0	0	0	0	0.115065	0	0	0	0	0	0	0	0	0	0	0	-0.115475	0	0	0	-0.122411	0	0	0	0	-0.113087	0	0
MYH14|79784	0	0	0	0	0	0	0	0	0	0	0	0	0	0	0	0	0	0	0	0	0	0	0	0	0	0	0	0	0	0	0	0	0	0	0.0956679	0	0	0	0	0	0	0	0	0	0	0	0	0	0
MYL9|10398	0	-0.110159	-0.0968998	0	-0.103508	0	0	0.107456	0	0	0	0	0	0	0	0	0	0	0	-0.108934	0	0	0	0	0	0.10596	0	0	0	0	0	0	0	0	0	0	0	-0.112864	0	0	0.0827771	-0.0909813	0	0	0	0	0	0	0.099743
MYLK|4638	0	-0.111362	-0.100422	0	-0.110577	0	0	0.106621	0	0	0	0	0	0	0	0	0	0	0	-0.115425	0	0	0	0	0	0.114117	0	0	0	0	0	0	0	0	0	0	0	-0.114672	0	0	0	-0.105401	0	0	0	0	0	0	0.102472
MYOCD|93649	0	-0.110884	0	0	-0.09905	0	0	0	-0.109892	0	0	0	0	0	0	0	0	0	0	0	-0.0976352	0	0	0	0	0.100892	0	0	0	0	0	-0.097096	0	0	0	0	0	0	0	0	0	0	0	0	0	0	-0.0943952	0	0
MYOC|4653	0	-0.0876517	0	0	0	0	0	0	-0.0970877	0	0	0	0	0	0	0	0	0	0	0	0	0	0	0	0.105363	0.0908765	0	0	0	0	0	-0.106579	0	0	0	0	0	0	0	0	0	0	0	0	0	0	0	0	0
MYOF|26509	0	0	0	0	0	0.0986365	0	0	0	0	0	0	0	0	0	0	0	0	0	0	0	-0.0956092	0	0	0	0	0	0	0	0	0	0	0	0	0	0	0	0	0	0	0	0	0	0	0	0	0	0	0
MYOM1|8736	0	0	0	0	0	0	0	0	0	0	0	0	0	0	0	-0.0986443	0.0987831	0	0	0	0	0	0	0	0	0	0	0	0	0	0	0	0	-0.101629	0	0	0	0	0	0	0	0	0	0	0	0	0	-0.0977296	0
MYOT|9499	0	0	0	0	0	0	0	0	0	0	0	0	0	0	0	0	0	0	0	0	0	0	0	0	0	0	0	0	0	0	0	0	0	0	0	0	0	0	0.115046	0	0	0	0	0	0	0	0	0	0
MYOZ2|51778	0	0	0	0	0	0	0	0	0	0	0	0	0	0	0	0	0	0	0	0	0	0	0	0	0	0	0	0	0	0	0	0	0	0	0	0	0	0	0.102267	0	0	0	0	0	0	0	0	0	0
MYOZ3|91977	0	0	0	0	0	0	0	0	0	0	0	0	0	0	0	0	0	0.0968106	0	0	0	0	0	0	0	0	0	0	0	0	0	0	0	0	0	-0.0963885	-0.0959384	0	0	0	0	0	0	0	0	0	0	0	0
NACAD|23148	0	0	0	0	0	0	0	0	0	0	0	0	0	0	0	0	0	0	0	0	0	0	0	0	0	0	0	0	0	0	0.0971821	0	0.103541	0	0	0	-0.105494	0	0	0	0	0	0	0	0	0	0	-0.0941618	0
NAP1L3|4675	0	0	-0.0999473	0	0	0	0	0.0949629	0	0	0	0	0.101893	0.0966138	0	0	0	0	0	0	0	0	0	0	0	0	0	0	0	0	0	0	0	0	0	0	0	-0.0927995	0	-0.0939685	0	0	0	0	0	0	0	0	0
NASP|4678	0	0	0	0.0996796	0	0	0	0	0	0.0950253	0	0	0	0	0	0	0	0	0	0	0	0	0	0	0	0	0	0	0	0	0	0	0	0	0	0	0	0	0	0.097762	0	0	0	0	0	0	0	0	0
NAT10|55226	0	0	0	0	0	0	0	0	0	0	0	0	0	0	0	0	0	0	0.100806	0	0	0	0	0	0	0	0	0	0	0	0	0	0	0	0	0	0	0	0	0	0	0	0	0	0	0	0	0	0
NBEA|26960	0	0	0	0	0	0	0	0	0	0	0	0	0	0	0	0	0	0	0	0	0	0	0.0974172	0	0	0	0	0	0	0	0	0	0	0	0	0	0	0	0.102467	0	0	0	0	0	0	0	0	0	0
NBLA00301|79804	0	-0.0951522	-0.0973442	0	0	0	0	0	0	0	0	0	0	0	0.102563	0	0	0	0	-0.101978	0	0	0	0	0.110254	0.0960904	0	0	0	0	0	0	0	0	0	0	0	-0.105952	0	0	0	0	0	0	0	0	0	0	0.0976472
NCAM1|4684	0	0	0	0	0	0	0	0	0	0	0	0	0.0974878	0	0	0	0	0	0	0	0	0	0	0	0	0	0	0	0	0	0	0	0	0	0	0	0	0	0	0	0	0	0	0	0	0	0	-0.0912777	0
NCAM2|4685	0	0	0	0	0	0	0	0	0	0	0	0	0	0	0	0	0.0976865	0.103236	0	0	0	0	0	0	0	0	0	0	0	0	0	-0.0982288	0	0	0	0	0	0	0.0922836	0	0	0	0	0	0	0	0	0	0
NCAPD2|9918	0	0	0	0.0947272	0	0	0	0	0	0	0	0	0	0	0	0	0	0	0	0	0	0	0	0	0	0	0	0	0	-0.103382	0	0	0	0	0	0	0	0	0	0	0	0	0	0	0	0	0	0	0
NCAPG2|54892	0	0	0	0.0941135	0	0	0	0	0	0	0	0	0	0	0	0	0	0	0	0	0	0	0	0	0	0	0	0	0	-0.106931	0	0	0	0	0	0	0	0	0	0.0946091	0	0	0	0	0	0	0	0	0
NCAPG|64151	0.105902	0	0	0	0	0	0	0	0	0.106317	0	0	0	0	0	0	0	0	0	0	0	0	0	-0.104714	0	0	0	-0.109269	0	0	0	0	0	0	0	0	0	0	0	0	0	0	0	0	0	0	0	0	0
NCAPH|23397	0.103926	0	0	0	0	0	0	0	0	0.101413	0	0	0	0	0	0	0	0	0	0	0	0	0	-0.107384	0	0	0	-0.10375	0	0	0	0	0	0	0	0	0	0	0	0	0	0	0	0	0	0	0	0	0
NCL|4691	0	0	0	0	0	0	0	0	0	0	0	0	0	0	0	0	0	0	0.108297	0	0	0	0	0	0	0	0	0	0	0	0	0	0	0	0	0	0	0	0	0	0	0	0	0	0	0	0	0	0
NCS1|23413	0	0	0	0	0	0	0	0	0	0	0	0	0	0	0	0	0	0	0	0	0	0	0	0	0	0	0	0	0	0	0.104765	0	0	0	0	0	0	0	0	0	0	0	0	0	0	0	0	0	0
NDC80|10403	0.0972084	0	0	0	0	0	0	0	0	0.0936163	0	0	0	0	0	0	0	0	0	0	0	0	0	0	0	0	0	-0.0925314	0	0	0	0	0	0	0	0	0	0	0	0	0	0	0	0	0	0	0	0	0
NDN|4692	0	0	0	0	0	0	-0.105078	0	0	0	0	0	0	0	0.0981906	-0.10695	0.0997883	0	0	0	0	0	0	0	0	0	0	0	0	0	0	0	0	0	0	0	0	0	0	0	0	0	0	0	0	0	0	0	0
NECAB1|64168	0	0	0	0	0	0	0	0	0	0	0	0	0.0986425	0	0.103393	0	0.10047	0	0	-0.0886411	0	0	0	0	0	0	0	0	0	0	0	0	0	0	0	0	0	0	0	0	0	0	0	0	0	0	0	0	0
NEGR1|257194	0	-0.0901417	-0.0932016	0	-0.0980904	0	0	0	0	0	0	0	0	0	0	0	0	0	0	-0.101392	-0.0939497	0	0	0	0	0.0980617	0	0	0	0	0	0	0	0	0	0	0	-0.0933136	0	0	0	0	0	0	0	0	0	0	0
NEIL3|55247	0	0	0	0.103013	0	0	0	0	0	0	0	0	0	-0.100286	0	0	0	0	0	0	0	0	0	0	0	0	0	0	0	0	0	0	0	0	0	0	0	0	0	0.107184	0	0	0	0	0	0	0	0	0
NEK2|4751	0.0970958	0	0	0	0	0	0	0	0	0.0956875	0	0	0	0	0	0	0	0	0	0	0	0	0	0	0	0	0	-0.0950984	0	0	0	0	0	0	0	0	0	0	0	0	0	0	0	0	0	0	0	0	0
NEURL1B|54492	0	0	0	0	0	0	0	0	0	0	0	0	0	0	0	0	0	0	0	0	0	0	0	0	0	0	0	0	0	0	0	0	0	0	0	0	0	0	0	0	0	0	0	0	0	0	-0.0932347	0	0
NEXN|91624	0	-0.101276	-0.0972993	0	-0.103967	0	0	0.109428	0	0	0	0	0	0	0	0	0	0	0	-0.103673	0	0	0	0	0	0.104614	0	0	0	0	0	0	0	0	0	0	0	-0.108795	0	0	0	0	0	0	0	0	0	0	0.102839
NFASC|23114	0	0	0	0	0	0	0	0	0	0	0	0	0	0	0	0	0	0	0	0	0	0	0	0	0	0	0	0	-0.0979204	0	0	0	0	0	0	0	0	0	0.0991905	0	0	-0.0943142	0	-0.0951633	0	0	0	0	0
NFIC|4782	0	0	0	0	0	0	0	0	0	0	0	0.102867	0	0	0	0	0	0	0	0	0	0	0	0	0	0	0	0	0	0	0	0	0	0	0	0	0	0	0	0	0	0	0	0	0	0	0	0	0
NFKBIL2|4796	0	0	0	0.105003	0	0	0	0	0	0.0969247	0	0	0	0	0	0	0	0	0	0	0	0	0	0	0	0	0	-0.0895246	0	0	0	0	0	0	0	0	0	0	0	0	0	0	0	0	0	0	0	0	0
NGFR|4804	0	0	0	0	0	0	0	0	0	0	0	0	0	0	0	-0.0947372	0	0.102666	0	0	-0.0932691	0	0	0	0	0	0	0	0	0	0	0	0	0	0	0	0	0	0	0	0	0	0	0	0	0	0	0	0
NGF|4803	0	0	0	0	0	0	0	0	0	0	0	0	0	0	0	0	0	0	0	0	0	0	0	0	0	0	0	0	0	0	0.0959081	0	0.0975733	0	0	0	0	0	0	0	0	0	0	0	0	0	-0.0961996	0	0
NHSL2|340527	0	0	0	0	0	0	0	0	0	0	0	0.100631	0	0	0	0	0	0	0	0	0	-0.0964743	0	0	0	0	0	0	0	0	0	-0.0973488	0	0	0	0	0	0	0	0	0	0	0	-0.0973683	0	0	0	0	0
NKAPL|222698	0	0	0	0	0	0.0972308	0	0.0948263	0	0	0	0	0.0939098	0	0	0	0	0	0	0	0	-0.106482	0	0	0	0	0	0	0	0	0	0	0	0	0	0	0	0	0	0	0	0	0	0	0	0	0	-0.0983417	0
NLE1|54475	0	0	0	0	0	0	0	0	0	0	0	0	0	0	0	0	0	0	0.10018	0	0	0	0	0	0	0	0	0	0	0	0	0	0	0	0	0	0	0	0	0	0	0	0	0	0	0	0	0	0
NLGN1|22871	0	0	0	0	0	0	0	0	0	0	0	0	0	0	0	0	0	0	0	0	0	0	0	0	0	0	0	0	0	0	0	0	0	0	0	0	-0.103345	0	0	0	0	0	0	-0.0987444	0	0	0	-0.0924495	0
NME1|4830	0	0	0	0	0	0	0	0	0	0	0	-0.100247	0	0	0	0	0	0	0	0	0	0	0	0	0	0	0	0	0	0	0	0	0	0	0	0	0	0	0	0	0	0	0	0	0	0	0	0	0
NOC2L|26155	0	0	0	0	0	0	0	0	0	0	0.0945495	0	0	0	0	0	0	0	0	0	0	0	0	0	0	0	0	0	0	-0.0948036	0	0	0	0	0	0	0	0	0	0	0	0	0	0	0	0	0	0	0
NOL10|79954	0	0	0	0	0	0	0	0	0	0	0	0	0	0	0	0	0	0	0.104202	0	0	0	0	0	0	0	0	0	0	0	0	0	0	0	0	0	0	0	0	0	0	0	0	0	0	0	0	0	0
NOL11|25926	0	0	0	0	0	0	0	0	0	0	0	0	0	0	0	0	0	0	0.0987055	0	0	0	0	0	0	0	0	0	0	0	0	0	0	0	0	0	0	0	0	0	0	0	0	0	0	0	0	0	0
NOLC1|9221	0	0	0	0	0	0	0	0	0	0	0	0	0	0	0	0	0	0	0	0	0	0	0	0	0	0	0	0	0	-0.0939392	0	0	0	0	0	0	0	0	0	0	0	0	0	0	0	0	0	0	0
NOP16|51491	0	0	0	0	0	0	0	0	0	0	0	0	0	0	0	0	0	0	0	0	0	0	0	0	0	0	0	0	0	0	0	0	0	0	0	0	0	0	0	0	0	0	0.0993308	0	0	0	0	0	0
NOP2|4839	0	0	0	0	0	0	0	0	0	0	0	-0.101695	0	0	0	0	0	0	0	0	0	0	0	0	0	0	0	0	0	0	0	0	0	0	0	0	0	0	0	0	0	0	0	0	0	0	0	0	0
NOP56|10528	0	0	0	0	0	0	0	0	0	0	0	-0.101843	0	0	0	0	0	0	0	0	0	0	0	0	0	0	0	0	0	0	0	0	0	0	0	0	0	0	0	0	0	0	0	0	-0.0936943	0	0	0	0
NOP58|51602	0	0	0	0	0	-0.101776	0	0	0	0	0	0	0	0	0	0	0	0	0	0	0	0	0	0	0	0	0	0	0	0	0	0	0	0	0	0	0	0	0	0	0	0	0	0	-0.0982742	0	0	0	0
NOS3|4846	0	0	0	0	0	0	0	0	0	0	0	0	0	0	0	0	0	0	0	0	0	0	0	0	0	0	0	0	0	0	0	0	0	0	0	0	0	0	0	0	0	0	0	0	0	0	-0.103795	0	0
NOTCH3|4854	0	0	0	0	0	0	0	0	0	0	0	0	0	0	0	0	0	0	0	0	0	0	0	0	0	0	0	0	0	0	0	0	0	0	0	0	0	0	0	0	0	0	0	0	0	0	-0.117923	0	0
NOTCH4|4855	0	0	0	0	0	0	0	0	0	0	0	0	0	0	0	0	0	0	0	0	0	0	0	0	0	0	0	0	0	0	0	0	0	0	0	0	0	0	0	0	0	-0.0928167	0	0	0	0	-0.110596	0	0
NOX4|50507	0	0	0	0	0	0	0	0	0	0	0	0	0	0	0	0	0	0	0	0	0	0	0	0	0	0	0	0	0	0	0	0	0.0997429	0	0	0	-0.0989883	0	0	0	0	0	0	0	0	0	0	0	0
NPAS3|64067	0	0	0	0	0	0	0	0	0	0	0	0	0	0	0	0	0	0	0	0	0	0	0	0	0	0	0	0	0	0	0	0	0.10189	0	0	0	-0.103362	0	0	0	0	0	0	0	0	0	0	0	0
NPAS4|266743	0	0	0	0	0	0	0	0	0	0	0	0	0	0	0	0	0	0	0	0	0	0	0	0	0	0	0	0	0	0	0	0	0	0	0	0	0	0	0.110179	0	0	0	0	0	0	0	0	0	0
NPM3|10360	0	0	0	0	0	0	0	0	0	0	0	0	0	0	0	0	0	0	0	0	0	0	0	0	0	0	0	0	0	0	0	0	0	0	0	0	0	0	0	0	0	0	0.100498	0	0	0	0	0	0
NPR1|4881	0	0	0	0	0	0	0	0	0	0	0	0	0	0	0	0	0	0.0964189	0	0	-0.0908156	0	0	0	0	0	0	0	0	0	0	0	0	0	0	0	-0.0990015	0	0	0	0	0	0	0	0	0	0	0	0
NPR3|4883	0	0	0	0	0	0	0	0	0	0	0	0	0	0	0	0	0	0	0	0	0	0	0	0	0	0	0	0	0	0	0	0	0.100454	0	0	0	0	0	0	0	0	0	0	0	0.0960759	0	0	0	0
NPTN|27020	0	0	0	0	0	0.0955842	0	0	0	0	0	0	0	0	0	0	0	0	0	0	0	0	0	0	0	0	0	0	0	0	0	0	0	0	0	0	0	0	0	0	0	0	0	0	0	0	0	0	0
NPTX1|4884	0	0	0	0	0	0	0	0	0	0	0	0	0	0	0	0	0	0	0	0	0	0	0	0	0	0	0	0	0	0	0.0949913	-0.0937316	0	0	0	0	-0.0993163	0	0	0	0	0	0	0	0	0	0	0	0
NR2F1|7025	0	0	0	0	0	0	0	0	0	0	0	0	0	0	0	0	0	0	0	0	0	0	0	0	0	0	0.0977694	0	0	0	0	0	0	0	0	0	0	0	0	0	0	0	0	0	0	0	0	0	0
NR3C1|2908	0	0	0	0	0	0	0	0	0	0	0	0.10521	0	0	0.0971077	0	0	0	0	0	0	-0.0960418	0	0	0	0	0	0	0	0	0	0	0.0967367	0	0	0	0	0	0	0	0	0	0	0	0	0	0	0	0.0960652
NRIP2|83714	0	0	0	0	0	0	0	0	0	0	0	0	0	0	0	0	0	0	0	0	0	0	0	0	0	0	0.102388	0	0	0	0	0	0	0	0	0	0	0	0	0	0	-0.0998478	-0.0962337	0	0	0	0	0	0
NRXN1|9378	0	0	0	0	0	0	0	0	0	0	0	0	0	0	0	-0.097779	0	0	0	0	0	0	0	0	0	0	0	0	0	0	0	0	0	0	0	0	0	0	0	0	0	0	0	-0.10553	0	0	0	-0.100161	0
NSUN5P1|155400	0	0	0	0	0	0	0	0	0	0	0	0	0	0	0	0	0	0	0	0	0	0	-0.108453	0	0	0	0	0	0	0	0	0	0	0	0	0	0	0	0	0	0	0	0	0	0	0	0	0	0
NSUN5P2|260294	0	0	0	0	0	0	0	0	0	0	0	0	0	0	0	0	0	0	0	0	0	0	-0.102252	0	0	0	0	0	0	0	0	0	0	0	0	0	0	0	0	0	0	0	0	0	0	0	0	0	0
NTF3|4908	0	0	0	0	0	0	0	0	0	0	0	0	0	0	0	0	0	0	0	0	0	0	0	0	0	0	0	0	0	0	0	0	0	0	0	0	0	0	0	0	0	0	0	0	0	0	-0.09765	0	0
NTM|50863	0	0	0	0	0	0	0	0	0	0	0	0	0	0	0	0	0	0	0	0	0	0	0	0	0	0	0	0	0	0	0	0	0.102299	0	0	0	0	0	0	0	0.0988533	0	0	0	0.102304	0	0	0	0
NTN1|9423	0	0	0	0	0	0	0	0	0	0	0	0	0	0	0	0	0	0	0	0	0	0	0	0	0	0	0	0	0	0	0	0	0	0	0	0	0	0	0.0996256	0	0	0	0	0	0	0	0	0	0
NTN4|59277	0	0	0	0	0	0	0	0	0	0	0	0	0	0	0	0	0	0	0	0	0	0	0	0	0	0	0	0	0	0	0	0	0	0	0	0	0	0	0	0	0	0	0	0	0	-0.100015	0	0	0
NTNG1|22854	0	0	0	0	0	0	0	0	0	0	0	0	0	0	0	0	0	0	0	0	0	0	0	0	0	0	0	0	0	0	0	0	0	0	0	0	0	0	0	0	0	0	0	-0.0954696	0	0	0	0	0
NTRK3|4916	0	0	0	0	0	0	0	0	0	0	0	0	0.100389	0	0	0	0.0988296	0	0	0	-0.0913793	0	0	0	0	0	0	0	0	0	0	0	0	0	0	0	0	0	0	0	0	0	0	0	0	0	0	-0.0900282	0
NUDT10|170685	0	0	0	0	0	0	0	0	0	0	0	0	0	0	0	0	0	0.0979118	0	0	0	0	0	0	0	0	0	0	0	0	0.1014	0	0	0	0	0	-0.106956	0	0	0	0	0	0	0	0	0	0	-0.0916527	0
NUDT11|55190	0	0	0	0	0	0	0	0	0	0	0	0	0	0	0	0	0	0	0	0	0	0	0	0	0	0	0	0	0	0	0.0961124	0	0	0	0	0	0	0	0	0	0	0	0	0	0	0	0	0	0
NUDT15|55270	0	0	0	0	0	0	0	0	0	0	0	-0.0975616	0	0	0	0	0	0	0	0	0	0	0	0	0	0	0	0	0	0	0	0	0	0	0	0	0	0	0	0	0	0	0	0	0	0	0	0	0
NUDT1|4521	0	0	0	0	0	0	0	0	0	0	0	0	0	0	0	0	0	0	0	0	0	0	-0.103503	0	0	0	0	0	0	0	0	0	0	0	0	0	0	0	0	0.0949983	0	0	0	0	0	0	0	0	0
NUDT5|11164	0	0	0	0	0	0	0	0	0	0	0	0	0	0	0	0	0	0	0	0	0	0	0	0	0	0	0	0	0	0	0	0	0	0	0	0	0	0	0	0	0	0	0.114773	0	0	0	0	0	0
NUF2|83540	0.103234	0	0	0	0	0	0	0	0	0.105582	0	0	0	0	0	0	0	0	0	0	0	0	0	-0.0950385	0	0	0	-0.101095	0	0	0	0	0	0	0	0	0	0	0	0	0	0	0	0	0	0	0	0	0
NUP107|57122	0	0	0	0	0	0	0	0	0	0	0	0	0	0	0	0	0	0	0.100569	0	0	0	0	0	0	0	0	0	0	0	0	0	0	0	0	0	0	0	0	0	0	0	0	0	0	0	0	0	0
NUP37|79023	0	0	0	0	0	0	0	0	0	0	0	0	0	0	0	0	0	0	0.0969238	0	0	0	0	0	0	0	0	0	0	0	0	0	0	0	0	0	0	0	0	0	0	0	0	0	0	0	0	0	0
NUP85|79902	0	0	0	0	0	0	0	0	0	0	0.0939074	0	0	0	0	0	0	0	0	0	0	0	0	0	0	0	0	0	0	-0.0952831	0	0	0	0	0	0	0	0	0	0	0	0	0	0	0	0	0	0	0
NUP93|9688	0	0	0	0	0	0	0	0	0	0	0	0	0	0	0	0	0	0	0	0	0	0	0	0	0	0	0	0	0	0	0	0	0	0	0	0	0	0	0	0	0	0	0.0962423	0	0	0	0	0	0
NUSAP1|51203	0.0979217	0	0	0	0	0	0	0	0	0.0998753	0	0	0	0	0	0	0	0	0	0	0	0	0	-0.0982178	0	0	0	-0.0929941	0	0	0	0	0	0	0	0	0	0	0	0	0	0	0	0	0	0	0	0	0
NXN|64359	0	0	0	0	0	0	0	0	0	0	0	0	0	0	0	0	0	0	0	0	0	0	0	0	0	0	0	0	0	0	0.109416	0	0.0967044	0	0	0	0	0	0	0	0	0	0	0	0	0	0	0	0.0949932
NXPH3|11248	0	-0.0911655	0	0	0	0	0	0	-0.0956951	0	0	0	0	0	0	0	0	0	0	0	0	0	0	0	0.102794	0	0	0	0	0	0.0994947	-0.10283	0	0	0	0	0	0	0	0	0	-0.0895519	0	0	0	0	0	0	0
OCLN|4950	0	0	0	0	0	0	0	0	0	0	0	0	0	0	0	0	0	0	0	0	0	0	0	0	0	0	0	0	0	0	0	0	0	0	0.0861729	0	0	0	0	0	0	0	0	0	0	0	0	0	0
OGN|4969	0	-0.102039	-0.117621	0	-0.0971836	0	0	0.0958628	0	0	0	0	0	0	0	0	0	0	0	-0.103689	0	0	0	0	0	0.09441	0	0	0	0	0	0	0	0	0	0	0	-0.0972772	0	0	0.106599	-0.114804	0	0	0	0	0	0	0
OIP5|11339	0.10167	0	0	0	0	0	0	0	0	0.101143	0	0	0	0	0	0	0	0	0	0	0	0	0	-0.105646	0	0	0	-0.103057	0	0	0	0	0	0	0	0	0	0	0	0	0	0	0	0	0	0	0	0	0
OLFML1|283298	0	0	-0.102492	0	0	0	0	0.0940509	0	0	0	0	0.104409	0.0979705	0	0	0	0	0	0	0	0	0	0	0	0	0	0	0	0	0	0	0	0	0	0	0	0	0	0	0.103401	-0.101218	0	0	0	0	0	0	0
OLFML2A|169611	0	0	0	0	0	0	0	0	0	0	0	0	0	0	0	0	0	0	0	0	0	0	0	0	0	0	0	0	0	0	0	0	0	0	0	0	0	0	0	0	0	0	0	0	0	0	-0.100361	0	0
OLFML2B|25903	0	0	0	0	0	0	-0.0964785	0	0	0	0	0	0	0	0.0980385	0	0	0	0	0	0	0	0	0	0	0	0	0	0	0	0	0	0	0	0	0	-0.0988364	0	0	0	0.104347	0	0	0	0	0	0	0	0
OLFML3|56944	0	0	0	0	0	0	-0.101587	0	0	0	0	0	0	0	0.0971924	-0.0958679	0.0988837	0	0	0	0	0	0	0	0	0	0	0	0	0	0	0	0	0	0	0	0	0	0	0	0.0935569	0	0	0	0	0	0	0	0
OMD|4958	0	0	-0.113544	0	-0.0966534	0	0	0.0943152	0	0	0	0	0.110002	0	0	0	0	0	0	-0.0960304	0	0	0	0	0	0.091002	0	0	0	0	0	0	0	0	0	0	0	-0.0969858	0	0	0.110643	-0.0975963	0	0	0	0	0	0	0
OR51E1|143503	0	0	0	0	0	0	0	0	0	0	0	0	0	0	0	0	0	0	0	0	0	0	0	0	0	0	0	0	0	0	0	0	0	0	0	0	0	0	0	0	0	0	0	0	0	0	-0.102758	0	0
ORC1L|4998	0.100475	0	0	0	0	0	0	0	0	0.0975731	0	0	0	0	0	0	0	0	0	0	0	0	0	-0.101948	0	0	0	-0.0992036	0	0	0	0	0	0	0	0	0	0	0	0	0	0	0	0	0	0	0	0	0
ORC6L|23594	0.101327	0	0	0	0	0	0	0	0	0.103489	0	0	0	0	0	0	0	0	0	0	0	0	0	-0.104731	0	0	0	-0.110456	0	0	0	0	0	0	0	0	0	0	0	0	0	0	0	0	0	0	0	0	0
OSR1|130497	0	0	0	0	0	0	0	0	0	0	0	0	0	0	0	0	0	0	0	0	0	0	0	0	0	0	0	0	0	0	0	0	0	0	0	0	0	0	0.094782	0	0	0	0	0	0	0	0	0	0
P2RX1|5023	0	0	0	0	0	0	0	0	0	0	0	0	0	0	0	0	0	0	0	0	0	0	0	0	0	0	0	0	0	0	0	0	0	0	0	0	0	0	0.0927351	0	0	0	0	0	0	0	0	0	0
P2RY12|64805	0	0	0	0	0	0	0	0	0	0	0	0	0	0	0	0	0.0964751	0	0	0	0	0	0	0	0	0	0	0	0	0	0	0	0	0	0	-0.0957717	0	0	0	0	0	0	0	-0.0969038	0	0	0	0	0
P2RY13|53829	0	0	0	0	0	0	0	0	0	0	0	0	0	0	0	0	0	0	0	0	0	0	0	0	0	0	0	0	-0.0964655	0	0	0	0	0	0	0	0	0	0	0	0	0	0	0	0	0	0	0	0
P2RY14|9934	0	0	0	0	0	0	0	0	0	0	0	0	0	0	0	0	0.10453	0	0	0	-0.0986816	0	0	0	0	0	0.0998856	0	0	0	0	0	0	0	0	0	0	0	0	0	0	0	0	0	0	0	0	0	0
P4HA3|283208	0	0	0	0	0	0	0	0	0	0	0	0	0	0	0	0	0	0.0987125	0	0	0	0	0	0	0	0	0	0	0	0	0.0991793	0	0	0	0	0	-0.0966593	0	0	0	0.0958131	0	0	0	0	0	0	0	0
PA2G4P4|647033	0	0	0	0	0	0	0	0	0	0	0	0	0	0	0	0	0	0	0.100007	0	0	0	0	0	0	0	0	0	0	0	0	0	0	0	0	0	0	0	0	0	0	0	0	0	0	0	0	0	0
PA2G4|5036	0	0	0	0	0	0	0	0	0	0	0.0942577	0	0	0	0	0	0	0	0	0	0	0	0	0	0	0	0	0	0	-0.100082	0	0	0	0	0	0	0	0	0	0	0	0	0	0	0	0	0	0	0
PABPC1L|80336	0	0	0	0	0	0	0	0	0	0	0	-0.0990501	0	0	0	0	0	0	0	0	0	0	0	0	0	0	0	0	0	0	0	0	0	0	0	0	0	0	0	0	0	0	0	0	0	0	0	0	0
PABPC5|140886	0	0	0	0	0	0	0	0	-0.105674	0	0	0	0	0	0.0984128	0	0	0.10543	0	0	0	-0.0948779	0	0	0	0	0	0	0	0	0	0	0	0	0	0	0	0	0	0	0	0	0	0	0	0	0	-0.102057	0
PABPN1|8106	0	0	0	0	0	0	0	0	0	0	0	0	0	0	0	0	0	0	0	0	0	0	-0.103095	0	0	0	0	0	0	0	0	0	0	0	0	0	0	0	0	0	0	0	0	0	0	0	0	0	0
PAFAH1B3|5050	0	0	0	0	0	0	0	0	0	0	0	0	0	0	0	0	0	0	0	0	0	0	0	0	0	0	0	0	0	0	0	0	0	0	0	0	0	0	0	0	0	0	0.0981125	0	0	0	0	0	0
PAICS|10606	0	0	0	0	0	-0.105223	0	0	0	0	0	0	0	0	0	0	0	0	0	0	0	0.103881	0	0	0	0	0	0	0	0	0	0	0	0	0	0	0	0	0	0	0	0	0	0	0	0	0	0	0
PAK6|56924	0	0	0	0	0	0	0	0	0	0	0	0	0	0	0	0	0	0	0	0	0	0	0	0	0	0	0	0	0	0	0	0	0	0	0.0907931	0	0	0	0	0	0	0	0	0	0	0	0	0	0
PALLD|23022	0	0	-0.0950267	0	-0.101781	0	0	0	0	0	0	0	0.104058	0	0.0991793	0	0	0	0	-0.0995371	0	0	0	0	0	0.104635	0	0	0	0	0	0	0	0	0	0	0	-0.110251	0	0	0	0	0	0	0	0	0	0	0.116913
PALMD|54873	0	0	0	0	0	0	0	0	0	0	0	0	0	0	0	0	0.0984848	0	0	0	-0.0921786	0	0	0	0	0	0.105055	0	0	0	0	0	0	-0.0955679	0	0	0	0	0	0	0	0	0	0	0	0	0	0	0
PALM|5064	0	0	0	0	0	0	0	0	0	0	0	0	0	0	0	-0.0980626	0	0.101263	0	0	0	0	0	0	0	0	0	0	0	0	0	0	0	0	0	0	0	0	0	0	0	0	0	0	0	0	0	0	0
PAPLN|89932	0	0	0	0	0	0	0	0	0	0	0	0	0	0	0	0	0	0	0	0	0	0	0	0	0	0	0	0	0	0	0	0	0.0983485	0	0	0	0	0	0	0	0	0	0	0	0	0	0	0	0
PARK2|5071	0	0	0	0	0	0	0	0	0	0	0	0	0	0	0	0	0	0	0	0	0	0	0	0	0	0	0	0	-0.0952867	0	0	0	0	0	0	0	0	0	0	0	0	0	0	0	0	0	0	0	0
PARVA|55742	0	0	0	0	0	0.0986283	0	0	0	0	0	0	0	0	0	-0.0957787	0	0	0	0	0	0	0	0	0	0.0948722	0	0	0	0	0	0	0	0	0	0	0	0	0	0	0	0	0	-0.111807	0	0	0	-0.0980713	0
PBK|55872	0	0	0	0.107842	0	0	0	0	0	0	0	0	0	-0.108385	0	0	0	0	0	0	0	0	0	-0.094742	0	0	0	0	0	0	0	0	0	0	0	0	0	0	0	0	0	0	0	0	0	0	0	0	0
PBXIP1|57326	0	0	0	0	0	0.0979161	0	0	0	0	0	0	0	0	0	0	0	0	0	0	0	-0.0980473	0	0	0	0	0	0	0	0	0	0	0	0	0	0	0	0	0	0	0	0	0	0	0	0	0	0	0
PCDH10|57575	0	0	0	0	0	0	0	0	0	0	0	0	0	0	0	-0.101167	0	0	0	0	0	0	0	0	0	0	0	0	0	0	0.0990399	0	0	0	0	0	0	0	0	0	0	0	0	-0.113186	0	-0.0997301	0	-0.0991624	0
PCDH7|5099	0	0	0	0	0	0	0	0	0	0	0	0.103484	0	0	0	0	0	0	0	0	0	-0.0996562	0	0	0	0	0	0	0	0	0	-0.103503	0.0962435	0	0	0	0	0	0	0	0	0	0	0	0	0	0	0	0
PCDH9|5101	0	0	0	0	0	0	0	0	0	0	0	0	0	0	0	0	0	0.0993454	0	0	0	0	0	0	0	0	0	0	0	0	0.0990635	0	0	0	0	0	-0.0994587	0	0	0	0	0	0	0	0	0	0	0	0
PCDHB4|56131	0	0	0	0	0	0	0	0	0	0	0	0	0	0	0	-0.095966	0	0	0	0	0	0	0	0	0	0	0	0	0	0	0	0	0	0	0	0	0	0	0	0	0	0	0	-0.100629	0	-0.105839	0	0	0
PCDHGA2|56113	0	0	0	0	0	0	0	0	0	0	0	0	0	0	0	0	0	0	0	0	0	0	0	0	0	0	0	0	0	0	0	0	0	0	0	0	-0.0975222	0	0	0	0	0	0	0	0	0	0	0	0
PCDHGA9|56107	0	0	0	0	0	0	0	0	0	0	0	0	0	0	0	0	0	0	0	0	0	0	0.102452	0	0	0	0	0	0	0	0	0	0	0	0	0	0	0	0	0	0	0	0	0	0	0	0	0	0
PCDHGB6|56100	0	0	0	0	0	0	0	0	0	0	0	0	0	0	0	0	0	0	0	0	0	0	0	0	0	0	0	0	0	0	0	0	0	0	0	0	0	0	0	0	0	0	-0.0969583	0	0	0	0	0	0
PCDHGB7|56099	0	0	0	0	0	0	0	0	0	0	0	0.102795	0	0	0	0	0	0	0	0	0	-0.103649	0	0	0	0	0	0	0	0	0	-0.0981286	0	0	0	0	0	0	0	0	0	0	0	-0.0986097	0	0	0	0	0
PCDHGC3|5098	0	0	0	0	0	0	0	0	0	0	0	0	0	0	0	0	0	0	0	0	0	0	0	0	0	0	0	0	0	0	0	0	0	0	0	0	0	0	0	0	0	0	0	-0.0981006	0.0990864	0	0	0	0
PCNA|5111	0	0	0	0	0	0	0	0	0	0	0.0990824	0	0	0	0	0	0	0	0	0	0	0	0	0	0	0	0	0	0	-0.0988595	0	0	0	0	0	0	0	0	0	0	0	0	0	0	0	0	0	0	0
PCP4|5121	0	0	0	0	0	0	0	0	0	0	0	0	0	0	0	0	0	0	0	0	0	0	0	0	0	0	0	0	0	0	0	0	0	0	0	0	0	0	0.106279	0	0	0	0	0	0	0	0	0	0
PDE1A|5136	0	0	-0.099139	0	-0.0970757	0	0	0	0	0	0	0	0.106704	0	0.0970769	0	0	0	0	-0.0980398	0	0	0	0	0	0.0951939	0	0	0	0	0	0	0	0	0	0	0	-0.0897121	0	0	0	-0.0992676	0	0	0	0	0	0	0
PDE1B|5153	0	0	0	0	0	0	0	0	0	0	0	0	0	0	0.101037	0	0.0988043	0.0962662	0	0	0	0	0	0	0	0	0	0	0	0	0	0	0	0	0	0	0	0	0.0945683	0	0	0	0	0	0	0	0	0	0
PDE2A|5138	0	0	0	0	0	0.0971792	0	0.0945032	0	0	0	0	0.101152	0	0	0	0	0	0	0	0	-0.0996878	0	0	0	0	0	0	0	0	0	0	0	0	0	0	0	0	0	0	0	-0.129858	0	0	0	0	0	0	0
PDE5A|8654	0	0	0	0	0	0	0	0	-0.0954644	0	0	0	0.0946553	0	0	0	0	0	0	0	0	0	0	0	0.104546	0.0904301	0	0	0	0	0	-0.0958828	0	0	0	0	0	0	0	0	0	0	0	0	0	0	0	0	0
PDE7B|27115	0	0	0	0	0	0	0	0	-0.0930152	0	0	0	0	0	0	0	0	0	0	0	0	0	0	0	0.0955683	0	0	0	0	0	0	-0.0939892	0.098048	0	0	0	0	0	0	0	0	0	0	0	0	0	0	0	0
PDGFB|5155	0	0	0	0	0	0	0	0	0	0	0	0	0	0	0	0	0	0	0	0	0	0	0	0	0	0	0	0	0	0	0	0	0	0	0	0	0	0	0	0	0	0	0	0	0	0	-0.101988	0	0
PDGFD|80310	0	0	0	0	0	0	0	0	0	0	0	0	0	0	0	0	0	0	0	0	0	0	0.0954492	0	0	0	0	0	0	0	0	0	0	0	0	0	0	0	0	0	0	0	0	0	0.0972133	0	0	0	0
PDGFRA|5156	0	0	0	0	0	0	-0.0954884	0	0	0	0	0	0	0	0	0	0	0	0	0	0	0	0	0	0	0	0	0	0	0	0	0	0	0	0	0	0	0	0	0	0.109903	0	0	0	0.104968	-0.0993217	0	0	0
PDGFRB|5159	0	0	0	0	0	0	-0.106548	0	0	0	0	0.103205	0	0	0.0995153	0	0	0	0	0	0	-0.0994221	0	0	0	0	0	0	0	0	0	0	0	0	0	0	0	0	0	0	0.107591	-0.0904533	0	0	0	0	-0.10649	0	0
PDK4|5166	0	0	0	0	0	0	0	0	0	0	0	0	0	0	0	0	0	0	0	0	0	0	0	0	0	0	0.0948835	0	0	0	0	0	0	0	0	0	0	0	0	0	0	0	-0.0972563	0	0	0	0	0	0
PDLIM3|27295	0	-0.101726	-0.0993961	0	-0.104376	0	0	0.105463	0	0	0	0	0	0	0	0	0	0	0	-0.106307	0	0	0	0	0	0.105448	0	0	0	0	0	0	0	0	0	0	0	-0.111713	0	0	0	0	0	0	0	0	0	0	0.106912
PDLIM4|8572	0	0	0	0	0	0	0	0	0	0	0	0	0	0	0	0	0	0	0	0	0	0	0	0	0	0	0	0	0	0	0.0975049	0	0.0965883	0	0	0	0	0	0.092377	0	0	0	0	0	0	0	0	0	0
PDZD4|57595	0	0	0	0	0	0	0	0	0	0	0	0	0.0975146	0	0	0	0	0	0	0	-0.0907558	0	0	0	0	0	0	0	0	0	0	0	0	0	0	0	-0.102171	0	0	0	0	0	0	0	0	0	0	-0.101509	0
PDZRN3|23024	0	0	0	0	0	0	0	0	0	0	0	0	0	0	0	-0.102452	0.0968184	0.0979577	0	0	0	0	0	0	0	0	0	0	0	0	0	0	0	-0.0959538	0	0	0	0	0	0	0	0	0	0	0	0	0	-0.0950246	0
PDZRN4|29951	0	-0.0968815	-0.104323	0	-0.10145	0	0	0.0949577	0	0	0	0	0	0	0	0	0	0	0	-0.107993	0	0	0	0	0	0.102192	0	0	0	0	0	0	0	0	0	0	0	-0.10859	0	0	0	0	0	0	0	0	0	0	0.0975678
PEAR1|375033	0	0	0	0	0	0	0	0	0	0	0	0	0	0	0	0	0	0	0	0	0	0	0	0	0	0	0	0	0	0	0	0	0	0	0	0	0	0	0	0	0	0	0	0	0.0952429	0	-0.111993	0	0
PEBP4|157310	0	0	0	0	0	0	0	0	0	0	0	0	0	0	0	0	0	0	0	0	0	0	0	0	0	0	0	0	0	0	0	0	0	0	0	0	0	0	0	0	0	0	-0.0970315	0	0	0	0	0	0
PEG3|5178	0	0	0	0	0	0	0	0	-0.101128	0	0	0	0.0977613	0	0	0	0	0	0	0	0	0	0	0	0.104075	0	0	0	0	0	0	-0.110955	0	-0.0968442	0	0	0	0	0	0	0	0	0	0	0	0	0	0	0
PENK|5179	0	0	0	0	0	0	0	0	0	0	0	0	0	0	0	0	0	0	0	0	0	0	0	0	0	0	0.0967691	0	0	0	0	-0.0946578	0	0	0	0	0	0	0	0	0	0	0	0	0	0	0	0	0
PES1|23481	0	0	0	0	0	0	0	0	0	0	0	0	0	0	0	0	0	0	0	0	0	0	0	0	0	0	0	0	0	0	0	0	0	0	0	0	0	0	0	0	0	0	0.0978807	0	0	0	0	0	0
PFDN2|5202	0	0	0	0	0	0	0	0	0	0	0	0	0	0	0	0	0	0	0	0	0	0	0	0	0	0	0	0	0	0	0	0	0	0	0	0	0	0	0	0	0	0	0.0954652	0	0	0	0	0	0
PGCP|10404	0	0	0	0	0	0.0972496	0	0	0	0	0	0	0	0	0	0	0	0	0	0	0	0	0	0	0	0	0	0	0	0	0	0	0	0	0	0	0	0	0	0	0	0	0	-0.106706	0.116265	0	0	0	0
PGF|5228	0	0	0	0	0	0	0	0	0	0	0	0	0	0	0	0	0	0	0	0	0	0	0	0	0	0	0	0	0	0	0	0	0	0	0	0	0	0	0	0	0	0	0	0	0	0	-0.0892338	0	0
PGM5P2|595135	0	0	0	0	0	0	0	0	0	0	0	0	0	0	0	0	0	0	0	0	0	0	0	0	0	0	0	0	0	0	0	0	0	0	0	0	0	0	0.0959202	0	0	0	0	0	0	0	0	0	0
PGM5|5239	0	-0.106339	-0.0949402	0	-0.0994868	0	0	0	0	0	0	0	0	0	0	0	0	0	0	-0.106633	-0.099512	0	0	0	0	0.0988382	0	0	0	0	0	0	0	0	0	0	0	-0.0969072	0	0	0	0	0	0	0	0	0	0	0
PGR|5241	0	-0.0875188	-0.0924875	0	-0.10519	0	0	0	0	0	0	0	0	0	0	0	0	0	0	-0.102409	-0.0921295	0	0	0	0	0.104728	0	0	0	0	0	0	0	0	0	0	0	-0.10364	0	0	0	0	0	0	0	0	0	0	0
PHLDB1|23187	0	0	0	0	0	0	0	0	0	0	0	0	0	0	0	-0.0968639	0.0974763	0.101905	0	0	0	0	0	0	0	0	0	0	0	0	0	0	0	-0.0943906	0	0	0	0	0	0	0	0	0	0	0	0	0	0	0
PHLDB2|90102	0	0	0	0	0	0	0	0	0	0	0	0	0	0	0	0	0	0	0	0	0	0	0.105707	0	0	0	0	0	0	0	0.109649	-0.0959109	0	0	0	0	0	0	0.0978506	0	0	0	0	0	0	0	0	0	0.108861
PHYHIP|9796	0	0	0	0	0	0	0	0	0	0	0	0	0.0947185	0	0	0	0.105713	0	0	-0.0876692	0	0	0	0	0	0	0	0	0	0	0.0958584	0	0	0	0	0	0	0	0	0	0	0	0	0	0	0	0	0	0
PI16|221476	0	0	0	0	0	0	-0.0983536	0	0	0	0	0	0	0	0	-0.102405	0	0	0	0	-0.0994114	0	0	0	0	0	0	0	0	0	0	0	0	0	0	0	0	0	0	0	0	0	0	0	0	-0.101598	0	0	0
PIF1|80119	0.0991908	0	0	0	0	0	0	0	0	0.108511	0	0	0	0	0	0	0	0	0	0	0	0	0	-0.0946191	0	0	0	-0.0984276	0	0	0	0	0	0	0	0	0	0	0	0	0	0	0	0	0	0	0	0	0
PINK1|65018	0	0	0	0	0	0	0	0	0	0	0	0	0	0	0	0	0	0	-0.0963702	0	0	0	0	0	0	0	0	0	0	0	0	0	0	0	0	0	0	0	0	0	0	0	0	0	0	0	0	0	0
PIP5K1C|23396	0	0	0	0	0	0	0	0	0	0	0	0	0	0	0	0	0	0	-0.0968183	0	0	0	0	0	0	0	0	0	0	0	0	0	0	0	0	0	0	0	0	0	0	0	0	0	0	0	0	0	0
PJA2|9867	0	0	0	0	0	0.0989289	0	0	0	0	0	0	0	0	0	0	0	0	0	0	0	-0.106045	0	0	0	0	0	0	0	0	0	-0.0929576	0	0	0	0	0	0	0	0	0	0	0	0	0	0	0	0	0.0950123
PKD2|5311	0	0	0	0	0	0	0	0	-0.093725	0	0	0	0	0	0	0	0	0.100095	0	0	0	0	0	0	0.100998	0	0	0	0	0	0.0960517	-0.105109	0	0	0	0	0	0	0	0	0	0	0	0	0	0	0	0	0
PKMYT1|9088	0.0931854	0	0	0	0	0	0	0	0	0	0	0	0	-0.10712	0	0	0	0	0	0	0	0	0	-0.0918673	0	0	0	0	0	0	0	0	0	0	0	0	0	0	0	0	0	0	0	0	0	0	0	0	0
PKNOX2|63876	0	0	0	0	0	0	0	0	0	0	0	0	0.102035	0	0	0	0.100265	0	0	0	-0.0970165	0	0	0	0	0	0	0	0	0	0	0	0	-0.100017	0	0	0	0	0	0	0	0	0	0	0	0	0	0	0
PKP3|11187	0	0	0	0	0	0	0	0	0	0	0	0	0	0	0	0	0	0	0	0	0	0	0	0	0	0	0	0	0	0	0	0	0	0	0.109173	0	0	0	0	0	0	0	0	0	0	0	0	0	0
PLA2G4F|255189	0	0	0	0	0	0	0	0	0	0	0	0	0	0	0	0	0	0	0	0	0	0	0	0	0	0	0	0	0	0	0	0	0	0	0.0889378	0	0	0	0	0	0	0	0	0	0	0	0	0	0
PLA2G5|5322	0	0	0	0	0	0	-0.100961	0	-0.0942782	0	0	0	0	0	0.100022	0	0	0	0	0	0	0	0	0	0.101761	0	0	0	0	0	0	0	0	-0.0984887	0	0	0	0	0	0	0	-0.089643	0	0	0	0	0	-0.0928464	0
PLAC9|219348	0	0	-0.0939664	0	0	0	0	0	0	0	0	0	0.11043	0	0	0	0	0	0	0	-0.110408	0	0	0	0.0903478	0	0	0	0	0	0	0	0	0	0	0	0	0	0	0	0.0822063	0	0	0	0	0	-0.0989481	0	0
PLAT|5327	0	0	0	0	0	0	0	0	0	0	0	0	0	0	0	0	0	0	0	0	0	0	0	0	0	0	0	0	0	0	0	0	0	0	0	0	0	0	0	0	0	0	0	0	0.0934679	0	-0.0897128	0	0
PLCL1|5334	0	0	0	0	0	0	0	0	0	0	0	0	0.0941598	0.094127	0	0	0	0	0	0	0	0	0	0	0	0	0	0	0	0	0	-0.0958761	0	0	0	-0.103496	0	0	0	0	0	0	0	0	0	0	0	0	0
PLCXD3|345557	0	0	0	0	0	0	0	0	0	0	0	0	0	0	0	0	0	0	0	0	0	0	0	0	0	0	0	0	0	0	0	0	0	0	0	0	-0.101257	0	0	0	0	0	0	-0.101242	0	0	0	0	0
PLEKHG1|57480	0	0	0	0	0	0	0	0	0	0	0	0	0	0	0	0	0	0	0	0	0	0	0	0	0	0	0	0	0	0	0	0	0	0	0	0	0	0	0	0	0	0	0	0	0	0	-0.0899532	0	0
PLEKHO1|51177	0	0	0	0	0	0	0	0.0961487	0	0	0	0	0	0	0	0	0	0	0	0	0	0	0	0	0	0	0	0	0	0	0	0	0.106326	0	0	0	0	0	0.0925555	0	0	0	0	0	0	0	0	0	0
PLIN4|729359	0	0	0	0	0	0	0	0	0	0	0	0	0	0	0	-0.0967507	0	0	0	0	0	0	0	0	0	0	0	0	0	0	0	0	0	-0.0986014	0	0	0	0	0	0	0	0	0	0	0	-0.0967371	0	-0.0975468	0
PLK1|5347	0.103951	0	0	0	0	0	0	0	0	0.0990229	0	0	0	0	0	0	0	0	0	0	0	0	0	-0.101404	0	0	0	-0.105464	0	0	0	0	0	0	0	0	0	0	0	0	0	0	0	0	0	0	0	0	0
PLK4|10733	0.094967	0	0	0	0	0	0	0	0	0.0966679	0	0	0	0	0	0	0	0	0	0	0	0	0	-0.0960436	0	0	0	-0.0981427	0	0	0	0	0	0	0	0	0	0	0	0	0	0	0	0	0	0	0	0	0
PLLP|51090	0	0	0	0	0	0	0	0	0	0	0	0	0	0	0	0	0	0	0	0	0	0	0	0	0	0	0	0	0	0	0	0	0	0	0.0854861	0	0	0	0	0	0	0	0	0	0	0	0	0	0
PLN|5350	0	-0.119834	-0.102433	0	-0.115976	0	0	0.105381	0	0	0	0	0	0	0	0	0	0	0	-0.115234	0	0	0	0	0	0.115454	0	0	0	0	0	0	0	0	0	0	0	-0.118778	0	0	0	-0.117115	0	0	0	0	-0.105404	0	0.0994534
PLP1|5354	0	0	0	0	0	0	0	0	0	0	0	0	0.0974388	0	0	0	0.101302	0	0	0	0	0	0	0	0	0	0	0	0	0	0.09639	-0.101419	0	0	0	0	0	0	0	0	0	0	0	0	0	0	0	0	0
PLS1|5357	0	0	0	0	0	0	0	0	0	0	0	0	0	0	0	0	0	0	0	0	0	0	0	0	0	0	0	0	0	0	0	0	0	0	0.0868347	0	0	0	0	0	0	0	0	0	0	0	0	0	0
PLSCR4|57088	0	0	0	0	0	0	0	0	0	0	0	0.10421	0	0	0	0	0	0.0978626	0	0	0	-0.104218	0	0	0	0	0	0	0	0	0	-0.100627	0	0	0	0	0	0	0	0	0	0	0	0	0	0	0	0	0
PLXDC1|57125	0	0	0	0	0	0	0	0	0	0	0	0	0	0	0	0	0	0	0	0	0	0	0	0	0	0	0	0	0	0	0	0	0.0971822	0	0	-0.0975069	0	0	0	0	0.0824845	0	0	0	0.106503	-0.0966351	-0.0918641	0	0
PMP22|5376	0	0	0	0	0	0.0977017	-0.103577	0	0	0	0	0	0	0	0.102679	-0.0975514	0	0	0	0	0	0	0	0	0	0	0	0	0	0	0	0	0	-0.0990319	0	0	0	0	0	0	0.0813882	0	0	0	0	0	0	0	0
PMP2|5375	0	0	0	0	0	0	0	0	0	0	0	0	0	0	0	0	0	0	0	0	0	0	0	0	0	0	0	0	0	0	0	0	0	0	0	0	0	0	0.099766	0	0	0	0	0	0	0	0	0	0
PMPCA|23203	0	0	0	0	0	0	0	0	0	0	0	0	0	0	0	0	0	0	0	0	0	0	0	0	0	0	0	0	0	0	0	0	0	0	0	0	0	0	0	0	0	0	0	0	0	0.0991275	0	0	0
PNMAL1|55228	0	0	0	0	0	0	0	0	0	0	0	0	0	0	0	0	0	0	0	0	0	0	0	0	0	0	0	0	0	0	0	0	0.0960616	0	0	0	0	0	0	0	0	0	0	0	0	0	0	0	0
PNMAL2|57469	0	0	0	0	0	0	-0.09858	0	0	0	0	0	0	0	0	-0.0993877	0	0	0	0	0	0	0	0	0	0	0	0	0	0	0.0978398	0	0	0	0	0	0	0	0	0	0	0	0	0	0	-0.103871	0	0	0
PNPT1|87178	0	0	0	0	0	0	0	0	0	0	0	0	0	0	0	0	0	0	0.106186	0	0	0	0	0	0	0	0	0	0	0	0	0	0	0	0	0	0	0	0	0	0	0	0	0	0	0	0	0	0
POC1A|25886	0	0	0	0.102851	0	0	0	0	0	0	0	0	0	-0.0994663	0	0	0	0	0	0	0	0	0	0	0	0	0	0	0	0	0	0	0	0	0	0	0	0	0	0.111924	0	0	0	0	0	0	0	0	0
PODNL1|79883	0	0	0	0	0	0	0	0	0	0	0	0	0	0	0	0	0	0	0	0	0	0	0	0	0	0	0	0	0	0	0	0	0	0	0	0	0	0	0	0	0.101692	0	0	0	0.097473	0	0	0	0
PODN|127435	0	-0.0895805	-0.109002	0	-0.100444	0	0	0	0	0	0	0	0	0	0.100455	0	0	0	0	-0.099778	0	0	0	0	0	0.096089	0	0	0	0	0	0	0	0	0	0	0	-0.0966531	0	0	0.114903	-0.100952	0	0	0	0	0	0	0
PODXL|5420	0	0	0	0	0	0	0	0	0	0	0	0	0	0	0	0	0	0	0	0	0	0	0	0	0	0	0	0	0	0	0	0	0	0	0	0	0	0	0	0	0	0	0	0	0	0	-0.0910765	0	0
POLA2|23649	0	0	0	0.0937479	0	0	0	0	0	0	0	0	0	0	0	0	0	0	0	0	0	0	0	0	0	0	0	0	0	-0.0983569	0	0	0	0	0	0	0	0	0	0.098244	0	0	0	0	0	0	0	0	0
POLD1|5424	0	0	0	0.0935888	0	0	0	0	0	0	0	0	0	-0.0997208	0	0	0	0	0	0	0	0	0	0	0	0	0	0	0	0	0	0	0	0	0	0	0	0	0	0.0978894	0	0	0	0	0	0	0	0	0
POLD2|5425	0	0	0	0	0	0	0	0	0	0	0	0	0	0	0	0	0	0	0	0	0	0	-0.0954198	0	0	0	0	0	0	0	0	0	0	0	0	0	0	0	0	0	0	0	0	0	0	0	0	0	0
POLE2|5427	0	0	0	0.095228	0	0	0	0	0	0	0	0	0	0	0	0	0	0	0	0	0	0	0	0	0	0	0	0	0	-0.104875	0	0	0	0	0	0	0	0	0	0	0	0	0	0	0	0	0	0	0
POLE|5426	0	0	0	0.0967446	0	0	0	0	0	0	0	0	0	-0.101767	0	0	0	0	0	0	0	0	0	0	0	0	0	0	0	0	0	0	0	0	0	0	0	0	0	0.102283	0	0	0	0	0	0	0	0	0
POLQ|10721	0.0988328	0	0	0	0	0	0	0	0	0.0966714	0	0	0	0	0	0	0	0	0	0	0	0	0	-0.0967385	0	0	0	-0.100446	0	0	0	0	0	0	0	0	0	0	0	0	0	0	0	0	0	0	0	0	0
POLR1C|9533	0	0	0	0	0	0	0	0	0	0	0	0	0	0	0	0	0	0	0.0943839	0	0	0	0	0	0	0	0	0	0	0	0	0	0	0	0	0	0	0	0	0	0	0	0	0	0	0	0	0	0
POLR2D|5433	0	0	0	0	0	0	0	0	0	0	0.0993016	0	0	0	0	0	0	0	0	0	0	0	0	0	0	0	0	0	0	-0.0958263	0	0	0	0	0	0	0	0	0	0	0	0	0	0	0	0	0	0	0
POLR2H|5437	0	0	0	0	0	0	0	0	0	0	0	0	0	0	0	0	0	0	0	0	0	0	-0.108331	0	0	0	0	0	0	0	0	0	0	0	0	0	0	0	0	0	0	0	0	0	0	0	0	0	0
POP1|10940	0	0	0	0	0	0	0	0	0	0	0.0956875	0	0	0	0	0	0	0	0	0	0	0	0	0	0	0	0	0	0	-0.0990861	0	0	0	0	0	0	0	0	0	0	0	0	0	0	0	0	0	0	0
POP7|10248	0	0	0	0	0	0	0	0	0	0	0	0	0	0	0	0	0	0	0	0	0	0	-0.100485	0	0	0	0	0	0	0	0	0	0	0	0	0	0	0	0	0	0	0	0	0	0	0	0	0	0
POPDC2|64091	0	-0.0991341	0	0	-0.0933696	0	0	0.0983154	-0.106012	0	0	0	0	0	0	0	0	0	0	0	0	0	0	0	0	0.0957768	0	0	0	0	0	0	0	0	0	0	0	0	0	0	0	-0.0984209	0	0	0	0	0	-0.11303	0
POU6F1|5463	0	0	0	0	0	0	0	0	0	0	0	0	0	0	0	0	0	0	0	0	0	0	0	0	0	0	0	0	0	0	0	0	0	0	0	-0.0962701	-0.0969942	0	0	0	0	0	0	0	0	0	0	0	0
PPAN|56342	0	0	0	0	0	0	0	0	0	0	0	-0.0989004	0	0	0	0	0	0	0	0	0	0	0	0	0	0	0	0	0	0	0	0	0	0	0	0	0	0	0	0	0	0	0	0	-0.0948637	0	0	0	0
PPAP2A|8611	0	0	0	0	0	0	0	0	0	0	0	0.0982359	0	0	0	0	0	0	0	0	0	0	0	0	0	0	0	0	0	0	0	0	0	0	0	0	0	0	0	0	0	-0.0971652	0	0	0	0	0	0	0
PPAP2B|8613	0	0	0	0	0	0	0	0	0	0	0	0	0	0	0	0	0	0	0	0	0	0	0.10126	0	0	0	0	0	0	0	0	0	0	0	0	0	0	0	0	0	0	0	0	0	0.0976997	0	0	0	0
PPAT|5471	0	0	0	0	0	0	0	0	0	0	0.0943255	0	0	0	0	0	0	0	0	0	0	0	0	0	0	0	0	0	0	-0.10423	0	0	0	0	0	0	0	0	0	0	0	0	0	0	0	0	0	0	0
PPIH|10465	0	0	0	0	0	0	0	0	0	0	0	0	0	0	0	0	0	0	0	0	0	0	-0.0980027	0	0	0	0	0	0	0	0	0	0	0	0	0	0	0	0	0	0	0	0	0	0	0	0	0	0
PPM1G|5496	0	0	0	0	0	0	0	0	0	0	0.105267	0	0	0	0	0	0	0	0	0	0	0	0	0	0	0	0	-0.0898953	0	-0.0929429	0	0	0	0	0	0	0	0	0	0	0	0	0	0	0	0	0	0	0
PPM1M|132160	0	0	0	0	0	0	0	0	0	0	0	0	0	0	0	0	0	0	-0.0987179	0	0	0	0	0	0	0	0	0	0	0	0	0	0	0	0	0	0	0	0	0	0	0	0	-0.0975737	0	0	0	0	0
PPP1R12B|4660	0	-0.100987	0	0	-0.0970515	0	0	0	-0.111223	0	0	0	0	0	0	0	0	0	0	0	-0.0946994	0	0	0	0	0.103311	0	0	0	0	0	-0.100232	0	0	0	0	0	0	0	0	0	0	0	0	0	0	0	0	0
PPP1R14A|94274	0	0	0	0	0	0	0	0	0	0	0	0	0	0	0	0	0	0	0	0	0	0	0	0	0	0	0.108441	0	0	0	0	0	0	0	0	0	0	0	0	0	0	-0.0911996	0	0	0	0	0	0	0
PPP1R16B|26051	0	0	0	0	0	0	0	0	0	0	0	0	0	0	0	0	0	0	0	0	-0.0931905	0	0	0	0	0	0	0	0	0	0	0	0	0	0	0	0	0	0	0	0	0	0	0	0	0	0	0	0
PPP1R3C|5507	0	0	0	0	0	0	0	0	0	0	0	0	0	0	0	0	0	0	0	0	0	0	0.0964675	0	0	0	0	0	0	0	0	0	0	0	0	0	0	0	0.103565	0	0	0	0	0	0	0	0	0	0
PRC1|9055	0.0956345	0	0	0	0	0	0	0	0	0	0	0	0	-0.107734	0	0	0	0	0	0	0	0	0	-0.0967255	0	0	0	0	0	0	0	0	0	0	0	0	0	0	0	0	0	0	0	0	0	0	0	0	0
PRDM8|56978	0	0	0	0	0	0	0	0	0	0	0	0	0	0	0	0	0	0	0	0	0	0	0	0	0	0	0	0	0	0	0	0	0	0	0	0	0	0	0	0	0	0	0	0	0	-0.101993	0	0	0
PRELP|5549	0	-0.0989349	-0.109531	0	-0.106392	0	0	0.0945436	0	0	0	0	0	0	0	0	0	0	0	-0.107467	0	0	0	0	0	0.102605	0	0	0	0	0	0	0	0	0	0	0	-0.110983	0	0	0.0836531	-0.104816	0	0	0	0	0	0	0
PREX2|80243	0	0	0	0	0	0	0	0	0	0	0	0	0	0	0	0	0	0	0	0	0	0	0.10272	0	0	0	0	0	0	0	0	0	0	0	0	0	0	0	0	0	0	0	0	0	0.0955318	0	0	0	0
PRICKLE1|144165	0	0	-0.0943875	0	0	0	0	0	0	0	0	0	0.0951957	0	0	0	0	0	0	0	0	0	0	0	0.0960419	0	0	0	0	0	0.108155	0	0	-0.0972702	0	0	0	0	0	0	0	0	0	0	0	0	0	0	0.0945428
PRICKLE2|166336	0	0	0	0	-0.0921685	0	-0.0956149	0	-0.105943	0	0	0	0	0	0	0	0	0	0	0	0	0	0	0	0	0.0957623	0	0	0	0	0.102642	-0.110626	0	0	0	0	0	0	0	0	0	0	0	0	0	0	0	0	0.0961378
PRIM1|5557	0	0	0	0	0	0	0	0	0	0	0	0	0	0	0	0	0	0	0	0	0	0	0	0	0	0	0	0	0.0978695	0	0	0	0	0	0	0	0	0	0	0	0	0	0	0	0	0	0	0	0
PRIMA1|145270	0	0	0	0	0	0	0	0	0	0	0	0	0	0	0	0	0	0	0	0	0	0	0	0	0	0	0	0	0	0	0	-0.0971008	0	0	0	0	0	0	0.111364	0	0	0	0	0	0	0	0	0	0
PRKCB|5579	0	0	0	0	0	0	0	0	0	0	0	0	0	0	0	0	0.0972075	0	0	0	0	0	0	0	0	0	0	0	0	0	0	0	0	0	0	-0.106907	0	0	0	0	0	0	0	-0.102235	0	0	0	0	0
PRKD1|5587	0	0	0	0	0	0	0	0	0	0	0	0	0	0	0	-0.105175	0.0986798	0.104083	0	0	0	0	0	0	0	0	0	0	0	0	0.0997962	0	0	-0.0969877	0	0	0	0	0	0	0	0	0	0	0	0	0	-0.101667	0.0933173
PRKG1|5592	0	0	0	0	0	0.096734	0	0	0	0	0	0	0.0952532	0	0	0	0	0	0	-0.0914131	0	0	0	0	0	0.0904561	0	0	0	0	0	0	0	0	0	0	0	0	0	0	0	0	0	0	0	0	0	0	0
PRNP|5621	0	0	0	0	0	0	0	0	0	0	0	0	0	0	0	0	0	0	0	0	0	0	0	0	0	0	0	0	0	0	0.10307	0	0	0	0	0	0	0	0	0	0	0	0	0	0	0	0	0	0
PROM2|150696	0	0	0	0	0	0	0	0	0	0	0	0	0	0	0	0	0	0	0	0	0	0	0	0	0	0	0	0	0	0	0	0	0	0	0.105338	0	0	0	0	0	0	0	0	0	0	0	0	0	0
PRPH2|5961	0	0	0	0	0	0	0	0	0	0	0	0	0	0	0	0	0	0	0	0	0	0	0	0	0	0	0	0	0	0	0	0	0.0982966	0	0	0	-0.0985549	0	0	0	0	0	0	0	0	0	0	0	0
PRR15L|79170	0	0	0	0	0	0	0	0	0	0	0	0	0	0	0	0	0	0	0	0	0	0	0	0	0	0	0	0	0	0	0	0	0	0	0.123188	0	0	0	0	0	0	0	0	0	0	0	0	0	0
PRR5-ARHGAP8|553158	0	0	0	0	0	0	0	0	0	0	0	0	0	0	0	0	0	0	0	0	0	0	0	0	0	0	0	0	0	0	0	0	0	0	0.0843724	0	0	0	0	0	0	0	0	0	0	0	0	0	0
PRRX1|5396	0	0	0	0	0	0	-0.10699	0	0	0	0	0.0980894	0	0	0.102359	0	0	0	0	0	0	-0.0985413	0	0	0	0	0	0	0	0	0	0	0	0	0	0	0	0	0	0	0.11316	0	0	0	0	0	0	0	0.0996796
PRSS22|64063	0	0	0	0	0	0	0	0	0	0	0	0	0	0	0	0	0	0	0	0	0	0	0	0	0	0	0	0	0	0	0	0	0	0	0.120666	0	0	0	0	0	0	0	0	0	0	0	0	0	0
PRSS8|5652	0	0	0	0	0	0	0	0	0	0	0	0	0	0	0	0	0	0	0	0	0	0	0	0	0	0	0	0	0	0	0	0	0	0	0.127244	0	0	0	0	0	0	0	0	0	0	0	0	0	0
PRUNE2|158471	0	0	0	0	0	0	0	0	0	0	0	0	0	0	0	0	0.100209	0	0	0	0	0	0	0	0	0	0	0	0	0	0	0	0	0	0	0	0	0	0.114077	0	0	0	0	0	0	0	0	-0.0911898	0
PSAT1|29968	0	0	0	0	0	0	0	0	0	0	0	0	0	0	0	0	0	0	0	0	0	0	0	0	0	0	0	0	0	0	0	0	0	0	0	0	0	0	0	0	0	0	0.0982629	0	0	0	0	0	0
PSD|5662	0	0	0	0	0	0	0	0	0	0	0	0	0	0	0	-0.106055	0.10091	0.0999364	0	0	0	0	0	0	0	0	0	0	0	0	0.102706	0	0	-0.102493	0	0	0	0	0	0	0	0	0	0	0	0	0	-0.108548	0
PSMA5|5686	0	0	0	0	0	0	0	0	0	0	0	0	0	0	0	0	0	0	0	0	0	0	0	0	0	0	0	0	0	0	0	0	0	0	0	0	0	0	0	0	0	0	0.0960046	0	0	0	0	0	0
PSMB2|5690	0	0	0	0	0	0	0	0	0	0	0	0	0	0	0	0	0	0	0	0	0	0	0	0	0	0	0	0	0	0	0	0	0	0	0	0	0	0	0	0	0	0	0.105364	0	0	0	0	0	0
PSMC3IP|29893	0	0	0	0	0	0	0	0	0	0	0.0968169	0	0	0	0	0	0	0	0	0	0	0	0	0	0	0	0	0	0	0	0	0	0	0	0	0	0	0	0	0	0	0	0	0	0	0	0	0	0
PSMD14|10213	0	0	0	0	0	0	0	0	0	0	0	0	0	0	0	0	0	0	0	0	0	0	0	0	0	0	0	0	0	0	0	0	0	0	0	0	0	0	0	0	0	0	0.0984435	0	0	0	0	0	0
PSMG3|84262	0	0	0	0	0	0	0	0	0	0	0	0	0	0	0	0	0	0	0	0	0	0	-0.0957642	0	0	0	0	0	0	0	0	0	0	0	0	0	0	0	0	0	0	0	0	0	0	0	0	0	0
PSRC1|84722	0.0945219	0	0	0	0	0	0	0	0	0	0	0	0	-0.108705	0	0	0	0	0	0	0	0	0	-0.0935959	0	0	0	0	0	0	0	0	0	0	0	0	0	0	0	0	0	0	0	0	0	0	0	0	0
PTBP1|5725	0	0	0	0	0	-0.0996981	0	0	0	0	0	0	0	0	0	0	0	0	0	0	0	0.0965977	0	0	0	0	0	0	0	0	0	0	0	0	0	0	0	0	0	0	0	0	0	0	0	0	0	0	0
PTCD3|55037	0	0	0	0	0	0	0	0	0	0	0	0	0	0	0	0	0	0	0.105725	0	0	0	0	0	0	0	0	0	0	0	0	0	0	0	0	0	0	0	0	0	0	0	0	0	0	0	0	0	0
PTCHD1|139411	0	0	0	0	0	0	0	0	0	0	0	0	0	0	0	0	0	0	0	0	0	0	0	0	0	0	0	0	0	0	0	0	0	0	0	0	0	0	0.102022	0	0	0	0	0	0	0	0	0	0
PTGDS|5730	0	0	0	0	0	0	0	0	0	0	0	0	0	0	0	0	0	0	0	0	0	0	0	0	0	0	0.102384	0	-0.102208	0	0	0	0	0	0	0	0	0	0	0	0	-0.0908371	0	0	0	0	0	0	0
PTGER2|5732	0	0	0	0	0	0	0	0	0	0	0	0	0	0	0	0	0	0	0	0	0	0	0	0	0	0	0	0	0	0	0	0	0	0	0	0	0	0	0	0	0	0	0	0	0	-0.098384	0	0	0
PTGER3|5733	0	0	-0.0973787	0	-0.0942829	0	0	0	0	0	0	0	0.106412	0	0.100603	0	0	0	0	-0.0977031	0	0	0	0	0	0.0947101	0	0	0	0	0	0	0	0	0	0	0	-0.0992489	0	0	0	-0.0903956	0	0	0	0	0	0	0
PTGFR|5737	0	0	0	0	0	0	0	0	0	0	0	0	0	0	0	0	0	0.103779	0	0	0	0	0	0	0	0	0	0	0	0	0	0	0	0	0	-0.103974	-0.101934	0	0	0	0	0	0	0	0	0	0	0	0
PTGIS|5740	0	-0.0954943	-0.101254	0	0	0	0	0.0949237	0	0	0	0	0	0	0	0	0	0	0	-0.0918962	0	0	0	0	0.103282	0	0	0	0	0	0	0	0	0	0	0	0	-0.0915374	0	0	0.100439	-0.0951833	0	0	0	0	0	0	0
PTGS1|5742	0	0	0	0	0	0	0	0	0	0	0	0.103055	0	0	0	0	0	0	0	0	0	0	0	0	0	0	0	0	0	0	0	0	0	0	0	0	0	0	0	0	0	0	0	0	0.0980085	0	0	0	0
PTH1R|5745	0	0	0	0	0	0	0	0	0	0	0	0	0	0	0	0	0	0.104501	0	0	0	0	0	0	0	0	0	0	0	0	0.0954372	0	0	0	0	0	-0.104409	0	0	0	0	0	0	0	0	0	0	0	0
PTN|5764	0	0	0	0	0	0	0	0	0	0	0	0	0	0	0	-0.0971027	0	0	0	0	0	0	0	0	0	0	0	0	0	0	0	0	0	0	0	0	0	0	0	0	0	0	0	-0.105362	0	0	0	0	0
PTPLAD2|401494	0	0	0	0	0	0	0	0	0	0	0	0	0	0	0	0	0	0	0	0	0	-0.095054	0	0	0	0	0	0	0	0	0	0	0	0	0	0	0	0	0	0	0	0	0	-0.105061	0	-0.100516	0	0	0
PTPN21|11099	0	0	0	0	0	0	0	0	0	0	0	0	0	0	0	0	0	0	0	0	0	0	0	0	0	0	0	0	0	0	0	0	0	0	0	0	-0.0957458	0	0	0	0	0	0	0	0	0	0	0	0
PTPN5|84867	0	0	0	0	0	0	0	0	0	0	0	0	0	0	0	0	0	0	0	0	0	0	0	0	0	0	0.0946888	0	0	0	0	0	0	0	0	-0.096419	0	0	0	0	0	0	0	0	0	0	0	0	0
PTRF|284119	0	0	0	0	0	0.103752	-0.106475	0.10852	0	0	0	0	0	0	0	-0.10038	0	0	0	0	0	0	0	0	0	0	0	0	0	0	0	0	0	-0.103407	0	0	0	-0.0931171	0	0	0	0	0	0	0	0	0	0	0.106554
PTTG1|9232	0.0953197	0	0	0	0	0	0	0	0	0	0	0	0	-0.108356	0	0	0	0	0	0	0	0	0	0	0	0	0	0	0	0	0	0	0	0	0	0	0	0	0	0.112357	0	0	0	0	0	0	0	0	0
PURG|29942	0	0	0	0	0	0	0	0	0	0	0	0	0	0	0	0	0	0.0995721	0	0	0	0	0	0	0	0	0	0	0	0	0	0	0	0	0	0	0	0	0	0	0	0	0	0	0	0	0	0	0
PUS1|80324	0	0	0	0	0	-0.103794	0	0	0	0	0	0	0	0	0	0	0	0	0	0	0	0.09389	0	0	0	0	0	0	0	0	0	0	0	0	0	0	0	0	0	0	0	0	0	0	0	0	0	0	0
PUS7|54517	0	0	0	0	0	0	0	0	0	0	0	0	0	0	0	0	0	0	0.0946676	0	0	0	0	0	0	0	0	0	0	0	0	0	0	0	0	0	0	0	0	0	0	0	0	0	0	0	0	0	0
PUSL1|126789	0	0	0	0	0	0	0	0	0	0	0	0	0	0	0	0	0	0	0	0	0	0	0	0	0	0	0	0	0	0	0	0	0	0	0	0	0	0	0	0	0	0	0.104058	0	0	0	0	0	0
PVRL4|81607	0	0	0	0	0	0	0	0	0	0	0	0	0	0	0	0	0	0	0	0	0	0	0	0	0	0	0	0	0	0	0	0	0	0	0.0950036	0	0	0	0	0	0	0	0	0	0	0	0	0	0
PYCR1|5831	0	0	0	0	0	0	0	0	0	0	0	0	0	0	0	0	0	0	0	0	0	0	0	0	0	0	0	0	0	0	0	0	0	0	0	0	0	0	0	0	0	0	0.0968631	0	0	0	0	0	0
PYGM|5837	0	-0.101294	0	0	0	0	0	0	-0.101655	0	0	0	0	0	0.103589	0	0	0	0	0	0	0	0	0	0.109621	0.0915299	0	0	0	0	0	0	0	0	0	0	0	0	0	0	0	-0.111353	0	0	0	0	0	-0.111932	0
QKI|9444	0	0	0	0	0	0	0	0	0	0	0	0	0	0	0.100908	0	0	0	0	0	0	0	0	0	0	0	0	0	0	0	0	0	0	0	0	0	0	0	0	0	0	0	0	-0.103038	0	0	0	0	0
RAB17|64284	0	0	0	0	0	0	0	0	0	0	0	0	0	0	0	0	0	0	0	0	0	0	0	0	0	0	0	0	0	0	0	0	0	0	0.0837099	0	0	0	0	0	0	0	0	0	0	0	0	0	0
RAB8B|51762	0	0	0	0	0	0	0	0	0	0	0	0	0	0	0	0	0	0	0	0	0	0	0.0977032	0	0	0	0	0	0	0	0	0	0	0	0	0	0	0	0	0	0	0	0	0	0	0	0	0	0
RAB9B|51209	0	0	0	0	0	0	0	0	0	0	0	0	0	0	0	0	0	0	0	0	0	0	0	0	0	0	0	0	0	0	0	0	0	0	0	0	0	0	0.105907	0	0	0	0	-0.0978142	0	0	0	0	0
RACGAP1|29127	0	0	0	0.100436	0	0	0	0	0	0	0	0	0	-0.09698	0	0	0	0	0	0	0	0	0	-0.0945812	0	0	0	0	0	0	0	0	0	0	0	0	0	0	0	0	0	0	0	0	0	0	0	0	0
RAD51AP1|10635	0.0955857	0	0	0	0	0	0	0	0	0.0945399	0	0	0	0	0	0	0	0	0	0	0	0	0	0	0	0	0	-0.0944995	0	0	0	0	0	0	0	0	0	0	0	0	0	0	0	0	0	0	0	0	0
RAD51|5888	0.100755	0	0	0	0	0	0	0	0	0.0978296	0	0	0	0	0	0	0	0	0	0	0	0	0	-0.100366	0	0	0	-0.098272	0	0	0	0	0	0	0	0	0	0	0	0	0	0	0	0	0	0	0	0	0
RAD54B|25788	0	0	0	0.095311	0	0	0	0	0	0	0	0	0	-0.101657	0	0	0	0	0	0	0	0	0	0	0	0	0	0	0	0	0	0	0	0	0	0	0	0	0	0.10076	0	0	0	0	0	0	0	0	0
RAD54L|8438	0.107768	0	0	0	0	0	0	0	0	0.10883	0	0	0	0	0	0	0	0	0	0	0	0	0	-0.109927	0	0	0	-0.109575	0	0	0	0	0	0	0	0	0	0	0	0	0	0	0	0	0	0	0	0	0
RAD9A|5883	0	0	0	0	0	0	0	0	0	0	0	0	0	0	0	0	0	0	0	0	0	0	-0.100492	0	0	0	0	0	0	0	0	0	0	0	0	0	0	0	0	0	0	0	0	0	0	0	0	0	0
RAE1|8480	0	0	0	0	0	0	0	0	0	0	0	0	0	0	0	0	0	0	0.100493	0	0	0	0	0	0	0	0	0	0	0	0	0	0	0	0	0	0	0	0	0	0	0	0	0	0	0	0	0	0
RAI2|10742	0	0	0	0	0	0	0	0	0	0	-0.0980076	0	0	0	0	0	0	0	0	0	0	0	0	0	0.0919828	0	0.0962078	0	0	0	0	0	0	0	0	0	0	0	0	-0.0941827	0	0	0	0	0	0	0	0	0
RAMP2|10266	0	0	0	0	0	0	0	0	0	0	0	0	0	0	0	0	0	0	0	0	-0.0992352	0	0	0	0	0	0.111373	0	0	0	0	0	0	0	0	0	0	0	0	0	0	0	0	0	0	0	-0.0947316	0	0
RAMP3|10268	0	0	0	0	0	0	0	0	0	0	0	0	0	0	0	0	0	0	0	0	-0.10397	0	0	0	0	0	0.103425	0	-0.0980866	0	0	0	0	0	0	0	0	0	0	0	0	0	0	0	0	0	-0.0909155	0	0
RANBP1|5902	0	0	0	0.102655	0	0	0	0	0	0.0949702	0	0	0	0	0	0	0	0	0	0	0	0	0	0	0	0	0	-0.0886051	0	0	0	0	0	0	0	0	0	0	0	0	0	0	0	0	0	0	0	0	0
RANBP3L|202151	0	0	0	0	0	0	0	0	0	0	0	0	0	0	0	0	0	0	0	0	0	0	0.0986924	0	0	0	0	0	0	0	0	0	0	0	0	0	0	0	0	0	0	0	0	0	0.0986436	0	0	0	0
RANGAP1|5905	0	0	0	0	0	0	0	0	0	0	0	0	0	0	0	0	0	0	0	0	0	0	0	0	0	0	0	0	0	0	0	0	0	0	0	0	0	0	0	0	0	0	0.107862	0	0	0	0	0	0
RAN|5901	0	0	0	0	0	0	0	0	0	0	0.0996403	0	0	0	0	0	0	0	0	0	0	0	0	0	0	0	0	0	0	-0.101834	0	0	0	0	0	0	0	0	0	0	0	0	0	0	0	0	0	0	0
RARB|5915	0	0	0	0	0	0	0	0	0	0	0	0	0	0	0	0	0	0	0	0	0	0	0	0	0	0	0	0	0	0	0	0	0	0	0	0	0	0	0	0	0	0	0	-0.100415	0	0	0	0	0
RARRES2|5919	0	0	0	0	0	0	0	0	0	0	0	0	0	0	0	0	0	0.103057	0	0	0	0	0	0	0	0	0	0	-0.0974299	0	0	0	0	0	0	0	0	0	0	0	0	0	0	0	0	0	0	0	0
RASGRP2|10235	0	0	0	0	0	0	0	0	0	0	0	0	0	0	0	0	0	0	0	0	-0.106684	0	0	0	0	0	0.101115	0	-0.0964851	0	0	0	0	0	0	0	0	0	0	0	0	0	0	0	0	0	0	0	0
RASGRP4|115727	0	0	0	0	0	0	0	0	0	0	0	0	0	0	0	0	0	0	0	0	0	0	0	0	0	0	0	0	0	0	0	0	0	0	0	-0.0976439	0	0	0	0	0	0	0	0	0	0	0	0	0
RASIP1|54922	0	0	0	0	0	0	0	0	0	0	0	0	0	0	0	0	0	0	0	0	0	0	0	0	0	0	0.0956227	0	0	0	0	0	0	0	0	0	0	0	0	0	0	0	0	0	0	0	0	0	0
RASL12|51285	0	-0.0991571	-0.0925674	0	-0.092711	0	0	0.097845	0	0	0	0	0	0	0	0	0	0	0	-0.0980757	0	0	0	0	0	0.0926847	0	0	0	0	0	0	0	0	0	0	0	-0.0919794	0	0	0	-0.0942861	0	0	0	0	0	0	0
RASSF8|11228	0	0	0	0	0	0	0	0	0	0	0	0	0	0	0	0	0	0	0	0	0	0	0.0994967	0	0	0	0	0	0	0	0.0973465	-0.0969093	0	0	0	0	0	0	0	0	0	0	0	0	0	0	0	0	0
RBM14|10432	0	0	0	0	0	0	0	0	0	0	0	0	0	0	0	0	0	0	0.0983799	0	0	0	0	0	0	0	0	0	0	0	0	0	0	0	0	0	0	0	0	0	0	0	0	0	0	0	0	0	0
RBM24|221662	0	0	0	0	0	0	0	0	0	0	0	0	0	0	0	0	0	0	0	0	0	0	0	0	0	0	0	0	0	0	0	0	0	0	-0.0812689	0	0	0	0.104022	0	0	0	0	0	0	0	0	0	0
RBM28|55131	0	0	0	0	0	0	0	0	0	0	0.0944124	0	0	0	0	0	0	0	0	0	0	0	0	0	0	0	0	0	0	-0.0982046	0	0	0	0	0	0	0	0	0	0	0	0	0	0	0	0	0	0	0
RBM39|9584	0	0	0	0	0	0	0	0	0	0	0	0	0	0	0	0	0	0	0	0	0	0	0	0	0	0	0	0	0	0	0	0	0	0	0	0	0	0	0	0	0	0	0	0	0	0.101026	0	0	0
RBM47|54502	0	0	0	0	0	0	0	0	0	0	0	0	0	0	0	0	0	0	0	0	0	0	0	0	0	0	0	0	0	0	-0.0999333	0	0	0	0	0	0	0	0	0	0	0	0	0	0	0	0	0	0
RBMS3|27303	0	0	0	0	0	0.0962479	-0.10562	0	0	0	0	0	0	0	0.103042	-0.105179	0	0	0	0	0	0	0	0	0	0	0	0	0	0	0	0	0	-0.103833	0	0	0	0	0	0	0	0	0	0	0	0	0	0	0.0933305
RBMX|27316	0	0	0	0	0	-0.0972493	0	0	0	0	0	0	0	0	0	0	0	0	0	0	0	0	0	0	0	0	0	0	0	0	0	0	0	0	0	0	0	0	0	0	0	0	0	0	0	0	0	0	0
RBPMS2|348093	0	0	0	0	0	0	0	0	0	0	0	0	0	0	0.103927	0	0.0978848	0	0	0	0	0	0	0	0	0	0.0955154	0	0	0	0	0	0	0	0	0	0	0	0	0	0	0	0	0	0	0	0	-0.105428	0
RBPMS|11030	0	0	0	0	0	0	0	0	0	0	0	0	0	0	0	0	0	0	0	0	0	-0.0962606	0	0	0	0	0	0	0	0	0	0	0	0	0	0	0	0	0.0941125	0	0	0	0	0	0	0	0	0	0
RCAN2|10231	0	0	0	0	-0.0949874	0	-0.0956909	0	-0.11003	0	0	0	0	0	0	0	0	0	0	0	-0.0915714	0	0	0	0	0.0972301	0	0	0	0	0	0	0	0	0	0	0	0	0	0	0	0	0	0	0	0	0	-0.0962811	0
RCBTB2|1102	0	0	0	0	0	0	0	0	0	0	0	0	0	0	0	0	0	0	0	0	0	0	0	0	0	0	0	0	0	0	0	0	0	0	0	0	0	0	0	0	0	0	0	-0.0947427	0	0	0	0	0
RCC1|1104	0	0	0	0	0	0	0	0	0	0	0.107784	0	0	0	0	0	0	0	0	0	0	0	0	0	0	0	0	0	0	-0.103809	0	0	0	0	0	0	0	0	0	0.0952028	0	0	0	0	0	0	0	0	0
RCC2|55920	0	0	0	0	0	0	0	0	0	0	0.108482	0	0	0	0	0	0	0	0	0	0	0	0	0	0	0	0	0	0	-0.109114	0	0	0	0	0	0	0	0	0	0	0	0	0	0	0	0	0	0	0
RCN3|57333	0	0	0	0	0	0	0	0	0	0	0	0	0	0	0	0	0	0	0	0	0	0	0	0	0	0	0	0	0	0	0	0	0	0	0	0	0	0	0	0	0.0999709	0	0	0	0	0	0	0	0
RCSD1|92241	0	0	0	0	0	0	0	0	0	0	0	0	0	0	0	0	0	0	0	0	-0.092524	0	0	0	0	0	0	0	0	0	0	0	0	0	0	0	0	0	0	0	0	0	0	-0.101895	0	0	0	0	0
RDM1|201299	0	0	0	0	0	0	0	0	0	0	0	0	0	0	0	0	0	0	0	0	0	0	0	0	0	0	0	0	0.0967782	0	0	0	0	0	0	0	0	0	0	0	0	0	0	0	0	0	0	0	0
RECK|8434	0	0	0	0	0	0	-0.106652	0.102363	0	0	0	0	0	0	0	-0.0972589	0.0992336	0	0	0	0	0	0	0	0	0	0	0	0	0	0	0	0	-0.0956283	0	0	0	0	0	0	0	0	0	0	0	0	0	0	0
RECQL4|9401	0.0996619	0	0	0	0.0991152	0	0	0	0	0	0	0	0	0	0	0	0	0	0	0	0	0	0	-0.101094	0	0	0	-0.0905056	0	0	0	0	0	0	0	0	0	0	0	0	0	0	0	0	0	0	0	0	0
REEP1|65055	0	0	0	0	0	0	0	0	0	0	0	0	0	0	0	0	0	0	0	0	0	0	0	0	0	0	0	0	0	0	0	0	0	0	0	0	0	0	0.10142	0	0	0	0	0	0	0	0	0	0
REEP2|51308	0	0	0	0	0	0	0	0	0	0	0	0	0	0	0	0	0	0	0	0	0	0	0	0	0	0	0	0	0	0	0.0966523	0	0	0	0	0	0	0	0.101117	0	0	0	0	0	0	0	0	0	0
RELN|5649	0	0	0	0	0	0	0	0	0	0	0	0	0	0	0	0	0	0	0	0	0	0	0	0	0	0	0	0	0	0	0	0	0.10319	0	0	0	-0.0957572	0	0	0	0	0	0	0	0	0	0	0	0
RERGL|79785	0	0	0	0	0	0	0	0	0	0	0	0	0.0958597	0	0	0	0	0	0	0	-0.0987901	0	0	0	0	0	0	0	0	0	0	0	0	0	0	0	0	0	0	0	0	0	-0.097473	0	0	0	0	0	0
RFC2|5982	0	0	0	0.095631	0	0	0	0	0	0	0	0	0	-0.0955021	0	0	0	0	0	0	0	0	0	0	0	0	0	0	0	0	0	0	0	0	0	0	0	0	0	0.0955641	0	0	0	0	0	0	0	0	0
RFC3|5983	0	0	0	0	0	-0.11012	0	0	0	0	0	0	0	0	0	0	0	0	0	0	0	0	0	0	0	0	0	0	0	0	0	0	0	0	0	0	0	0	0	0.0943113	0	0	0	0	-0.0947727	0	0	0	0
RFC4|5984	0	0	0	0.10829	0	0	0	0	0	0.0963982	0	0	0	0	0	0	0	0	0	0	0	0	0	0	0	0	0	-0.0880757	0	0	0	0	0	0	0	0	0	0	0	0	0	0	0	0	0	0	0	0	0
RFC5|5985	0	0	0	0	0	0	0	0	0	0	0.0993228	0	0	0	0	0	0	0	0	0	0	0	0	0	0	0	0	0	0	-0.0970794	0	0	0	0	0	0	0	0	0	0	0	0	0	0	0	0	0	0	0
RFTN1|23180	0	0	0	0	0	0	-0.0981004	0.0962766	0	0	0	0	0	0	0	0	0.10382	0	0	0	0	0	0	0	0	0	0	0	0	0	0	0	0	0	0	0	0	0	0	0	0	0	0	0	0.102506	0	0	0	0
RGAG4|340526	0	0	0	0	0	0	0	0	0	0	0	0	0	0	0	-0.0998999	0	0.102204	0	0	0	0	0	0	0	0	0	0	0	0	0	0	0	0	0	-0.0967938	0	0	0	0	0	0	0	0	0	-0.112644	0	0	0
RGL1|23179	0	0	0	0	0	0	0	0	0	0	0	0	0	0	0	0	0	0.0972623	0	0	0	0	0	0	0	0	0	0	0	0	0	0	0	0	0	-0.0976616	-0.103352	0	0	0	0	0	0	0	0	0	0	0	0
RGMA|56963	0	0	0	0	0	0	0	0	0	0	0	0	0.0994402	0	0	0	0.100375	0	0	0	0	0	0	0	0	0	0	0	0	0	0.098621	-0.109812	0	0	0	0	0	0	0	0	0	0	0	0	0	0	0	0	0
RGS22|26166	0	0	0	0	0	0	0	0	0	0	0	0	0	0	0	0	0	0	0	0	0	0	0	0	0	0	0	0	0	0	0	0	0	0	0	0	0	0	0	0	0	0	0	-0.0979234	0	0	0	0	0
RGS2|5997	0	0	0	0	0	0	0	0	0	0	0	0	0	0	0	0	0	0	0	0	0	0	0	0	0	0	0	0	0	0	0	0	0	0	0	-0.0983494	0	0	0.0992341	0	0	0	0	-0.101429	0	0	0	0	0
RGS5|8490	0	0	0	0	0	0	0	0	0	0	0	0	0	0	0	0	0	0	0	0	0	0	0	0	0	0	0.096095	0	0	0	0	0	0	0	0	0	-0.0992204	0	0	0	0	-0.0962242	0	0	0	0	0	0	0
RGS7BP|401190	0	0	0	0	0	0	0	0	0	0	0	0	0	0	0	0	0	0	0	0	0	0	0	0	0	0	0	0	0	0	0	0	0	0	0	0	0	0	0	0	0	-0.0901477	-0.0957478	0	0	0	0	0	0
RGS9|8787	0	0	0	0	0	0	0	0	0	0	0	0	0	0	0	0	0.0987419	0	0	0	0	0	0	0	0	0	0.0955622	0	0	0	0	0	0	0	0	0	0	0	0	0	0	0	0	0	0.0967343	0	0	0	0
RHOJ|57381	0	-0.0876597	0	0	0	0.0963272	0	0.0952992	0	0	0	0	0	0	0	0	0	0	0	-0.0929149	0	-0.0957781	0	0	0	0	0	0	0	0	0	0	0	0	0	0	0	0	0	0	0	-0.108668	0	0	0	0	-0.103346	0	0
RIC3|79608	0	0	0	0	0	0	0	0	0	0	0	0	0	0	0	0	0	0	0	0	0	0	0	0	0	0	0	0	0	0	0	0	0	0	0	0	-0.0989599	0	0	0	0	0	0	0	0	0	0	0	0
RIMS1|22999	0	0	0	0	0	0	0	0	0	0	0	0	0	0	0	0	0	0	0	0	0	0	0	0	0	0	0	0	0	0	0	0	0	0	0	0	0	0	0.108309	0	0	0	0	0	0	0	0	0	0
RIOK1|83732	0	0	0	0	0	0	0	0	0	0	0	0	0	0	0	0	0	0	0.0978292	0	0	0	0	0	0	0	0	0	0	0	0	0	0	0	0	0	0	0	0	0	0	0	0	0	0	0	0	0	0
RNASEH2A|10535	0	0	0	0.100792	0	0	0	0	0	0	0	0	0	-0.0988221	0	0	0	0	0	0	0	0	0	0	0	0	0	0	0	0	0	0	0	0	0	0	0	0	0	0.0971072	0	0	0	0	0	0	0	0	0
RNF112|7732	0	0	0	0	0	0	0	0	0	0	0	0	0	0	0	0	0	0	0	0	0	0	0	0	0	0	0	0	0	0	0	0	0	0	0	0	0	0	0.0976891	0	0	0	0	0	0	0	0	0	0
RNF11|26994	0	0	0	0	0	0.0974092	0	0	0	0	0	0	0	0	0	0	0	0	0	0	0	0	0	0	0	0	0	0	0	0	0	0	0	0	0	0	0	0	0	0	0	0	0	0	0	0	0	0	0
RNF150|57484	0	0	0	0	0	0	0	0	0	0	0	0	0	0	0	-0.104601	0.100855	0.106868	0	0	0	0	0	0	0	0	0	0	0	0	0	0	0	-0.0971316	0	0	0	0	0	0	0	0	0	0	0	0	0	-0.103929	0
RNF180|285671	0	0	0	-0.09883	0	0	0	0	0	0	0	0	0	0.110296	0	0	0	0.0986824	0	0	0	0	0	0	0	0	0	0	0	0	0	-0.10757	0	0	0	0	0	0	0	0	0	0	0	0	0	0	0	0	0
RNF219|79596	0	0	0	0	0	0	0	0	0	0	0	0	0	0	0	0	0	0	0.0957522	0	0	0	0	0	0	0	0	0	0	0	0	0	0	0	0	0	0	0	0	0	0	0	0	0	0	0	0	0	0
RNFT2|84900	0	0	0	0	0	0	0	0	0	0	0	0	0	0	0	0	0	0	0	0	0	0	0	0	0	0	0	0	0.0966924	0	0	0	0	0	0	0	0	0	0	0	0	0	0	0	0	0	0	0	0
RNPS1|10921	0	0	0	0	0	0	0	0	0	0	0	0	0	0	0	0	0	0	0	0	0	0	0	0	0	0	0	0	0	0	0	0	0	0	0	0	0	0	0	0	0	0	0	0	0	0.0995702	0	0	0
ROR1|4919	0	0	0	0	0	0	0	0	0	0	0	0	0	0	0	0	0	0	0	0	0	0	0.108744	0	0	0	0	0	0	0	0	0	0	0	0	0	0	0	0	0	0	0	0	0	0.093596	0	0	0	0
ROR2|4920	0	0	0	0	0	0	0	0	0	0	0	0	0	0	0.0975605	0	0.0981194	0.102451	0	0	0	0	0	0	0	0	0	0	0	0	0	0	0	0	0	0	0	0	0.0982204	0	0.0813238	0	0	0	0	0	0	-0.0906811	0
RORA|6095	0	0	0	0	0	0	0	0	0	0	0	0	0	0	0	0	0	0	0	0	0	0	0	0	0	0	0	0	0	0	0	0	0	0	0	0	-0.0956684	0	0	0	0	0	0	0	0	0	0	0	0
RPIA|22934	0	0	0	0	0	-0.0998671	0	0	0	0	0	0	0	0	0	0	0	0	0	0	0	0	0	0	0	0	0	0	0	0	0	0	0	0	0	0	0	0	0	0	0	0	0	0	0	0	0	0	0
RPL36A|6173	0	0	0	0	0	0	0	0	0	0	0	-0.0976067	0	0	0	0	0	0	0	0	0	0	0	0	0	0	0	0	0	0	0	0	0	0	0	0	0	0	0	0	0	0	0	0	0	0	0	0	0
RPS6KA2|6196	0	0	0	0	0	0	0	0	0	0	0	0	0	0	0	0	0	0	0	0	0	0	0	0	0	0	0	0	0	0	0	0	0	0	0	0	0	0	0	0	0	0	0	0	0.0969111	-0.0995378	0	0	0
RRAS|6237	0	0	0	0	0	0	0	0	0	0	0	0	0	0	0	0	0	0	-0.0945963	0	0	0	0	0	0	0	0	0	0	0	0	0	0	0	0	0	0	0	0	0	0	0	0	0	0	0	0	0	0
RRM2|6241	0.0976382	0	0	0	0	0	0	0	0	0	0	0	0	-0.104778	0	0	0	0	0	0	0	0	0	-0.102073	0	0	0	0	0	0	0	0	0	0	0	0	0	0	0	0	0	0	0	0	0	0	0	0	0
RRP1|8568	0	0	0	0	0	0	0	0	0	0	0	0	0	0	0	0	0	0	0	0	0	0	-0.0992126	0	0	0	0	0	0	0	0	0	0	0	0	0	0	0	0	0	0	0	0	0	0	0	0	0	0
RRP9|9136	0	0	0	0	0	0	0	0	0	0	0	0	0	0	0	0	0	0	0	0	0	0	0	0	0	0	0	0	0	0	0	0	0	0	0	0	0	0	0	0	0	0	0.0953981	0	0	0	0	0	0
RRS1|23212	0	0	0	0	0	0	0	0	0	0	0	0	0	0	0	0	0	0	0.0955581	0	0	0	0	0	0	0	0	0	0	0	0	0	0	0	0	0	0	0	0	0	0	0	0	0	0	0	0	0	0
RSPO1|284654	0	0	0	0	0	0	-0.101016	0	-0.0938408	0	0	0	0	0	0	0	0	0	0	0	-0.0914008	0	0	0	0.100394	0	0	0	0	0	0	0	0	-0.101384	0	0	0	0	0	0	0	0	0	0	0	0	0	0	0
RSPO2|340419	0	0	0	0	0	0	0	0	0	0	0	0	0.0950697	0	0	0	0	0	0	0	0	0	0	0	0.0906673	0	0	0	0	0	0	-0.0930363	0	0	0	0	0	0	0	0	0	0	0	0	0	0	0	0	0
RSPO3|84870	0	-0.0909977	-0.0940231	0	0	0	0	0.0970239	0	0	0	0	0	0	0	0	0	0	0	-0.0903552	0	0	0	0	0.108383	0	0	0	0	0	0	0	0	0	0	0	0	-0.0966387	0	0	0	-0.0939827	0	0	0	0	0	0	0
RTN1|6252	0	0	0	0	0	0	0	0	0	0	0	0	0	0	0	0	0	0	0	0	0	0	0	0	0	0	0	0	0	0	0	0	0	0	0	0	0	0	0	0	0	0	0	0	0	-0.103603	0	0	0
RUNDC2A|84127	0	0	0	0	0	0	0	0	0	0	0	0	0	0	0	0	0	0	0	0	0	0	0.0950087	0	0	0	0	0	0	0	0	0	0	0	0	0	0	0	0	0	0	0	0	0	0	0	0	0	0
RUNX1T1|862	0	0	-0.0946559	0	0	0	0	0	0	0	0	0	0.104096	0.100842	0.097498	0	0	0	0	0	0	0	0	0	0	0	0	0	0	0	0	0	0	0	0	0	0	-0.0877873	0	-0.0963701	0	-0.0935218	0	0	0	0	0	0	0
RUVBL1|8607	0	0	0	0	0	0	0	0	0	0	0	0	0	0	0	0	0	0	0.102952	0	0	0	0	0	0	0	0	0	0	0	0	0	0	0	0	0	0	0	0	0	0	0	0	0	0	0	0	0	0
RUVBL2|10856	0	0	0	0	0	0	0	0	0	0	0	0	0	0	0	0	0	0	0	0	0	0	0	0	0	0	0	0	0.100356	0	0	0	0	0	0	0	0	0	0	0	0	0	0	0	0	0	0	0	0
RYR3|6263	0	0	0	0	0	0	0	0	0	0	0	0	0	0	0	0	0	0	0	0	0	0	0	0	0	0	0	0	0	0	0	0	0	0	0	0	0	0	0.114526	0	0	0	0	0	0	0	0	-0.0902865	0
S100A14|57402	0	0	0	0	0	0	0	0	0	0	0	0	0	0	0	0	0	0	0	0	0	0	0	0	0	0	0	0	0	0	0	0	0	0	0.101625	0	0	0	0	0	0	0	0	0	0	0	0	0	0
S1PR1|1901	0	0	0	0	0	0	-0.095266	0	-0.0998687	0	0	0	0	0	0	0	0	0	0	0	-0.112854	0	0	0	0.102575	0	0	0	0	0	0	0	0	-0.103004	0	0	0	0	0	0	0	0	0	0	0	0	-0.0966522	0	0
S1PR5|53637	0	0	0	0	0	0	0	0	0	0	0	0	0	0	0	0	0	0	0	0	0	0	0	0	0	0	0	0	0	0	0	0	0	0	0	0	0	0	0	0	0	0	0	0	0	0	-0.0891345	0	0
SAAL1|113174	0	0	0	0	0	0	0	0	0	0	0	0	0	0	0	0	0	0	0.0999491	0	0	0	0	0	0	0	0	0	0	0	0	0	0	0	0	0	0	0	0	0	0	0	0	0	0	0	0	0	0
SAC3D1|29901	0	0	0	0	0	0	0	0	0	0	0	0	0	0	0	0	0	0	0	0	0	0	0	0	0	0	0	0	0.102288	0	0	0	0	0	0	0	0	0	0	0	0	0	0	0	0	0	0	0	0
SAFB|6294	0	0	0	0	0	0	0	0	0	0	0	0	0	0	0	0	0	0	0	0	0	0	0	0	0	0	0	0	0	0	0	0	0	0	0	0	0	0	0	0	0	0	0	0	0	0.100582	0	0	0
SAMD11|148398	0	0	0	0	0	0	0	0	0	0	0	0	0	0	0	0	0	0	0	0	0	0	0	0	0	0	0	0	0	0	0	0	0.0973381	0	0	0	0	0	0	0	0	0	0	0	0	0	0	0	0
SAMD12|401474	0	0	0	0	0	0	0	0	0	0	0	0	0	0	0	0	0	0	0	0	0	0	0	0	0	0	0	0	0	0	0	0	0	0	0.085415	0	0	0	0	0	0	0	0	0	0	0	0	0	0
SAMD4A|23034	0	0	0	0	0	0	0	0	0	0	0	0	0	0	0	0	0.0986694	0	0	0	0	0	0	0	0	0	0	0	0	0	0	-0.093	0	0	0	-0.0959299	0	0	0.101667	0	0	0	0	-0.0972844	0	0	0	0	0
SASS6|163786	0	0	0	0	0	0	0	0	0	0	0.10846	0	0	0	0	0	0	0	0	0	0	0	0	0	0	0	0	0	0	-0.109153	0	0	0	0	0	0	0	0	0	0.0954576	0	0	0	0	0	0	0	0	0
SCARA3|51435	0	0	0	0	0	0	0	0	0	0	0	0	0	0	0	0	0	0	0	0	0	0	0	0	0	0	0	0	0	0	0	0	0.101725	0	0	0	0	0	0.095239	0	0	0	0	0	0	0	0	0	0
SCARNA12|677777	0	0	0	0	0	0	0	0	0	0	0	-0.0970822	0	0	0	0	0	0	0	0	0	0	0	0	0	0	0	0	0	0	0	0	0	0	0	0	0	0	0	0	0	0	0	0	0	0	0	0	0
SCGB2A1|4246	0	0	0	0	0	0	0	0	0	0	0	0	0	0	0	0	0	0	0	0	0	0	0	0	0	0	0	0	0	0	0	0	0	0	0.0826508	0	0	0	0	0	0	0	0	0	0	0	0	0	0
SCN1B|6324	0	0	0	0	0	0	0	0	0	0	0	0	0	0	0	0	0	0	-0.101921	0	0	0	0	0	0	0	0	0	0	0	0	0	0	0	0	-0.0967237	0	0	0	0	0	0	0	0	0	0	0	0	0
SCN2B|6327	0	-0.0876208	-0.10059	0	0	0	0	0.0934699	0	0	0	0	0	0.104818	0	0	0	0	0	-0.0893028	0	0	0	0	0	0	0	0	0	0	0	0	0	0	0	0	0	-0.101912	0	0	0	0	0	0	0	0	0	0	0
SCN3B|55800	0	0	0	0	0	0	0	0	0	0	0	0	0	0	0	0	0	0	0	0	0	0	0	0	0	0	0	0	0	0	0	0	0	0	0	0	-0.096629	0	0	0	0	0	0	0	0	0	0	0	0
SCN4B|6330	0	0	0	0	0	0	-0.0972657	0	-0.0935903	0	0	0	0	0	0	0	0	0	0	0	-0.108423	0	0	0	0.098944	0	0	0	0	0	0	0	0	-0.0988872	0	0	0	0	0	0	0	0	0	0	0	0	0	0	0
SCN7A|6332	0	-0.0940064	-0.0974271	0	-0.0996036	0	0	0	0	0	0	0	0	0	0.0980952	0	0	0	0	-0.104594	0	0	0	0	0	0.0985237	0	0	0	0	0	0	0	0	0	0	0	-0.101322	0	0	0	0	0	0	0	0	0	0	0
SCRG1|11341	0	-0.105754	-0.0939933	0	-0.0970191	0	0	0.0943637	0	0	0	0	0	0	0	0	0	0	0	-0.104328	0	0	0	0	0	0.100254	0	0	0	0	0	0	0	0	0	0	0	-0.106092	0	0	0	-0.0958195	0	0	0	0	0	0	0
SCRIB|23513	0	0	0	0	0	0	0	0	0	0	0	0	0	0	0	0	0	0	0	0	0	0	0	0	0	0	0	0	0.0953653	0	0	0	0	0	0	0	0	0	0	0	0	0	0	0	0	0	0	0	0
SCUBE2|57758	0	0	0	0	0	0	0	0	0	0	0	0	0	0	0	0	0	0	-0.0962543	0	0	0	0	0	0	0	0	0	0	0	0	0	0	0	0	0	0	0	0	0	0	0	0	0	0	0	0	0	0
SDC2|6383	0	0	0	0	0	0	0	0	0	0	0	0	0	0	0	0	0	0	0	0	0	0	0	0	0	0	0	0	0	0	0	0	0.0976211	0	0	0	-0.100419	0	0	0	0	0	0	0	0	0	0	0	0
SDCBP2|27111	0	0	0	0	0	0	0	0	0	0	0	0	0	0	0	0	0	0	0	0	0	0	0	0	0	0	0	0	0	0	0	0	0	0	0.0894068	0	0	0	0	0	0	0	0	0	0	0	0	0	0
SDCCAG3|10807	0	0	0	0	0	0	0	0	0	0	0	0	0	0	0	0	0	0	0	0	0	0	0	0	0	0	0	0	0	0	0	0	0	0	0	0	0	0	0	0	0	0	0	0	0	0.105176	0	0	0
SDPR|8436	0	-0.0876475	0	0	0	0.095834	0	0	0	0	0	0	0	0	0	0	0	0	0	-0.0913627	-0.104125	0	0	0	0	0	0	0	0	0	0	0	0	0	0	0	0	0	0	0	0	0	0	0	0	0	0	0	0
SEC23A|10484	0	0	0	0	0	0	0	0	0	0	0	0	0	0	0	0	0	0	0	0	0	0	0	0	0	0	0	0	0	0	0	0	0	0	0	-0.0963068	0	0	0	0	0	0	0	0	0	0	0	0	0
SECISBP2L|9728	0	0	0	0	0	0	0	0	0	0	0	0	0	0	0	0	0	0	0	0	0	0	0	0	0	0	0	0	0	0	0	0	0	0	0	0	0	0	0	0	0	0	-0.0989465	0	0	0	0	0	0
SELE|6401	0	0	0	0	0	0	0	0	0	0	0	0	0	0	0	0	0	0	0	0	0	0	0	0	0	0	0	0	0	0	0	0	0	0	0	0	0	0	0	0	0	0	0	0	0	0	-0.0900185	0	0
SELM|140606	0	0	0	0	0	0	0	0	0	0	0	0	0	0	0	0	0	0	-0.0996918	0	0	0	0	0	0	0	0	0	0	0	0	0	0	0	0	0	0	0	0	0	0	0	0	0	0	0	0	0	0
SELP|6403	0	0	0	0	0	0	0	0	-0.0961694	0	0	0	0.09999	0	0	0	0	0	0	0	-0.100945	0	0	0	0.0989981	0	0	0	0	0	0	0	0	-0.0943429	0	0	0	0	0	0	0	0	0	0	0	0	0	0	0
SEMA3E|9723	0	0	0	0	0	0	0	0	0	0	0	0	0	0	0	0	0	0	0	0	0	0	0	0	0	0	0	0	0	0	0	0	0	0	0	0	0	0	0.0963396	0	0	0	0	0	0	0	0	0	0
SEMA3G|56920	0	0	0	0	0	0	0	0	0	0	0	0	0	0	0	0	0	0	0	0	-0.0979534	0	0	0	0	0	0.107881	0	0	0	0	0	0	0	0	0	-0.100268	0	0	0	0	0	0	0	0	0	0	0	0
SERINC1|57515	0	0	0	0	0	0	0	0	0	0	0	0.0999922	0	0	0	0	0	0	0	0	0	-0.102711	0	0	0	0	0	0	0	0	0	0	0	0	0	0	0	0	0	0	0	0	0	0	0	0	0	0	0
SERPINF1|5176	0	0	-0.0976634	0	0	0	0	0	0	0	0	0	0	0	0.0969045	0	0	0	0	0	0	0	0	0	0.0956385	0	0	0	0	0	0	0	0	0	0	0	0	0	0	0	0.0975701	0	0	0	0.0950916	0	0	0	0
SERPINH1|871	0	0	0	0	0	0	0	0	0	0	0	0	0	0	0	0	0	0	0	0	0	0	0	0	0	0	0	0	0	0	0	0	0	0	0	0	0	0	0	0	0.0815687	0	0	0	0	0	0	0	0
SETBP1|26040	0	0	0	0	0	0	0	0	0	0	0	0	0	0	0	-0.0950504	0	0	0	0	0	0	0.100034	0	0	0	0	0	0	0	0	0	0	0	0	-0.0951871	0	0	0	0	0	0	0	-0.101087	0	0	0	-0.0901808	0
SET|6418	0	0	0	0	0	0	0	0	0	0	0	0	0	0	0	0	0	0	0.100548	0	0	0	0	0	0	0	0	0	0	0	0	0	0	0	0	0	0	0	0	0	0	0	0	0	0	0	0	0	0
SF3B14|51639	0	0	0	0	0	0	0	0	0	0	0	0	0	0	0	0	0	0	0	0	0	0	0	0	0	0	0	0	0	0	0	0	0	0	0	0	0	0	0	0	0	0	0.0966484	0	0	0	0	0	0
SFPQ|6421	0	0	0	0.0935763	0	0	0	0	0	0	0	0	0	-0.0997871	0	0	0	0	0	0	0	0	0	0	0	0	0	0	0	0	0	0	0	0	0	0	0	0	0	0	0	0	0	0	0	0	0	0	0
SFRP1|6422	0	0	0	0	0	0	-0.0960184	0	0	0	0	0	0	0	0	-0.104058	0	0	0	0	0	0	0	0	0	0	0	0	0	0	0.100415	0	0	0	0	0	0	0	0	0	0	0	0	0	0	0	0	0	0
SFRP4|6424	0	0	-0.105856	0	0	0	0	0	0	0	0	0	0.101711	0.0959304	0	0	0	0	0	0	0	0	0	0	0	0	0	0	0	0	0.0962071	0	0	0	0	0	0	0	0	-0.0984688	0.109062	0	0	0	0	0	0	0	0
SFRS13A|10772	0	0	0	0	0	0	0	0	0	0	0	0	0	0	0	0	0	0	0.107736	0	0	0	0	0	0	0	0	0	0	0	0	0	0	0	0	0	0	0	0	0	0	0	0	0	0	0	0	0	0
SFRS1|6426	0	0	0	0	0	-0.105701	0	0	0	0	0	0	0	0	0	0	0	0	0	0	0	0	0	0	0	0	0	0	0	0	0	0	0	0	0	0	0	0	0	0	0	0	0	0	-0.0982903	0	0	0	0
SFRS2|6427	0	0	0	0.0961978	0	0	0	0	0	0.0983827	0	0	0	0	0	0	0	0	0	0	0	0	0	0	0	0	0	0	0	0	0	0	0	0	0	0	0	0	0	0.100944	0	0	0	0	0	0	0	0	0
SFRS9|8683	0	0	0	0	0	0	0	0	0	0	0	0	0	0	0	0	0	0	0	0	0	0	0	0	0	0	0	0	0.0979264	0	0	0	0	0	0	0	0	0	0	0	0	0	0	0	0	0	0	0	0
SFXN4|119559	0	0	0	0	0	0	0	0	0	0	0	0	0	0	0	0	0	0	0	0	0	0	0	0	0	0	0	0	0	0	0	0	0	0	0	0	0	0	0	0	0	0	0	0	0	0.0963411	0	0	0
SGCA|6442	0	-0.11526	0	0	-0.098452	0	0	0.0948826	-0.109054	0	0	0	0	0	0	0	0	0	0	0	0	0	0	0	0	0.103307	0	0	0	0	0	0	0	0	0	0	0	-0.087771	0	0	0	-0.110974	0	0	0	0	0	-0.101686	0.097826
SGCD|6444	0	0	-0.104852	0	-0.0969509	0	0	0	0	0	0	0	0.109485	0	0.0989231	0	0	0	0	-0.100752	0	0	0	0	0	0.0967571	0	0	0	0	0	0	0	0	0	0	0	-0.0963058	0	0	0	0	0	0	0	0	0	0	0.0938212
SGIP1|84251	0	0	0	0	0	0	0	0	0	0	0	0	0	0	0	0	0.0968607	0	0	0	0	0	0	0	0	0	0	0	0	0	0	-0.0961096	0.101685	0	0	0	0	0	0.0943396	0	0	0	0	0	0	0	0	0	0
SGK269|79834	0	0	0	0	0	0	0	0	0	0	0	0	0	0	0	0	0	0	0	0	0	0	0.0985661	0	0	0	0	0	0	0	0	0	0	0	0	0	0	0	0	0	0	0	0	0	0	0	0	0	0
SGOL1|151648	0.0991686	0	0	0	0	0	0	0	0	0.098528	0	0	0	0	0	0	0	0	0	0	0	0	0	-0.0945044	0	0	0	-0.0983381	0	0	0	0	0	0	0	0	0	0	0	0	0	0	0	0	0	0	0	0	0
SGOL2|151246	0	0	0	0.0953106	0	0	0	0	0	0	0	0	0	0	0	0	0	0	0	0	0	0	0	0	0	0	0	0	0	-0.106834	0	0	0	0	0	0	0	0	0	0	0	0	0	0	0	0	0	0	0
SH3BGRL|6451	0	0	0	0	0	0	0	0	0	0	-0.0954686	0	0	0	0	0	0	0	0	0	0	0	0	0	0.0946985	0	0	0	0	0	0	0	0	0	0	0	0	0	0	0	0	0	0	-0.0976007	0	0	0	0	0
SH3BGR|6450	0	0	0	0	0	0	0	0	0	0	0	0	0	0	0	0	0	0	0	0	0	0	0	0	0	0	0	0	0	0	0	0	0	0	0	0	0	0	0.0996982	0	0	0	0	0	0	0	0	0	0
SH3BP5|9467	0	0	0	0	0	0	0	0	0	0	0	0	0	0	0	0	0	0	0	0	0	0	0	0	0	0	0.093809	0	0	0	0	0	0	0	0	0	0	0	0	0	0	0	0	0	0	0	0	0	0
SH3PXD2B|285590	0	0	0	0	0	0	0	0	0	0	0	0	0	0	0	0	0	0	0	0	0	0	0	0	0	0	0	0	0	0	0	0	0	0	0	0	-0.095965	0	0	0	0	0	0	-0.0978957	0	0	0	0	0
SHCBP1|79801	0	0	0	0	0	0	0	0	0	0	0.102917	0	0	0	0	0	0	0	0	0	0	0	0	0	0	0	0	-0.0879799	0	0	0	0	0	0	0	0	0	0	0	0	0	0	0	0	0	0	0	0	0
SHE|126669	0	0	0	0	0	0	0	0	0	0	0	0	0	0	0	0	0.101097	0	0	0	-0.105017	0	0	0	0	0	0.0977975	0	0	0	0	0	0	0	0	0	0	0	0	0	0	0	0	0	0	0	0	0	0
SHFM1|7979	0	0	0	0	0	0	0	0	0	0	0	0	0	0	0	0	0	0	0	0	0	0	-0.0965007	0	0	0	0	0	0	0	0	0	0	0	0	0	0	0	0	0	0	0	0	0	0	0	0	0	0
SHMT2|6472	0	0	0	0	0	0	0	0	0	0	0	0	0	0	0	0	0	0	0	0	0	0.0951186	0	0	0	0	0	0	0	0	0	0	0	0	0	0	0	0	0	0	0	0	0	0	0	0	0	0	0
SIGLEC6|946	0	0	0	0	0	0	0	0	0	0	0	0	0	0	0	0	0	0	0	0	0	-0.0951855	0	0	0	0	0	0	0	0	0	0	0	0	0	0	0	0	0	0	0	0	0	0	0	-0.0982696	0	0	0
SIGLECP3|284367	0	0	0	0	0	0	0	0	0	0	0	0	0	0	0	0	0	0	0	0	0	-0.0980982	0	0	0	0	0	0	0	0	0	0	0	0	0	0	0	0	0	0	0	0	0	0	0	-0.0968365	0	0	0
SKA1|220134	0.102302	0	0	0	0	0	0	0	0	0.0988017	0	0	0	0	0	0	0	0	0	0	0	0	0	-0.103636	0	0	0	-0.102404	0	0	0	0	0	0	0	0	0	0	0	0	0	0	0	0	0	0	0	0	0
SKA3|221150	0.104547	0	0	0	0.0942819	0	0	0	0	0	0	0	0	0	0	0	0	0	0	0	0	0	0	-0.0952277	0	0	0	-0.0902818	0	0	0	0	0	0	0	0	0	0	0	0	0	0	0	0	0	0	0	0	0
SKP2|6502	0	0	0	0	0	0	0	0	0	0	0.0986112	0	0	0	0	0	0	0	0	0	0	0	0	0	0	0	0	0	0	-0.0979621	0	0	0	0	0	0	0	0	0	0	0	0	0	0	0	0	0	0	0
SLBP|7884	0	0	0	0	0	0	0	0	0	0	0	0	0	0	0	0	0	0	0	0	0	0	0	0	0	0	0	0	0.0975115	0	0	0	0	0	0	0	0	0	0	0	0	0	0	0	0	0	0	0	0
SLC16A2|6567	0	0	0	0	0	0	0	0	0	0	0	0	0	0	0	0	0	0	0	0	0	0	0.107868	0	0	0	0	0	0	0	0	0	0	0	0	-0.0964059	0	0	0	0	0	0	0	0	0.100725	0	0	0	0
SLC16A7|9194	0	0	0	0	0	0	0	0	0	0	0	0	0	0	0	0	0	0	0	0	0	0	0.101445	0	0	0	0	0	0	0	0	0	0	0	0	0	0	0	0	0	0	0	0	0	0	0	0	0	0
SLC19A1|6573	0	0	0	0	0	0	0	0	0	0	0	0	0	0	0	0	0	0	0	0	0	0	-0.0976841	0	0	0	0	0	0	0	0	0	0	0	0	0	0	0	0	0	0	0	0	0	0	0	0	0	0
SLC22A17|51310	0	0	0	0	0	0	0	0	0	0	0	0	0	0	0	-0.0987802	0	0	0	0	0	0	0	0	0	0	0	0	0	0	0	0	0.098585	0	0	0	0	0	0	0	0	0	0	0	0	-0.100199	0	-0.0906196	0
SLC24A3|57419	0	0	0	0	0	0.0997158	0	0	0	0	0	0	0.096598	0	0	0	0	0	0	-0.0918933	0	0	0	0	0	0.0935089	0	0	0	0	0	0	0	0	0	0	0	0	0	0	0	0	0	0	0	0	0	0	0.0935708
SLC25A15|10166	0	0	0	0	0	0	0	0	0	0	0	0	0	0	0	0	0	0	0.104987	0	0	0	0	0	0	0	0	0	0	0	0	0	0	0	0	0	0	0	0	0	0	0	0	0	0	0	0	0	0
SLC25A19|60386	0	0	0	0	0	0	0	0	0	0	0	0	0	0	0	0	0	0	0	0	0	0	0	0	0	0	0	0	0	0	0	0	0	0	0	0	0	0	0	0	0	0	0.102186	0	0	0	0	0	0
SLC25A33|84275	0	0	0	0	0	0	0	0	0	0	0	0	0	0	0	0	0	0	0	0	0	0	0	0	0	0	0	0	0.106545	0	0	0	0	0	0	0	0	0	0	0	0	0	0	0	0	0	0	0	0
SLC25A39|51629	0	0	0	0	0	0	0	0	0	0	0	0	0	0	0	0	0	0	0	0	0	0	-0.098346	0	0	0	0	0	0	0	0	0	0	0	0	0	0	0	0	0	0	0	0	0	0	0	0	0	0
SLC2A4|6517	0	0	0	0	0	0	0	0	0	0	0	0	0	0	0	0	0	0	0	0	0	0	0	0	0	0	0.105196	0	0	0	0	0	0	0	0	0	0	0	0	0	0	0	0	0	0	0	0	-0.0915225	0
SLC45A1|50651	0	0	0	0	0	0	0	0	0	0	0	0	0	0	0	0	0	0	0	0	0	0	0	0	0	0	0	0	0	0	0	0	0.0977002	0	0	0	-0.104993	0	0	0	0	0	0	0	0	0	0	0	0
SLC8A1|6546	0	0	0	0	0	0.101829	0	0	0	0	0	0	0	0	0	0	0	0	0	-0.0877788	0	-0.104914	0	0	0	0	0.093489	0	0	0	0	0	0	0	0	-0.102057	0	0	0	0	0	0	0	0	0	0	0	0	0
SLC9A9|285195	0	0	0	0	0	0.103211	0	0	0	0	0	0	0	0	0.0968865	0	0	0.100702	0	0	0	-0.104245	0	0	0	0	0	0	0	0	0	0	0	0	0	0	0	0	0	0	0	0	0	0	0	0	0	0	0
SLCO2A1|6578	0	0	0	0	0	0	0	0	0	0	0	0	0	0	0	0	0	0	0	0	0	0	0	0	0	0	0	0	0	0	0	0	0	0	0	0	0	0	0	0	0	-0.0933503	0	0	0	0	0	0	0
SLIT2|9353	0	0	-0.0953537	0	0	0	0	0	0	0	0	0	0.101002	0	0	0	0	0	0	0	0	0	0	0	0.101184	0	0	0	0	0	0.103056	-0.0962212	0	0	0	0	0	0	0	0	0	0	0	0	0	0	0	0	0
SLIT3|6586	0	0	0	0	0	0	-0.0953134	0	-0.0949507	0	0	0	0	0	0	0	0	0	0	0	-0.0990093	0	0	0	0.0987844	0	0	0	0	0	0	0	0	-0.0976024	0	0	0	0	0	0	0	0	0	0	0	0	-0.0941723	0	0
SLITRK3|22865	0	0	0	0	0	0	0	0	0	0	0	0	0	0	0	-0.108908	0.10539	0.101404	0	0	0	0	0	0	0	0	0	0	0	0	0.0974593	0	0	-0.107281	0	0	0	0	0	0	0	0	0	0	0	0	0	-0.112473	0.0942421
SLMAP|7871	0	0	0	0	0	0	0	0	0	0	0	0	0	0	0	0	0.099332	0	0	0	0	0	0	0	0	0	0	0	0	0	0	0	0	0	0	0	0	0	0.0979268	0	0	0	0	0	0	0	0	-0.0940315	0
SMARCD3|6604	0	0	0	0	0	0	0	0	0	0	0	0	0	0	0	0	0	0	0	0	0	0	0	0	0	0	0	0	0	0	0	0	0.100325	0	0	0	-0.096494	0	0	0	0	0	0	0	0	0	0	0	0
SMC4|10051	0	0	0	0.0941186	0	0	0	0	0	0	0	0	0	0	0	0	0	0	0	0	0	0	0	0	0	0	0	0	0	-0.103473	0	0	0	0	0	0	0	0	0	0	0	0	0	0	0	0	0	0	0
SMPD1|6609	0	0	0	0	0	0	0	0	0	0	0	0	0	0	0	0	0	0	-0.0951275	0	0	0	0	0	0	0	0	0	0	0	0	0	0	0	0	0	0	0	0	0	0	0	0	0	0	0	0	0	0
SMPD4|55627	0	0	0	0	0	0	0	0	0	0	0	-0.101819	0	0	0	0	0	0	0	0	0	0	0	0	0	0	0	0	0	0	0	0	0	0	0	0	0	0	0	0	0	0	0	0	-0.0937825	0	0	0	0
SMTN|6525	0	0	0	0	0	0	0	0	0	0	0	0	0	0	0	0	0	0	0	0	0	0	0	0	0	0	0.0976094	0	0	0	0	0	0	0	0	0	0	0	0	0	0	0	0	0	0	0	0	-0.0952383	0
SMYD5|10322	0	0	0	0	0	0	0	0	0	0	0	0	0	0	0	0	0	0	0	0	0	0	0	0	0	0	0	0	0	0	0	0	0	0	0	0	0	0	0	0	0	0	0	0	0	0.098697	0	0	0
SNAI1|6615	0	0	0	0	0	0	0	0	0	0	0	0	0	0	0	0	0	0	0	0	0	0	0	0	0	0	0	0	0	0	0	0	0	0	0	0	0	0	0	0	0	0	0	0	0	0	-0.097168	0	0
SNAP25|6616	0	0	0	0	0	0	0	0	0	0	0	0	0	0	0	0	0	0	0	0	0	0	0	0	0	0	0	0	0	0	0	0	0	0	0	0	0	0	0.0934662	0	0	0	0	0	0	0	0	0	0
SNAPC4|6621	0	0	0	0	0	0	0	0	0	0	0	0	0	0	0	0	0	0	0	0	0	0	0	0	0	0	0	0	0	0	0	0	0	0	0	0	0	0	0	0	0	0	0	0	0	0.100474	0	0	0
SNED1|25992	0	0	0	0	0	0	0	0	-0.096467	0	0	0	0	0	0	0	0	0.0990196	0	0	0	0	0	0	0.0949627	0	0	0	0	0	0	0	0	-0.0956216	0	0	0	0	0	0	0	0	0	0	0	0	0	0	0
SNHG10|283596	0	0	0	0	0	0	0	0	0	0	0	-0.100795	0	0	0	0	0	0	0	0	0	0	0	0	0	0	0	0	0	0	0	0	0	0	0	0	0	0	0	0	0	0	0	0	0	0	0	0	0
SNHG12|85028	0	0	0	0	0	0	0	0	0	0	0	0	0	0	0	0	0	0	0	0	0	0	0	0	0	0	0	0	0	0	0	0	0	0	0	0	0	0	0	0	0	0	0	0	0	0.0990469	0	0	0
SNHG1|23642	0	0	0	0	0	-0.117528	0	0	0	0	0	0	0	0	0	0	0	0	0	0	0	0	0	0	0	0	0	0	0	0	0	0	0	0	0	0	0	0	0	0	0	0	0	0	-0.0992734	0	0	0	0
SNHG3|8420	0	0	0	0	0	0	0	0	0	0	0	-0.104104	0	0	0	0	0	0	0	0	0	0	0	0	0	0	0	0	0	0	0	0	0	0	0	0	0	0	0	0	0	0	0	0	0	0	0	0	0
SNORA8|654320	0	0	0	0	0	0	0	0	0	0	0	0	0	0	0	0	0	0	0	0	0	0	0	0	0	0	0	0	0	0	0	0	0	0	0	0	0	0	0	0	0	0	0	0	0	0.102859	0	0	0
SNRK|54861	0	0	0	0	0	0	0	0	0	0	0	0	0	0	0	0	0	0	0	0	0	-0.0950339	0.0959015	0	0	0	0	0	0	0	0	0	0	0	0	0	0	0	0	0	0	0	0	0	0	0	0	0	0
SNRNP70|6625	0	0	0	0	0	0	0	0	0	0	0	0	0	0	0	0	0	0	0	0	0	0	-0.0990493	0	0	0	0	0	0	0	0	0	0	0	0	0	0	0	0	0	0	0	0	0	0	0	0	0	0
SNRPA1|6627	0	0	0	0.0993148	0	0	0	0	0	0	0	0	0	-0.102936	0	0	0	0	0	0	0	0	0	0	0	0	0	0	0	0	0	0	0	0	0	0	0	0	0	0.11118	0	0	0	0	0	0	0	0	0
SNRPA|6626	0	0	0	0	0	-0.103788	0	0	0	0	0	0	0	0	0	0	0	0	0	0	0	0.0996425	0	0	0	0	0	0	0	0	0	0	0	0	0	0	0	0	0	0	0	0	0	0	0	0	0	0	0
SNRPB|6628	0	0	0	0	0	0	0	0	0	0	0	0	0	0	0	0	0	0	0.0941152	0	0	0	0	0	0	0	0	0	0	0	0	0	0	0	0	0	0	0	0	0	0	0	0	0	0	0	0	0	0
SNRPC|6631	0	0	0	0	0	0	0	0	0	0	0	0	0	0	0	0	0	0	0.10055	0	0	0	0	0	0	0	0	0	0	0	0	0	0	0	0	0	0	0	0	0	0	0	0	0	0	0	0	0	0
SNRPD1|6632	0	0	0	0	0	-0.0998898	0	0	0	0	0	0	0	0	0	0	0	0	0	0	0	0	0	0	0	0	0	-0.0879294	0	0	0	0	0	0	0	0	0	0	0	0	0	0	0	0	0	0	0	0	0
SNRPD3|6634	0	0	0	0	0	0	0	0	0	0	0	0	0	0	0	0	0	0	0	0	0	0	0	0	0	0	0	0	0.096686	0	0	0	0	0	0	0	0	0	0	0	0	0	0	0	0	0	0	0	0
SNRPE|6635	0	0	0	0	0	0	0	0	0	0	0	-0.10349	0	0	0	0	0	0	0	0	0	0	0	0	0	0	0	0	0	0	0	0	0	0	0	0	0	0	0	0	0	0	0	0	0	0	0	0	0
SNRPF|6636	0	0	0	0	0	0	0	0	0	0	0	-0.10446	0	0	0	0	0	0	0	0	0	0	0	0	0	0	0	0	0	0	0	0	0	0	0	0	0	0	0	0	0	0	0	0	-0.100561	0	0	0	0
SNRPG|6637	0	0	0	0	0	0	0	0	0	0	0	0	0	0	0	0	0	0	0.0964041	0	0	0	0	0	0	0	0	0	0	0	0	0	0	0	0	0	0	0	0	0	0	0	0	0	0	0	0	0	0
SNX18|112574	0	0	0	0	0	0	0	0	0	0	0	0.0994393	0	0	0	0	0	0	0	0	0	0	0	0	0	0	0	0	0	0	0	0	0	0	0	0	0	0	0	0	0	0	0	0	0	0	0	0	0
SNX29|92017	0	0	0	0	0	0	0	0	0	0	0	0.0995236	0	0	0	0	0	0	0	0	0	0	0	0	0	0	0	0	0	0	0	0	0	0	0	0	0	0	0	0	0	0	0	0	0	0	0	0	0
SOBP|55084	0	0	0	0	0	0	0	0	0	0	0	0	0	0	0	0	0	0	0	0	0	0	0	0	0	0	0	0	0	0	0	0	0	0	0	0	0	0	0.0969884	0	0	0	0	-0.0973186	0	0	0	0	0
SOD3|6649	0	0	0	0	0	0.0968319	0	0	0	0	0	0	0.0947662	0	0	0	0	0	0	0	0	0	0	0	0	0	0	0	0	0	0	0	0	-0.101642	0	0	0	0	0	0	0	0	0	0	0	0	0	0	0
SORBS1|10580	0	-0.0927985	0	0	-0.0935918	0	0	0	-0.10489	0	0	0	0	0	0	0	0	0	0	0	0	0	0	0	0	0.0941935	0	0	0	0	0	-0.114799	0	0	0	0	0	0	0	0	0	0	0	0	0	0	0	0	0
SORCS1|114815	0	0	0	0	0	0	0	0	0	0	0	0	0.0994221	0	0	0	0.10581	0	0	-0.0872582	0	0	0	0	0	0	0	0	0	0	0	0	0	-0.098003	0	-0.100037	0	0	0	0	0	0	0	0	0	0	0	0	0
SOX10|6663	0	0	0	0	0	0	0	0	0	0	0	0	0	0	0	-0.0973273	0	0	0	0	0	0	0	0	0	0	0	0	0	0	0	0	0	0	0	0	0	0	0	0	0	0	0	-0.107079	0	0	0	-0.0980786	0
SOX17|64321	0	0	0	0	0	0	0	0	0	0	0	0	0	0	0	0	0	0	0	0	-0.0961215	0	0	0	0	0	0.0948008	0	0	0	0	0	0	0	0	0	0	0	0	0	0	0	0	0	0	0	0	0	0
SOX7|83595	0	0	0	0	0	0	0	0	0	0	0	0	0	0	0	0	0	0	0	0	0	0	0	0	0	0	0	0	0	0	0	0	0	0	0	0	0	0	0	0	0	0	0	0	0	0	-0.0968755	0	0
SP100|6672	0	0	0	0	0	0	0	0	0	0	0	0	0	0	0	0	0	0	0	0	0	0	0	0	0	0	0	0	-0.108384	0	0	0	0	0	0	0	0	0	0	0	0	0	0	0	0	0	0	0	0
SPAG5|10615	0.104435	0	0	0	0	0	0	0	0	0.106002	0	0	0	0	0	0	0	0	0	0	0	0	0	-0.113722	0	0	0	-0.108092	0	0	0	0	0	0	0	0	0	0	0	0	0	0	0	0	0	0	0	0	0
SPARCL1|8404	0	-0.100999	-0.101798	0	-0.109037	0	0	0.101691	0	0	0	0	0	0	0	0	0	0	0	-0.109211	0	0	0	0	0	0.108923	0	0	0	0	0	0	0	0	0	0	0	-0.106738	0	0	0	-0.111192	0	0	0	0	0	0	0
SPARC|6678	0	0	0	0	0	0	-0.096805	0	0	0	0	0.0968471	0	0	0	0	0	0	0	0	0	0	0	0	0	0	0	0	0	0	0.0992307	0	0	0	0	0	0	0	0	0	0.10697	0	0	0	0.114806	0	0	0	0
SPC24|147841	0	0	0	0	0	0	0	0	0	0	0.100231	0	0	0	0	0	0	0	0	0	0	0	0	0	0	0	0	0	0	0	0	0	0	0	0	0	0	0	0	0	0	0	0	0	0	0	0	0	0
SPC25|57405	0.101766	0	0	0	0	0	0	0	0	0.102099	0	0	0	0	0	0	0	0	0	0	0	0	0	-0.098644	0	0	0	-0.103713	0	0	0	0	0	0	0	0	0	0	0	0	0	0	0	0	0	0	0	0	0
SPEG|10290	0	0	0	0	0	0	0	0	0	0	0	0	0	0	0	-0.104066	0	0	0	0	0	0	0	0	0	0	0	0	0	0	0.102196	0	0	0	0	0	0	0	0	0	0	0	0	-0.100463	0	0	0	-0.108603	0.0974808
SPG20|23111	0	0	0	0	0	0	0	0	0	0	0	0	0	0	0	0	0	0	0	0	0	0	0	0	0	0	0	0	0	0	0.101357	0	0.101931	0	0	0	-0.105939	0	0	0	0	0	0	0	0	0	0	0	0
SPINT1|6692	0	0	0	0	0	0	0	0	0	0	0	0	0	0	0	0	0	0	0	0	0	0	0	0	0	0	0	0	0	0	0	0	0	0	0.124739	0	0	0	0	0	0	0	0	0	0	0	0	0	0
SPINT2|10653	0	0	0	0	0	0	0	0	0	0	0	0	0	0	0	0	0	0	0	0	0	0	0	0	0	0	0	0	0	0	0	0	0	0	0.114369	0	0	0	0	0	0	0	0	0	0	0	0	0	0
SPOCK1|6695	0	0	0	0	0	0	0	0	0	0	0	0	0	0	0	0	0	0.0982438	0	0	0	0	0	0	0.0895015	0	0	0	0	0	0.103558	0	0	0	0	0	0	0	0	0	0	0	0	0	0.11176	0	0	0	0.0951605
SPRYD3|84926	0	0	0	0	0	0	0	0	0	0	0	0.103736	0	0	0	0	0	0	0	0	0	0	0	0	0	0	0	0	0	0	0	0	0	0	0	0	0	0	0	0	0	0	0	0	0	0	0	0	0
SRL|6345	0	0	0	0	0	0	0	0	0	0	0	0	0	0	0	0	0	0	0	0	0	0	0	0	0	0	0.108698	0	0	0	0	0	0	0	0	0	0	0	0	0	0	0	0	0	0	-0.0965723	0	0	0
SRM|6723	0	0	0	0	0	0	0	0	0	0	0	0	0	0	0	0	0	0	0	0	0	0	0	0	0	0	0	0	0	0	0	0	0	0	0	0	0	0	0	0	0	0	0.112363	0	0	0	0	0	0
SRPK1|6732	0	0	0	0	0	0	0	0	0	0	0	0	0	0	0	0	0	0	0.103802	0	0	0	0	0	0	0	0	0	0	0	0	0	0	0	0	0	0	0	0	0	0	0	0	0	0	0	0	0	0
SRPX2|27286	0	0	0	0	0	0	0	0	0	0	0	0	0	0	0	0	0	0	0	0	0	0	0	0	0	0	0	0	0	0	0	0	0	0	0	0	0	0	0	0	0.105469	0	0	0	0	0	0	0	0
SRPX|8406	0	0	0	0	0	0	-0.105424	0.0972331	0	0	0	0	0	0	0	-0.102405	0.0975572	0	0	0	0	0	0	0	0	0	0	0	0	0	0	0	0	0	0	0	0	0	0	0	0.0945512	-0.0932085	0	0	0	0	0	0	0
SRRT|51593	0	0	0	0.0985774	0	0	0	0	0	0.101799	0	0	0	0	0	0	0	0	0	0	0	0	0	0	0	0	0	0	0	0	0	0	0	0	0	0	0	0	0	0.105616	0	0	0	0	0	0	0	0	0
SSB|6741	0	0	0	0	0	0	0	0	0	0	0	0	0	0	0	0	0	0	0.102848	0	0	0	0	0	0	0	0	0	0	0	0	0	0	0	0	0	0	0	0	0	0	0	0	0	0	0	0	0	0
SSPN|8082	0	0	-0.096823	0	-0.0963384	0	0	0	0	0	0	0	0.104097	0	0.0992632	0	0	0	0	-0.097169	0	0	0	0	0	0.0989149	0	0	0	0	0	0	0	0	0	0	0	-0.0974833	0	0	0	0	0	0	0	0	0	0	0.099912
SSRP1|6749	0	0	0	0	0	0	0	0	0	0	0.101431	0	0	0	0	0	0	0	0	0	0	0	0	0	0	0	0	0	0	-0.104769	0	0	0	0	0	0	0	0	0	0	0	0	0	0	0	0	0	0	0
ST14|6768	0	0	0	0	0	0	0	0	0	0	0	0	0	0	0	0	0	0	0	0	0	0	0	0	0	0	0	0	0	0	0	0	0	0	0.116338	0	0	0	0	0	0	0	0	0	0	0	0	0	0
ST5|6764	0	0	0	0	0	0	0	0	0	0	0	0	0	0	0	0	0	0	0	0	0	0	0	0	0	0	0	0	-0.0970197	0	0	0	0	0	0	0	0	0	0	0	0	0	0	0	0	0	0	0	0
ST6GALNAC6|30815	0	0	0	0	0	0	0	0	0	0	0	0	0	0	0	0	0	0	-0.10407	0	0	0	0	0	0	0	0	0	0	0	0	0	0	0	0	0	0	0	0	0	0	0	0	0	0	0	0	0	0
ST8SIA1|6489	0	0	0	0	0	0	0	0	0	0	0	0	0	0	0	0	0	0.0994226	0	0	0	0	0	0	0	0	0	0	0	0	0.100792	0	0	0	0	0	-0.100653	0	0	0	0	0	0	0	0	0	0	0	0
STARD13|90627	0	0	0	0	0	0	0	0	0	0	0	0	0	0	0	0	0	0	0	0	0	0	0	0	0	0	0	0	-0.0961301	0	0	0	0	0	0	0	0	0	0	0	0	0	0	0	0	0	0	0	0
STARD8|9754	0	0	0	0	0	0	0	0	0	0	0	0	0	0	0.0975455	0	0.0994077	0	0	0	0	0	0	0	0	0	0	0	0	0	0	0	0	0	0	0	0	0	0	0	0	0	0	-0.104231	0	0	0	0	0
STAT3|6774	0	0	0	0	0	0	0	0	0	0	0	0	0	0	0	0	0	0	0	0	0	0	0.0962866	0	0	0	0	0	0	0	0	0	0	0	0	0	0	0	0	0	0	0	0	0	0	0	0	0	0
STEAP4|79689	0	0	0	0	0	0	0	0	0	0	0	0	0	0	0	0	0	0	0	0	0	0	0	0	0	0	0	0	-0.103483	0	0	0	0	0	0	0	0	0	0	0	0	0	0	0	0	0	0	0	0
STIL|6491	0	0	0	0.097478	0	0	0	0	0	0	0	0	0	0	0	0	0	0	0	0	0	0	0	0	0	0	0	0	0	-0.103829	0	0	0	0	0	0	0	0	0	0.0972311	0	0	0	0	0	0	0	0	0
STMN1|3925	0	0	0	0.104455	0	0	0	0	0	0.0948971	0	0	0	0	0	0	0	0	0	0	0	0	0	0	0	0	0	0	0	0	0	0	0	0	0	0	0	0	0	0.0985161	0	0	0	0	0	0	0	0	0
STOM|2040	0	0	0	0	0	0	0	0	0	0	0	0.0991664	0	0	0.0965051	0	0	0	0	0	0	-0.111037	0	0	0	0	0	0	0	0	0	0	0	0	0	0	0	0	0	0	0	0	0	0	0	0	0	0	0
STON1|11037	0	0	-0.0923966	0	0	0	0	0	0	0	0	0	0.105552	0.09513	0.103389	0	0	0	0	-0.0921813	0	0	0	0	0	0	0	0	0	0	0	0	0	0	0	0	0	-0.101262	0	0	0	0	0	0	0	0	0	0	0.105257
STX11|8676	0	0	0	0	0	0	0	0	0	0	0	0	0	0	0	0	0	0	0	0	0	0	0	0	0	0	0	0	0	0	0	0	0	0	0	-0.0956358	0	0	0	0	0	0	0	0	0	0	0	0	0
STX12|23673	0	0	0	0	0	0	0	0	0	0	0	0.101766	0	0	0	0	0	0	0	0	0	0	0	0	0	0	0	0	0	0	0	0	0	0	0	0	0	0	0	0	0	0	0	0	0	0	0	0	0
SULF1|23213	0	0	0	0	0	0	0	0	0	0	0	0	0	0	0	0	0.0968037	0.103147	0	0	0	0	0	0	0	0	0	0	0	0	0.0956343	-0.096294	0	0	0	0	0	0	0	0	0.0959745	0	0	0	0.104335	0	0	0	0.0950489
SURF6|6838	0	0	0	0	0	0	0	0	0	0	0	0	0	0	0	0	0	0	0	0	0	0	0	0	0	0	0	0	0	0	0	0	0	0	0	0	0	0	0	0	0	0	0	0	0	0.0975439	0	0	0
SUSD5|26032	0	0	0	0	0	0	0	0	0	0	0	0	0	0	0.102093	0	0	0	0	0	0	0	0	0	0	0	0	0	0	0	0	0	0.103904	0	0	0	-0.108507	0	0	0	0	0	0	0	0	0	0	-0.0898176	0
SUV39H1|6839	0	0	0	0	0	0	0	0	0	0	0.0994565	0	0	0	0	0	0	0	0	0	0	0	0	0	0	0	0	0	0	-0.0976066	0	0	0	0	0	0	0	0	0	0.0991074	0	0	0	0	0	0	0	0	0
SUV39H2|79723	0	0	0	0	0	0	0	0	0	0	0.11125	0	0	0	0	0	0	0	0	0	0	0	0	0	-0.0888967	0	0	0	0	0	0	0	0	0	0	0	0	0	0	0	0	0	0	0	0	0	0	0	0
SUV420H2|84787	0	0	0	0	0	0	0	0	0	0	0	0	0	0	0	0	0	0	0	0	0	0	-0.103726	0	0	0	0	0	0	0	0	0	0	0	0	0	0	0	0	0	0	0	0	0	0	0	0	0	0
SUZ12P|440423	0	0	0	0	0	0	0	0	0	0	0	0	0	0	0	0	0	0	0	0	0	0	0	0	0	0	0	0	0	0	0	0	0	0	0	0	0	0	0	0	0	0	0	0	0	0.0987692	0	0	0
SV2B|9899	0	0	0	0	0	0	0	0	0	0	0	0	0	0	0	0	0	0	0	0	0	0	0	0	0	0	0	0	0	0	0	0	0.0997431	0	0	0	-0.0978772	0	0	0	0	0	0	0	0	0	0	0	0
SVEP1|79987	0	0	0	0	0	0	-0.0965492	0	0	0	0	0	0	0	0	0	0	0	0	0	-0.0903726	0	0	0	0.0906508	0	0	0	0	0	0	0	0	0	0	0	0	0	0	0	0.0866192	0	0	0	0.0947363	0	0	0	0
SYNE1|23345	0	0	0	0	-0.0943355	0	-0.0962361	0	-0.109683	0	0	0	0	0	0.099584	0	0	0	0	0	0	0	0	0	0	0	0	0	0	0	0	0	0	-0.110916	0	0	0	0	0	0	0	0	0	0	0	0	0	0	0
SYNM|23336	0	-0.098135	0	0	-0.0921863	0	0	0	-0.100593	0	0	0	0	0	0.10248	0	0	0	0	0	0	0	0	0	0	0.092307	0	0	0	0	0	0	0	0	0	0	0	0	0	0	0	0	0	0	0	0	0	-0.123895	0
SYNPO2|171024	0	-0.118804	-0.101196	0	-0.113642	0	0	0.0960176	0	0	0	0	0	0	0	0	0	0	0	-0.115558	0	0	0	0	0	0.113566	0	0	0	0	0	0	0	0	0	0	0	-0.112035	0	0	0	-0.120148	0	0	0	0	0	0	0.0958394
SYNPO|11346	0	0	0	0	0	0.10606	-0.0983994	0	0	0	0	0	0	0	0.0984226	-0.100371	0	0	0	0	0	0	0	0	0	0	0	0.0894232	0	0	0	0	0	0	0	0	0	0	0	0	0	-0.100604	0	0	0	0	0	0	0
SYPL2|284612	0	0	0	0	0	0	0	0	0	0	0	0	0	0	0	0	0.0991536	0	0	0	0	0	0	0	0	0	0.100172	0	0	0	0	-0.0949865	0	0	0	-0.102481	0	0	0	0	0	0	0	0	0	0	0	0	0
SYT11|23208	0	0	0	0	0	0.0953447	0	0	0	0	0	0	0.0964661	0	0.0982154	0	0	0	0	0	0	-0.0948719	0	0	0	0	0	0	0	0	0	0	0	0	0	0	0	0	0	0	0	0	0	0	0	0	0	0	0
SYT15|83849	0	0	0	0	0	0	0	0	0	0	0	0	0	0	0	0	0	0	0	0	0	0	0	0	0	0	0.0986106	0	-0.0973617	0	0	0	0	0	0	0	0	0	0	0	0	0	0	0	0	0	0	0	0
TACC1|6867	0	0	0	0	0	0	0	0	0	0	0	0	0	0	0	0	0	0	0	0	0	0	0.102746	0	0	0	0	0	0	0	0	0	0	0	0	0	0	0	0	0	0	0	0	0	0	0	0	0	0
TACC3|10460	0.101016	0	0	0	0	0	0	0	0	0.0993939	0	0	0	0	0	0	0	0	0	0	0	0	0	-0.101476	0	0	0	-0.104216	0	0	0	0	0	0	0	0	0	0	0	0	0	0	0	0	0	0	0	0	0
TACR1|6869	0	0	0	0	0	0	0	0	0	0	0	0	0	0	0	0	0	0	0	0	0	-0.0941583	0	0	0	0	0.106054	0	0	0	0	0	0	0	0	0	0	0	0	0	0	0	0	0	0	-0.0974082	0	0	0
TACR2|6865	0	0	0	0	0	0	0	0	0	0	0	0	0	0	0	0	0	0	0	0	0	0	0	0	0.0931208	0	0	0	0	0	0	0	0	-0.0959979	0	0	0	0	0.0974502	0	0	0	0	0	0	0	0	-0.105626	0
TACSTD2|4070	0	0	0	0	0	0	0	0	0	0	0	0	0	0	0	0	0	0	0	0	0	0	0	0	0	0	0	0	0	0	0	0	0	0	0.0910853	0	0	0	0	0	0	0	0	0	0	0	0	0	0
TAF1D|79101	0	0	0	0	0	0	0	0	0	0	0	0	0	0	0	0	0	0	0	0	0	0	0	0	0	0	0	0	0	0	0	0	0	0	0	0	0	0	0	0	0	0	0	0	0	0.0990581	0	0	0
TAF5|6877	0	0	0	0	0	0	0	0	0	0	0.0988468	0	0	0	0	0	0	0	0	0	0	0	0	0	0	0	0	0	0	-0.105191	0	0	0	0	0	0	0	0	0	0	0	0	0	0	0	0	0	0	0
TAGLN|6876	0	-0.115164	-0.10203	0	-0.109814	0	0	0.108004	0	0	0	0	0	0	0	0	0	0	0	-0.112437	0	0	0	0	0	0.111572	0	0	0	0	0	0	0	0	0	0	0	-0.119396	0	0	0.104816	-0.111762	0	0	0	0	-0.0949559	0	0.105054
TAL1|6886	0	0	0	0	0	0	0	0	0	0	0	0	0	0	0	0	0	0	0	0	-0.105109	0	0	0	0	0	0.109802	0	0	0	0	0	0	0	0	0	0	0	0	0	0	0	0	0	0	0	-0.0916504	0	0
TARDBP|23435	0	0	0	0	0	-0.0951859	0	0	0	0	0	0	0	0	0	0	0	0	0	0	0	0	0	0	0	0	0	0	0	0	0	0	0	0	0	0	0	0	0	0	0	0	0	0	0	0	0	0	0
TBC1D7|51256	0	0	0	0	0	0	0	0	0	0	0	0	0	0	0	0	0	0	0	0	0	0	0	0	0	0	0	0	0	0	0	0	0	0	0	0	0	0	0	0	0	0	0.106199	0	0	0	0	0	0
TBC1D9|23158	0	0	0	0	0	0	0	0	0	0	0	0	0	0	0	0	0	0	0	0	0	0	0	0	0	0	0	0	0	0	0	0	0	0	0	0	0	0	0	0	0	0	0	0	0	-0.102057	0	0	0
TBRG4|9238	0	0	0	0	0	0	0	0	0	0	0	-0.096795	0	0	0	0	0	0	0	0	0	0	0	0	0	0	0	0	0	0	0	0	0	0	0	0	0	0	0	0	0	0	0	0	-0.09319	0	0	0	0
TBXA2R|6915	0	0	0	0	0	0	0	0	0	0	0	0	0	0	0	0	0	0	0	0	0	0	0	0	0	0	0	0	0	0	0	0	0	0	0	-0.106905	0	0	0	0	0	0	0	0	0	0	-0.106397	0	0
TCEAL2|140597	0	-0.0906871	0	0	0	0	0	0	0	0	0	0	0	0	0	0	0.109037	0	0	-0.0925882	0	0	0	0	0	0	0	0	0	0	0.102842	0	0	0	0	0	0	0	0	0	0	0	0	0	0	0	0	0	0
TCEAL3|85012	0	0	0	0	0	0	0	0	0	0	0	0	0	0	0	0	0	0	-0.0966457	0	0	0	0	0	0	0	0	0	0	0	0	0	0	0	0	0	0	0	0	0	0	0	0	0	0	0	0	0	0
TCEAL5|340543	0	0	0	0	0	0	0	0	0	0	0	0	0	0	0	0	0	0	0	0	0	0	0	0	0	0	0	0	0	0	0	0	0.0988211	0	0	0	-0.100626	0	0	0	0	0	0	0	0	0	0	0	0
TCEAL6|158931	0	0	0	0	0	0	0	0	0	0	0	0	0	0	0	0	0	0	0	0	0	0	0	0	0	0	0	0	0	0	0	0	0	0	0	0	-0.0970816	0	0	0	0	0	0	0	0	0	0	0	0
TCEAL7|56849	0	-0.0906274	-0.0964686	0	0	0	0	0.0982546	0	0	0	0	0	0.0953955	0	0	0	0	0	0	0	0	0	0	0	0	0	0	0	0	0	0	0	0	0	0	0	-0.0962212	0	0	0.0919701	-0.0901353	0	0	0	0	0	0	0.0956012
TCERG1|10915	0	0	0	0	0	0	0	0	0	0	0	0	0	0	0	0	0	0	0.104076	0	0	0	0	0	0	0	0	0	0	0	0	0	0	0	0	0	0	0	0	0	0	0	0	0	0	0	0	0	0
TCF19|6941	0	0	0	0	0	0	0	0	0	0	0.0976072	0	0	0	0	0	0	0	0	0	0	0	0	0	0	0	0	0	0	0	0	0	0	0	0	0	0	0	0	0	0	0	0	0	0	0	0	0	0
TCF21|6943	0	0	0	0	0	0	-0.0967744	0	0	0	0	0	0	0	0	-0.103543	0.0986691	0	0	0	0	0	0	0	0	0	0	0	0	0	0	0	0	-0.095968	0	0	0	0	0	0	0	-0.0934699	0	0	0	0	0	0	0
TCF3|6929	0	0	0	0	0	0	0	0	0	0	0	0	0	0	0	0	0	0	0	0	0	0	0	0	0	0	0	0	0.0963438	0	0	0	0	0	0	0	0	0	0	0	0	0	0	0	0	0	0	0	0
TCF7L1|83439	0	0	0	0	0	0	0	0	0	0	0	0	0	0	0	0	0	0	0	0	0	0	0	0	0	0	0	0	0	0	0.100775	0	0.0985038	0	0	0	0	0	0	0	0	0	0	0	0	0	0	0	0
TCN2|6948	0	0	0	0	0	0	0	0	0	0	0	0	0	0	0	0	0	0	0	0	0	0	0	0	0	0	0	0	0	0	0	0	0	0	0	0	0	0	0	0	0	0	0	0	0	-0.0979617	0	0	0
TCOF1|6949	0	0	0	0	0	0	0	0	0	0	0	0	0	0	0	0	0	0	0	0	0	0	0	0	0	0	0	0	0	0	0	0	0	0	0	0	0	0	0	0	0	0	0.09588	0	0	0	0	0	0
TCP1|6950	0	0	0	0	0	0	0	0	0	0	0	0	0	0	0	0	0	0	0.0946537	0	0	0	0	0	0	0	0	0	0	0	0	0	0	0	0	0	0	0	0	0	0	0	0	0	0	0	0	0	0
TCTE3|6991	0	0	0	0	0	0	0	0	0	0	0	0	0	0	0	0	0	0	0	0	0	0	0	0	0	0	0	0	0	0	0	0	0	0	0	0	0	0	0	0	0	0	0	0	0	0.096191	0	0	0
TCTEX1D1|200132	0	0	0	0	0	0	0	0	0	0	0	0	0	0	0	0	0	0	0	0	0	0	0	0	0	0	0	0	0	0	0	0	0	0	0	0	0	0	0	0	0	0	0	-0.0976949	0.0950591	0	0	0	0
TDRD10|126668	0	0	0	0	0	0	0	0	0	0	0	0	0	0	0	0	0	0	0	0	0	0	0	0	0	0	0	0	0	0	0	0	0	0	0	-0.0957098	0	0	0	0	0	0	0	0	0	0	0	0	0
TEF|7008	0	0	0	0	0	0	0	0	0	0	0	0	0	0	0	0	0	0	0	0	0	0	0	0	0	0	0	0	0	0	0	0	0	0	0	0	0	0	0	0	0	0	-0.103156	0	0	0	0	0	0
TEK|7010	0	0	0	0	0	0	0	0	-0.0953361	0	0	0	0.0968579	0	0	0	0	0	0	0	-0.109585	0	0	0	0.0980212	0	0	0	0	0	0	0	0	0	0	0	0	0	0	0	0	0	0	0	0	0	-0.106096	0	0
TENC1|23371	0	0	0	-0.0983189	0	0	-0.0973781	0	0	-0.0941487	0	0	0	0	0	0	0	0	0	0	-0.10006	0	0	0	0	0	0	0.0940962	0	0	0	0	0	0	0	0	0	0	0	0	0	0	0	0	0	0	0	0	0
TERT|7015	0	0	0	0	0	0	0	0	0	0	0	0	0	0	0	0	0	0	0.0978131	0	0	0	0	0	0	0	0	0	0	0	0	0	0	0	0	0	0	0	0	0	0	0	0	0	0	0	0	0	0
TFAP4|7023	0	0	0	0	0	-0.096659	0	0	0	0	0	0	0	0	0	0	0	0	0	0	0	0	0	0	0	0	0	0	0	0	0	0	0	0	0	0	0	0	0	0	0	0	0	0	0	0	0	0	0
TFDP1|7027	0	0	0	0	0	0	0	0	0	0	0	-0.100008	0	0	0	0	0	0	0	0	0	0	0	0	0	0	0	0	0	0	0	0	0	0	0	0	0	0	0	0	0	0	0	0	0	0	0	0	0
TGDS|23483	0	0	0	0	0	0	0	0	0	0	0	0	0	0	0	0	0	0	0.100918	0	0	0	0	0	0	0	0	0	0	0	0	0	0	0	0	0	0	0	0	0	0	0	0	0	0	0	0	0	0
TGFB1I1|7041	0	-0.100062	0	0	-0.0950258	0	0	0.106035	-0.1024	0	0	0	0	0	0	0	0	0	0	0	0	0	0	0	0	0.0988592	0	0	0	0	0	0	0	0	0	0	0	-0.0909422	0	0	0.0925342	-0.0915491	0	0	0	0	0	-0.0977873	0.116716
TGFBR2|7048	0	0	0	0	0	0	0	0	0	0	0	0.103232	0	0	0	0	0	0	0	0	0	-0.0980671	0	0	0	0	0	0	0	0	0	0	0	0	0	0	0	0	0	0	0	0	0	-0.098904	0	0	0	0	0
TH1L|51497	0	0	0	0	0	0	0	0	0	0	0	-0.100134	0	0	0	0	0	0	0	0	0	0	0	0	0	0	0	0	0	0	0	0	0	0	0	0	0	0	0	0	0	0	0	0	0	0	0	0	0
THBS2|7058	0	0	0	0	0	0	-0.0969743	0	0	0	0	0	0	0	0	0	0	0	0	0	0	0	0	0	0	0	0	0	0	0	0	0	0	0	0	0	-0.101921	0	0	0	0.115601	0	0	0	0	0	0	0	0
THOC1|9984	0	0	0	0	0	0	0	0	0	0	0	0	0	0	0	0	0	0	0	0	0	0	0	0	0	0	0	0	0	0	0	0	0	0	0	0	0	0	0	0	0	0	0	0	0	0.0968937	0	0	0
THOC4|10189	0	0	0	0	0	0	0	0	0	0	0.105124	0	0	0	0	0	0	0	0	0	0	0	0	0	0	0	0	0	0	-0.0998898	0	0	0	0	0	0	0	0	0	0.0968516	0	0	0	0	0	0	0	0	0
THOP1|7064	0	0	0	0	0	0	0	0	0	0	0	0	0	0	0	0	0	0	0	0	0	0	-0.099902	0	0	0	0	0	0	0	0	0	0	0	0	0	0	0	0	0	0	0	0	0	0	0	0	0	0
THSD4|79875	0	0	0	0	0	0	0	0	0	0	0	0	0	0	0	0	0	0	0	0	0	0	0	0	0	0	0	0	0	0	0	0	0	0	0	0	0	0	0	0	0	0	0	0	0	-0.0965627	0	0	0
THY1|7070	0	0	0	0	0	0	0	0	0	0	0	0	0	0	0	0	0	0.0983415	0	0	0	0	0	0	0	0	0	0	0	0	0	0	0	0	0	-0.100958	0	0	0	0	0.0994578	0	0	0	0	0	0	0	0
TIMELESS|8914	0	0	0	0.102521	0	0	0	0	0	0	0	0	0	-0.0996801	0	0	0	0	0	0	0	0	0	-0.0946652	0	0	0	0	0	0	0	0	0	0	0	0	0	0	0	0	0	0	0	0	0	0	0	0	0
TIMM16|51025	0	0	0	0	0	0	0	0	0	0	0	0	0	0	0	0	0	0	0	0	0	0	-0.0963478	0	0	0	0	0	0	0	0	0	0	0	0	0	0	0	0	0	0	0	0	0	0	0	0	0	0
TIMM8A|1678	0	0	0	0	0	0	0	0	0	0	0	0	0	0	0	0	0	0	0.10118	0	0	0	0	0	0	0	0	0	0	0	0	0	0	0	0	0	0	0	0	0	0	0	0	0	0	0	0	0	0
TIMP3|7078	0	0	0	0	0	0.0973794	-0.107085	0	0	0	0	0	0	0	0.0991424	-0.102506	0	0	0	0	0	0	0	0	0	0	0	0	0	0	0	0	0	-0.0982037	0	0	0	0	0	0	0	0	0	0	0	0	0	0	0
TIPIN|54962	0	0	0	0	0	0	0	0	0	0	0.101469	0	0	0	0	0	0	0	0	0	0	0	0	0	0	0	0	0	0	-0.0983255	0	0	0	0	0	0	0	0	0	0	0	0	0	0	0	0	0	0	0
TJP2|9414	0	0	0	0	0	0	0	0	0	0	0	0	0	0	0	0	0	0	0	0	0	0	0	0	0	0	0	0	0	0	0	0	0	0	0.0805875	0	0	0	0	0	0	0	0	0	0	0	0	0	0
TK1|7083	0	0	0	0.0991943	0	0	0	0	0	0	0	0	0	0	0	0	0	0	0	0	0	0	0	-0.0930726	0	0	0	-0.0902315	0	0	0	0	0	0	0	0	0	0	0	0	0	0	0	0	0	0	0	0	0
TLL1|7092	0	0	0	0	0	0	0	0	0	0	0	0.0979887	0.0959132	0	0.103476	0	0	0	0	0	0	0	0	0	0	0	0	0	0	0	0	0	0	-0.101439	0	0	0	0	0	0	0	0	0	0	0	0	0	0	0
TLR5|7100	0	0	0	0	0	0	0	0	0	0	0	0	0	0	0	0	0	0	-0.100132	0	0	0	0	0	0	0	0	0	0	0	0	0	0	0	0	0	0	0	0	0	0	0	0	0	0	0	0	0	0
TMC4|147798	0	0	0	0	0	0	0	0	0	0	0	0	0	0	0	0	0	0	0	0	0	0	0	0	0	0	0	0	0	0	0	0	0	0	0.126111	0	0	0	0	0	0	0	0	0	0	0	0	0	0
TMC5|79838	0	0	0	0	0	0	0	0	0	0	0	0	0	0	0	0	0	0	0	0	0	0	0	0	0	0	0	0	0	0	0	0	0	0	0.0876856	0	0	0	0	0	0	0	0	0	0	0	0	0	0
TMEM100|55273	0	0	0	0	0	0	-0.0956614	0	-0.0968697	0	0	0	0	0	0	0	0	0	0	0	-0.0981983	0	0	0	0.0997071	0	0	0	0	0	0	0	0	-0.106414	0	0	0	0	0	0	0	0	0	0	0	0	0	-0.0898408	0
TMEM125|128218	0	0	0	0	0	0	0	0	0	0	0	0	0	0	0	0	0	0	0	0	0	0	0	0	0	0	0	0	0	0	-0.0966485	0	0	0	0.0985823	0	0	0	0	0	0	0	0	0	0	0	0	0	0
TMEM127|55654	0	0	0	0	0	0.10521	0	0	0	0	0	0	0	0	0	0	0	0	0	0	0	0	0	0	0	0	0	0	0	0	0	0	0	0	0	0	0	0	0	0	0	0	0	0	0.0962077	0	0	0	0
TMEM140|55281	0	0	0	0	0	0	0	0	0	0	0	0.102404	0	0	0	0	0	0	0	0	0	0	0	0	0	0	0	0	0	0	0	0	0	0	0	0	0	0	0	0	0	0	0	0	0	0	0	0	0
TMEM200B|399474	0	0	0	0	0	0	0	0	0	0	0	0	0	0	0	0	0	0	0	0	0	0	0	0	0	0	0	0	0	0	0.104433	0	0.100379	0	0	0	-0.0988342	0	0	0	0	0	0	0	0	0	0	0	0
TMEM201|199953	0	0	0	0	0	0	0	0	0	0	0.10484	0	0	0	0	0	0	0	0	0	0	0	0	0	-0.0909618	0	0	0	0	0	0	0	0	0	0	0	0	0	0	0	0	0	0	0	0	0	0	0	0
TMEM35|59353	0	0	0	0	0	0	0	0	0	0	0	0	0.101248	0	0	0	0	0	0	-0.0891301	0	0	0	0	0.0954584	0	0	0	0	0	0	0	0	0	0	0	0	0	0	0	0	0	0	0	0	0	0	0	0
TMEM45B|120224	0	0	0	0	0	0	0	0	0	0	0	0	0	0	0	0	0	0	0	0	0	0	0	0	0	0	0	0	0	0	0	0	0	0	0.0943602	0	0	0	0	0	0	0	0	0	0	0	0	0	0
TMEM47|83604	0	0	0	0	-0.0920402	0	-0.0958746	0	-0.101441	0	0	0	0	0	0	0	0	0	0	0	0	0	0	0	0	0.0971119	0	0	0	0	0	-0.107381	0	0	0	0	0	0	0	0	0	0	0	0	0	0	0	0	0.0936786
TMEM59L|25789	0	0	0	0	0	0	0	0	0	0	0	0	0	0	0	-0.105861	0	0	0	0	0	0	0	0	0	0	0	0	0	0	0.101809	0	0.0982364	0	0	0	0	0	0	0	0	0	0	0	0	0	0	-0.0996758	0.0933779
TMEM88|92162	0	0	0	0	0	0	0	0	0	0	0	0	0	0	0	0	0	0	0	0	0	0	0	0	0	0	0	0	0	0	0	0	0	0	0	0	0	0	0	0	0	-0.0896278	0	0	0	0	0	0	0
TMEM97|27346	0	0	0	0	0	0	0	0	0	0	0	0	0	0	0	0	0	0	0	0	0	0	0	0	0	0	0	0	0.108731	0	0	0	0	0	0	0	0	0	0	0	0	0	0	0	0	0	0	0	0
TMOD1|7111	0	0	0	0	0	0	0	0	0	0	0	0	0	0	0	0	0	0	0	0	0	0	0	0	0	0	0	0	0	0	0	0	0	0	0	0	0	0	0.110162	0	0	0	0	0	0	0	0	0	0
TMPO|7112	0	0	0	0	0	0	0	0	0	0	0.098774	0	0	0	0	0	0	0	0	0	0	0	0	0	0	0	0	0	0	-0.0980931	0	0	0	0	0	0	0	0	0	0	0	0	0	0	0	0	0	0	0
TMPRSS2|7113	0	0	0	0	0	0	0	0	0	0	0	0	0	0	0	0	0	0	0	0	0	0	0	0	0	0	0	0	0	0	0	0	0	0	0.106947	0	0	0	0	0	0	0	0	0	0	0	0	0	0
TMPRSS4|56649	0	0	0	0	0	0	0	0	0	0	0	0	0	0	0	0	0	0	0	0	0	0	0	0	0	0	0	0	0	0	0	0	0	0	0.109823	0	0	0	0	0	0	0	0	0	0	0	0	0	0
TMTC1|83857	0	0	0	0	0	0	0	0	0	0	0	0	0	0	0	0	0	0	0	0	0	0	0.0957359	0	0	0	0	0	0	0	0	0	0	0	0	0	0	0	0	0	0	0	0	0	0	0	0	0	0
TNFAIP8L3|388121	0	0	0	0	0	0	0	0	0	0	0	0.0970205	0	0	0	0	0	0.0961028	0	0	0	-0.0970262	0	0	0	0	0	0	0	0	0.0951761	-0.0971519	0	0	0	0	0	0	0	0	0	0	0	0	0	0	0	0	0
TNFSF12|8742	0	0	0	0	-0.0950954	0	-0.0960972	0	-0.111472	0	0	0	0	0	0.101933	0	0	0	0	0	0	0	0	0	0	0	0	0	0	0	0	0	0	-0.10732	0	0	0	0	0	0	0	0	0	0	0	0	0	0	0
TNNI3K|51086	0	0	0	0	0	0	0	0	0	0	0	0	0	0	0	0	0	0	0	0	0	0	0	0	0	0	0	0	0	0	0	0	0	0	0	0	0	0	0	0	0	0	-0.100815	0	0	0	0	0	0
TNS1|7145	0	-0.104778	-0.102178	0	-0.113442	0	0	0.102566	0	0	0	0	0	0	0	0	0	0	0	-0.11598	0	0	0	0	0	0.11445	0	0	0	0	0	0	0	0	0	0	0	-0.112574	0	0	0	-0.0971619	0	0	0	0	0	0	0.103169
TNXB|7148	0	0	0	0	0	0	-0.101672	0	-0.0984986	0	0	0	0	0	0	0	0	0	0	0	-0.102179	0	0	0	0.0995378	0	0	0	0	0	0	0	0	-0.101718	0	0	0	0	0	0	0	0	0	0	0	0	0	0	0
TOMM40|10452	0	0	0	0	0	0	0	0	0	0	0.0965064	0	0	0	0	0	0	0	0	0	0	0	0	0	-0.0925095	0	0	0	0	0	0	0	0	0	0	0	0	0	0	0	0	0	0	0	0	0	0	0	0
TOP1MT|116447	0	0	0	0	0	0	0	0	0	0	0	0	0	0	0	0	0	0	0	0	0	0	-0.0977182	0	0	0	0	0	0	0	0	0	0	0	0	0	0	0	0	0	0	0	0	0	0	0	0	0	0
TOP2A|7153	0	0	0	0.10608	0	0	0	0	0	0	0	0	0	-0.100023	0	0	0	0	0	0	0	0	0	-0.0926791	0	0	0	0	0	0	0	0	0	0	0	0	0	0	0	0	0	0	0	0	0	0	0	0	0
TOPBP1|11073	0	0	0	0	0	0	0	0	0	0	0	0	0	0	0	0	0	0	0	0	0	0	0	0	0	0	0	0	0	-0.0934547	0	0	0	0	0	0	0	0	0	0	0	0	0	0	0	0	0	0	0
TOR1AIP1|26092	0	0	0	0	0	0	0	0	0	0	-0.0941661	0	0	0	0	0	0	0	0	0	0	0	0	0	0.0966569	0	0	0	0	0	0	0	0	0	0	0	0	0	0	0	0	0	0	0	0	0	0	0	0
TPM2|7169	0	-0.0939401	0	0	0	0	0	0.0996106	0	0	0	0	0	0	0	0	0.104241	0	0	-0.0919959	0	0	0	0	0	0	0	0	0	0	0	0	0	0	0	0	0	0	0	0	0	0	0	0	0	0	0	0	0.0936186
TPRKB|51002	0	0	0	0	0	0	0	0	0	0	0	0	0	0	0	0	0	0	0	0	0	0	0	0	0	0	0	0	0	0	0	0	0	0	0	0	0	0	0	0	0	0	0	0	0	0.0966143	0	0	0
TPSAB1|7177	0	0	0	0	0	0	0	0	0	0	0	0	0	0	0	0	0.0975924	0	0	0	0	0	0	0	0	0	0.100684	0	0	0	0	0	0	0	0	0	0	0	0	0	0	0	0	0	0.100905	0	0	0	0
TPSB2|64499	0	0	0	0	0	0	0	0	0	0	0	0	0	0	0	0	0.0971707	0	0	0	0	0	0	0	0	0	0.0996047	0	0	0	0	0	0	0	0	0	0	0	0	0	0	0	0	0	0.1005	0	0	0	0
TPX2|22974	0.105279	0	0	0	0	0	0	0	0	0.103441	0	0	0	0	0	0	0	0	0	0	0	0	0	-0.101541	0	0	0	-0.105158	0	0	0	0	0	0	0	0	0	0	0	0	0	0	0	0	0	0	0	0	0
TRAIP|10293	0	0	0	0.108672	0	0	0	0	0	0.100895	0	0	0	0	0	0	0	0	0	0	0	0	0	0	0	0	0	-0.0936131	0	0	0	0	0	0	0	0	0	0	0	0	0	0	0	0	0	0	0	0	0
TRAK2|66008	0	0	0	0	0	0	0	0	0	0	0	0	0	0	0	0	0	0	0	0	0	0	0.0975061	0	0	0	0	0	0	0	0	0	0	0	0	0	0	0	0	0	0	0	0	0	0	0	0	0	0
TRANK1|9881	0	0	0	0	0	0	0	0	0	0	0	0	0	0	0	0	0	0	0	0	0	0	0.0956402	0	0	0	0	0	0	0	0	0	0	0	0	0	0	0	0	0	0	0	0	0	0	0	0	0	0
TRAP1|10131	0	0	0	0	0	0	0	0	0	0	0	0	0	0	0	0	0	0	0	0	0	0	0	0	0	0	0	0	0	0	0	0	0	0	0	0	0	0	0	0	0	0	0	0	0	0.0992529	0	0	0
TRIM28|10155	0	0	0	0	0	0	0	0	0	0	0	0	0	0	0	0	0	0	0	0	0	0	0	0	0	0	0	0	0.103596	0	0	0	0	0	0	0	0	0	0	0	0	0	0	0	0	0	0	0	0
TRIP13|9319	0.0974094	0	0	0	0	0	0	0	0	0.0998279	0	0	0	0	0	0	0	0	0	0	0	0	0	-0.0986699	0	0	0	-0.0997384	0	0	0	0	0	0	0	0	0	0	0	0	0	0	0	0	0	0	0	0	0
TRMT1|55621	0	0	0	0	0	0	0	0	0	0	0	-0.100541	0	0	0	0	0	0	0	0	0	0	0	0	0	0	0	0	0	0	0	0	0	0	0	0	0	0	0	0	0	0	0	0	0	0	0	0	0
TROAP|10024	0.1102	0	0	0	0.0954983	0	0	0	0	0	0	0	0	0	0	0	0	0	0	0	0	0	0	-0.108201	0	0	0	-0.102542	0	0	0	0	0	0	0	0	0	0	0	0	0	0	0	0	0	0	0	0	0
TRPC1|7220	0	0	0	0	0	0	0	0	0	0	0	0	0	0	0	0	0	0	0	0	0	0	0	0	0	0	0	0	0	0	0.101852	0	0.104434	0	0	0	-0.0960074	0	0	0	0	0	0	0	0	0	0	0	0
TRPS1|7227	0	0	0	0	0	0	0	0	0	0	0	0	0	0	0	0	0	0	0	0	0	0	0	0	0	0	0	0	0	0	0	0	0	0	0	0	0	0	0	0	0	0	0	-0.0983318	0.0932905	0	0	0	0
TSC22D3|1831	0	0	0	0	0	0	0	0	0	0	0	0.100227	0	0	0	0	0	0	0	0	0	-0.0939967	0	0	0	0	0.0996068	0	0	0	0	0	0	0	0	-0.10844	0	0	0	0	0	0	0	0	0	0	0	0	0
TSEN54|283989	0	0	0	0	0	0	0	0	0	0	0	0	0	0	0	0	0	0	0	0	0	0	-0.107685	0	0	0	0	0	0	0	0	0	0	0	0	0	0	0	0	0	0	0	0	0	-0.103743	0	0	0	0
TSHZ2|128553	0	0	0	0	0	0	0	0	0	0	0	0	0	0	0	0	0	0	0	0	0	0	0.103944	0	0	0	0	0	0	0	0	0	0.102301	0	0	0	0	0	0	0	0	0	0	0	0.103835	0	0	0	0
TSHZ3|57616	0	0	0	0	0	0.103211	-0.0981864	0.0983165	0	0	0	0	0	0	0	-0.099348	0	0	0	0	0	0	0	0	0	0	0	0	0	0	0	0	0	-0.104174	0	0	0	-0.0899891	0	0	0	0	0	0	0	0	0	0	0.106186
TSPAN18|90139	0	0	0	0	0	0	0	0	0	0	0	0	0	0	0	0	0	0	0	0	0	0	0	0	0	0	0	0	0	0	0	0	0	0	0	-0.098638	0	0	0	0	0	0	0	-0.100294	0	0	0	0	0
TSPAN2|10100	0	-0.0916114	0	0	0	0	0	0	-0.0982829	0	0	0	0	0	0	0	0	0	0	0	0	0	0	0	0.107142	0.0938151	0	0	0	0	0	-0.111189	0	0	0	0	0	0	0	0	0	-0.0898429	0	0	0	0	0	0	0
TSPAN4|7106	0	0	0	0	0	0	0	0	0	0	0	0	0	0	0.0965737	0	0	0	0	0	0	0	0	0	0	0	0	0	0	0	0	0	0.0997882	0	0	0	0	0	0	0	0	0	0	0	0.0966484	-0.0988242	0	0	0
TTC28|23331	0	0	0	0	0	0	0	0	0	0	0	0	0	0	0	0	0	0	0	0	0	0	0	0	0	0	0	0	0	0	0	0	0.105396	0	0	-0.0961381	-0.098578	0	0	0	0	0	0	0	0	0	0	0	0
TTK|7272	0.0982484	0	0	0	0	0	0	0	0	0.100845	0	0	0	0	0	0	0	0	0	0	0	0	0	-0.0937787	0	0	0	-0.0991076	0	0	0	0	0	0	0	0	0	0	0	0	0	0	0	0	0	0	0	0	0
TTLL4|9654	0	0	0	0	0	0	0	0	0	0	0	0	0	0	0	0	0	0	0	0	0	0	0	0	0	0	0	0	0	0	0	0	0	0	0	0	0	0	0	0	0	0	0.0979191	0	0	0	0	0	0
TTYH2|94015	0	0	0	0	0	0	0	0	0	0	0	0	0	0	0	0	0	0	0	0	0	0	0	0	0	0	0	0	0	0	0	0	0	0	0	-0.0996521	0	0	0	0	0	0	0	0	0	0	0	0	0
TUBA1A|7846	0	0	0	0	0	0	0	0	0	0	0	0	0	0	0	0	0	0	0	0	0	0	0	0	0	0	0	0	0	0	0.103108	0	0.103809	0	0	0	-0.105675	0	0	0	0	0	0	0	0	0	0	0	0
TUBA1B|10376	0	0	0	0	0	0	0	0	0	0	0.101095	0	0	0	0	0	0	0	0	0	0	0	0	0	0	0	0	0	0	0	0	0	0	0	0	0	0	0	0	0	0	0	0	0	0	0	0	0	0
TUBA1C|84790	0	0	0	0	0	0	0	0	0	0	0	0	0	0	0	0	0	0	0	0	0	0	0	0	0	0	0	0	0	0	0	0	0	0	0	0	0	0	0	0	0	0	0.120239	0	0	0	0	0	0
TUBB6|84617	0	0	0	0	0	0	0	0.0963358	0	0	0	0	0	0	0	0	0	0	0	0	0	0	0	0	0	0	0	0	0	0	0	0	0	0	0	0	0	0	0	0	0	0	0	-0.0978553	0	0	0	0	0.0939156
TUBB|203068	0	0	0	0	0	0	0	0	0	0	0.0968564	0	0	0	0	0	0	0	0	0	0	0	0	0	0	0	0	0	0	0	0	0	0	0	0	0	0	0	0	0	0	0	0	0	0	0	0	0	0
TUBG1|7283	0	0	0	0	0	0	0	0	0	0	0	0	0	0	0	0	0	0	0	0	0	0	0	0	0	0	0	0	0	0	0	0	0	0	0	0	0	0	0	0	0	0	0.101118	0	0	0	0	0	0
TUB|7275	0	0	0	0	0	0	0	0	0	0	0	0	0	0	0	0	0	0	0	0	0	0	0	0	0	0	0	0	0	0	0	0	0.106031	0	0	0	0	0	0	0	0	0	0	0	0	0	0	0	0
TWIST1|7291	0	0	0	0	0	0	0	0	0	0	0	0	0	0	0	0	0	0	0	0	0	0	0	0	0	0	0	0	0	0	0	0	0	0	0	0	0	0	0	0	0.0949899	0	0	0	0	0	0	0	0
TWIST2|117581	0	0	0	0	0	0	-0.104406	0	0	0	0	0	0	0	0.102286	-0.094392	0	0	0	0	0	0	0	0	0	0	0	0	0	0	0	0	0	0	0	0	0	0	0	0	0.100442	0	0	0	0	-0.100173	0	0	0
TXLNB|167838	0	0	0	0	0	0	0	0	0	0	0	0	0	0	0	0	0	0	0	0	0	0	0	0	0	0	0.0937855	0	0	0	0	0	0	0	0	-0.100215	-0.0998543	0	0	0	0	0	0	0	0	0	0	0	0
TXNDC15|79770	0	0	0	0	0	0.0950483	0	0	0	0	0	0	0	0	0	0	0	0	0	0	0	-0.0952966	0	0	0	0	0	0	0	0	0	0	0	0	0	0	0	0	0	0	0	0	0	0	0	0	0	0	0
TXNIP|10628	0	0	0	0	0	0	0	0	0	0	-0.0990811	0	0	0	0	0	0	0	0	0	0	0	0	0	0.0944536	0	0	0	0	0	0	0	0	0	0	0	0	0	0	0	0	0	0	0	0	0	0	0	0
TYMS|7298	0	0	0	0.101524	0	0	0	0	0	0	0	0	0	-0.0949669	0	0	0	0	0	0	0	0	0	0	0	0	0	0	0	0	0	0	0	0	0	0	0	0	0	0.0982094	0	0	0	0	0	0	0	0	0
UBE2C|11065	0.104414	0	0	0	0.0920857	0	0	0	0	0	0	0	0	0	0	0	0	0	0	0	0	0	0	-0.0983502	0	0	0	-0.0987789	0	0	0	0	0	0	0	0	0	0	0	0	0	0	0	0	0	0	0	0	0
UBE2QL1|134111	0	0	0	0	0	0	0	0	0	0	0	0	0	0	0	0	0	0	0	0	0	0	0	0	0	0	0	0	0	0	0	0	0	0	0	0	-0.098265	0	0	0	0	0	0	0	0	0	0	0	0
UBE2S|27338	0	0	0	0.102333	0	0	0	0	0	0	0	0	0	-0.104319	0	0	0	0	0	0	0	0	0	0	0	0	0	0	0	0	0	0	0	0	0	0	0	0	0	0.108928	0	0	0	0	0	0	0	0	0
UBE2T|29089	0.0968772	0	0	0	0	0	0	0	0	0.0971599	0	0	0	0	0	0	0	0	0	0	0	0	0	-0.094024	0	0	0	-0.0991835	0	0	0	0	0	0	0	0	0	0	0	0	0	0	0	0	0	0	0	0	0
UCK2|7371	0	0	0	0	0	0	0	0	0	0	0.0999805	0	0	0	0	0	0	0	0	0	0	0	0	0	0	0	0	0	0	-0.0986372	0	0	0	0	0	0	0	0	0	0	0	0	0	0	0	0	0	0	0
UCKL1|54963	0	0	0	0	0	0	0	0	0	0	0	0	0	0	0	0	0	0	0	0	0	0	-0.0964362	0	0	0	0	0	0	0	0	0	0	0	0	0	0	0	0	0	0	0	0	0	0	0	0	0	0
UHRF1|29128	0	0	0	0.103582	0	0	0	0	0	0	0	0	0	-0.0949316	0	0	0	0	0	0	0	0	0	0	0	0	0	0	0	0	0	0	0	0	0	0	0	0	0	0.0958276	0	0	0	0	0	0	0	0	0
UMPS|7372	0	0	0	0	0	0	0	0	0	0	0	0	0	0	0	0	0	0	0	0	0	0	0	0	0	0	0	0	0.0952509	0	0	0	0	0	0	0	0	0	0	0	0	0	0	0	0	0	0	0	0
UNC5C|8633	0	0	0	0	0	0	0	0	0	0	0	0	0	0	0	0	0	0	0	0	0	0	0.0979685	0	0	0	0	0	0	0	0	0	0	0	0	0	0	0	0	0	0	0	0	0	0	0	0	0	0
UNG|7374	0	0	0	0	0	0	0	0	0	0	0	0	0	0	0	0	0	0	0	0	0	0	0	0	0	0	0	0	0.10185	0	0	0	0	0	0	0	0	0	0	0	0	0	0	0	0	0	0	0	0
USHBP1|83878	0	0	0	0	0	0	0	0	0	0	0	0	0	0	0	0	0	0	0	0	-0.102357	0	0	0	0	0	0.110755	0	0	0	0	0	0	0	0	0	0	0	0	0	0	0	0	0	0	0	-0.103254	0	0
USP39|10713	0	0	0	0	0	0	0	0	0	0	0	0	0	0	0	0	0	0	0	0	0	0	0	0	0	0	0	0	0.0969747	0	0	0	0	0	0	0	0	0	0	0	0	0	0	0	0	0	0	0	0
USP43|124739	0	0	0	0	0	0	0	0	0	0	0	0	0	0	0	0	0	0	0	0	0	0	0	0	0	0	0	0	0	0	0	0	0	0	0.0909943	0	0	0	0	0	0	0	0	0	0	0	0	0	0
UTP6|55813	0	0	0	0	0	0	0	0	0	0	0	0	0	0	0	0	0	0	0	0	0	0	0	0	0	0	0	0	0	0	0	0	0	0	0	0	0	0	0	0	0	0	0	0	0	0.0978094	0	0	0
VAMP2|6844	0	0	0	0	0	0	0	0	0	0	0	0	0	0	0	0	0	0	0	0	0	0	0	0	0	0	0	0	0	0	0	0	0	0	0	0	0	0	0	0	0	0	-0.108868	0	0	0	0	0	0
VAMP5|10791	0	0	0	0	0	0	0	0	0	0	0	0	0	0	0	0	0	0	0	0	0	0	0	0	0	0	0	0	0	0	0	0	0	0	0	-0.0961444	0	0	0	0	0	0	0	0	0	0	0	0	0
VCAN|1462	0	0	0	0	0	0	0	0	0	0	0	0	0	0	0	0	0	0.098933	0	0	0	0	0	0	0	0	0	0	0	0	0	0	0	0	0	0	-0.0966472	0	0	0	0.106055	0	0	0	0	0	0	0	0
VCL|7414	0	0	0	0	0	0.0970222	0	0	0	0	0	0	0	0	0	0	0	0	0	0	0	-0.0955486	0	0	0	0	0	0	0	0	0	-0.103939	0	0	0	0	0	0	0	0	0	0	0	0	0	0	0	0	0
VIM|7431	0	0	0	0	0	0	-0.104448	0.101512	0	0	0	0	0	0	0	0	0.101674	0	0	0	0	0	0	0	0	0	0	0	0	0	0	0	0	0	0	0	0	0	0	0	0	0	0	0	0.115801	0	0	0	0
VIPR2|7434	0	0	0	0	0	0	0	0	0	0	0	0	0.0976493	0	0	0	0.0999718	0	0	-0.0873587	0	0	0	0	0	0	0	0	0	0	0	0	0	0	0	0	0	0	0	0	0	0	0	0	0	0	0	0	0
VIP|7432	0	0	0	0	0	0	0	0	0	0	0	0	0	0	0	0	0	0	0	0	0	0	0	0	0	0	0.0936822	0	0	0	0	0	0	0	0	0	0	0	0	0	0	0	0	0	0	0	0	0	0
VWA5A|4013	0	0	0	0	0	0	0	0	0	0	0	0	0	0	0	0	0	0	0	0	0	0	0	0	0	0	0	0	-0.0968221	0	0	0	0	0	0	0	0	0	0	0	0	0	0	0	0	0	0	0	0
WBSCR17|64409	0	0	0	0	0	0	0	0	-0.0930067	0	0	0	0.0973426	0	0	0	0	0	0	0	0	0	0	0	0.100338	0	0	0	0	0	0	-0.102589	0	0	0	0	0	0	0	0	0	0	0	0	0	0	0	0	0
WBSCR22|114049	0	0	0	0	0	0	0	0	0	0	0	0	0	0	0	0	0	0	0	0	0	0	-0.0968777	0	0	0	0	0	0	0	0	0	0	0	0	0	0	0	0	0	0	0	0	0	0	0	0	0	0
WDHD1|11169	0	0	0	0	0	0	0	0	0	0	0.0974557	0	0	0	0	0	0	0	0	0	0	0	0	0	0	0	0	0	0	-0.0924253	0	0	0	0	0	0	0	0	0	0	0	0	0	0	0	0	0	0	0
WDR12|55759	0	0	0	0	0	0	0	0	0	0	0	0	0	0	0	0	0	0	0.0998657	0	0	0	0	0	0	0	0	0	0	0	0	0	0	0	0	0	0	0	0	0	0	0	0	0	0	0	0	0	0
WDR43|23160	0	0	0	0	0	0	0	0	0	0	0	0	0	0	0	0	0	0	0.106252	0	0	0	0	0	0	0	0	0	0	0	0	0	0	0	0	0	0	0	0	0	0	0	0	0	0	0	0	0	0
WDR4|10785	0	0	0	0	0	0	0	0	0	0	0	0	0	0	0	0	0	0	0	0	0	0	0	0	0	0	0	0	0	0	0	0	0	0	0	0	0	0	0	0	0	0	0.0990728	0	0	0	0	0	0
WDR5|11091	0	0	0	0	0	-0.0956441	0	0	0	0	0	0	0	0	0	0	0	0	0	0	0	0	0	0	0	0	0	0	0	0	0	0	0	0	0	0	0	0	0	0	0	0	0	0	-0.103243	0	0	0	0
WDR62|284403	0	0	0	0.104132	0	0	0	0	0	0	0	0	0	-0.100921	0	0	0	0	0	0	0	0	0	-0.0918942	0	0	0	0	0	0	0	0	0	0	0	0	0	0	0	0	0	0	0	0	0	0	0	0	0
WDR67|93594	0	0	0	0	0	0	0	0	0	0	0.106156	0	0	0	0	0	0	0	0	0	0	0	0	0	0	0	0	0	0	-0.105691	0	0	0	0	0	0	0	0	0	0	0	0	0	0	0	0	0	0	0
WDR74|54663	0	0	0	0	0	0	0	0	0	0	0	0	0	0	0	0	0	0	0	0	0	0	0	0	0	0	0	0	0	0	0	0	0	0	0	0	0	0	0	0	0	0	0	0	0	0.0997316	0	0	0
WDR75|84128	0	0	0	0	0	0	0	0	0	0	0	0	0	0	0	0	0	0	0	0	0	0	0	0	0	0	0	0	0	0	0	0	0	0	0	0	0	0	0	0	0	0	0	0	0	0.0989132	0	0	0
WDR7|23335	0	0	0	0	0	0	0	0	0	0	0	0	0	0	0	0	0	0	0	0	0	0	0.0974704	0	0	0	0	0	0	0	0	0	0	0	0	0	0	0	0	0	0	0	0	0	0	0	0	0	0
WDR85|92715	0	0	0	0	0	0	0	0	0	0	0	-0.0971118	0	0	0	0	0	0	0	0	0	0	0	0	0	0	0	0	0	0	0	0	0	0	0	0	0	0	0	0	0	0	0	0	0	0	0	0	0
WDR90|197335	0	0	0	0	0	0	0	0	0	0	0	0	0	0	0	0	0	0	0	0	0	0	0	0	0	0	0	0	0	0	0	0	0	0	0	0	0	0	0	0	0	0	0	0	0	0.096732	0	0	0
WFDC1|58189	0	0	0	0	0	0	0	0	0	0	0	0	0	0	0	0	0	0	0	0	0	0	0	0	0	0	0.100153	0	0	0	0	0	0	0	0	0	0	0	0	0	0	0	0	0	0	0	0	0	0
WHAMML2|440253	0	0	0	0	0	0	0	0	0	0	0	0	0	0	0	0	0	0	0	0	0	0	0	0	0	0	0	0	-0.0982258	0	0	0	0	0	0	0	0	0	0	0	0	0	0	0	0	0	0	0	0
WHSC1|7468	0	0	0	0	0	0	0	0	0	0	0.0996016	0	0	0	0	0	0	0	0	0	0	0	0	0	0	0	0	0	0	-0.0988763	0	0	0	0	0	0	0	0	0	0	0	0	0	0	0	0	0	0	0
WIPF1|7456	0	0	0	0	0	0	0	0.0942201	0	0	0	0	0	0	0	0	0	0	0	0	0	0	0	0	0	0	0	0	0	0	0	0	0.100205	0	0	0	0	0	0	0	0	0	0	0	0	-0.1023	0	0	0
WISP1|8840	0	0	0	0	0	0	0	0	0	0	0	0	0	0	0	0	0	0	0	0	0	0	0.0967461	0	0	0	0	0	0	0	0	0	0	0	0	0	0	0	0	0	0.101574	0	0	0	0.0992215	0	0	0	0
WISP2|8839	0	0	0	0	0	0	0	0	0	0	0	0.098158	0	0	0	0	0	0.100369	0	0	0	-0.100827	0	0	0	0	0	0	0	0	0.0951361	-0.0937747	0	0	0	0	0	0	0	0	0	0	0	0	0	0	0	0	0
WSCD2|9671	0	0	0	0	0	0	0	0	0	0	0	0.0977699	0.0995703	0	0	0	0	0	0	0	0	0	0	0	0	0	0	0	0	0	0	-0.0966416	0	0	0	0	0	0	0	0	0	0	0	0	0	0	0	0	0
WWTR1|25937	0	0	0	0	0	0	0	0	0	0	0	0	0	0	0	0	0	0	0	0	0	0	0.106499	0	0	0	0	0	0	0	0.0953395	-0.0999241	0	0	0	0	0	0	0	0	0	0	0	0	0	0	0	0	0.0993996
XPO1|7514	0	0	0	0	0	0	0	0	0	0	0	0	0	0	0	0	0	0	0.106526	0	0	0	0	0	0	0	0	0	0	0	0	0	0	0	0	0	0	0	0	0	0	0	0	0	0	0	0	0	0
XPO5|57510	0	0	0	0	0	0	0	0	0	0	0	0	0	0	0	0	0	0	0.101605	0	0	0	0	0	0	0	0	0	0	0	0	0	0	0	0	0	0	0	0	0	0	0	0	0	0	0	0	0	0
XRCC2|7516	0	0	0	0.0961763	0	0	0	0	0	0	0	0	0	-0.0954791	0	0	0	0	0	0	0	0	0	0	0	0	0	0	0	0	0	0	0	0	0	0	0	0	0	0.0965155	0	0	0	0	0	0	0	0	0
XRCC3|7517	0	0	0	0	0	0	0	0	0	0	0.0956203	0	0	0	0	0	0	0	0	0	0	0	0	0	0	0	0	0	0	-0.0997503	0	0	0	0	0	0	0	0	0	0.0934381	0	0	0	0	0	0	0	0	0
YARS|8565	0	0	0	0	0	0	0	0	0	0	0	0	0	0	0	0	0	0	0	0	0	0	0	0	0	0	0	0	0	0	0	0	0	0	0	0	0	0	0	0	0	0	0.0970472	0	0	0	0	0	0
YDJC|150223	0	0	0	0	0	0	0	0	0	0	0	0	0	0	0	0	0	0	0	0	0	0	-0.10169	0	0	0	0	0	0	0	0	0	0	0	0	0	0	0	0	0	0	0	0	0	0	0	0	0	0
YPEL2|388403	0	0	0	0	0	0	0	0	0	0	0	0	0	0	0	0	0	0	0	0	0	0	0	0	0	0	0	0	-0.0964787	0	0	0	0	0	0	0	0	0	0	0	0	0	0	0	0	0	0	0	0
YPEL4|219539	0	0	0	0	0	0	0	0	0	0	0	0	0	0	0	0	0	0	0	0	0	0	0	0	0	0	0	0	0	0	0.0957144	0	0	0	0	0	0	0	0	0	0	0	0	0	0	0	0	0	0
YPEL5|51646	0	0	0	0	0	0	0	0	0	0	0	0	0	0	0	0	0	0	0	0	0	0	0	0	0	0	0	0	-0.110012	0	0	0	0	0	0	0	0	0	0	0	0	0	0	0	0	0	0	0	0
YRDC|79693	0	0	0	0	0	0	0	0	0	0	0	0	0	0	0	0	0	0	0	0	0	0	0	0	0	0	0	0	0	0	0	0	0	0	0	0	0	0	0	0	0	0	0.0965483	0	0	0	0	0	0
ZBTB16|7704	0	0	0	0	0	0	0	0	-0.0960254	0	0	0	0	0	0	0	0	0	0	0	-0.0937949	0	0	0	0.0974586	0	0	0	0	0	0	0	0.0999555	-0.10095	0	0	0	0	0	0	0	0	0	0	0	0	0	0	0
ZBTB47|92999	0	0	0	0	0	0.107747	0	0	0	0	0	0	0	0	0	-0.10575	0	0.103163	0	0	0	0	0	0	0	0.0905239	0	0	0	0	0	0	0	0	0	0	0	0	0	-0.0993816	0	0	0	0	0	0	0	0	0
ZBTB4|57659	0	0	0	-0.107403	-0.0956562	0	0	0	0	0	0	0	0	0	0	0	0	0	0	0	0	0	0	0	0	0	0	0.0930342	0	0	0	0	0	0	0	0	0	0	0	0	0	0	0	-0.0957138	0	0	0	0	0.0956301
ZCCHC18|644353	0	0	0	0	0	0	0	0	0	0	0	0	0	0	0	0	0	0	0	0	0	0	0	0	0	0	0	0	0	0	0	0	0.096249	0	0	0	0	0	0	0	0	0	0	0	0	0	0	0	0
ZCCHC24|219654	0	-0.0948951	-0.108446	0	-0.0967609	0	0	0.109336	0	0	0	0	0	0	0	0	0	0	0	-0.102511	0	0	0	0	0	0.0921157	0	0	0	0	0	0	0	0	0	0	0	-0.0950043	0	0	0.0909966	-0.0950249	0	0	0	0	0	0	0
ZCWPW2|152098	0	0	0	0	0	0	0	0	0	0	0	0	0	0	0	0	0	0	0	0	0	0	0	0	0	0	0	0	0	0	0	0	0	0	0	0	0	0	0	0	0	0	-0.0977025	0	0	0	0	0	0
ZDHHC15|158866	0	0	0	0	0	0	0	0	-0.0929563	0	0	0	0	0	0	0	0	0.105406	0	0	0	0	0	0	0.0982522	0	0	0	0	0	0	-0.101927	0	0	0	0	0	0	0	0	0	0	0	0	0	0	0	0	0
ZEB2|9839	0	0	0	0	0	0.0986195	-0.108105	0.100511	0	0	0	0	0	0	0	0	0	0	0	0	0	-0.114271	0	0	0	0	0	0	0	0	0	0	0	0	0	0	0	0	0	0	0	0	0	0	0	0	0	0	0
ZFPM2|23414	0	0	-0.100401	0	-0.0932037	0	0	0.101457	0	0	0	0	0.110624	0	0	0	0	0	0	-0.0944036	0	0	0	0	0	0	0	0	0	0	0	0	0	-0.098018	0	0	0	-0.0984691	0	0	0	-0.0919747	0	0	0	0	0	0	0.0992279
ZFYVE1|53349	0	0	0	0	0	0.0945205	0	0	0	0	0	0	0	0	0	0	0	0	0	0	0	0	0	0	0	0	0	0	0	0	0	0	0	0	0	0	0	0	0	0	0	0	0	0	0	0	0	0	0
ZMYND19|116225	0	0	0	0	0	-0.0944643	0	0	0	0	0	0	0	0	0	0	0	0	0	0	0	0	0	0	0	0	0	0	0	0	0	0	0	0	0	0	0	0	0	0	0	0	0	0	-0.108841	0	0	0	0
ZNF165|7718	0	0	0	0	0	0	0	0	0	0	0	0	0	0	0	0	0	0	0	0	0	0	0	0	0	0	0	0	0	0	0	0	0	0	0.0900451	0	0	0	0	0	0	0	0	0	0	0	0	0	0
ZNF195|7748	0	0	0	0	0	0	0	0	0	0	0	0	0	0	0	0	0	0	0	0	0	0	0	0	0	0	0	0	0	0	0	0	0	0	0	0	0	0	0	0	0	0	0	0	0	0.100722	0	0	0
ZNF25|219749	0	0	0	0	0	0.101732	0	0	0	0	0	0	0	0	0	-0.101397	0	0.0984666	0	0	0	-0.0966093	0	0	0	0	0	0	0	0	0	0	0	0	0	-0.0967531	0	0	0	0	0	0	0	0	0	0	0	-0.0923757	0
ZNF385B|151126	0	0	0	0	0	0	0	0	0	0	0	0	0	0	0	0	0	0	0	0	0	0	0	0	0	0	0	0	0	0	0	0	0	0	0	0	0	0	0	0	0	0	-0.0963289	0	0	0	0	0	0
ZNF385D|79750	0	0	0	0	0	0.0952215	-0.098855	0	0	0	0	0	0	0	0.101573	-0.10356	0	0	0	0	0	0	0	0	0	0	0	0	0	0	0	0	0	-0.108611	0	0	0	0	0	0	0	0	0	0	0	0	0	-0.090165	0
ZNF423|23090	0	0	0	0	0	0	0	0	0	0	0	0	0	0	0	-0.0981901	0	0.101814	0	0	0	0	0	0	0	0	0	0	0	0	0	0	0	0	0	0	0	0	0	-0.096157	0	0	0	0	0	-0.0992773	0	0	0
ZNF454|285676	0	0	0	0	0	0	0	0	0	0	0	0	0	0	0	0	0	0	0	0	0	0	0	0	0	0	0	0	0	0	0	0	0	0	0	0	-0.102561	0	0	0	0	0	0	0	0	0	0	0	0
ZNF469|84627	0	0	0	0	0	0	0	0	0	0	0	0	0	0	0	0	0	0	0	0	0	0	0	0	0	0	0	0	0	0	0	0	0	0	0	0	0	0	0	0	0.10082	0	0	0	0	0	0	0	0
ZNF471|57573	0	0	0	0	0	0	0	0	0	0	0	0	0	0	0	0	0	0	0	0	0	0	0	0	0	0	0	0	0	0	0	0	0	0	0	0	0	0	0	0	0	0	-0.0959059	0	0	0	0	0	0
ZNF582|147948	0	0	0	0	0	0	0	0	0	0	0	0	0	0	0	0	0	0	0	0	0	0	0	0	0	0	0	0	0	0	0	0	0	0	0	0	0	0	0	0	0	0	-0.102067	0	0	0	0	0	0
ZNF626|199777	0	0	0	0	0	0	0	0	0	0	0	0	0	0	0	0	0	0	0	0	0	0	0	0	0	0	0	0	0	0	0	0	0	0	0	0	-0.100054	0	0	0	0	0	0	0	0	0	0	0	0
ZNF671|79891	0	0	0	0	0	0	0	0	0	0	0	0	0	0	0	0	0	0	0	0	0	0	0	0	0	0	0	0	0	0	0	0	0	0	0	0	0	0	0	0	0	0	-0.0983388	0	0	0	0	0	0
ZNF692|55657	0	0	0	0	0	0	0	0	0	0	0	-0.0976775	0	0	0	0	0	0	0	0	0	0	0	0	0	0	0	0	0	0	0	0	0	0	0	0	0	0	0	0	0	0	0	0	0	0	0	0	0
ZNF695|57116	0	0	0	0	0	0	0	0	0	0	0.0958417	0	0	0	0	0	0	0	0	0	0	0	0	0	0	0	0	0	0	-0.0954591	0	0	0	0	0	0	0	0	0	0	0	0	0	0	0	0	0	0	0
ZNF781|163115	0	0	0	0	0	0	0	0	0	0	0	0	0	0	0	0	0	0	0	0	0	0	0	0	0	0	0	0	0	0	0	0	0	0	0	-0.098062	-0.0955613	0	0	0	0	0	0	-0.0949296	0	0	0	0	0
ZNF835|90485	0	0	0	0	0	0	0	0	0	0	0	0	0	0	0	0	0.0983372	0	0	0	0	0	0	0	0	0	0.0955501	0	0	0	0	-0.0969868	0	0	0	0	0	0	0	0	0	0	0	0	0	0	0	0	0
ZNF853|54753	0	0	0	0	0	0	0	0	0	0	0	0	0	0	0	0	0	0	0	0	0	0	0	0	0	0	0	0	0	0	0	0	0.0993528	0	0	0	0	0	0	0	0	0	0	0	0	0	0	0	0
ZWILCH|55055	0	0	0	0.0946448	0	0	0	0	0	0	0	0	0	-0.0939279	0	0	0	0	0	0	0	0	0	0	0	0	0	0	0	0	0	0	0	0	0	0	0	0	0	0	0	0	0	0	0	0	0	0	0
ZWINT|11130	0.101738	0	0	0	0	0	0	0	0	0.0986467	0	0	0	0	0	0	0	0	0	0	0	0	0	-0.104615	0	0	0	-0.105409	0	0	0	0	0	0	0	0	0	0	0	0	0	0	0	0	0	0	0	0	0
[truncated: 1 more columns]
