# Supplementary material for: TSCCA: A tensor sparse CCA method for detecting microRNA-gene patterns from multiple cancers
Source: PLoS Comput Biol. 2021 Jun 1;17(6):e1009044. doi: 10.1371/journal.pcbi.1009044 (PMC8195367; doi:10.1371/journal.pcbi.1009044)
Supplement: S7 Table — (XLSX) [file pcbi.1009044.s017.xlsx]

## Sheet: Table S7
Table S7. Summary of modules.
M1	M1	M1	M1	M1	M1	M1	M1	M1	M2	M2	M2	M2	M2	M2	M2	M2	M2	M3	M3	M3	M3	M3	M3	M3	M3	M3	M4	M4	M4	M4	M4	M4	M4	M4	M4	M5	M5	M5	M5	M5	M5	M5	M5	M5	M6	M6	M6	M6	M6
Gene	nonzero_v	CancerGene	MiR	nonzero_u	CancerMiR	MGEdge	Cancer	nonzero_w	Gene	nonzero_v	CancerGene	MiR	nonzero_u	CancerMiR	MGEdge	Cancer	nonzero_w	Gene	nonzero_v	CancerGene	MiR	nonzero_u	CancerMiR	MGEdge	Cancer	nonzero_w	Gene	nonzero_v	CancerGene	MiR	nonzero_u	CancerMiR	MGEdge	Cancer	nonzero_w	Gene	nonzero_v	CancerGene	MiR	nonzero_u	CancerMiR	MGEdge	Cancer	nonzero_w	Gene	nonzero_v	CancerGene	MiR	nonzero_u
ARHGAP11A	0.0933742	No	hsa-miR-17-5p	0.294395	Yes	hsa-miR-106b-5p->KIF23	ACC	0.251463	ABCC9	-0.0880754	No	hsa-miR-96-5p	0.274847	Yes	hsa-miR-1-3p->TPM2	BLCA	0.282428	ABCC9	-0.0952968	No	hsa-let-7c-5p	-0.348877	No	hsa-miR-106b-5p->RUNX1T1	BLCA	0.279902	ASPM	0.102744	Yes	hsa-miR-17-5p	0.304136	Yes	hsa-miR-93-5p->E2F1	ACC	0.252937	ABCC9	-0.0946693	No	hsa-miR-17-3p	0.313261	No	hsa-miR-19b-3p->PALLD	BLCA	0.27229	ABCA6	0.0974313	No	hsa-miR-17-5p	-0.345851
ASF1B	0.0945238	No	hsa-miR-18a-5p	0.315515	Yes	hsa-miR-130b-5p->ASF1B	BLCA	0.19947	ACTA2	-0.112624	No	hsa-miR-100-5p	-0.28654	Yes	hsa-miR-1-3p->CSRP1	BRCA	0.133894	ABI3BP	-0.0938843	No	hsa-miR-17-5p	0.292491	Yes	hsa-miR-106b-5p->KANK2	BRCA	0.206577	ATAD2	0.0931039	No	hsa-miR-18a-5p	0.319945	Yes	hsa-miR-17-5p->E2F1	BLCA	0.205871	ABI3BP	-0.0930995	No	hsa-miR-19a-3p	0.312391	Yes	hsa-miR-19b-3p->ZBTB4	BRCA	0.164962	ACVR1	0.0956796	Yes	hsa-miR-17-3p	-0.301109
AURKA	0.0959649	Yes	hsa-miR-93-5p	0.314389	Yes	hsa-miR-93-5p->EZH2	BRCA	0.280392	ACTG2	-0.112305	No	hsa-miR-1-3p	-0.356988	No	hsa-miR-1-3p->HAND2	CESC	0.157924	ACTA2	-0.102673	No	hsa-miR-92a-3p	0.290022	Yes	hsa-miR-92a-3p->KANK2	CESC	0.164319	C11orf82	0.0988174	No	hsa-miR-93-5p	0.331438	Yes	hsa-miR-106b-5p->E2F1	BRCA	0.273768	ACTA2	-0.109077	No	hsa-miR-19b-1-5p	0.314228	No	hsa-miR-19b-3p->FYCO1	CESC	0.129024	ANTXR2	0.0997863	No	hsa-miR-18a-5p	-0.319171
AURKB	0.109708	Yes	hsa-miR-16-2-3p	0.297305	No	hsa-miR-93-5p->BIRC5	CHOL	0.242892	ADAM33	-0.0913854	No	hsa-miR-15b-3p	0.273385	No	hsa-miR-1-3p->CCL14	CHOL	0.136682	ADAM33	-0.0971988	No	hsa-miR-99a-5p	-0.345359	No	hsa-miR-92a-3p->CYBRD1	CHOL	0.155844	C13orf34	0.0974542	No	hsa-miR-16-2-3p	0.296396	No	hsa-miR-130b-3p->ZBTB4	CHOL	0.222611	ACTG2	-0.0966483	No	hsa-miR-19b-3p	0.30744	Yes	hsa-miR-20a-5p->FGF7	CHOL	0.136433	AXL	0.100612	Yes	hsa-miR-19a-3p	-0.301657
BIRC5	0.104954	No	hsa-miR-15b-3p	0.340395	No	hsa-miR-93-5p->MAD2L1	COAD	0.183948	ANGPTL1	-0.100609	No	hsa-miR-133a-3p	-0.347209	Yes	hsa-miR-1-3p->KANK2	COAD	0.293375	ADAMTS10	-0.0951806	No	hsa-miR-16-2-3p	0.307726	No	hsa-miR-17-5p->PRICKLE1	COAD	0.310761	C1orf112	0.0937534	No	hsa-miR-15b-3p	0.335229	No	hsa-miR-130b-3p->E2F1	COAD	0.199381	ANGPTL1	-0.105887	No	hsa-miR-20a-5p	0.324295	Yes	hsa-miR-20a-5p->UBE2C	COAD	0.316261	BAT1	-0.103741	No	hsa-miR-19b-1-5p	-0.302058
BLM	0.103002	Yes	hsa-miR-106b-5p	0.30278	Yes	hsa-miR-18a-5p->CDC20	COADREAD	0.176417	ANK2	-0.0874175	No	hsa-miR-141-3p	0.273604	Yes	hsa-miR-1-3p->FLNA	COADREAD	0.285701	ANGPTL1	-0.103736	No	hsa-miR-199a-5p	-0.327886	Yes	hsa-miR-17-5p->CYBRD1	COADREAD	0.303259	C21orf45	0.0953988	No	hsa-miR-106b-5p	0.312992	Yes	hsa-miR-130b-3p->SFRS2	COADREAD	0.191839	AOC3	-0.115877	No	hsa-miR-93-3p	0.312444	No	hsa-miR-19a-3p->ZBTB4	COADREAD	0.297548	C10orf26	0.113211	No	hsa-miR-19b-3p	-0.298723
BUB1B	0.101805	Yes	hsa-miR-106b-3p	0.332244	No	hsa-miR-18a-5p->PKMYT1	ESCA	0.219531	AOC3	-0.110557	No	hsa-miR-143-3p	-0.355296	Yes	hsa-miR-1-3p->SDPR	ESCA	0.263481	ANK2	-0.0927195	No	hsa-miR-125b-5p	-0.346325	No	hsa-miR-106b-5p->CYBRD1	DLBC	0.0984733	C9orf100	0.0960055	No	hsa-miR-106b-3p	0.316754	No	hsa-miR-130b-3p->FYCO1	ESCA	0.222206	ARHGAP20	-0.0987282	Yes	hsa-miR-15b-5p	0.318695	Yes	hsa-miR-20a-5p->PPP1R12B	DLBC	0.0744226	C13orf37	-0.102044	No	hsa-miR-20a-5p	-0.327056
BUB1	0.0972299	Yes	hsa-miR-130b-5p	0.308887	No	hsa-miR-18a-5p->CDCA5	HNSC	0.196915	ASB5	-0.0920724	No	hsa-miR-145-5p	-0.328659	Yes	hsa-miR-1-3p->MYOCD	HNSC	0.16379	AOC3	-0.101285	No	hsa-miR-141-5p	0.295191	No	hsa-miR-17-5p->FBXL7	ESCA	0.226012	C9orf140	0.0943459	No	hsa-miR-130b-5p	0.303526	No	hsa-miR-106b-5p->ATAD2	HNSC	0.20569	ATP1A2	-0.0999577	No	hsa-miR-151a-5p	0.315284	No	hsa-miR-20a-5p->CYBRD1	ESCA	0.267227	C19orf48	-0.0994697	No	hsa-miR-92a-3p	-0.329405
C12orf48	0.09317	No	hsa-miR-130b-3p	0.335772	Yes	hsa-miR-17-5p->UBE2C	KICH	0.262863	ATP1A2	-0.107843	No	hsa-miR-145-3p	-0.361141	No	hsa-miR-1-3p->FLNC	KIPAN	0.158857	ATP1A2	-0.0944789	No	hsa-miR-125b-2-3p	-0.298927	No	hsa-miR-106b-5p->FBXL7	HNSC	0.154453	CBX7	-0.093401	Yes	hsa-miR-130b-3p	0.326604	Yes	hsa-miR-93-5p->FYCO1	KICH	0.242406	BNC2	-0.0952189	No	hsa-miR-590-5p	0.324809	Yes	hsa-miR-20a-5p->ZBTB4	HNSC	0.167086	C4A	0.102676	No	hsa-miR-93-5p	-0.311946
C15orf23	0.0969626	No	hsa-miR-942-5p	0.316964	No	hsa-miR-17-5p->DEPDC1	KIRC	0.184871	BOC	-0.0932136	No	hsa-miR-133b	-0.282995	Yes	hsa-miR-100-5p->ATP1A2	LIHC	0.143851	BNC2	-0.0982214	No	hsa-miR-106b-5p	0.301178	Yes	hsa-miR-125b-5p->NEGR1	LIHC	0.0994028	CCDC150	0.101471	No	hsa-miR-942-5p	0.312987	No	hsa-miR-93-5p->SFRS2	LIHC	0.220539	BOC	-0.0934594	No	hsa-miR-1307-3p	0.319001	No	hsa-miR-20a-5p->FYCO1	LIHC	0.112951	C6orf186	0.0967695	No	hsa-miR-106b-5p	-0.321862
C15orf42	0.103841	No				hsa-miR-17-5p->FANCA	LIHC	0.224157	C1QTNF7	-0.0976994	No				hsa-miR-96-5p->SYNM	LUAD	0.158591	BOC	-0.108718	No				hsa-miR-17-5p->PTGIS	LUAD	0.160369	CDC7	0.0992465	No				hsa-miR-18a-5p->LMNB2	LUAD	0.225331	C16orf45	-0.0937514	No				hsa-miR-20a-5p->FAM129A	LUAD	0.129118	CCDC69	0.0986819	No
C16orf59	0.095517	No				hsa-miR-17-5p->PTTG1	LUAD	0.213377	C20orf200	-0.102008	No				hsa-miR-143-3p->SCN2B	LUSC	0.163186	C1QTNF7	-0.104513	No				hsa-miR-106b-5p->PTGIS	LUSC	0.154656	CDKN3	0.1038	Yes				hsa-miR-130b-5p->FAM72A	LUSC	0.209867	C1QTNF7	-0.102336	No				hsa-miR-15b-5p->CDC25A	LUSC	0.177831	COLEC12	0.0956397	No
C17orf53	0.0965602	No				hsa-miR-17-5p->MKI67	LUSC	0.196496	C2orf40	-0.101074	No				hsa-miR-145-5p->MYOCD	PAAD	0.175496	C21orf34	-0.118927	No					PAAD	0.222647	CENPE	0.106674	No				hsa-miR-106b-5p->CENPM	PAAD	0.177652	C2orf40	-0.0959569	No				hsa-miR-15b-5p->PRICKLE2	PAAD	0.181181	COPZ2	0.0975113	No
C1orf135	0.0957263	No				hsa-miR-130b-3p->CEP55	PAAD	0.175715	C7orf58	-0.0884528	No					PRAD	0.257507	C2orf40	-0.0999261	No					PRAD	0.136587	CENPH	0.103501	No				hsa-miR-106b-5p->HMMR	READ	0.189895	C7orf58	-0.097318	No				hsa-miR-20a-5p->CRISPLD2	PRAD	0.204391	COX7A1	0.0954286	No
CCNA2	0.105006	Yes				hsa-miR-17-5p->RRM2	SARC	0.255655	C7	-0.0913483	No					READ	0.270693	C7orf58	-0.0935254	No					READ	0.290362	CENPK	0.0964151	No				hsa-miR-93-5p->KPNA2	SARC	0.234596	C7	-0.0937176	No				hsa-miR-20a-5p->KCNMB1	READ	0.277217	CYSLTR1	0.0970718	No
CCNB1	0.0995927	Yes				hsa-miR-93-5p->RRM2	SKCM	0.188724	CALD1	-0.0980968	No					SARC	0.157647	C7	-0.098221	No					SKCM	0.0924169	CENPM	0.105926	No				hsa-miR-93-5p->POLE	SKCM	0.180175	CALD1	-0.103668	No				hsa-miR-19a-3p->PRICKLE2	SARC	0.196811	DAZAP1	-0.112128	No
CCNB2	0.103123	No				hsa-miR-106b-5p->RRM2	STAD	0.298297	CASQ2	-0.115499	No					STAD	0.332221	CALD1	-0.0983976	No					STAD	0.357714	CENPN	0.0936009	No				hsa-miR-93-5p->MCM5	STAD	0.30715	CASQ2	-0.107053	No				hsa-miR-19b-3p->PRICKLE2	STAD	0.371305	DDR2	0.100897	Yes
CCNF	0.0987863	Yes				hsa-miR-18a-5p->RAD51AP1	STES	0.279965	CCL14	-0.088102	No					STES	0.315976	CASQ2	-0.0949608	No					STES	0.318387	CENPO	0.106613	No				hsa-miR-18a-5p->MCM5	STES	0.285394	CDC25A	0.0926363	Yes				hsa-miR-19b-1-5p->FYCO1	STES	0.347359	DDX55	-0.0977797	No
CDC20	0.105303	Yes				hsa-miR-130b-3p->CCNA2	TGCT	0.189463	CHRDL1	-0.0966068	No					TGCT	0.241182	CDH11	-0.0930011	Yes					TGCT	0.291049	CENPW	0.0951988	Yes				hsa-miR-17-5p->UBE2S	TGCT	0.184153	CLIP3	-0.0931904	No				hsa-miR-1307-3p->CRISPLD2	TGCT	0.216693	DHX34	-0.0959222	No
CDC25A	0.10569	Yes				hsa-miR-106b-5p->POLQ	UCEC	0.186175	CLIP3	-0.0890253	No					UCEC	0.182799	CHRDL1	-0.0989128	No					UCEC	0.141012	CHAF1A	0.0997381	No				hsa-miR-17-5p->STIL	UCEC	0.184007	CNN1	-0.110926	No				hsa-miR-17-3p->JPH2	UCEC	0.115071	DKC1	-0.104905	Yes
CDC25C	0.103381	Yes				hsa-miR-106b-5p->PKMYT1			CNN1	-0.122028	No							CLIP3	-0.0968209	No							CHEK2	0.10173	Yes				hsa-miR-93-5p->ZBTB4			CNRIP1	-0.0981673	No				hsa-miR-17-3p->BNC2			DNAJB5	0.102715	No
CDC45	0.105133	No				hsa-miR-16-2-3p->CDC25A			CNRIP1	-0.0905324	No							CNN1	-0.0975399	No							CHTF18	0.0985843	No				hsa-miR-106b-5p->ZBTB4			CRISPLD2	-0.0941494	No				hsa-miR-1307-3p->PDLIM3			DNAJC2	-0.099977	No
CDC6	0.0937947	Yes				hsa-miR-17-5p->KIF23			CSDC2	-0.0931509	No							CNRIP1	-0.100907	No							CKS2	0.103692	Yes				hsa-miR-17-5p->ZBTB4			CSRP1	-0.100315	No				hsa-miR-1307-3p->C16orf45			DUSP3	0.0954884	No
CDCA2	0.0926705	No				hsa-miR-93-5p->KIF23			CSRP1	-0.096607	No							COL14A1	-0.102077	No							CTSO	-0.100027	No				hsa-miR-17-5p->GINS4			CTSO	-0.096699	No				hsa-miR-15b-5p->NEGR1			EHD2	0.105261	No
CDCA3	0.105933	No				hsa-miR-130b-3p->DEPDC1			DACT3	-0.112652	No							CSDC2	-0.0995422	No							DBF4	0.105011	No				hsa-miR-93-5p->GINS4			CYBRD1	-0.096309	No				hsa-miR-93-3p->SCN7A			EXOSC2	-0.0947908	No
CDCA5	0.107187	No				hsa-miR-93-5p->MELK			DES	-0.121261	No							CYBRD1	-0.09753	No							DDX12	0.100891	No				hsa-miR-106b-5p->GINS4			DACT3	-0.104641	No							EXOSC8	-0.104574	No
CDCA8	0.110388	No				hsa-miR-17-5p->MELK			EMILIN1	-0.0889958	No							DACT3	-0.106067	No							DEPDC1B	0.103593	No				hsa-miR-17-5p->KPNA2			DCN	-0.0923101	No							FBXL5	0.100592	No
CDK1	0.103174	Yes				hsa-miR-106b-5p->MELK			FGF7	-0.0895659	Yes							DCN	-0.108163	No							DNA2	0.101609	No				hsa-miR-106b-5p->KPNA2			DES	-0.0959184	No							FERMT2	0.094762	No
CDT1	0.0933626	Yes				hsa-miR-93-5p->POLQ			FHL1	-0.108291	No							DPT	-0.102612	Yes							DSCC1	0.105825	No				hsa-miR-17-5p->CHAF1A			DIXDC1	-0.0979562	No							FGL2	0.100554	No
CENPA	0.10884	No				hsa-miR-17-5p->POLQ			FLNA	-0.0892926	Yes							ECM2	-0.103888	No							DSN1	0.0932444	No				hsa-miR-93-5p->CHAF1A			ECM2	-0.0956831	No							FILIP1	0.095753	No
CENPF	0.0929782	Yes				hsa-miR-93-5p->PKMYT1			FLNC	-0.0918275	No							EMILIN1	-0.0960684	No							DTL	0.101203	No				hsa-miR-106b-5p->CHAF1A			FAM129A	-0.0963212	No							FLNA	0.0973842	Yes
CEP55	0.0933663	No				hsa-miR-17-5p->PKMYT1			FXYD1	-0.0923696	No							FAM180A	-0.101915	No							E2F1	0.108549	Yes				hsa-miR-106b-5p->SFRS2			FGF7	-0.0991546	Yes							GALNTL2	0.097056	No
DEPDC1	0.0956815	No				hsa-miR-130b-3p->ORC1L			GPM6A	-0.0912624	No							FBLN5	-0.0960852	Yes							E2F2	0.103301	Yes				hsa-miR-106b-5p->NCAPD2			FHL1	-0.100167	No							GAS7	0.0991756	Yes
DLGAP5	0.0942988	No							HAND2	-0.0926922	No							FBXL7	-0.0937616	Yes							E2F7	0.0934018	No				hsa-miR-106b-5p->FYCO1			FYCO1	-0.0967589	No							GGTA1	0.0955543	No
EME1	0.102497	No							HSPB2	-0.0900905	No							FGF7	-0.10088	Yes							EPR1	0.0935554	No				hsa-miR-106b-5p->E2F2			HSPB7	-0.109973	No							GSN	0.0997865	Yes
ERCC6L	0.0955535	No							HSPB6	-0.106101	No							FHL1	-0.0976171	No							FAM136A	0.0995188	No				hsa-miR-17-5p->ATAD2			HSPB8	-0.0965721	Yes							HCFC2	0.101887	No
ESPL1	0.0981152	No							HSPB7	-0.119127	No							FXYD1	-0.0984733	No							FAM64A	0.106072	No				hsa-miR-93-5p->ATAD2			IGFBP7	-0.0967956	Yes							HNRNPA2B1	-0.106095	Yes
EXO1	0.0994013	No							HSPB8	-0.0880729	Yes							GLT8D2	-0.100199	No							FAM72A	0.0981984	No				hsa-miR-17-5p->SFRS2			IL1R1	-0.0920404	No							HSPD1	-0.102819	Yes
EZH2	0.0982486	Yes							INMT	-0.0910745	No							GSTM5	-0.0957736	No							FANCB	0.10391	No				hsa-miR-93-5p->KIAA0101			JAM2	-0.0973758	No							ILF3	-0.108632	No
FAM54A	0.0957523	No							JAM2	-0.0928821	No							HAND2	-0.0956839	No							FANCD2	0.103501	Yes				hsa-miR-17-5p->KIAA0101			JPH2	-0.0968268	No							ITPR1	0.102235	No
FAM72B	0.104089	No							JAM3	-0.090419	No							HSPB6	-0.0966575	No							FBXO5	0.0960886	Yes				hsa-miR-106b-5p->KIAA0101			KANK2	-0.10279	No							KCND3	0.105346	No
FAM72D	0.0962786	No							JPH2	-0.110117	No							HSPB7	-0.104055	No							FEN1	0.10795	Yes				hsa-miR-130b-3p->NCAPD2			KCNMA1	-0.103248	No							KIAA0513	0.0988722	No
FANCA	0.0935177	Yes							KANK2	-0.097493	No							IGF1	-0.0981703	Yes							FYCO1	-0.0947403	No				hsa-miR-130b-3p->CHEK2			KCNMB1	-0.108518	No							KLF9	0.100786	No
FANCI	0.0976159	No							KCNMA1	-0.0885531	No							INMT	-0.0968837	No							GINS2	0.100171	No				hsa-miR-93-5p->HMGB2			LDB3	-0.0931721	No							LAYN	0.0951159	No
FOXM1	0.103062	Yes							KCNMB1	-0.114897	No							JAM2	-0.101455	No							GINS4	0.100566	No				hsa-miR-17-5p->HMGB2			LMOD1	-0.12433	No							LIG1	-0.0948451	No
GINS1	0.0953117	No							LDB3	-0.102354	No							JAM3	-0.0929449	No							H2AFX	0.101338	Yes				hsa-miR-106b-5p->HMGB2			LOC399959	-0.101612	No							LIMS2	0.0998209	No
GSG2	0.0936772	No							LIMS2	-0.102061	No							KANK2	-0.0948556	No							H2AFZ	0.0975965	No				hsa-miR-17-5p->RACGAP1			LOC401093	-0.0936381	No							LOC100126784	0.101019	No
GTSE1	0.104309	No							LMOD1	-0.126283	No							LAMA2	-0.094654	No							HELLS	0.10094	Yes				hsa-miR-93-5p->RACGAP1			LOC728264	-0.0952485	No							LOC388796	-0.0975578	No
HJURP	0.106848	No							LOC399959	-0.0976395	No							LMOD1	-0.111742	No							HMGB2	0.0994677	No				hsa-miR-106b-5p->RACGAP1			MAMDC2	-0.0955354	No							LOC642846	-0.105447	No
KIF11	0.0988062	No							LOC401093	-0.097074	No							LOC399959	-0.115051	No							HMMR	0.0971899	No				hsa-miR-130b-3p->RACGAP1			MFAP4	-0.101813	No							LTBP2	0.0983301	No
KIF15	0.0988195	No							LOC572558	-0.0935849	No							LOC728264	-0.09429	No							IQGAP3	0.0985552	No				hsa-miR-130b-3p->RFC2			MGP	-0.0992302	No							MAP3K3	0.0963617	No
KIF18A	0.0972729	No							LOC728264	-0.110967	No							LRRN4CL	-0.0932393	No							KIAA0101	0.102744	No				hsa-miR-942-5p->POLA2			MITF	-0.0984339	Yes							MAP6	0.0965758	No
KIF18B	0.108794	No							MAMDC2	-0.0965012	No							MEOX2	-0.099012	No							KIAA1524	0.0963164	No				hsa-miR-93-5p->NCAPD2			MRGPRF	-0.104508	No							43526	0.0989141	No
KIF20A	0.0927366	No							MEF2C	-0.0878831	Yes							MFAP4	-0.110102	No							KIF14	0.100089	Yes				hsa-miR-17-5p->NCAPD2			MRVI1	-0.115969	Yes							MMRN2	0.0981081	No
KIF23	0.0950621	No							MFAP4	-0.0987667	No							MGP	-0.107751	No							KIF22	0.0988126	No				hsa-miR-17-5p->FYCO1			MSRB3	-0.110189	No							MYOF	0.0986365	No
KIF2C	0.107439	No							MGP	-0.0975067	No							MRGPRF	-0.102016	No							KPNA2	0.105905	No				hsa-miR-93-5p->E2F2			MYH11	-0.113206	Yes							NKAPL	0.0972308	No
KIF4A	0.100333	No							MRGPRF	-0.105982	No							MRVI1	-0.100364	Yes							LMNB2	0.1	No				hsa-miR-17-5p->E2F2			MYL9	-0.103508	No							NOP58	-0.101776	No
KIFC1	0.1073	No							MRVI1	-0.108341	Yes							MSRB3	-0.106391	No							MCM2	0.107131	Yes							MYLK	-0.110577	Yes							NPTN	0.0955842	No
LMNB1	0.0966838	No							MSRB3	-0.107653	No							MYH11	-0.0981509	Yes							MCM5	0.093709	Yes							MYOCD	-0.09905	No							PAICS	-0.105223	No
MAD2L1	0.0979555	Yes							MYH11	-0.125571	Yes							MYL9	-0.0968998	No							MCM6	0.0948151	No							NEGR1	-0.0980904	No							PARVA	0.0986283	No
MCM10	0.101539	No							MYL9	-0.110159	No							MYLK	-0.100422	Yes							MLF1IP	0.0959392	No							NEXN	-0.103967	No							PBXIP1	0.0979161	No
MCM7	0.0976208	No							MYLK	-0.111362	Yes							NAP1L3	-0.0999473	No							MND1	0.105387	No							OGN	-0.0971836	No							PDE2A	0.0971792	No
MELK	0.0937926	Yes							MYOCD	-0.110884	No							NBLA00301	-0.0973442	No							NASP	0.0996796	No							OMD	-0.0966534	Yes							PGCP	0.0972496	No
MKI67	0.0928241	Yes							MYOC	-0.0876517	No							NEGR1	-0.0932016	No							NCAPD2	0.0947272	Yes							PALLD	-0.101781	No							PJA2	0.0989289	No
MYBL2	0.10417	Yes							NBLA00301	-0.0951522	No							NEXN	-0.0972993	No							NCAPG2	0.0941135	No							PDE1A	-0.0970757	No							PMP22	0.0977017	No
NCAPG	0.105902	No							NEGR1	-0.0901417	No							OGN	-0.117621	No							NEIL3	0.103013	No							PDLIM3	-0.104376	No							PRKG1	0.096734	No
NCAPH	0.103926	No							NEXN	-0.101276	No							OLFML1	-0.102492	No							NFKBIL2	0.105003	No							PDZRN4	-0.10145	No							PTBP1	-0.0996981	Yes
NDC80	0.0972084	Yes							NXPH3	-0.0911655	No							OMD	-0.113544	Yes							PBK	0.107842	No							PGM5	-0.0994868	No							PTRF	0.103752	No
NEK2	0.0970958	No							OGN	-0.102039	No							PALLD	-0.0950267	No							POC1A	0.102851	No							PGR	-0.10519	Yes							PUS1	-0.103794	No
NUF2	0.103234	No							PDLIM3	-0.101726	No							PDE1A	-0.099139	No							POLA2	0.0937479	No							PLN	-0.115976	No							RBMS3	0.0962479	No
NUSAP1	0.0979217	No							PDZRN4	-0.0968815	No							PDLIM3	-0.0993961	No							POLD1	0.0935888	Yes							PODN	-0.100444	No							RBMX	-0.0972493	No
OIP5	0.10167	No							PGM5	-0.106339	No							PDZRN4	-0.104323	No							POLE2	0.095228	No							POPDC2	-0.0933696	No							RFC3	-0.11012	No
ORC1L	0.100475	No							PGR	-0.0875188	Yes							PGM5	-0.0949402	No							POLE	0.0967446	Yes							PPP1R12B	-0.0970515	No							RHOJ	0.0963272	No
ORC6L	0.101327	No							PLN	-0.119834	No							PGR	-0.0924875	Yes							RACGAP1	0.100436	Yes							PRELP	-0.106392	No							RNF11	0.0974092	Yes
PIF1	0.0991908	No							PODN	-0.0895805	No							PLAC9	-0.0939664	No							RAD54B	0.095311	No							PRICKLE2	-0.0921685	No							RPIA	-0.0998671	No
PKMYT1	0.0931854	No							POPDC2	-0.0991341	No							PLN	-0.102433	No							RANBP1	0.102655	No							PTGER3	-0.0942829	No							SDPR	0.095834	No
PLK1	0.103951	Yes							PPP1R12B	-0.100987	No							PODN	-0.109002	No							RFC2	0.095631	No							RASL12	-0.092711	No							SFRS1	-0.105701	No
PLK4	0.094967	No							PRELP	-0.0989349	No							PRELP	-0.109531	No							RFC4	0.10829	No							RCAN2	-0.0949874	No							SLC24A3	0.0997158	No
POLQ	0.0988328	Yes							PTGIS	-0.0954943	Yes							PRICKLE1	-0.0943875	No							RNASEH2A	0.100792	No							RECQL4	0.0991152	Yes							SLC8A1	0.101829	No
PRC1	0.0956345	No							PYGM	-0.101294	No							PTGER3	-0.0973787	No							RNF180	-0.09883	No							SCN7A	-0.0996036	No							SLC9A9	0.103211	Yes
PSRC1	0.0945219	No							RASL12	-0.0991571	No							PTGIS	-0.101254	Yes							SFPQ	0.0935763	Yes							SCRG1	-0.0970191	No							SNHG1	-0.117528	No
PTTG1	0.0953197	Yes							RHOJ	-0.0876597	No							RASL12	-0.0925674	No							SFRS2	0.0961978	No							SGCA	-0.098452	No							SNRPA	-0.103788	No
RAD51AP1	0.0955857	No							RSPO3	-0.0909977	Yes							RSPO3	-0.0940231	Yes							SGOL2	0.0953106	No							SGCD	-0.0969509	No							SNRPD1	-0.0998898	No
RAD51	0.100755	No							SCN2B	-0.0876208	No							RUNX1T1	-0.0946559	Yes							SMC4	0.0941186	No							SKA3	0.0942819	No							SOD3	0.0968319	No
RAD54L	0.107768	No							SCN7A	-0.0940064	No							SCN2B	-0.10059	No							SNRPA1	0.0993148	No							SORBS1	-0.0935918	No							SYNPO	0.10606	No
RECQL4	0.0996619	Yes							SCRG1	-0.105754	No							SCN7A	-0.0974271	No							SRRT	0.0985774	No							SPARCL1	-0.109037	No							SYT11	0.0953447	No
RRM2	0.0976382	Yes							SDPR	-0.0876475	No							SCRG1	-0.0939933	No							STIL	0.097478	Yes							SSPN	-0.0963384	Yes							TARDBP	-0.0951859	No
SGOL1	0.0991686	No							SGCA	-0.11526	No							SERPINF1	-0.0976634	No							STMN1	0.104455	Yes							SYNE1	-0.0943355	Yes							TFAP4	-0.096659	Yes
SKA1	0.102302	No							SORBS1	-0.0927985	No							SFRP4	-0.105856	Yes							TENC1	-0.0983189	No							SYNM	-0.0921863	No							TIMP3	0.0973794	Yes
SKA3	0.104547	No							SPARCL1	-0.100999	No							SGCD	-0.104852	No							TIMELESS	0.102521	No							SYNPO2	-0.113642	Yes							TMEM127	0.10521	Yes
SPAG5	0.104435	No							SYNM	-0.098135	No							SLIT2	-0.0953537	Yes							TK1	0.0991943	Yes							TAGLN	-0.109814	Yes							TSHZ3	0.103211	No
SPC25	0.101766	No							SYNPO2	-0.118804	Yes							SPARCL1	-0.101798	No							TOP2A	0.10608	Yes							TGFB1I1	-0.0950258	No							TXNDC15	0.0950483	No
TACC3	0.101016	Yes							TAGLN	-0.115164	Yes							SSPN	-0.096823	Yes							TRAIP	0.108672	No							TMEM47	-0.0920402	No							VCL	0.0970222	Yes
TPX2	0.105279	Yes							TCEAL2	-0.0906871	No							STON1	-0.0923966	No							TYMS	0.101524	No							TNFSF12	-0.0950954	No							WDR5	-0.0956441	No
TRIP13	0.0974094	No							TCEAL7	-0.0906274	No							SYNPO2	-0.101196	Yes							UBE2S	0.102333	No							TNS1	-0.113442	No							ZBTB47	0.107747	No
TROAP	0.1102	No							TGFB1I1	-0.100062	No							TAGLN	-0.10203	Yes							UHRF1	0.103582	No							TROAP	0.0954983	No							ZEB2	0.0986195	Yes
TTK	0.0982484	No							TNS1	-0.104778	No							TCEAL7	-0.0964686	No							WDR62	0.104132	No							UBE2C	0.0920857	Yes							ZFYVE1	0.0945205	No
UBE2C	0.104414	Yes							TPM2	-0.0939401	No							TNS1	-0.102178	No							XRCC2	0.0961763	No							ZBTB4	-0.0956562	No							ZMYND19	-0.0944643	No
UBE2T	0.0968772	No							TSPAN2	-0.0916114	No							ZCCHC24	-0.108446	No							ZBTB4	-0.107403	No							ZCCHC24	-0.0967609	No							ZNF25	0.101732	No
ZWINT	0.101738	No							ZCCHC24	-0.0948951	No							ZFPM2	-0.100401	No							ZWILCH	0.0946448	No							ZFPM2	-0.0932037	No							ZNF385D	0.0952215	No
[truncated: 400 more columns]
