# Supplementary material for: TSCCA: A tensor sparse CCA method for detecting microRNA-gene patterns from multiple cancers
Source: PLoS Comput Biol. 2021 Jun 1;17(6):e1009044. doi: 10.1371/journal.pcbi.1009044 (PMC8195367; doi:10.1371/journal.pcbi.1009044)
Supplement: S9 Table — (XLSX) [file pcbi.1009044.s019.xlsx]

## Sheet: Table S9
Table S9. Modularity values for different cancer types.
Cancer types	Modularity
ACC	0.130188
BLCA	0.105734
BRCA	0.101393
CESC	0.0857381
CHOL	0.153468
COAD	0.118161
COADREAD	0.109739
DLBC	0.154067
ESCA	0.117412
HNSC	0.0982784
KICH	0.148173
KIPAN	0.126777
KIRC	0.0924501
KIRP	0.10154
LGG	0.133248
LIHC	0.102219
LUAD	0.091109
LUSC	0.0931088
MESO	0.120339
OV	0.0759491
PAAD	0.128935
PCPG	0.107721
PRAD	0.0990932
READ	0.131812
SARC	0.123842
SKCM	0.0857914
STAD	0.131887
STES	0.117463
TGCT	0.205489
THCA	0.101872
UCEC	0.0954411
UCS	0.135136
UVM	0.138651
Modularity: Average absolute value of miRNA-gene correlation matrix
