# Supplementary material for: TSCCA: A tensor sparse CCA method for detecting microRNA-gene patterns from multiple cancers
Source: PLoS Comput Biol. 2021 Jun 1;17(6):e1009044. doi: 10.1371/journal.pcbi.1009044 (PMC8195367; doi:10.1371/journal.pcbi.1009044)
Supplement: S10 Table — (XLSX) [file pcbi.1009044.s020.xlsx]

## Sheet: Table S10
Table S10. Enrichment analysis of modules in terms of cancer miRNAs, cancer genes, PPI edges and miRNA-gene edges.
Module	#cancer miR	fold enrichment	p-value	#cancer gene	fold enrichment	p-value	#PPI edge	fold enrichment	p-value	#miR-gene edge	fold enrichment	p-value
M1	5	1.02703	0.591186	31	2.10102	2.59441e-05	505	14.8241	0	33	2.50651	2.55016e-06
M2	7	1.43784	0.14882	12	0.813299	0.821111	95	2.7887	1.12545e-17	13	0.987414	0.555845
M3	4	0.821622	0.808008	19	1.28772	0.144425	57	1.67322	0.000246646	12	0.911459	0.66488
M4	5	1.02703	0.591186	25	1.69437	0.00465898	253	7.42675	1.03194e-128	57	4.32943	1.45968e-19
M5	5	1.02703	0.591186	17	1.15217	0.301695	57	1.67322	0.000246646	25	1.89887	0.00218403
M6	8	1.64324	0.0445141	17	1.15217	0.301695	72	2.11354	1.31088e-08	63	4.78516	1.12777e-23
M7	5	1.02703	0.591186	31	2.10102	2.59441e-05	21	0.616449	0.994498	10	0.759549	0.846617
M8	6	1.23243	0.34362	17	1.15217	0.301695	55	1.61451	0.000703279	16	1.21528	0.25011
M9	8	1.64324	0.0445141	14	0.948849	0.628093	27	0.792578	0.91624	42	3.19011	1.33005e-10
M10	6	1.23243	0.34362	28	1.8977	0.000429395	536	15.7341	0	44	3.34202	1.12455e-11
M11	5	1.02703	0.591186	19	1.28772	0.144425	172	5.04901	1.88346e-63	36	2.73438	1.21413e-07
M12	8	1.64324	0.0445141	18	1.21995	0.214136	88	2.58322	1.24564e-14	65	4.93707	4.1915e-25
M13	7	1.43784	0.14882	17	1.15217	0.301695	34	0.998061	0.550654	12	0.911459	0.66488
M14	6	1.23243	0.34362	25	1.69437	0.00465898	111	3.25838	1.88091e-25	33	2.50651	2.55016e-06
M15	6	1.23243	0.34362	29	1.96547	0.000176441	64	1.8787	3.79507e-06	10	0.759549	0.846617
M16	4	0.821622	0.808008	24	1.6266	0.00936221	28	0.821933	0.883987	18	1.36719	0.11738
M17	7	1.43784	0.14882	25	1.69437	0.00465898	32	0.939352	0.68286	30	2.27865	4.10096e-05
M18	5	1.02703	0.591186	17	1.15217	0.301695	44	1.29161	0.0640711	5	0.379775	0.996826
M19	6	1.23243	0.34362	18	1.21995	0.214136	263	7.7203	1.11909e-137	38	2.88629	1.38815e-08
M20	8	1.64324	0.0445141	14	0.948849	0.628093	60	1.76128	4.5307e-05	17	1.29123	0.175214
M21	7	1.43784	0.14882	15	1.01662	0.515761	20	0.587095	0.996986	7	0.531685	0.977178
M22	4	0.821622	0.808008	23	1.55882	0.0179048	79	2.31902	4.4938e-11	16	1.21528	0.25011
M23	10	2.05405	0.000683032	21	1.42327	0.0563161	54	1.58516	0.001158	73	5.54471	4.25017e-31
M24	5	1.02703	0.591186	30	2.03325	6.92212e-05	517	15.1764	0	13	0.987414	0.555845
M25	5	1.02703	0.591186	15	1.01662	0.515761	36	1.05677	0.41516	14	1.06337	0.445288
M26	4	0.821622	0.808008	13	0.881074	0.732358	82	2.40709	3.2625e-12	11	0.835504	0.764039
M27	6	1.23243	0.34362	13	0.881074	0.732358	40	1.17419	0.189713	4	0.30382	0.999127
M28	6	1.23243	0.34362	28	1.8977	0.000429395	470	13.7967	0	23	1.74696	0.00833146
M29	6	1.23243	0.34362	18	1.21995	0.214136	77	2.26031	2.42645e-10	55	4.17752	2.96967e-18
M30	5	1.02703	0.591186	22	1.49105	0.0325685	207	6.07643	6.49624e-90	56	4.25348	6.64532e-19
M31	6	1.23243	0.34362	17	1.15217	0.301695	42	1.2329	0.114525	18	1.36719	0.11738
M32	7	1.43784	0.14882	16	1.0844	0.404219	33	0.968706	0.618152	25	1.89887	0.00218403
M33	5	1.02703	0.591186	15	1.01662	0.515761	28	0.821933	0.883987	8	0.60764	0.951537
M34	5	1.02703	0.591186	18	1.21995	0.214136	22	0.645804	0.99041	9	0.683594	0.90907
M35	5	1.02703	0.591186	19	1.28772	0.144425	61	1.79064	2.49464e-05	8	0.60764	0.951537
M36	7	1.43784	0.14882	19	1.28772	0.144425	38	1.11548	0.291306	12	0.911459	0.66488
M37	5	1.02703	0.591186	10	0.677749	0.938408	29	0.851287	0.844294	15	1.13932	0.341302
M38	8	1.64324	0.0445141	16	1.0844	0.404219	48	1.40903	0.0160014	18	1.36719	0.11738
M39	4	0.821622	0.808008	17	1.15217	0.301695	54	1.58516	0.001158	13	0.987414	0.555845
M40	6	1.23243	0.34362	24	1.6266	0.00936221	156	4.57934	2.20349e-52	16	1.21528	0.25011
M41	8	1.64324	0.0445141	33	2.23657	3.18486e-06	142	4.16837	2.68938e-43	5	0.379775	0.996826
M42	4	0.821622	0.808008	21	1.42327	0.0563161	58	1.70257	0.000142492	2	0.15191	0.999975
M43	6	1.23243	0.34362	10	0.677749	0.938408	56	1.64387	0.00041997	31	2.3546	1.67582e-05
M44	5	1.02703	0.591186	20	1.3555	0.0925308	34	0.998061	0.550654	11	0.835504	0.764039
M45	3	0.616216	0.93723	20	1.3555	0.0925308	90	2.64193	1.77612e-15	8	0.60764	0.951537
M46	8	1.64324	0.0445141	16	1.0844	0.404219	20	0.587095	0.996986	43	3.26606	3.91324e-11
M47	7	1.43784	0.14882	23	1.55882	0.0179048	85	2.49515	2.12471e-13	15	1.13932	0.341302
M48	10	2.05405	0.000683032	16	1.0844	0.404219	48	1.40903	0.0160014	20	1.5191	0.0461965
M49	6	1.23243	0.34362	21	1.42327	0.0563161	68	1.99612	2.50007e-07	5	0.379775	0.996826
M50	5	1.02703	0.591186	12	0.813299	0.821111	37	1.08613	0.350973	2	0.15191	0.999975
