# Supplementary material for: TSCCA: A tensor sparse CCA method for detecting microRNA-gene patterns from multiple cancers
Source: PLoS Comput Biol. 2021 Jun 1;17(6):e1009044. doi: 10.1371/journal.pcbi.1009044 (PMC8195367; doi:10.1371/journal.pcbi.1009044)
Supplement: S11 Table — (XLSX) [file pcbi.1009044.s021.xlsx]

## Sheet: Table S11
Table S11. Number of significant terms (BH adjusted p-value < 0.05).
Module	#KEGG terms	#GOBP terms	#reactome terms	At least one significant term
M1	5	208	41	1
M2	1	36	2	1
M3	1	45	3	1
M4	7	92	32	1
M5	1	17	3	1
M6	0	0	0	0
M7	0	54	0	1
M8	1	23	3	1
M9	2	3	0	1
M10	5	203	44	1
M11	4	72	19	1
M12	0	0	0	0
M13	2	0	6	1
M14	4	65	26	1
M15	0	0	5	1
M16	0	19	0	1
M17	2	34	3	1
M18	0	2	0	1
M19	1	66	11	1
M20	1	25	3	1
M21	0	0	0	0
M22	2	0	0	1
M23	0	0	1	1
M24	5	216	42	1
M25	0	0	0	0
M26	2	29	8	1
M27	0	30	5	1
M28	4	186	36	1
M29	0	0	0	0
M30	4	94	37	1
M31	0	1	0	1
M32	0	5	0	1
M33	0	0	0	0
M34	0	7	0	1
M35	2	8	4	1
M36	1	4	0	1
M37	2	0	0	1
M38	1	52	3	1
M39	0	15	0	1
M40	6	78	27	1
M41	3	127	16	1
M42	3	49	7	1
M43	0	0	0	0
M44	0	0	1	1
M45	2	26	5	1
M46	0	0	0	0
M47	6	160	1	1
M48	2	2	0	1
M49	2	7	2	1
M50	0	3	0	1
