# Supplementary material for: TSCCA: A tensor sparse CCA method for detecting microRNA-gene patterns from multiple cancers
Source: PLoS Comput Biol. 2021 Jun 1;17(6):e1009044. doi: 10.1371/journal.pcbi.1009044 (PMC8195367; doi:10.1371/journal.pcbi.1009044)
Supplement: S12 Table — (XLSX) [file pcbi.1009044.s022.xlsx]

## Sheet: Table S12
Table S12. Significant GO biological process terms (BH adjusted p-value < 0.05).
Module	GO biological process terms	p-value	BH adjusted p-value
module1	GO_CELL_CYCLE_PROCESS	1.67354e-72	7.787e-69
module1	GO_MITOTIC_CELL_CYCLE	3.33119e-70	7.75002e-67
module1	GO_CELL_CYCLE	1.61331e-69	2.50225e-66
module1	GO_ORGANELLE_FISSION	4.76897e-66	5.5475e-63
module1	GO_MITOTIC_NUCLEAR_DIVISION	3.1192e-62	2.90272e-59
module1	GO_CHROMOSOME_SEGREGATION	1.5842e-49	1.22855e-46
module1	GO_CELL_DIVISION	1.58266e-48	1.05202e-45
module1	GO_NUCLEAR_CHROMOSOME_SEGREGATION	2.58257e-44	1.50209e-41
module1	GO_SISTER_CHROMATID_SEGREGATION	4.89277e-44	2.52956e-41
module1	GO_CHROMOSOME_ORGANIZATION	2.53715e-37	1.18054e-34
module1	GO_MITOTIC_SISTER_CHROMATID_SEGREGATION	7.0726e-36	2.99171e-33
module1	GO_REGULATION_OF_CELL_CYCLE_PROCESS	4.98557e-32	1.93315e-29
module1	GO_REGULATION_OF_CELL_CYCLE	2.61216e-28	9.34953e-26
module1	GO_MICROTUBULE_CYTOSKELETON_ORGANIZATION	1.33632e-27	4.44136e-25
module1	GO_MICROTUBULE_BASED_PROCESS	9.25424e-27	2.87066e-24
module1	GO_REGULATION_OF_MICROTUBULE_BASED_PROCESS	9.51977e-24	2.76847e-21
module1	GO_REGULATION_OF_MICROTUBULE_POLYMERIZATION_OR_DEPOLYMERIZATION	1.8606e-23	5.09258e-21
module1	GO_REGULATION_OF_MITOTIC_CELL_CYCLE	2.30232e-23	5.95151e-21
module1	GO_REGULATION_OF_CELL_DIVISION	5.77966e-23	1.41541e-20
module1	GO_SISTER_CHROMATID_COHESION	6.62688e-23	1.54174e-20
module1	GO_REGULATION_OF_CHROMOSOME_SEGREGATION	4.34979e-22	9.6379e-20
module1	GO_REGULATION_OF_NUCLEAR_DIVISION	1.05193e-21	2.22483e-19
module1	GO_CELL_CYCLE_PHASE_TRANSITION	1.26723e-21	2.56367e-19
module1	GO_REGULATION_OF_ORGANELLE_ORGANIZATION	2.21847e-21	4.30106e-19
module1	GO_NEGATIVE_REGULATION_OF_ORGANELLE_ORGANIZATION	3.76834e-20	7.01363e-18
module1	GO_REGULATION_OF_PROTEIN_COMPLEX_DISASSEMBLY	3.99384e-19	6.88272e-17
module1	GO_CELL_CYCLE_CHECKPOINT	3.99384e-19	6.88272e-17
module1	GO_DNA_METABOLIC_PROCESS	5.25132e-19	8.72656e-17
module1	GO_MITOTIC_SPINDLE_ORGANIZATION	2.9897e-18	4.79692e-16
module1	GO_NEGATIVE_REGULATION_OF_PROTEIN_COMPLEX_DISASSEMBLY	4.81669e-18	7.47069e-16
module1	GO_REGULATION_OF_CELL_CYCLE_PHASE_TRANSITION	6.25647e-18	9.39077e-16
module1	GO_CYTOSKELETON_ORGANIZATION	2.19651e-17	3.19386e-15
module1	GO_REGULATION_OF_CYTOSKELETON_ORGANIZATION	3.42651e-17	4.83138e-15
module1	GO_NEGATIVE_REGULATION_OF_CYTOSKELETON_ORGANIZATION	6.37477e-17	8.72406e-15
module1	GO_NEGATIVE_REGULATION_OF_CELL_CYCLE_PROCESS	1.88013e-16	2.4995e-14
module1	GO_POSITIVE_REGULATION_OF_CELL_CYCLE_PROCESS	1.29321e-15	1.6263e-13
module1	GO_REGULATION_OF_SISTER_CHROMATID_SEGREGATION	1.28741e-15	1.6263e-13
module1	GO_MITOTIC_CELL_CYCLE_CHECKPOINT	4.07652e-15	4.9916e-13
module1	GO_NEGATIVE_REGULATION_OF_MITOTIC_CELL_CYCLE	4.82465e-15	5.75618e-13
module1	GO_CELLULAR_RESPONSE_TO_DNA_DAMAGE_STIMULUS	7.27623e-15	8.46408e-13
module1	GO_NEGATIVE_REGULATION_OF_CELLULAR_COMPONENT_ORGANIZATION	1.79274e-14	2.03454e-12
module1	GO_POSITIVE_REGULATION_OF_CELL_CYCLE	2.06201e-14	2.28441e-12
module1	GO_CHROMOSOME_LOCALIZATION	2.21683e-14	2.34579e-12
module1	GO_NEGATIVE_REGULATION_OF_CELL_CYCLE_PHASE_TRANSITION	2.21824e-14	2.34579e-12
module1	GO_DNA_REPLICATION	1.15939e-13	1.19881e-11
module1	GO_NEGATIVE_REGULATION_OF_CELL_CYCLE	1.8886e-13	1.91036e-11
module1	GO_POSITIVE_REGULATION_OF_MITOTIC_CELL_CYCLE	6.09312e-13	6.03219e-11
module1	GO_CELL_CYCLE_G2_M_PHASE_TRANSITION	8.25107e-13	7.99838e-11
module1	GO_PROTEIN_COMPLEX_SUBUNIT_ORGANIZATION	9.84394e-13	9.34772e-11
module1	GO_DNA_CONFORMATION_CHANGE	1.08716e-12	1.01171e-10
module1	GO_SPINDLE_CHECKPOINT	5.94217e-12	5.42136e-10
module1	GO_MITOTIC_SPINDLE_ASSEMBLY	6.54921e-12	5.64324e-10
module1	GO_MICROTUBULE_CYTOSKELETON_ORGANIZATION_INVOLVED_IN_MITOSIS	6.54921e-12	5.64324e-10
module1	GO_METAPHASE_PLATE_CONGRESSION	6.54921e-12	5.64324e-10
module1	GO_REGULATION_OF_CHROMOSOME_ORGANIZATION	7.3033e-12	6.17859e-10
module1	GO_ORGANELLE_LOCALIZATION	7.94202e-12	6.59897e-10
module1	GO_NEGATIVE_REGULATION_OF_CHROMOSOME_SEGREGATION	1.11077e-11	9.06736e-10
module1	GO_DNA_REPAIR	2.18763e-11	1.75501e-09
module1	GO_SPINDLE_ASSEMBLY	3.17753e-11	2.50594e-09
module1	GO_DNA_INTEGRITY_CHECKPOINT	3.99279e-11	3.09641e-09
module1	GO_CELL_CYCLE_G1_S_PHASE_TRANSITION	4.25894e-11	3.19627e-09
module1	GO_G1_S_TRANSITION_OF_MITOTIC_CELL_CYCLE	4.25894e-11	3.19627e-09
module1	GO_MEIOTIC_CELL_CYCLE	5.39497e-11	3.98457e-09
module1	GO_CYTOKINESIS	1.89372e-10	1.3768e-08
module1	GO_POSITIVE_REGULATION_OF_CELL_DIVISION	2.76815e-10	1.98157e-08
module1	GO_PROTEIN_UBIQUITINATION_INVOLVED_IN_UBIQUITIN_DEPENDENT_PROTEIN_CATABOLIC_PROCESS	2.97574e-10	2.0979e-08
module1	GO_NEGATIVE_REGULATION_OF_CELL_DIVISION	4.15986e-10	2.88893e-08
module1	GO_ANAPHASE_PROMOTING_COMPLEX_DEPENDENT_CATABOLIC_PROCESS	6.90279e-10	4.72334e-08
module1	GO_POSITIVE_REGULATION_OF_MITOTIC_NUCLEAR_DIVISION	9.13937e-10	6.16312e-08
module1	GO_MEIOTIC_CELL_CYCLE_PROCESS	1.05887e-09	7.03843e-08
module1	GO_POSITIVE_REGULATION_OF_NUCLEAR_DIVISION	2.33527e-09	1.53042e-07
module1	GO_CELLULAR_RESPONSE_TO_STRESS	2.62449e-09	1.69608e-07
module1	GO_NEGATIVE_REGULATION_OF_MITOTIC_NUCLEAR_DIVISION	2.88138e-09	1.83658e-07
module1	GO_POSITIVE_REGULATION_OF_CELL_CYCLE_PHASE_TRANSITION	5.36908e-09	3.37599e-07
module1	GO_NEGATIVE_REGULATION_OF_CHROMOSOME_ORGANIZATION	1.14926e-08	7.13002e-07
module1	GO_CYTOSKELETON_DEPENDENT_CYTOKINESIS	1.69646e-08	1.03864e-06
module1	GO_REGULATION_OF_PROTEASOMAL_UBIQUITIN_DEPENDENT_PROTEIN_CATABOLIC_PROCESS	1.89832e-08	1.14713e-06
module1	GO_REGULATION_OF_CYCLIN_DEPENDENT_PROTEIN_KINASE_ACTIVITY	1.9469e-08	1.1614e-06
module1	GO_CHROMOSOME_CONDENSATION	2.57781e-08	1.5183e-06
module1	GO_REGULATION_OF_CELL_CYCLE_G2_M_PHASE_TRANSITION	2.76466e-08	1.60799e-06
module1	GO_NEGATIVE_REGULATION_OF_NUCLEAR_DIVISION	4.0507e-08	2.3269e-06
module1	GO_REGULATION_OF_CELLULAR_PROTEIN_CATABOLIC_PROCESS	4.32206e-08	2.4525e-06
module1	GO_PROTEIN_COMPLEX_BIOGENESIS	6.14283e-08	3.40269e-06
module1	GO_PROTEIN_COMPLEX_ASSEMBLY	6.14283e-08	3.40269e-06
module1	GO_PROTEIN_LOCALIZATION_TO_CHROMOSOME	6.82175e-08	3.69604e-06
module1	GO_MITOTIC_DNA_INTEGRITY_CHECKPOINT	6.83129e-08	3.69604e-06
module1	GO_PROTEASOMAL_PROTEIN_CATABOLIC_PROCESS	8.0374e-08	4.29862e-06
module1	GO_REGULATION_OF_TRANSCRIPTION_INVOLVED_IN_G1_S_TRANSITION_OF_MITOTIC_CELL_CYCLE	1.19753e-07	6.33192e-06
module1	GO_PROTEIN_LOCALIZATION_TO_CHROMOSOME_CENTROMERIC_REGION	1.28736e-07	6.73045e-06
module1	GO_MACROMOLECULAR_COMPLEX_ASSEMBLY	1.47127e-07	7.60648e-06
module1	GO_MICROTUBULE_BASED_MOVEMENT	2.07105e-07	1.05897e-05
module1	GO_DNA_RECOMBINATION	2.21931e-07	1.12244e-05
module1	GO_MITOTIC_CYTOKINESIS	2.25843e-07	1.12994e-05
module1	GO_REGULATION_OF_PROTEASOMAL_PROTEIN_CATABOLIC_PROCESS	2.54308e-07	1.25883e-05
module1	GO_DNA_DEPENDENT_DNA_REPLICATION	2.58171e-07	1.26449e-05
module1	GO_DNA_PACKAGING	3.42819e-07	1.6616e-05
module1	GO_MITOTIC_G2_M_TRANSITION_CHECKPOINT	3.51465e-07	1.68595e-05
module1	GO_REGULATION_OF_DNA_METABOLIC_PROCESS	4.21397e-07	2.00077e-05
module1	GO_CELL_PROLIFERATION	8.43996e-07	3.96678e-05
module1	GO_POSITIVE_REGULATION_OF_CELLULAR_PROTEIN_CATABOLIC_PROCESS	1.02508e-06	4.76969e-05
module1	GO_DNA_GEOMETRIC_CHANGE	1.30177e-06	5.99718e-05
module1	GO_ORGANELLE_ASSEMBLY	1.55027e-06	7.07195e-05
module1	GO_REGULATION_OF_PROTEIN_CATABOLIC_PROCESS	1.63807e-06	7.32878e-05
module1	GO_REGULATION_OF_ATTACHMENT_OF_SPINDLE_MICROTUBULES_TO_KINETOCHORE	1.63673e-06	7.32878e-05
module1	GO_RETROGRADE_VESICLE_MEDIATED_TRANSPORT_GOLGI_TO_ER	1.65576e-06	7.33737e-05
module1	GO_MICROTUBULE_ORGANIZING_CENTER_ORGANIZATION	2.04755e-06	8.98797e-05
module1	GO_DOUBLE_STRAND_BREAK_REPAIR	2.13822e-06	9.29824e-05
module1	GO_SPINDLE_LOCALIZATION	2.22489e-06	9.32651e-05
module1	GO_NEGATIVE_REGULATION_OF_CELL_CYCLE_G2_M_PHASE_TRANSITION	2.22489e-06	9.32651e-05
module1	GO_HISTONE_PHOSPHORYLATION	2.22489e-06	9.32651e-05
module1	GO_POSITIVE_REGULATION_OF_CHROMOSOME_SEGREGATION	2.22489e-06	9.32651e-05
module1	GO_NEGATIVE_REGULATION_OF_CELLULAR_PROTEIN_CATABOLIC_PROCESS	2.47569e-06	0.000102851
module1	GO_PROTEIN_LOCALIZATION_TO_KINETOCHORE	2.91746e-06	0.000118043
module1	GO_MITOTIC_G2_DNA_DAMAGE_CHECKPOINT	2.91746e-06	0.000118043
module1	GO_MITOTIC_CHROMOSOME_CONDENSATION	2.91746e-06	0.000118043
module1	GO_REGULATION_OF_DOUBLE_STRAND_BREAK_REPAIR	3.94575e-06	0.000156919
module1	GO_G2_DNA_DAMAGE_CHECKPOINT	3.94575e-06	0.000156919
module1	GO_REGULATION_OF_TRANSFERASE_ACTIVITY	4.47335e-06	0.000176394
module1	GO_DNA_REPLICATION_CHECKPOINT	4.81515e-06	0.000188276
module1	GO_ANTIGEN_PROCESSING_AND_PRESENTATION_OF_PEPTIDE_OR_POLYSACCHARIDE_ANTIGEN_VIA_MHC_CLASS_II	7.09262e-06	0.000272744
module1	GO_ANTIGEN_PROCESSING_AND_PRESENTATION_OF_PEPTIDE_ANTIGEN_VIA_MHC_CLASS_II	7.09262e-06	0.000272744
module1	GO_REGULATION_OF_DOUBLE_STRAND_BREAK_REPAIR_VIA_HOMOLOGOUS_RECOMBINATION	7.4931e-06	0.000283459
module1	GO_REGULATION_OF_PROTEOLYSIS	7.49174e-06	0.000283459
module1	GO_MEIOSIS_I	8.29682e-06	0.000311332
module1	GO_PROTEIN_UBIQUITINATION	8.41483e-06	0.000313234
module1	GO_REGULATION_OF_CELL_CYCLE_G1_S_PHASE_TRANSITION	9.90999e-06	0.000365962
module1	GO_POSITIVE_REGULATION_OF_PROTEIN_CATABOLIC_PROCESS	1.1308e-05	0.000414299
module1	GO_REPRODUCTION	1.32526e-05	0.000481752
module1	GO_POSITIVE_REGULATION_OF_LIGASE_ACTIVITY	1.46398e-05	0.000528053
module1	GO_REGULATION_OF_DNA_RECOMBINATION	1.57604e-05	0.000559796
module1	GO_DNA_REPLICATION_INITIATION	1.57604e-05	0.000559796
module1	GO_ESTABLISHMENT_OF_MITOTIC_SPINDLE_LOCALIZATION	1.59211e-05	0.000561217
module1	GO_REGULATION_OF_PROTEIN_UBIQUITINATION_INVOLVED_IN_UBIQUITIN_DEPENDENT_PROTEIN_CATABOLIC_PROCESS	1.62379e-05	0.000568081
module1	GO_REGULATION_OF_CENTROSOME_CYCLE	1.91489e-05	0.000664924
module1	GO_PROTEIN_MODIFICATION_BY_SMALL_PROTEIN_CONJUGATION_OR_REMOVAL	1.94048e-05	0.000666456
module1	GO_RECOMBINATIONAL_REPAIR	1.94795e-05	0.000666456
module1	GO_REGULATION_OF_DNA_REPLICATION	2.10806e-05	0.000715971
module1	GO_CENTROSOME_CYCLE	2.30786e-05	0.00077815
module1	GO_POSITIVE_REGULATION_OF_ORGANELLE_ORGANIZATION	2.69502e-05	0.000902153
module1	GO_MEIOTIC_CHROMOSOME_SEGREGATION	2.76078e-05	0.000917566
module1	GO_REGULATION_OF_LIGASE_ACTIVITY	4.17482e-05	0.00137769
module1	GO_NEGATIVE_REGULATION_OF_PROTEIN_CATABOLIC_PROCESS	4.53262e-05	0.00148523
module1	GO_PROTEIN_CATABOLIC_PROCESS	6.43227e-05	0.00209296
module1	GO_STRAND_DISPLACEMENT	6.48942e-05	0.0020969
module1	GO_NEGATIVE_REGULATION_OF_DNA_RECOMBINATION	6.66716e-05	0.00212482
module1	GO_REGULATION_OF_SPINDLE_CHECKPOINT	6.66716e-05	0.00212482
module1	GO_SINGLE_ORGANISM_CELLULAR_LOCALIZATION	7.40426e-05	0.00234367
module1	GO_SIGNAL_TRANSDUCTION_IN_RESPONSE_TO_DNA_DAMAGE	7.6769e-05	0.00241356
module1	GO_POSITIVE_REGULATION_OF_PROTEOLYSIS	0.000100189	0.00312577
module1	GO_HOMOLOGOUS_CHROMOSOME_SEGREGATION	0.000100766	0.00312577
module1	GO_POSITIVE_REGULATION_OF_PROTEIN_MODIFICATION_BY_SMALL_PROTEIN_CONJUGATION_OR_REMOVAL	0.000103529	0.00319019
module1	GO_REGULATION_OF_EXIT_FROM_MITOSIS	0.000105693	0.0032143
module1	GO_ACTIVATION_OF_ANAPHASE_PROMOTING_COMPLEX_ACTIVITY	0.000105693	0.0032143
module1	GO_REGULATION_OF_DNA_REPAIR	0.00010661	0.00322116
module1	GO_REGULATION_OF_PROTEIN_SERINE_THREONINE_KINASE_ACTIVITY	0.000116108	0.00348547
module1	GO_NEGATIVE_REGULATION_OF_CELL_CYCLE_G1_S_PHASE_TRANSITION	0.00012358	0.003686
module1	GO_NEGATIVE_REGULATION_OF_PROTEOLYSIS	0.000131354	0.00389292
module1	GO_POSITIVE_REGULATION_OF_TRANSFERASE_ACTIVITY	0.00014411	0.00424396
module1	GO_POSITIVE_REGULATION_OF_MITOTIC_SISTER_CHROMATID_SEPARATION	0.00015708	0.00451169
module1	GO_POSITIVE_REGULATION_OF_MITOTIC_METAPHASE_ANAPHASE_TRANSITION	0.00015708	0.00451169
module1	GO_MICROTUBULE_DEPOLYMERIZATION	0.00015708	0.00451169
module1	GO_POSITIVE_REGULATION_OF_METAPHASE_ANAPHASE_TRANSITION_OF_CELL_CYCLE	0.00015708	0.00451169
module1	GO_DNA_BIOSYNTHETIC_PROCESS	0.000161039	0.00459704
module1	GO_POSITIVE_REGULATION_OF_CATABOLIC_PROCESS	0.000184168	0.00522522
module1	GO_ESTABLISHMENT_OF_LOCALIZATION_IN_CELL	0.000207909	0.00582772
module1	GO_REGULATION_OF_CELL_CYCLE_ARREST	0.000206966	0.00582772
module1	GO_G1_DNA_DAMAGE_CHECKPOINT	0.000217202	0.00605174
module1	GO_ATTACHMENT_OF_SPINDLE_MICROTUBULES_TO_KINETOCHORE	0.000222337	0.00608548
module1	GO_REGULATION_OF_SPINDLE_ORGANIZATION	0.000222337	0.00608548
module1	GO_REGULATION_OF_UBIQUITIN_PROTEIN_LIGASE_ACTIVITY	0.000222337	0.00608548
module1	GO_REGULATION_OF_CYTOKINESIS	0.000250599	0.00681893
module1	GO_INTERSTRAND_CROSS_LINK_REPAIR	0.000293297	0.00793436
module1	GO_SIGNAL_TRANSDUCTION_BY_P53_CLASS_MEDIATOR	0.000329512	0.00886253
module1	GO_NEGATIVE_REGULATION_OF_MOLECULAR_FUNCTION	0.000365819	0.0097825
module1	GO_ESTABLISHMENT_OF_SPINDLE_ORIENTATION	0.00040016	0.0105195
module1	GO_FEMALE_MEIOTIC_DIVISION	0.00040016	0.0105195
module1	GO_REGULATION_OF_SISTER_CHROMATID_COHESION	0.00040016	0.0105195
module1	GO_NEGATIVE_REGULATION_OF_CELLULAR_CATABOLIC_PROCESS	0.000409034	0.0106923
module1	GO_PROTEIN_DNA_COMPLEX_SUBUNIT_ORGANIZATION	0.000417255	0.0108463
module1	GO_NEGATIVE_REGULATION_OF_PROTEIN_MODIFICATION_BY_SMALL_PROTEIN_CONJUGATION_OR_REMOVAL	0.000438631	0.0113386
module1	GO_MEMBRANE_DISASSEMBLY	0.000452573	0.0115705
module1	GO_NUCLEAR_ENVELOPE_DISASSEMBLY	0.000452573	0.0115705
module1	GO_REGULATION_OF_CATABOLIC_PROCESS	0.00049415	0.0125644
module1	GO_REGULATION_OF_CELL_CYCLE_CHECKPOINT	0.000515432	0.012868
module1	GO_MALE_MEIOSIS	0.000515432	0.012868
module1	GO_PROTEIN_DEPOLYMERIZATION	0.000515432	0.012868
module1	GO_CENTROMERE_COMPLEX_ASSEMBLY	0.000517154	0.012868
module1	GO_POSITIVE_REGULATION_OF_CELL_CYCLE_ARREST	0.00052451	0.0129816
module1	GO_MICROTUBULE_BUNDLE_FORMATION	0.000588034	0.0144768
module1	GO_ANTIGEN_PROCESSING_AND_PRESENTATION_OF_PEPTIDE_ANTIGEN	0.000653035	0.0159925
module1	GO_NEGATIVE_REGULATION_OF_DNA_METABOLIC_PROCESS	0.000677552	0.016506
module1	GO_REGULATION_OF_PROTEIN_MODIFICATION_BY_SMALL_PROTEIN_CONJUGATION_OR_REMOVAL	0.000747506	0.0181153
module1	GO_POSITIVE_REGULATION_OF_CYTOKINESIS	0.000805029	0.0194083
module1	GO_POSITIVE_REGULATION_OF_CHROMOSOME_ORGANIZATION	0.000835935	0.0199851
module1	GO_DNA_REPLICATION_INDEPENDENT_NUCLEOSOME_ASSEMBLY	0.000841841	0.0199851
module1	GO_DNA_REPLICATION_INDEPENDENT_NUCLEOSOME_ORGANIZATION	0.000841841	0.0199851
module1	GO_PROTEIN_PHOSPHORYLATION	0.00091818	0.0216867
module1	GO_NEGATIVE_REGULATION_OF_DNA_REPAIR	0.000938806	0.0218413
module1	GO_REGULATION_OF_PROTEIN_MODIFICATION_PROCESS	0.000935466	0.0218413
module1	GO_VENTRICULAR_CARDIAC_MUSCLE_CELL_DEVELOPMENT	0.000938806	0.0218413
module1	GO_CELLULAR_RESPONSE_TO_ALKALOID	0.000981722	0.0227261
module1	GO_CHROMATIN_MODIFICATION	0.00127954	0.0294737
module1	GO_NEGATIVE_REGULATION_OF_CATABOLIC_PROCESS	0.00131834	0.030218
module1	GO_CELLULAR_RESPONSE_TO_RADIATION	0.001535	0.0350115
module1	GO_ANTIGEN_PROCESSING_AND_PRESENTATION	0.00154569	0.0350834
module1	GO_DNA_SYNTHESIS_INVOLVED_IN_DNA_REPAIR	0.00171783	0.0388012
module1	GO_NEGATIVE_REGULATION_OF_TRANSFERASE_ACTIVITY	0.00189075	0.0425009
module1	GO_REGULATION_OF_RESPONSE_TO_DNA_DAMAGE_STIMULUS	0.00211581	0.047331
module2	GO_MUSCLE_SYSTEM_PROCESS	2.19654e-17	1.02205e-13
module2	GO_MUSCLE_CONTRACTION	1.57112e-14	3.65521e-11
module2	GO_ACTIN_FILAMENT_BASED_PROCESS	2.38646e-07	0.00037014
module2	GO_REGULATION_OF_MUSCLE_CONTRACTION	8.00711e-07	0.000659617
module2	GO_SYSTEM_PROCESS	8.4741e-07	0.000659617
module2	GO_MUSCLE_CELL_DEVELOPMENT	8.5057e-07	0.000659617
module2	GO_REGULATION_OF_SYSTEM_PROCESS	1.98565e-06	0.00131989
module2	GO_REGULATION_OF_TRANSPORTER_ACTIVITY	2.56383e-06	0.0013255
module2	GO_MUSCLE_STRUCTURE_DEVELOPMENT	2.3872e-06	0.0013255
module2	GO_STRIATED_MUSCLE_CELL_DIFFERENTIATION	9.90999e-06	0.00329366
module2	GO_REGULATION_OF_MEMBRANE_POTENTIAL	9.06672e-06	0.00329366
module2	GO_ACTOMYOSIN_STRUCTURE_ORGANIZATION	8.29682e-06	0.00329366
module2	GO_REGULATION_OF_MUSCLE_SYSTEM_PROCESS	8.78583e-06	0.00329366
module2	GO_REGULATION_OF_CARDIAC_CONDUCTION	9.66157e-06	0.00329366
module2	GO_MULTICELLULAR_ORGANISMAL_SIGNALING	1.1832e-05	0.00367029
module2	GO_REGULATION_OF_HEART_CONTRACTION	1.56551e-05	0.00435769
module2	GO_REGULATION_OF_CARDIAC_MUSCLE_CONTRACTION_BY_REGULATION_OF_THE_RELEASE_OF_SEQUESTERED_CALCIUM_ION	1.59211e-05	0.00435769
module2	GO_MUSCLE_CELL_DIFFERENTIATION	1.92095e-05	0.00496566
module2	GO_REGULATION_OF_CARDIAC_MUSCLE_CONTRACTION_BY_CALCIUM_ION_SIGNALING	2.98073e-05	0.00729964
module2	GO_REGULATION_OF_TRANSMEMBRANE_TRANSPORT	3.1428e-05	0.00731172
module2	GO_REGULATION_OF_RELEASE_OF_SEQUESTERED_CALCIUM_ION_INTO_CYTOSOL_BY_SARCOPLASMIC_RETICULUM	3.93572e-05	0.00872044
module2	GO_MEMBRANE_DEPOLARIZATION_DURING_ACTION_POTENTIAL	5.09677e-05	0.0107797
module2	GO_REGULATION_OF_ION_HOMEOSTASIS	5.45298e-05	0.0110316
module2	GO_REGULATION_OF_CATION_TRANSMEMBRANE_TRANSPORT	5.83265e-05	0.0113081
module2	GO_MYOFIBRIL_ASSEMBLY	6.48942e-05	0.0120781
module2	GO_REGULATION_OF_CALCIUM_ION_TRANSMEMBRANE_TRANSPORTER_ACTIVITY	7.10571e-05	0.0127165
module2	GO_REGULATION_OF_BLOOD_CIRCULATION	0.000100468	0.0173141
module2	GO_CELL_JUNCTION_ASSEMBLY	0.000112765	0.0187392
module2	GO_CARDIOCYTE_DIFFERENTIATION	0.000173577	0.0277735
module2	GO_HEART_PROCESS	0.000194458	0.0277735
module2	GO_REGULATION_OF_RELEASE_OF_SEQUESTERED_CALCIUM_ION_INTO_CYTOSOL	0.000194458	0.0277735
module2	GO_REGULATION_OF_ION_TRANSPORT	0.000196975	0.0277735
module2	GO_CARDIAC_CONDUCTION	0.000194458	0.0277735
module2	GO_REGULATION_OF_METAL_ION_TRANSPORT	0.000274855	0.0376147
module2	GO_MEMBRANE_DEPOLARIZATION_DURING_CARDIAC_MUSCLE_CELL_ACTION_POTENTIAL	0.000302903	0.0402688
module2	GO_MEMBRANE_DEPOLARIZATION	0.000340975	0.044071
module3	GO_MUSCLE_SYSTEM_PROCESS	1.08677e-10	5.05676e-07
module3	GO_MUSCLE_CONTRACTION	5.21959e-10	1.21434e-06
module3	GO_MUSCLE_STRUCTURE_DEVELOPMENT	3.8302e-07	0.000594064
module3	GO_EXTRACELLULAR_STRUCTURE_ORGANIZATION	3.71626e-06	0.00432294
module3	GO_REGULATION_OF_MUSCLE_CONTRACTION	8.27241e-06	0.00458786
module3	GO_SYSTEM_PROCESS	1.16868e-05	0.00458786
module3	GO_REGULATION_OF_SYSTEM_PROCESS	1.06927e-05	0.00458786
module3	GO_MULTICELLULAR_ORGANISMAL_SIGNALING	1.1832e-05	0.00458786
module3	GO_REGULATION_OF_MUSCLE_SYSTEM_PROCESS	8.78583e-06	0.00458786
module3	GO_REGULATION_OF_CARDIAC_CONDUCTION	9.66157e-06	0.00458786
module3	GO_NEGATIVE_REGULATION_OF_CALCIUM_ION_TRANSMEMBRANE_TRANSPORT	1.11304e-05	0.00458786
module3	GO_MUSCLE_CELL_DEVELOPMENT	1.06053e-05	0.00458786
module3	GO_REGULATION_OF_CARDIAC_MUSCLE_CONTRACTION_BY_REGULATION_OF_THE_RELEASE_OF_SEQUESTERED_CALCIUM_ION	1.59211e-05	0.00529148
module3	GO_HEART_PROCESS	1.48815e-05	0.00529148
module3	GO_BIOLOGICAL_ADHESION	2.28096e-05	0.00707553
module3	GO_MUSCLE_ORGAN_DEVELOPMENT	3.02621e-05	0.00828292
module3	GO_REGULATION_OF_CARDIAC_MUSCLE_CONTRACTION_BY_CALCIUM_ION_SIGNALING	2.98073e-05	0.00828292
module3	GO_KERATAN_SULFATE_CATABOLIC_PROCESS	3.84522e-05	0.00963838
module3	GO_REGULATION_OF_RELEASE_OF_SEQUESTERED_CALCIUM_ION_INTO_CYTOSOL_BY_SARCOPLASMIC_RETICULUM	3.93572e-05	0.00963838
module3	GO_MEMBRANE_DEPOLARIZATION_DURING_ACTION_POTENTIAL	5.09677e-05	0.0113535
module3	GO_REGULATION_OF_METAL_ION_TRANSPORT	5.12406e-05	0.0113535
module3	GO_REGULATION_OF_CATION_TRANSMEMBRANE_TRANSPORT	5.83265e-05	0.0123361
module3	GO_CARDIOVASCULAR_SYSTEM_DEVELOPMENT	7.18496e-05	0.0139298
module3	GO_CIRCULATORY_SYSTEM_DEVELOPMENT	7.18496e-05	0.0139298
module3	GO_REGULATION_OF_ACTIN_FILAMENT_BASED_MOVEMENT	8.14022e-05	0.0151506
module3	GO_CIRCULATORY_SYSTEM_PROCESS	9.14033e-05	0.0163577
module3	GO_REGULATION_OF_BLOOD_CIRCULATION	0.000100468	0.0173141
module3	GO_REGULATION_OF_HEART_CONTRACTION	0.000109978	0.018276
module3	GO_SULFUR_COMPOUND_CATABOLIC_PROCESS	0.00012327	0.0197784
module3	GO_EXTRACELLULAR_MATRIX_ASSEMBLY	0.00015708	0.0243631
module3	GO_REGULATION_OF_TRANSPORTER_ACTIVITY	0.000176953	0.0260081
module3	GO_NEGATIVE_REGULATION_OF_CALCIUM_ION_TRANSPORT	0.000178865	0.0260081
module3	GO_REGULATION_OF_CELLULAR_COMPONENT_MOVEMENT	0.000188339	0.0261865
module3	GO_REGULATION_OF_ION_TRANSPORT	0.000196975	0.0261865
module3	GO_CARDIAC_CONDUCTION	0.000194458	0.0261865
module3	GO_MUSCLE_TISSUE_DEVELOPMENT	0.000241213	0.0311767
module3	GO_REGULATION_OF_MEMBRANE_POTENTIAL	0.000287208	0.0361183
module3	GO_MEMBRANE_DEPOLARIZATION_DURING_CARDIAC_MUSCLE_CELL_ACTION_POTENTIAL	0.000302903	0.0361386
module3	GO_REGULATION_OF_NEUTROPHIL_MIGRATION	0.000302903	0.0361386
module3	GO_TISSUE_DEVELOPMENT	0.000328476	0.03821
module3	GO_MEMBRANE_DEPOLARIZATION	0.000340975	0.0386965
module3	GO_REGULATION_OF_ION_HOMEOSTASIS	0.000372275	0.0412427
module3	GO_NEGATIVE_REGULATION_OF_CATION_TRANSMEMBRANE_TRANSPORT	0.000393957	0.0413766
module3	GO_REGULATION_OF_CALCIUM_ION_TRANSPORT	0.000394251	0.0413766
module3	GO_KERATAN_SULFATE_BIOSYNTHETIC_PROCESS	0.00040016	0.0413766
module4	GO_CELL_CYCLE	1.58076e-41	7.35528e-38
module4	GO_CELL_CYCLE_PROCESS	3.14298e-37	7.31214e-34
module4	GO_CHROMOSOME_ORGANIZATION	6.0682e-29	9.03933e-26
module4	GO_MITOTIC_CELL_CYCLE	7.77076e-29	9.03933e-26
module4	GO_DNA_METABOLIC_PROCESS	1.06709e-27	9.93038e-25
module4	GO_DNA_CONFORMATION_CHANGE	1.2426e-22	9.63636e-20
module4	GO_DNA_REPLICATION	2.17005e-22	1.44247e-19
module4	GO_ORGANELLE_FISSION	9.41417e-19	5.47552e-16
module4	GO_CELLULAR_RESPONSE_TO_DNA_DAMAGE_STIMULUS	9.5232e-18	4.92349e-15
module4	GO_DNA_DEPENDENT_DNA_REPLICATION	1.05837e-17	4.92462e-15
module4	GO_DNA_REPAIR	1.87761e-17	7.94229e-15
module4	GO_DNA_PACKAGING	1.09304e-16	4.23827e-14
module4	GO_DNA_RECOMBINATION	1.9587e-16	7.01065e-14
module4	GO_CELL_CYCLE_PHASE_TRANSITION	2.02752e-15	6.7386e-13
module4	GO_CELL_CYCLE_G1_S_PHASE_TRANSITION	3.84676e-15	1.11869e-12
module4	GO_G1_S_TRANSITION_OF_MITOTIC_CELL_CYCLE	3.84676e-15	1.11869e-12
module4	GO_CHROMOSOME_SEGREGATION	6.32704e-15	1.73175e-12
module4	GO_MITOTIC_NUCLEAR_DIVISION	8.94901e-15	2.19157e-12
module4	GO_MITOTIC_RECOMBINATION	8.52996e-15	2.19157e-12
module4	GO_SISTER_CHROMATID_SEGREGATION	5.12132e-14	1.19147e-11
module4	GO_NUCLEAR_CHROMOSOME_SEGREGATION	6.12535e-14	1.3572e-11
module4	GO_CELL_DIVISION	8.03062e-14	1.69848e-11
module4	GO_PROTEIN_DNA_COMPLEX_SUBUNIT_ORGANIZATION	2.54567e-13	5.14999e-11
module4	GO_CENTROMERE_COMPLEX_ASSEMBLY	1.6497e-12	3.19836e-10
module4	GO_CHROMATIN_ASSEMBLY_OR_DISASSEMBLY	3.80622e-12	7.08414e-10
module4	GO_DNA_REPLICATION_INITIATION	1.5327e-11	2.74295e-09
module4	GO_DNA_BIOSYNTHETIC_PROCESS	2.02864e-11	3.49602e-09
module4	GO_DNA_STRAND_ELONGATION_INVOLVED_IN_DNA_REPLICATION	5.57849e-11	9.27026e-09
module4	GO_TELOMERE_MAINTENANCE_VIA_RECOMBINATION	1.38685e-10	2.22518e-08
module4	GO_DNA_GEOMETRIC_CHANGE	1.49761e-10	2.32279e-08
module4	GO_HISTONE_EXCHANGE	1.75841e-10	2.63932e-08
module4	GO_DNA_STRAND_ELONGATION	2.10444e-10	3.05999e-08
module4	GO_SISTER_CHROMATID_COHESION	2.22978e-10	3.14398e-08
module4	GO_DNA_REPLICATION_INDEPENDENT_NUCLEOSOME_ASSEMBLY	2.36658e-10	3.1462e-08
module4	GO_DNA_REPLICATION_INDEPENDENT_NUCLEOSOME_ORGANIZATION	2.36658e-10	3.1462e-08
module4	GO_MEIOTIC_CELL_CYCLE	8.14296e-10	1.05248e-07
module4	GO_DNA_SYNTHESIS_INVOLVED_IN_DNA_REPAIR	1.46924e-09	1.84767e-07
module4	GO_ATP_DEPENDENT_CHROMATIN_REMODELING	2.31601e-09	2.83589e-07
module4	GO_CELLULAR_RESPONSE_TO_STRESS	2.62449e-09	3.13122e-07
module4	GO_RECOMBINATIONAL_REPAIR	3.56417e-09	4.14602e-07
module4	GO_CHROMATIN_ORGANIZATION	7.08944e-09	8.04565e-07
module4	GO_MEIOTIC_CELL_CYCLE_PROCESS	1.65184e-08	1.83001e-06
module4	GO_DOUBLE_STRAND_BREAK_REPAIR	1.78526e-08	1.93182e-06
module4	GO_REGULATION_OF_DNA_DEPENDENT_DNA_REPLICATION	5.28449e-08	5.58835e-06
module4	GO_CELLULAR_MACROMOLECULAR_COMPLEX_ASSEMBLY	8.14769e-08	8.42472e-06
module4	GO_TRANSLESION_SYNTHESIS	1.19753e-07	1.21132e-05
module4	GO_CHROMATIN_REMODELING	1.3518e-07	1.33828e-05
module4	GO_PROTEIN_COMPLEX_SUBUNIT_ORGANIZATION	2.48119e-07	2.4052e-05
module4	GO_TELOMERE_ORGANIZATION	4.32227e-07	4.1044e-05
module4	GO_POSTREPLICATION_REPAIR	8.51204e-07	7.9213e-05
module4	GO_KINETOCHORE_ORGANIZATION	1.63673e-06	0.000149328
module4	GO_MICROTUBULE_BASED_PROCESS	2.64956e-06	0.000237085
module4	GO_REGULATION_OF_CELL_CYCLE	2.85232e-06	0.000245775
module4	GO_REGULATION_OF_DNA_METABOLIC_PROCESS	2.83208e-06	0.000245775
module4	GO_CHROMATIN_MODIFICATION	3.05068e-06	0.000258088
module4	GO_REGULATION_OF_MICROTUBULE_POLYMERIZATION_OR_DEPOLYMERIZATION	4.30645e-06	0.00035782
module4	GO_POSITIVE_REGULATION_OF_DNA_METABOLIC_PROCESS	4.6786e-06	0.000368975
module4	GO_PROTEIN_COMPLEX_BIOGENESIS	4.64195e-06	0.000368975
module4	GO_PROTEIN_COMPLEX_ASSEMBLY	4.64195e-06	0.000368975
module4	GO_MITOTIC_SISTER_CHROMATID_SEGREGATION	5.93692e-06	0.000460408
module4	GO_MACROMOLECULAR_COMPLEX_ASSEMBLY	8.05242e-06	0.000614228
module4	GO_MEIOSIS_I	8.29682e-06	0.000622663
module4	GO_MICROTUBULE_CYTOSKELETON_ORGANIZATION	1.4803e-05	0.00107623
module4	GO_REGULATION_OF_PROTEIN_COMPLEX_DISASSEMBLY	1.46026e-05	0.00107623
module4	GO_NUCLEOTIDE_EXCISION_REPAIR_DNA_GAP_FILLING	1.59211e-05	0.0011397
module4	GO_REGULATION_OF_DNA_REPLICATION	2.10806e-05	0.00148618
module4	GO_NEGATIVE_REGULATION_OF_PROTEIN_COMPLEX_DISASSEMBLY	2.86955e-05	0.00199284
module4	GO_POSITIVE_REGULATION_OF_CELL_CYCLE_PROCESS	3.42689e-05	0.0023449
module4	GO_CHROMOSOME_CONDENSATION	3.93572e-05	0.00265405
module4	GO_REPRODUCTION	4.6077e-05	0.00306281
module4	GO_REGULATION_OF_MICROTUBULE_BASED_PROCESS	7.29162e-05	0.00477858
module4	GO_CELL_PROLIFERATION	7.58076e-05	0.00489907
module4	GO_DNA_DAMAGE_RESPONSE_DETECTION_OF_DNA_DAMAGE	8.14022e-05	0.00518856
module4	GO_ANATOMICAL_STRUCTURE_HOMEOSTASIS	8.60311e-05	0.0054095
module4	GO_NUCLEIC_ACID_PHOSPHODIESTER_BOND_HYDROLYSIS	9.73958e-05	0.00601802
module4	GO_CHROMOSOME_ORGANIZATION_INVOLVED_IN_MEIOTIC_CELL_CYCLE	0.000100766	0.00601802
module4	GO_DNA_INTEGRITY_CHECKPOINT	0.000100882	0.00601802
module4	GO_REGULATION_OF_TRANSCRIPTION_INVOLVED_IN_G1_S_TRANSITION_OF_MITOTIC_CELL_CYCLE	0.000100766	0.00601802
module4	GO_CELL_CYCLE_CHECKPOINT	0.000103529	0.0060977
module4	GO_LAGGING_STRAND_ELONGATION	0.000105693	0.00614734
module4	GO_BASE_EXCISION_REPAIR	0.00012327	0.00708116
module4	GO_RESPONSE_TO_RADIATION	0.000149146	0.00846313
module4	GO_NEGATIVE_REGULATION_OF_CYTOSKELETON_ORGANIZATION	0.000205673	0.0115301
module4	GO_ERROR_PRONE_TRANSLESION_SYNTHESIS	0.000222337	0.0123159
module4	GO_MITOTIC_SPINDLE_ORGANIZATION	0.000241917	0.0132428
module4	GO_NUCLEOTIDE_EXCISION_REPAIR	0.000268715	0.0145387
module4	GO_REGULATION_OF_CELL_DIVISION	0.000296291	0.0158465
module4	GO_POSITIVE_REGULATION_OF_CELL_CYCLE	0.000300018	0.0158634
module4	GO_MEIOTIC_CHROMOSOME_SEGREGATION	0.000452573	0.0236609
module4	GO_REGULATION_OF_MITOTIC_CELL_CYCLE	0.000515345	0.0266434
module4	GO_NUCLEOTIDE_EXCISION_REPAIR_DNA_INCISION	0.000649984	0.0332349
module4	GO_RESPONSE_TO_GAMMA_RADIATION	0.000750038	0.037934
module5	GO_MUSCLE_SYSTEM_PROCESS	8.47934e-13	3.94544e-09
module5	GO_MUSCLE_CONTRACTION	3.36664e-12	7.83249e-09
module5	GO_MUSCLE_STRUCTURE_DEVELOPMENT	3.8302e-07	0.000594064
module5	GO_REGULATION_OF_MUSCLE_CONTRACTION	8.27241e-06	0.00739854
module5	GO_ACTOMYOSIN_STRUCTURE_ORGANIZATION	8.29682e-06	0.00739854
module5	GO_NEGATIVE_REGULATION_OF_CALCIUM_ION_TRANSMEMBRANE_TRANSPORT	1.11304e-05	0.00739854
module5	GO_MUSCLE_CELL_DEVELOPMENT	1.06053e-05	0.00739854
module5	GO_KERATAN_SULFATE_CATABOLIC_PROCESS	3.84522e-05	0.0223648
module5	GO_SMOOTH_MUSCLE_CONTRACTION	5.30027e-05	0.0274024
module5	GO_MYOFIBRIL_ASSEMBLY	6.48942e-05	0.0281646
module5	GO_REGULATION_OF_MUSCLE_SYSTEM_PROCESS	6.6583e-05	0.0281646
module5	GO_BIOLOGICAL_ADHESION	8.46926e-05	0.0328395
module5	GO_SULFUR_COMPOUND_CATABOLIC_PROCESS	0.00012327	0.0407459
module5	GO_SYSTEM_PROCESS	0.000127474	0.0407459
module5	GO_MUSCLE_CELL_DIFFERENTIATION	0.000131354	0.0407459
module5	GO_CARDIAC_MUSCLE_TISSUE_DEVELOPMENT	0.000175346	0.0489565
module5	GO_NEGATIVE_REGULATION_OF_CALCIUM_ION_TRANSPORT	0.000178865	0.0489565
module7	GO_BIOLOGICAL_ADHESION	2.97712e-07	0.00119023
module7	GO_EXTRACELLULAR_STRUCTURE_ORGANIZATION	5.11597e-07	0.00119023
module7	GO_VASCULATURE_DEVELOPMENT	1.08486e-06	0.00168262
module7	GO_DEVELOPMENTAL_GROWTH	1.65986e-06	0.00193083
module7	GO_GROWTH	2.14706e-06	0.00199806
module7	GO_REGULATION_OF_INTRACELLULAR_SIGNAL_TRANSDUCTION	2.66504e-06	0.00206674
module7	GO_COLLAGEN_FIBRIL_ORGANIZATION	5.12694e-06	0.00238556
module7	GO_REGULATION_OF_CELL_DIFFERENTIATION	4.72585e-06	0.00238556
module7	GO_CARDIOVASCULAR_SYSTEM_DEVELOPMENT	4.2748e-06	0.00238556
module7	GO_CIRCULATORY_SYSTEM_DEVELOPMENT	4.2748e-06	0.00238556
module7	GO_POSITIVE_REGULATION_OF_LIPASE_ACTIVITY	7.09262e-06	0.00300018
module7	GO_REGULATION_OF_CELL_PROLIFERATION	1.05009e-05	0.00407172
module7	GO_REGULATION_OF_CELLULAR_COMPONENT_MOVEMENT	1.21336e-05	0.00434288
module7	GO_REGULATION_OF_MULTICELLULAR_ORGANISMAL_DEVELOPMENT	1.74543e-05	0.00503544
module7	GO_ORGAN_MORPHOGENESIS	1.70096e-05	0.00503544
module7	GO_REGULATION_OF_LIPASE_ACTIVITY	1.94795e-05	0.00503544
module7	GO_BLOOD_VESSEL_MORPHOGENESIS	1.6439e-05	0.00503544
module7	GO_REGULATION_OF_SMOOTHENED_SIGNALING_PATHWAY	1.91489e-05	0.00503544
module7	GO_DIGESTIVE_SYSTEM_DEVELOPMENT	2.65516e-05	0.00650235
module7	GO_ENZYME_LINKED_RECEPTOR_PROTEIN_SIGNALING_PATHWAY	3.36661e-05	0.00783243
module7	GO_RESPONSE_TO_GROWTH_FACTOR	4.13423e-05	0.00916027
module7	GO_POSITIVE_REGULATION_OF_PHOSPHOLIPASE_ACTIVITY	4.54257e-05	0.00960755
module7	GO_POSITIVE_REGULATION_OF_RESPONSE_TO_STIMULUS	6.2294e-05	0.0126023
module7	GO_REGULATION_OF_PHOSPHOLIPASE_ACTIVITY	8.16941e-05	0.0158384
module7	GO_ANGIOGENESIS	9.04505e-05	0.0168347
module7	GO_SENSORY_ORGAN_DEVELOPMENT	0.000107182	0.018471
module7	GO_RETINA_VASCULATURE_DEVELOPMENT_IN_CAMERA_TYPE_EYE	0.000105693	0.018471
module7	GO_NEGATIVE_REGULATION_OF_CELL_PROLIFERATION	0.000122574	0.0203692
module7	GO_TUBE_DEVELOPMENT	0.000160728	0.0257885
module7	GO_DIGESTIVE_TRACT_MORPHOGENESIS	0.000178865	0.027742
module7	GO_CELL_MOTILITY	0.000199381	0.0281127
module7	GO_LOCALIZATION_OF_CELL	0.000199381	0.0281127
module7	GO_RESPONSE_TO_OXYGEN_CONTAINING_COMPOUND	0.000188787	0.0281127
module7	GO_EXTRACELLULAR_FIBRIL_ORGANIZATION	0.000222337	0.0304274
module7	GO_WOUND_HEALING	0.000235116	0.031257
module7	GO_REGULATION_OF_PHOSPHOLIPASE_C_ACTIVITY	0.000250599	0.0315145
module7	GO_POSITIVE_REGULATION_OF_DEVELOPMENTAL_PROCESS	0.000248937	0.0315145
module7	GO_POSITIVE_REGULATION_OF_CELL_COMMUNICATION	0.000310081	0.0360702
module7	GO_EMBRYONIC_DIGESTIVE_TRACT_MORPHOGENESIS	0.000302903	0.0360702
module7	GO_CELL_MORPHOGENESIS_INVOLVED_IN_DIFFERENTIATION	0.000303827	0.0360702
module7	GO_REGULATION_OF_ERK1_AND_ERK2_CASCADE	0.000351292	0.0398673
module7	GO_REGULATION_OF_MAPK_CASCADE	0.000407944	0.0404944
module7	GO_HEART_DEVELOPMENT	0.00038706	0.0404944
module7	GO_REGULATION_OF_INSULIN_LIKE_GROWTH_FACTOR_RECEPTOR_SIGNALING_PATHWAY	0.00040016	0.0404944
module7	GO_POSITIVE_REGULATION_OF_SMOOTHENED_SIGNALING_PATHWAY	0.00040016	0.0404944
module7	GO_CELLULAR_RESPONSE_TO_VASCULAR_ENDOTHELIAL_GROWTH_FACTOR_STIMULUS	0.00040016	0.0404944
module7	GO_REGULATION_OF_OSSIFICATION	0.000409034	0.0404944
module7	GO_REGULATION_OF_OSTEOBLAST_DIFFERENTIATION	0.000438025	0.042461
module7	GO_EYE_DEVELOPMENT	0.000480129	0.0455927
module7	GO_RESPONSE_TO_ENDOGENOUS_STIMULUS	0.000532517	0.0467509
module7	GO_KIDNEY_VASCULATURE_DEVELOPMENT	0.000515432	0.0467509
module7	GO_LOCOMOTION	0.000523924	0.0467509
module7	GO_RENAL_SYSTEM_VASCULATURE_DEVELOPMENT	0.000515432	0.0467509
module7	GO_POSITIVE_REGULATION_OF_CELL_PROLIFERATION	0.000579516	0.049935
module8	GO_MUSCLE_STRUCTURE_DEVELOPMENT	5.65212e-08	0.000201488
module8	GO_MUSCLE_SYSTEM_PROCESS	8.66054e-08	0.000201488
module8	GO_MUSCLE_CONTRACTION	5.12489e-07	0.00079487
module8	GO_ACTIN_FILAMENT_BASED_PROCESS	1.55027e-06	0.00180335
module8	GO_REGULATION_OF_TRANSPORTER_ACTIVITY	2.28031e-05	0.0176888
module8	GO_BIOLOGICAL_ADHESION	2.28096e-05	0.0176888
module8	GO_MUSCLE_ORGAN_DEVELOPMENT	3.02621e-05	0.0201157
module8	GO_KERATAN_SULFATE_CATABOLIC_PROCESS	3.84522e-05	0.0223648
module8	GO_REGULATION_OF_ION_HOMEOSTASIS	5.45298e-05	0.0281919
module8	GO_REGULATION_OF_MUSCLE_CONTRACTION	7.43875e-05	0.0288438
module8	GO_CARDIOVASCULAR_SYSTEM_DEVELOPMENT	7.18496e-05	0.0288438
module8	GO_CIRCULATORY_SYSTEM_DEVELOPMENT	7.18496e-05	0.0288438
module8	GO_SULFUR_COMPOUND_CATABOLIC_PROCESS	0.00012327	0.0383344
module8	GO_MULTICELLULAR_ORGANISMAL_SIGNALING	0.00012358	0.0383344
module8	GO_REGULATION_OF_POTASSIUM_ION_TRANSMEMBRANE_TRANSPORTER_ACTIVITY	0.00012327	0.0383344
module8	GO_REGULATION_OF_CARDIAC_CONDUCTION	0.000136984	0.0398365
module8	GO_VASCULATURE_DEVELOPMENT	0.000152531	0.0417485
module8	GO_CELLULAR_COMPONENT_MORPHOGENESIS	0.000178585	0.0430863
module8	GO_HEART_PROCESS	0.000194458	0.0430863
module8	GO_CARDIAC_CONDUCTION	0.000194458	0.0430863
module8	GO_REGULATION_OF_CATION_CHANNEL_ACTIVITY	0.000173577	0.0430863
module8	GO_MUSCLE_TISSUE_DEVELOPMENT	0.000241213	0.0487983
module8	GO_REGULATION_OF_SYSTEM_PROCESS	0.000237666	0.0487983
module9	GO_MUSCLE_SYSTEM_PROCESS	8.66054e-08	0.000402975
module9	GO_REGULATION_OF_CALCIUM_MEDIATED_SIGNALING	8.29682e-06	0.0193026
module9	GO_MUSCLE_CONTRACTION	3.02621e-05	0.0469365
module10	GO_CELL_CYCLE	3.64611e-66	1.69654e-62
module10	GO_CELL_CYCLE_PROCESS	4.0699e-64	9.46861e-61
module10	GO_MITOTIC_CELL_CYCLE	1.02912e-58	1.59617e-55
module10	GO_ORGANELLE_FISSION	1.2722e-52	1.47989e-49
module10	GO_MITOTIC_NUCLEAR_DIVISION	4.803e-47	4.46967e-44
module10	GO_CHROMOSOME_SEGREGATION	3.10279e-41	2.40621e-38
module10	GO_CELL_DIVISION	1.56064e-39	1.03738e-36
module10	GO_NUCLEAR_CHROMOSOME_SEGREGATION	1.08049e-37	6.28438e-35
module10	GO_SISTER_CHROMATID_SEGREGATION	3.38983e-37	1.75254e-34
module10	GO_CHROMOSOME_ORGANIZATION	7.74669e-35	3.60453e-32
module10	GO_REGULATION_OF_CELL_CYCLE_PROCESS	4.96145e-27	2.09869e-24
module10	GO_MITOTIC_SISTER_CHROMATID_SEGREGATION	1.49667e-26	5.80335e-24
module10	GO_MICROTUBULE_CYTOSKELETON_ORGANIZATION	3.04204e-26	1.08882e-23
module10	GO_SISTER_CHROMATID_COHESION	1.78151e-24	5.92098e-22
module10	GO_MICROTUBULE_BASED_PROCESS	2.80514e-24	8.70155e-22
module10	GO_REGULATION_OF_CELL_CYCLE	6.05637e-24	1.76127e-21
module10	GO_REGULATION_OF_MICROTUBULE_BASED_PROCESS	9.51977e-24	2.60562e-21
module10	GO_REGULATION_OF_MICROTUBULE_POLYMERIZATION_OR_DEPOLYMERIZATION	1.8606e-23	4.80966e-21
module10	GO_DNA_METABOLIC_PROCESS	4.05793e-22	9.93766e-20
module10	GO_CELL_CYCLE_CHECKPOINT	7.29179e-22	1.69643e-19
module10	GO_REGULATION_OF_MITOTIC_CELL_CYCLE	4.90084e-21	1.08589e-18
module10	GO_REGULATION_OF_PROTEIN_COMPLEX_DISASSEMBLY	1.76522e-20	3.73344e-18
module10	GO_CELL_CYCLE_PHASE_TRANSITION	2.50303e-20	5.06374e-18
module10	GO_NEGATIVE_REGULATION_OF_ORGANELLE_ORGANIZATION	3.76834e-20	7.30586e-18
module10	GO_NEGATIVE_REGULATION_OF_PROTEIN_COMPLEX_DISASSEMBLY	1.96705e-19	3.66107e-17
module10	GO_CELLULAR_RESPONSE_TO_DNA_DAMAGE_STIMULUS	9.43801e-19	1.68904e-16
module10	GO_MITOTIC_SPINDLE_ORGANIZATION	2.9897e-18	5.15224e-16
module10	GO_NEGATIVE_REGULATION_OF_CYTOSKELETON_ORGANIZATION	3.40153e-18	5.65261e-16
module10	GO_MITOTIC_CELL_CYCLE_CHECKPOINT	7.04718e-18	1.13071e-15
module10	GO_NEGATIVE_REGULATION_OF_CELL_CYCLE_PROCESS	1.06898e-17	1.6045e-15
module10	GO_REGULATION_OF_CELL_DIVISION	1.06898e-17	1.6045e-15
module10	GO_REGULATION_OF_ORGANELLE_ORGANIZATION	1.27784e-17	1.85805e-15
module10	GO_REGULATION_OF_NUCLEAR_DIVISION	2.13728e-17	3.01356e-15
module10	GO_DNA_REPLICATION	3.14337e-17	4.30179e-15
module10	GO_REGULATION_OF_CYTOSKELETON_ORGANIZATION	3.42651e-17	4.55531e-15
module10	GO_NEGATIVE_REGULATION_OF_CELL_CYCLE_PHASE_TRANSITION	4.93311e-17	6.37605e-15
module10	GO_REGULATION_OF_CELL_CYCLE_PHASE_TRANSITION	8.88607e-17	1.11748e-14
module10	GO_CYTOSKELETON_ORGANIZATION	2.04291e-16	2.50149e-14
module10	GO_NEGATIVE_REGULATION_OF_MITOTIC_CELL_CYCLE	2.72362e-16	3.24949e-14
module10	GO_REGULATION_OF_CHROMOSOME_SEGREGATION	1.2907e-15	1.50141e-13
module10	GO_DNA_CONFORMATION_CHANGE	5.37381e-15	6.09862e-13
module10	GO_NEGATIVE_REGULATION_OF_CELLULAR_COMPONENT_ORGANIZATION	1.79274e-14	1.9861e-12
module10	GO_POSITIVE_REGULATION_OF_CELL_CYCLE_PROCESS	2.08253e-14	2.25349e-12
module10	GO_DNA_REPAIR	2.65007e-14	2.80245e-12
module10	GO_DNA_INTEGRITY_CHECKPOINT	1.24245e-13	1.2847e-11
module10	GO_NEGATIVE_REGULATION_OF_CELL_CYCLE	1.8886e-13	1.91036e-11
module10	GO_PROTEIN_COMPLEX_SUBUNIT_ORGANIZATION	9.84394e-13	9.7455e-11
module10	GO_POSITIVE_REGULATION_OF_CELL_CYCLE	2.9946e-12	2.90289e-10
module10	GO_SPINDLE_CHECKPOINT	5.94217e-12	5.64264e-10
module10	GO_MITOTIC_SPINDLE_ASSEMBLY	6.54921e-12	5.9752e-10
module10	GO_MICROTUBULE_CYTOSKELETON_ORGANIZATION_INVOLVED_IN_MITOSIS	6.54921e-12	5.9752e-10
module10	GO_CELL_CYCLE_G2_M_PHASE_TRANSITION	1.53835e-11	1.37653e-09
module10	GO_SPINDLE_ASSEMBLY	3.17753e-11	2.78963e-09
module10	GO_MEIOTIC_CELL_CYCLE	5.39497e-11	4.64866e-09
module10	GO_REGULATION_OF_DNA_METABOLIC_PROCESS	8.81094e-11	7.45406e-09
module10	GO_CELLULAR_RESPONSE_TO_STRESS	1.2551e-10	1.04286e-08
module10	GO_MITOTIC_DNA_INTEGRITY_CHECKPOINT	2.30878e-10	1.8847e-08
module10	GO_POSITIVE_REGULATION_OF_MITOTIC_CELL_CYCLE	2.76815e-10	2.22073e-08
module10	GO_NEGATIVE_REGULATION_OF_CHROMOSOME_SEGREGATION	7.45717e-10	5.87428e-08
module10	GO_CELL_CYCLE_G1_S_PHASE_TRANSITION	7.70107e-10	5.87428e-08
module10	GO_G1_S_TRANSITION_OF_MITOTIC_CELL_CYCLE	7.70107e-10	5.87428e-08
module10	GO_MEIOTIC_CELL_CYCLE_PROCESS	1.05887e-09	7.94662e-08
module10	GO_DNA_DEPENDENT_DNA_REPLICATION	1.23683e-09	9.13491e-08
module10	GO_REGULATION_OF_SISTER_CHROMATID_SEGREGATION	1.46924e-09	1.06818e-07
module10	GO_REGULATION_OF_DNA_REPLICATION	1.56797e-09	1.12243e-07
module10	GO_CHROMOSOME_LOCALIZATION	1.73048e-09	1.21999e-07
module10	GO_DNA_RECOMBINATION	2.05928e-09	1.43012e-07
module10	GO_NEGATIVE_REGULATION_OF_CELL_DIVISION	1.13415e-08	7.7606e-07
module10	GO_METAPHASE_PLATE_CONGRESSION	1.23418e-08	8.32268e-07
module10	GO_DOUBLE_STRAND_BREAK_REPAIR	1.78526e-08	1.18669e-06
module10	GO_CHROMOSOME_CONDENSATION	2.57781e-08	1.68937e-06
module10	GO_REGULATION_OF_CELL_CYCLE_G2_M_PHASE_TRANSITION	2.76466e-08	1.78666e-06
module10	GO_POSITIVE_REGULATION_OF_MITOTIC_NUCLEAR_DIVISION	3.06968e-08	1.9566e-06
module10	GO_DNA_PACKAGING	3.13554e-08	1.97158e-06
module10	GO_REGULATION_OF_DNA_DEPENDENT_DNA_REPLICATION	5.28449e-08	3.27402e-06
module10	GO_ORGANELLE_LOCALIZATION	5.34763e-08	3.27402e-06
module10	GO_REGULATION_OF_CHROMOSOME_ORGANIZATION	6.90595e-08	4.11966e-06
module10	GO_POSITIVE_REGULATION_OF_NUCLEAR_DIVISION	6.82175e-08	4.11966e-06
module10	GO_DNA_GEOMETRIC_CHANGE	7.35546e-08	4.33227e-06
module10	GO_NEGATIVE_REGULATION_OF_MITOTIC_NUCLEAR_DIVISION	1.19753e-07	6.96511e-06
module10	GO_PROTEIN_UBIQUITINATION_INVOLVED_IN_UBIQUITIN_DEPENDENT_PROTEIN_CATABOLIC_PROCESS	1.24802e-07	7.16915e-06
module10	GO_NEGATIVE_REGULATION_OF_CHROMOSOME_ORGANIZATION	2.04116e-07	1.15823e-05
module10	GO_ANAPHASE_PROMOTING_COMPLEX_DEPENDENT_CATABOLIC_PROCESS	2.38727e-07	1.32238e-05
module10	GO_ORGANELLE_ASSEMBLY	2.38646e-07	1.32238e-05
module10	GO_REGULATION_OF_PROTEASOMAL_UBIQUITIN_DEPENDENT_PROTEIN_CATABOLIC_PROCESS	2.58171e-07	1.41326e-05
module10	GO_PROTEIN_COMPLEX_BIOGENESIS	2.75291e-07	1.47233e-05
module10	GO_PROTEIN_COMPLEX_ASSEMBLY	2.75291e-07	1.47233e-05
module10	GO_MITOTIC_G2_M_TRANSITION_CHECKPOINT	3.51465e-07	1.85837e-05
module10	GO_MEIOSIS_I	4.69509e-07	2.45463e-05
module10	GO_SIGNAL_TRANSDUCTION_IN_RESPONSE_TO_DNA_DAMAGE	4.97584e-07	2.57251e-05
module10	GO_MACROMOLECULAR_COMPLEX_ASSEMBLY	5.89873e-07	3.01613e-05
module10	GO_CELL_PROLIFERATION	8.43996e-07	4.25876e-05
module10	GO_REGULATION_OF_CENTROSOME_CYCLE	8.51204e-07	4.25876e-05
module10	GO_NEGATIVE_REGULATION_OF_CELL_CYCLE_G1_S_PHASE_TRANSITION	9.6646e-07	4.78398e-05
module10	GO_REGULATION_OF_CELL_CYCLE_G1_S_PHASE_TRANSITION	9.85065e-07	4.82474e-05
module10	GO_NEGATIVE_REGULATION_OF_NUCLEAR_DIVISION	1.0723e-06	5.19732e-05
module10	GO_POSITIVE_REGULATION_OF_CELL_DIVISION	1.09556e-06	5.25532e-05
module10	GO_G1_DNA_DAMAGE_CHECKPOINT	1.11072e-06	5.27364e-05
module10	GO_RECOMBINATIONAL_REPAIR	1.30177e-06	6.11833e-05
module10	GO_DNA_BIOSYNTHETIC_PROCESS	1.39837e-06	6.50659e-05
module10	GO_CYTOKINESIS	1.51961e-06	7.00073e-05
module10	GO_REGULATION_OF_ATTACHMENT_OF_SPINDLE_MICROTUBULES_TO_KINETOCHORE	1.63673e-06	7.4664e-05
module10	GO_PROTEIN_LOCALIZATION_TO_CHROMOSOME	1.65576e-06	7.47984e-05
module10	GO_REGULATION_OF_CELL_CYCLE_ARREST	1.98494e-06	8.88069e-05
module10	GO_MICROTUBULE_ORGANIZING_CENTER_ORGANIZATION	2.04755e-06	9.07357e-05
module10	GO_SPINDLE_LOCALIZATION	2.22489e-06	9.58558e-05
module10	GO_NEGATIVE_REGULATION_OF_CELL_CYCLE_G2_M_PHASE_TRANSITION	2.22489e-06	9.58558e-05
module10	GO_STRAND_DISPLACEMENT	2.22489e-06	9.58558e-05
module10	GO_NEGATIVE_REGULATION_OF_CELLULAR_PROTEIN_CATABOLIC_PROCESS	2.47569e-06	0.000105682
module10	GO_REGULATION_OF_PROTEASOMAL_PROTEIN_CATABOLIC_PROCESS	2.56383e-06	0.00010845
module10	GO_REGULATION_OF_CELLULAR_PROTEIN_CATABOLIC_PROCESS	2.69644e-06	0.000113032
module10	GO_MICROTUBULE_DEPOLYMERIZATION	2.91746e-06	0.000119079
module10	GO_MITOTIC_G2_DNA_DAMAGE_CHECKPOINT	2.91746e-06	0.000119079
module10	GO_MITOTIC_CHROMOSOME_CONDENSATION	2.91746e-06	0.000119079
module10	GO_REPRODUCTION	3.58695e-06	0.000145131
module10	GO_SIGNAL_TRANSDUCTION_BY_P53_CLASS_MEDIATOR	3.80193e-06	0.000152503
module10	GO_REGULATION_OF_DOUBLE_STRAND_BREAK_REPAIR	3.94575e-06	0.000154282
module10	GO_G2_DNA_DAMAGE_CHECKPOINT	3.94575e-06	0.000154282
module10	GO_REGULATION_OF_TRANSCRIPTION_INVOLVED_IN_G1_S_TRANSITION_OF_MITOTIC_CELL_CYCLE	3.94575e-06	0.000154282
module10	GO_POSITIVE_REGULATION_OF_CELL_CYCLE_ARREST	4.07037e-06	0.000157829
module10	GO_POSITIVE_REGULATION_OF_DNA_METABOLIC_PROCESS	4.6786e-06	0.000179913
module10	GO_DNA_REPLICATION_CHECKPOINT	4.81515e-06	0.000183647
module10	GO_PROTEASOMAL_PROTEIN_CATABOLIC_PROCESS	5.50899e-06	0.000208401
module10	GO_REGULATION_OF_DOUBLE_STRAND_BREAK_REPAIR_VIA_HOMOLOGOUS_RECOMBINATION	7.4931e-06	0.000278923
module10	GO_PROTEIN_LOCALIZATION_TO_CHROMOSOME_CENTROMERIC_REGION	7.4931e-06	0.000278923
module10	GO_REGULATION_OF_PROTEIN_CATABOLIC_PROCESS	9.68928e-06	0.000357811
module10	GO_REGULATION_OF_SIGNAL_TRANSDUCTION_BY_P53_CLASS_MEDIATOR	1.08263e-05	0.000396653
module10	GO_DNA_SYNTHESIS_INVOLVED_IN_DNA_REPAIR	1.12026e-05	0.000407232
module10	GO_CYTOSKELETON_DEPENDENT_CYTOKINESIS	1.28582e-05	0.000463793
module10	GO_REGULATION_OF_DNA_RECOMBINATION	1.57604e-05	0.000556998
module10	GO_INTERSTRAND_CROSS_LINK_REPAIR	1.57604e-05	0.000556998
module10	GO_PROTEIN_DEPOLYMERIZATION	1.59211e-05	0.000556998
module10	GO_ESTABLISHMENT_OF_MITOTIC_SPINDLE_LOCALIZATION	1.59211e-05	0.000556998
module10	GO_REGULATION_OF_TRANSFERASE_ACTIVITY	1.74309e-05	0.00060527
module10	GO_CENTROSOME_CYCLE	2.30786e-05	0.000795442
module10	GO_MEIOTIC_CHROMOSOME_SEGREGATION	2.76078e-05	0.000944553
module10	GO_RETROGRADE_VESICLE_MEDIATED_TRANSPORT_GOLGI_TO_ER	3.27983e-05	0.00110587
module10	GO_CENTROMERE_COMPLEX_ASSEMBLY	3.27983e-05	0.00110587
module10	GO_PROTEIN_UBIQUITINATION	3.97274e-05	0.00132987
module10	GO_NEGATIVE_REGULATION_OF_PROTEIN_CATABOLIC_PROCESS	4.53262e-05	0.00150645
module10	GO_HISTONE_EXCHANGE	5.30027e-05	0.00173677
module10	GO_POSITIVE_REGULATION_OF_CELL_CYCLE_PHASE_TRANSITION	5.30027e-05	0.00173677
module10	GO_DNA_REPLICATION_INDEPENDENT_NUCLEOSOME_ASSEMBLY	6.15204e-05	0.00198788
module10	GO_DNA_REPLICATION_INDEPENDENT_NUCLEOSOME_ORGANIZATION	6.15204e-05	0.00198788
module10	GO_PROTEIN_DNA_COMPLEX_SUBUNIT_ORGANIZATION	6.2341e-05	0.0020005
module10	GO_PROTEIN_CATABOLIC_PROCESS	6.43227e-05	0.00204996
module10	GO_HISTONE_PHOSPHORYLATION	6.48942e-05	0.0020541
module10	GO_POSITIVE_REGULATION_OF_CELLULAR_PROTEIN_CATABOLIC_PROCESS	6.6583e-05	0.00208203
module10	GO_NEGATIVE_REGULATION_OF_DNA_RECOMBINATION	6.66716e-05	0.00208203
module10	GO_PROTEIN_MODIFICATION_BY_SMALL_PROTEIN_CONJUGATION_OR_REMOVAL	7.62941e-05	0.00236664
module10	GO_RESPONSE_TO_IONIZING_RADIATION	8.04046e-05	0.00247763
module10	GO_HOMOLOGOUS_CHROMOSOME_SEGREGATION	0.000100766	0.00308464
module10	GO_ANTIGEN_PROCESSING_AND_PRESENTATION_OF_PEPTIDE_OR_POLYSACCHARIDE_ANTIGEN_VIA_MHC_CLASS_II	0.00010661	0.00317986
module10	GO_REGULATION_OF_DNA_REPAIR	0.00010661	0.00317986
module10	GO_ANTIGEN_PROCESSING_AND_PRESENTATION_OF_PEPTIDE_ANTIGEN_VIA_MHC_CLASS_II	0.00010661	0.00317986
module10	GO_KINETOCHORE_ORGANIZATION	0.000105693	0.00317986
module10	GO_POSITIVE_REGULATION_OF_ORGANELLE_ORGANIZATION	0.000121401	0.00359795
module10	GO_REGULATION_OF_DNA_BIOSYNTHETIC_PROCESS	0.00012358	0.00363934
module10	GO_POSITIVE_REGULATION_OF_TRANSFERASE_ACTIVITY	0.00014411	0.00421727
module10	GO_POSITIVE_REGULATION_OF_LIGASE_ACTIVITY	0.000147673	0.00429452
module10	GO_MITOTIC_CYTOKINESIS	0.000149203	0.00431207
module10	GO_MICROTUBULE_BASED_MOVEMENT	0.000154605	0.0044406
module10	GO_PROTEIN_LOCALIZATION_TO_KINETOCHORE	0.00015708	0.00445667
module10	GO_CELL_CYCLE_DNA_REPLICATION	0.00015708	0.00445667
module10	GO_REGULATION_OF_PROTEIN_UBIQUITINATION_INVOLVED_IN_UBIQUITIN_DEPENDENT_PROTEIN_CATABOLIC_PROCESS	0.000161039	0.00454131
module10	GO_POSITIVE_REGULATION_OF_DNA_BIOSYNTHETIC_PROCESS	0.000173577	0.00486538
module10	GO_MICROTUBULE_POLYMERIZATION_OR_DEPOLYMERIZATION	0.000178865	0.0049836
module10	GO_ATP_DEPENDENT_CHROMATIN_REMODELING	0.000194458	0.00538579
module10	GO_ATTACHMENT_OF_SPINDLE_MICROTUBULES_TO_KINETOCHORE	0.000222337	0.00604989
module10	GO_REGULATION_OF_SPINDLE_ORGANIZATION	0.000222337	0.00604989
module10	GO_REGULATION_OF_UBIQUITIN_PROTEIN_LIGASE_ACTIVITY	0.000222337	0.00604989
module10	GO_REGULATION_OF_RESPONSE_TO_DNA_DAMAGE_STIMULUS	0.000283629	0.00767282
module10	GO_DNA_REPLICATION_INITIATION	0.000293297	0.00788849
module10	GO_REGULATION_OF_LIGASE_ACTIVITY	0.000354534	0.00948074
module10	GO_ESTABLISHMENT_OF_SPINDLE_ORIENTATION	0.00040016	0.0105195
module10	GO_FEMALE_MEIOTIC_DIVISION	0.00040016	0.0105195
module10	GO_REGULATION_OF_SISTER_CHROMATID_COHESION	0.00040016	0.0105195
module10	GO_NEGATIVE_REGULATION_OF_CELLULAR_CATABOLIC_PROCESS	0.000409034	0.0106923
module10	GO_POSITIVE_REGULATION_OF_PROTEIN_CATABOLIC_PROCESS	0.000417259	0.0108464
module10	GO_PEPTIDYL_SERINE_MODIFICATION	0.000438631	0.0113386
module10	GO_MEMBRANE_DISASSEMBLY	0.000452573	0.0115705
module10	GO_NUCLEAR_ENVELOPE_DISASSEMBLY	0.000452573	0.0115705
module10	GO_REGULATION_OF_CELL_CYCLE_CHECKPOINT	0.000515432	0.0130343
module10	GO_MALE_MEIOSIS	0.000515432	0.0130343
module10	GO_REGULATION_OF_PROTEOLYSIS	0.000531478	0.0133674
module10	GO_ESTABLISHMENT_OF_LOCALIZATION_IN_CELL	0.000572166	0.0142397
module10	GO_REGULATION_OF_CYCLIN_DEPENDENT_PROTEIN_KINASE_ACTIVITY	0.000572283	0.0142397
module10	GO_POSITIVE_REGULATION_OF_PROTEIN_MODIFICATION_BY_SMALL_PROTEIN_CONJUGATION_OR_REMOVAL	0.000642576	0.0159038
module10	GO_NEGATIVE_REGULATION_OF_DNA_METABOLIC_PROCESS	0.000677552	0.0166807
module10	GO_NEGATIVE_REGULATION_OF_PROTEOLYSIS	0.00078674	0.0192668
module10	GO_DNA_DEPENDENT_DNA_REPLICATION_MAINTENANCE_OF_FIDELITY	0.000805029	0.0196115
module10	GO_NEGATIVE_REGULATION_OF_DNA_REPAIR	0.000938806	0.0226335
module10	GO_VENTRICULAR_CARDIAC_MUSCLE_CELL_DEVELOPMENT	0.000938806	0.0226335
module10	GO_CELLULAR_RESPONSE_TO_ALKALOID	0.000981722	0.0235462
module10	GO_CHROMATIN_MODIFICATION	0.00127954	0.0305317
module10	GO_NEGATIVE_REGULATION_OF_CATABOLIC_PROCESS	0.00131834	0.0312972
module10	GO_MACROMOLECULE_CATABOLIC_PROCESS	0.00139939	0.033004
module10	GO_POSITIVE_REGULATION_OF_CHROMOSOME_SEGREGATION	0.00140442	0.033004
module10	GO_REGULATION_OF_CATABOLIC_PROCESS	0.00164451	0.0384517
module10	GO_DNA_STRAND_ELONGATION_INVOLVED_IN_DNA_REPLICATION	0.00192633	0.044593
module10	GO_CHROMOSOME_ORGANIZATION_INVOLVED_IN_MEIOTIC_CELL_CYCLE	0.00192633	0.044593
module10	GO_NEGATIVE_REGULATION_OF_BINDING	0.00211581	0.0487369
module10	GO_POSITIVE_REGULATION_OF_PROTEOLYSIS	0.00217253	0.0497969
module11	GO_CELL_CYCLE	1.31123e-21	6.10115e-18
module11	GO_CELL_CYCLE_PROCESS	1.55159e-14	3.60978e-11
module11	GO_DNA_METABOLIC_PROCESS	2.40714e-13	3.73348e-10
module11	GO_DNA_REPLICATION	1.92117e-11	2.23481e-08
module11	GO_MITOTIC_CELL_CYCLE	3.39604e-11	3.16036e-08
module11	GO_CHROMOSOME_ORGANIZATION	7.68378e-11	5.95877e-08
module11	GO_CELL_DIVISION	4.35826e-10	2.897e-07
module11	GO_CELLULAR_RESPONSE_TO_DNA_DAMAGE_STIMULUS	1.02735e-09	5.97532e-07
module11	GO_REGULATION_OF_CELL_CYCLE	1.33545e-09	6.9043e-07
module11	GO_DNA_REPAIR	1.00573e-08	4.67965e-06
module11	GO_REGULATION_OF_DNA_METABOLIC_PROCESS	5.73355e-08	2.22318e-05
module11	GO_REGULATION_OF_CELL_CYCLE_PROCESS	5.26729e-08	2.22318e-05
module11	GO_REGULATION_OF_CELL_DIVISION	1.12365e-07	4.02182e-05
module11	GO_CELL_CYCLE_G1_S_PHASE_TRANSITION	1.77376e-07	5.5022e-05
module11	GO_G1_S_TRANSITION_OF_MITOTIC_CELL_CYCLE	1.77376e-07	5.5022e-05
module11	GO_DNA_DEPENDENT_DNA_REPLICATION	2.58171e-07	7.50793e-05
module11	GO_CELL_CYCLE_PHASE_TRANSITION	4.13834e-07	0.000113269
module11	GO_POSITIVE_REGULATION_OF_CELL_CYCLE_PROCESS	6.00255e-07	0.000155166
module11	GO_CHROMOSOME_SEGREGATION	7.70729e-07	0.000188748
module11	GO_REGULATION_OF_MITOTIC_CELL_CYCLE	1.08005e-06	0.000251275
module11	GO_REGULATION_OF_MICROTUBULE_BASED_PROCESS	1.5699e-06	0.000341413
module11	GO_REGULATION_OF_NUCLEAR_DIVISION	1.61425e-06	0.000341413
module11	GO_CELL_CYCLE_CHECKPOINT	1.82282e-06	0.000368764
module11	GO_NEGATIVE_REGULATION_OF_CELL_CYCLE	1.98565e-06	0.000384968
module11	GO_REGULATION_OF_DNA_REPLICATION	2.34271e-06	0.000436025
module11	GO_ORGANELLE_FISSION	5.98789e-06	0.0010716
module11	GO_SISTER_CHROMATID_COHESION	6.24731e-06	0.00107662
module11	GO_POSITIVE_REGULATION_OF_CELL_CYCLE	9.58918e-06	0.00159352
module11	GO_REGULATION_OF_SIGNAL_TRANSDUCTION_BY_P53_CLASS_MEDIATOR	1.08263e-05	0.00173707
module11	GO_MITOTIC_NUCLEAR_DIVISION	1.23773e-05	0.00191972
module11	GO_SISTER_CHROMATID_SEGREGATION	1.46026e-05	0.0021918
module11	GO_DNA_RECOMBINATION	1.56551e-05	0.00221338
module11	GO_NEGATIVE_REGULATION_OF_ORGANELLE_ORGANIZATION	1.56977e-05	0.00221338
module11	GO_CELLULAR_RESPONSE_TO_STRESS	2.42091e-05	0.00331308
module11	GO_REGULATION_OF_DNA_DEPENDENT_DNA_REPLICATION	2.76078e-05	0.00364201
module11	GO_REGULATION_OF_ORGANELLE_ORGANIZATION	2.8178e-05	0.00364201
module11	GO_POSITIVE_REGULATION_OF_DNA_METABOLIC_PROCESS	3.84921e-05	0.00484064
module11	GO_NUCLEAR_CHROMOSOME_SEGREGATION	5.51055e-05	0.00674752
module11	GO_REGULATION_OF_CYTOSKELETON_ORGANIZATION	7.79848e-05	0.00930419
module11	GO_NEGATIVE_REGULATION_OF_CELL_DIVISION	8.16941e-05	0.00950307
module11	GO_NUCLEAR_TRANSPORT	0.000100189	0.0111763
module11	GO_DNA_INTEGRITY_CHECKPOINT	0.000100882	0.0111763
module11	GO_PEPTIDYL_LYSINE_MODIFICATION	0.000123317	0.0131
module11	GO_NEGATIVE_REGULATION_OF_MITOTIC_CELL_CYCLE	0.000123877	0.0131
module11	GO_POSITIVE_REGULATION_OF_MITOTIC_CELL_CYCLE	0.000135201	0.0136759
module11	GO_NUCLEAR_EXPORT	0.000134603	0.0136759
module11	GO_REGULATION_OF_CELL_CYCLE_PHASE_TRANSITION	0.000142865	0.0141436
module11	GO_PROTEIN_LOCALIZATION_TO_KINETOCHORE	0.00015708	0.0146179
module11	GO_POSITIVE_REGULATION_OF_DNA_DEPENDENT_DNA_REPLICATION	0.00015708	0.0146179
module11	GO_DNA_SYNTHESIS_INVOLVED_IN_DNA_REPAIR	0.000154453	0.0146179
module11	GO_PROTEIN_LOCALIZATION_TO_ORGANELLE	0.000205673	0.0187647
module11	GO_HISTONE_H3_K9_MODIFICATION	0.000222337	0.0198948
module11	GO_CYTOKINESIS	0.000268715	0.0235912
module11	GO_REGULATION_OF_DNA_RECOMBINATION	0.000293297	0.0241867
module11	GO_MICROTUBULE_BASED_PROCESS	0.000293517	0.0241867
module11	GO_NEGATIVE_REGULATION_OF_CELL_CYCLE_PROCESS	0.000296291	0.0241867
module11	GO_DNA_REPLICATION_INITIATION	0.000293297	0.0241867
module11	GO_PROTEIN_LOCALIZATION_TO_CHROMOSOME_CENTROMERIC_REGION	0.000302903	0.0243001
module11	GO_POSITIVE_REGULATION_OF_DNA_REPLICATION	0.000329018	0.0251834
module11	GO_POSTREPLICATION_REPAIR	0.000340975	0.0251834
module11	GO_RIBONUCLEOPROTEIN_COMPLEX_LOCALIZATION	0.000329512	0.0251834
module11	GO_REGULATION_OF_CENTROSOME_CYCLE	0.000340975	0.0251834
module11	GO_MITOTIC_RECOMBINATION	0.000340975	0.0251834
module11	GO_DNA_CONFORMATION_CHANGE	0.000361263	0.0262649
module11	GO_NEGATIVE_REGULATION_OF_CIRCADIAN_RHYTHM	0.00040016	0.0286453
module11	GO_MICROTUBULE_CYTOSKELETON_ORGANIZATION	0.000420578	0.0296507
module11	GO_CHROMATIN_ORGANIZATION	0.000473152	0.0328594
module11	GO_PROTEIN_LOCALIZATION_TO_CHROMOSOME	0.000517154	0.0348742
module11	GO_PEPTIDYL_LYSINE_TRIMETHYLATION	0.000515432	0.0348742
module11	GO_NEGATIVE_REGULATION_OF_CELLULAR_COMPONENT_ORGANIZATION	0.000535388	0.035588
module11	GO_MITOTIC_CELL_CYCLE_CHECKPOINT	0.000653035	0.0427968
module11	GO_RESPONSE_TO_RADIATION	0.000700032	0.0452396
module14	GO_CELL_CYCLE	1.55628e-23	7.24137e-20
module14	GO_CELL_CYCLE_PROCESS	9.51723e-23	2.21418e-19
module14	GO_MITOTIC_CELL_CYCLE	3.30748e-19	5.12991e-16
module14	GO_CHROMOSOME_ORGANIZATION	1.33833e-17	1.55681e-14
module14	GO_DNA_METABOLIC_PROCESS	4.9291e-17	4.58702e-14
module14	GO_ORGANELLE_FISSION	1.42498e-15	1.10507e-12
module14	GO_MITOTIC_NUCLEAR_DIVISION	1.00814e-13	6.70123e-11
module14	GO_DNA_REPAIR	2.48199e-12	1.44359e-09
module14	GO_CHROMOSOME_SEGREGATION	1.22204e-11	5.16921e-09
module14	GO_SISTER_CHROMATID_SEGREGATION	1.15479e-11	5.16921e-09
module14	GO_NUCLEAR_CHROMOSOME_SEGREGATION	1.1019e-11	5.16921e-09
module14	GO_DNA_REPLICATION	1.92117e-11	7.44935e-09
module14	GO_DNA_CONFORMATION_CHANGE	1.61757e-10	5.32985e-08
module14	GO_DNA_RECOMBINATION	1.7182e-10	5.32985e-08
module14	GO_CELLULAR_RESPONSE_TO_DNA_DAMAGE_STIMULUS	1.63639e-10	5.32985e-08
module14	GO_CELL_DIVISION	4.35826e-10	1.26744e-07
module14	GO_PROTEIN_DNA_COMPLEX_SUBUNIT_ORGANIZATION	7.52092e-10	2.05852e-07
module14	GO_DNA_DEPENDENT_DNA_REPLICATION	1.23683e-09	3.19722e-07
module14	GO_MITOTIC_SISTER_CHROMATID_SEGREGATION	1.49005e-09	3.64904e-07
module14	GO_DNA_PACKAGING	2.5737e-09	5.98771e-07
module14	GO_CHROMATIN_ASSEMBLY_OR_DISASSEMBLY	1.25152e-08	2.773e-06
module14	GO_MITOTIC_RECOMBINATION	3.06968e-08	6.49237e-06
module14	GO_CELL_CYCLE_PHASE_TRANSITION	5.0651e-08	1.02469e-05
module14	GO_RECOMBINATIONAL_REPAIR	7.35546e-08	1.42604e-05
module14	GO_CELL_CYCLE_G1_S_PHASE_TRANSITION	1.77376e-07	3.05678e-05
module14	GO_G1_S_TRANSITION_OF_MITOTIC_CELL_CYCLE	1.77376e-07	3.05678e-05
module14	GO_CELLULAR_RESPONSE_TO_STRESS	1.76539e-07	3.05678e-05
module14	GO_DNA_REPLICATION_INITIATION	6.68869e-07	0.000111152
module14	GO_CHROMOSOME_LOCALIZATION	1.33825e-06	0.000207562
module14	GO_CHROMATIN_ORGANIZATION	1.30091e-06	0.000207562
module14	GO_CENTROMERE_COMPLEX_ASSEMBLY	1.65576e-06	0.000248524
module14	GO_REGULATION_OF_CELL_CYCLE	2.85232e-06	0.000414745
module14	GO_DNA_STRAND_ELONGATION_INVOLVED_IN_DNA_REPLICATION	3.94575e-06	0.000556351
module14	GO_DNA_STRAND_ELONGATION	8.30899e-06	0.00113711
module14	GO_METAPHASE_PLATE_CONGRESSION	1.03905e-05	0.00138135
module14	GO_DNA_SYNTHESIS_INVOLVED_IN_DNA_REPAIR	1.12026e-05	0.00144794
module14	GO_MICROTUBULE_BASED_PROCESS	1.39016e-05	0.00171617
module14	GO_MEIOTIC_CELL_CYCLE	1.40155e-05	0.00171617
module14	GO_DNA_BIOSYNTHETIC_PROCESS	1.62379e-05	0.0019373
module14	GO_DOUBLE_STRAND_BREAK_REPAIR	1.94687e-05	0.00221068
module14	GO_DNA_GEOMETRIC_CHANGE	1.94795e-05	0.00221068
module14	GO_POSITIVE_REGULATION_OF_CYTOKINESIS	2.98073e-05	0.00330222
module14	GO_REGULATION_OF_CHROMOSOME_SEGREGATION	4.53262e-05	0.00487316
module14	GO_CELLULAR_MACROMOLECULAR_COMPLEX_ASSEMBLY	4.60819e-05	0.00487316
module14	GO_REGULATION_OF_CELL_DIVISION	4.90928e-05	0.0050762
module14	GO_SISTER_CHROMATID_COHESION	5.85035e-05	0.00591775
module14	GO_DNA_REPLICATION_INDEPENDENT_NUCLEOSOME_ASSEMBLY	6.15204e-05	0.00596364
module14	GO_DNA_REPLICATION_INDEPENDENT_NUCLEOSOME_ORGANIZATION	6.15204e-05	0.00596364
module14	GO_MICROTUBULE_CYTOSKELETON_ORGANIZATION	8.32806e-05	0.00790825
module14	GO_TRANSLESION_SYNTHESIS	0.000100766	0.00937732
module14	GO_PROTEIN_COMPLEX_SUBUNIT_ORGANIZATION	0.000113974	0.0103985
module14	GO_MITOTIC_CYTOKINESIS	0.000149203	0.0130796
module14	GO_TELOMERE_MAINTENANCE_VIA_RECOMBINATION	0.000149203	0.0130796
module14	GO_MICROTUBULE_BASED_MOVEMENT	0.000154605	0.0130796
module14	GO_REGULATION_OF_SISTER_CHROMATID_SEGREGATION	0.000154453	0.0130796
module14	GO_REGULATION_OF_CYTOKINESIS	0.000250599	0.0204568
module14	GO_CYTOSKELETON_DEPENDENT_CYTOKINESIS	0.000250599	0.0204568
module14	GO_MEIOTIC_CELL_CYCLE_PROCESS	0.000262656	0.0210714
module14	GO_CYTOKINESIS	0.000268715	0.0211921
module14	GO_POSTREPLICATION_REPAIR	0.000340975	0.0264426
module14	GO_NUCLEOTIDE_EXCISION_REPAIR_DNA_GAP_FILLING	0.000515432	0.0388116
module14	GO_RETROGRADE_VESICLE_MEDIATED_TRANSPORT_GOLGI_TO_ER	0.000517154	0.0388116
module14	GO_REGULATION_OF_CELL_CYCLE_PROCESS	0.000531478	0.0392535
module14	GO_PROTEIN_COMPLEX_BIOGENESIS	0.000623	0.0445972
module14	GO_PROTEIN_COMPLEX_ASSEMBLY	0.000623	0.0445972
module16	GO_NEUROGENESIS	6.40517e-07	0.00149016
module16	GO_POSITIVE_REGULATION_OF_DEVELOPMENTAL_PROCESS	3.72647e-07	0.00149016
module16	GO_REGULATION_OF_CELL_DIFFERENTIATION	1.30567e-06	0.00193083
module16	GO_DEVELOPMENTAL_GROWTH	1.65986e-06	0.00193083
module16	GO_REGULATION_OF_NERVOUS_SYSTEM_DEVELOPMENT	1.17226e-05	0.00719894
module16	GO_DIGESTIVE_TRACT_MORPHOGENESIS	8.30899e-06	0.00719894
module16	GO_GROWTH	1.23773e-05	0.00719894
module16	GO_POSITIVE_REGULATION_OF_CELL_DIFFERENTIATION	1.17226e-05	0.00719894
module16	GO_CELL_MORPHOGENESIS_INVOLVED_IN_DIFFERENTIATION	1.45118e-05	0.00750259
module16	GO_POSITIVE_REGULATION_OF_NERVOUS_SYSTEM_DEVELOPMENT	1.64482e-05	0.00765334
module16	GO_POSITIVE_REGULATION_OF_MULTICELLULAR_ORGANISMAL_PROCESS	2.73428e-05	0.0108564
module16	GO_CELL_DEVELOPMENT	2.84647e-05	0.0108564
module16	GO_REGULATION_OF_CELL_DEVELOPMENT	3.03315e-05	0.0108564
module16	GO_REGULATION_OF_OSTEOBLAST_DIFFERENTIATION	4.05081e-05	0.0134632
module16	GO_NEURON_DIFFERENTIATION	6.21327e-05	0.0192736
module16	GO_SENSORY_PERCEPTION_OF_PAIN	0.000121068	0.0352082
module16	GO_NEURON_PROJECTION_DEVELOPMENT	0.000144861	0.0381844
module16	GO_REGULATION_OF_NEURON_DIFFERENTIATION	0.000155281	0.0381844
module16	GO_REGULATION_OF_MULTICELLULAR_ORGANISMAL_DEVELOPMENT	0.000155922	0.0381844
module17	GO_POSITIVE_REGULATION_OF_PURINE_NUCLEOTIDE_METABOLIC_PROCESS	5.93692e-06	0.00697308
module17	GO_EMBRYONIC_DIGESTIVE_TRACT_MORPHOGENESIS	7.4931e-06	0.00697308
module17	GO_G_PROTEIN_COUPLED_RECEPTOR_SIGNALING_PATHWAY	1.56918e-06	0.00697308
module17	GO_POSITIVE_REGULATION_OF_NUCLEOTIDE_METABOLIC_PROCESS	5.93692e-06	0.00697308
module17	GO_POSITIVE_REGULATION_OF_CAMP_METABOLIC_PROCESS	7.09262e-06	0.00697308
module17	GO_POSITIVE_REGULATION_OF_ADENYLATE_CYCLASE_ACTIVITY	1.03905e-05	0.00805786
module17	GO_POSITIVE_REGULATION_OF_CYCLIC_NUCLEOTIDE_METABOLIC_PROCESS	1.48815e-05	0.00989192
module17	GO_POSITIVE_REGULATION_OF_LYASE_ACTIVITY	1.91489e-05	0.0111375
module17	GO_POSITIVE_REGULATION_OF_CYCLASE_ACTIVITY	2.30786e-05	0.0119316
module17	GO_REGULATION_OF_ADENYLATE_CYCLASE_ACTIVITY	3.87148e-05	0.018014
module17	GO_POSITIVE_REGULATION_OF_HYDROLASE_ACTIVITY	4.64141e-05	0.0196332
module17	GO_VASOCONSTRICTION	5.09677e-05	0.0197627
module17	GO_REGULATION_OF_LYASE_ACTIVITY	6.15204e-05	0.0201302
module17	GO_ACTIVATION_OF_ADENYLATE_CYCLASE_ACTIVITY	6.48942e-05	0.0201302
module17	GO_REGULATION_OF_CAMP_METABOLIC_PROCESS	6.25943e-05	0.0201302
module17	GO_REGULATION_OF_HYDROLASE_ACTIVITY	7.50228e-05	0.0210479
module17	GO_POSITIVE_REGULATION_OF_DEVELOPMENTAL_PROCESS	7.68997e-05	0.0210479
module17	GO_POSITIVE_REGULATION_OF_MULTICELLULAR_ORGANISMAL_PROCESS	8.75876e-05	0.0226414
module17	GO_REGULATION_OF_CYCLIC_NUCLEOTIDE_METABOLIC_PROCESS	0.00012358	0.0253733
module17	GO_GLIOGENESIS	0.000116755	0.0253733
module17	GO_EMBRYONIC_DIGESTIVE_TRACT_DEVELOPMENT	0.00012327	0.0253733
module17	GO_POSITIVE_REGULATION_OF_LIPASE_ACTIVITY	0.00010661	0.0253733
module17	GO_REGULATION_OF_NUCLEOTIDE_METABOLIC_PROCESS	0.000125421	0.0253733
module17	GO_EXTRACELLULAR_STRUCTURE_ORGANIZATION	0.000143182	0.0277594
module17	GO_MUSCLE_CONTRACTION	0.000194832	0.0312604
module17	GO_DIGESTIVE_TRACT_MORPHOGENESIS	0.000178865	0.0312604
module17	GO_DIVALENT_INORGANIC_CATION_HOMEOSTASIS	0.000182219	0.0312604
module17	GO_REGULATION_OF_CELLULAR_COMPONENT_MOVEMENT	0.000188339	0.0312604
module17	GO_REGULATION_OF_ENDOTHELIAL_CELL_PROLIFERATION	0.000194458	0.0312604
module17	GO_POSITIVE_REGULATION_OF_CHEMOTAXIS	0.000217202	0.0336784
module17	GO_BRANCHING_MORPHOGENESIS_OF_AN_EPITHELIAL_TUBE	0.000224378	0.0336784
module17	GO_REGULATION_OF_LIPASE_ACTIVITY	0.000241917	0.0351763
module17	GO_REGULATION_OF_ANATOMICAL_STRUCTURE_SIZE	0.000346219	0.0480753
module17	GO_REGULATION_OF_ERK1_AND_ERK2_CASCADE	0.000351292	0.0480753
module18	GO_POSITIVE_REGULATION_OF_BLOOD_VESSEL_ENDOTHELIAL_CELL_MIGRATION	1.63673e-06	0.00761573
module18	GO_REGULATION_OF_MULTICELLULAR_ORGANISMAL_DEVELOPMENT	1.74543e-05	0.0406075
module19	GO_RNA_PROCESSING	4.34992e-15	2.02402e-11
module19	GO_RNA_LOCALIZATION	3.46893e-12	8.07047e-09
module19	GO_REGULATION_OF_TELOMERASE_RNA_LOCALIZATION_TO_CAJAL_BODY	3.19853e-11	3.72069e-08
module19	GO_POSITIVE_REGULATION_OF_TELOMERASE_RNA_LOCALIZATION_TO_CAJAL_BODY	3.19853e-11	3.72069e-08
module19	GO_REGULATION_OF_TELOMERE_MAINTENANCE_VIA_TELOMERE_LENGTHENING	2.36658e-10	2.20234e-07
module19	GO_RIBONUCLEOPROTEIN_COMPLEX_BIOGENESIS	1.20878e-09	9.37412e-07
module19	GO_REGULATION_OF_TELOMERE_MAINTENANCE	2.31601e-09	1.53949e-06
module19	GO_MRNA_PROCESSING	5.45409e-09	3.17224e-06
module19	GO_POSITIVE_REGULATION_OF_TELOMERE_MAINTENANCE_VIA_TELOMERE_LENGTHENING	1.23418e-08	6.38072e-06
module19	GO_POSITIVE_REGULATION_OF_PROTEIN_LOCALIZATION_TO_NUCLEUS	3.73896e-08	1.70383e-05
module19	GO_RNA_SPLICING	4.02797e-08	1.70383e-05
module19	GO_RIBOSOME_BIOGENESIS	6.90595e-08	1.94143e-05
module19	GO_REGULATION_OF_ESTABLISHMENT_OF_PROTEIN_LOCALIZATION_TO_CHROMOSOME	7.09314e-08	1.94143e-05
module19	GO_NUCLEAR_TRANSPORT	6.14452e-08	1.94143e-05
module19	GO_REGULATION_OF_DNA_BIOSYNTHETIC_PROCESS	6.83129e-08	1.94143e-05
module19	GO_MRNA_METABOLIC_PROCESS	6.14497e-08	1.94143e-05
module19	GO_CELL_CELL_RECOGNITION	5.85443e-08	1.94143e-05
module19	GO_POSITIVE_REGULATION_OF_TELOMERE_MAINTENANCE	8.72057e-08	2.25427e-05
module19	GO_RNA_SPLICING_VIA_TRANSESTERIFICATION_REACTIONS	9.51737e-08	2.33075e-05
module19	GO_NUCLEOBASE_CONTAINING_COMPOUND_TRANSPORT	1.06706e-07	2.4825e-05
module19	GO_BINDING_OF_SPERM_TO_ZONA_PELLUCIDA	1.28736e-07	2.85243e-05
module19	GO_PROTEIN_STABILIZATION	2.0143e-07	4.26025e-05
module19	GO_REGULATION_OF_DNA_REPLICATION	2.29643e-07	4.64578e-05
module19	GO_SPERM_EGG_RECOGNITION	3.51465e-07	6.54147e-05
module19	GO_REGULATION_OF_PROTEIN_LOCALIZATION_TO_CHROMOSOME_TELOMERIC_REGION	3.51465e-07	6.54147e-05
module19	GO_RRNA_METABOLIC_PROCESS	4.0205e-07	7.19515e-05
module19	GO_POSITIVE_REGULATION_OF_DNA_BIOSYNTHETIC_PROCESS	7.98328e-07	0.000137579
module19	GO_REGULATION_OF_PROTEIN_STABILITY	8.62687e-07	0.00014336
module19	GO_NCRNA_METABOLIC_PROCESS	9.81586e-07	0.000157494
module19	GO_TOXIN_TRANSPORT	1.62313e-06	0.000251747
module19	GO_NUCLEAR_EXPORT	1.77496e-06	0.000266416
module19	GO_POSITIVE_REGULATION_OF_DNA_REPLICATION	2.04755e-06	0.000297727
module19	GO_NCRNA_PROCESSING	5.21644e-06	0.000713885
module19	GO_REGULATION_OF_PROTEIN_LOCALIZATION_TO_NUCLEUS	5.07804e-06	0.000713885
module19	GO_POSITIVE_REGULATION_OF_CELLULAR_PROTEIN_LOCALIZATION	1.73143e-05	0.00230181
module19	GO_NITROGEN_COMPOUND_TRANSPORT	1.86932e-05	0.0024161
module19	GO_REGULATION_OF_CHROMOSOME_ORGANIZATION	2.57653e-05	0.00324017
module19	GO_CELL_RECOGNITION	2.84615e-05	0.00348503
module19	GO_PROTEIN_FOLDING	3.09228e-05	0.00368933
module19	GO_REGULATION_OF_DNA_METABOLIC_PROCESS	9.57108e-05	0.0111336
module19	GO_POSITIVE_REGULATION_OF_CHROMOSOME_ORGANIZATION	0.000116755	0.0132503
module19	GO_SINGLE_FERTILIZATION	0.000121068	0.0134126
module19	GO_MULTI_ORGANISM_TRANSPORT	0.000154453	0.015227
module19	GO_NEGATIVE_REGULATION_OF_TELOMERE_MAINTENANCE_VIA_TELOMERASE	0.00015708	0.015227
module19	GO_REGULATION_OF_NITRIC_OXIDE_BIOSYNTHETIC_PROCESS	0.000149203	0.015227
module19	GO_REGULATION_OF_HOMEOSTATIC_PROCESS	0.000146797	0.015227
module19	GO_MULTI_ORGANISM_LOCALIZATION	0.000154453	0.015227
module19	GO_SPLICEOSOMAL_SNRNP_ASSEMBLY	0.000149203	0.015227
module19	GO_POSITIVE_REGULATION_OF_ESTABLISHMENT_OF_PROTEIN_LOCALIZATION	0.000164573	0.0156277
module19	GO_MATURATION_OF_SSU_RRNA	0.000178865	0.0166452
module19	GO_REGULATION_OF_CELLULAR_PROTEIN_LOCALIZATION	0.000184186	0.0168042
module19	GO_NUCLEAR_IMPORT	0.000190639	0.0170585
module19	GO_NEGATIVE_REGULATION_OF_TELOMERE_MAINTENANCE_VIA_TELOMERE_LENGTHENING	0.000222337	0.0195195
module19	GO_POSITIVE_REGULATION_OF_DNA_METABOLIC_PROCESS	0.000276633	0.0238365
module19	GO_REGULATION_OF_CELLULAR_SENESCENCE	0.000302903	0.0256256
module19	GO_RIBONUCLEOPROTEIN_COMPLEX_LOCALIZATION	0.000329512	0.0273789
module19	GO_FERTILIZATION	0.000362758	0.0296125
module19	GO_REGULATION_OF_PROTEIN_LOCALIZATION	0.000375015	0.0300853
module19	GO_RIBOSOMAL_SMALL_SUBUNIT_BIOGENESIS	0.000393957	0.0310692
module19	GO_POSITIVE_REGULATION_OF_HOMEOSTATIC_PROCESS	0.000441321	0.0342244
module19	GO_NEGATIVE_REGULATION_OF_TELOMERE_MAINTENANCE	0.000515432	0.0393165
module19	GO_REGULATION_OF_REACTIVE_OXYGEN_SPECIES_BIOSYNTHETIC_PROCESS	0.000588034	0.044131
module19	GO_RRNA_MODIFICATION	0.000649984	0.0472559
module19	GO_REGULATION_OF_CELL_AGING	0.000649984	0.0472559
module19	GO_NEGATIVE_REGULATION_OF_DNA_REPLICATION	0.000665549	0.0476431
module19	GO_CELLULAR_MACROMOLECULAR_COMPLEX_ASSEMBLY	0.000685233	0.048309
module20	GO_MUSCLE_SYSTEM_PROCESS	1.08677e-10	5.05676e-07
module20	GO_MUSCLE_CONTRACTION	5.21959e-10	1.21434e-06
module20	GO_REGULATION_OF_MUSCLE_CONTRACTION	8.00711e-07	0.0012419
module20	GO_ACTIN_FILAMENT_BASED_PROCESS	9.21799e-06	0.00673461
module20	GO_REGULATION_OF_CARDIAC_MUSCLE_CONTRACTION_BY_REGULATION_OF_THE_RELEASE_OF_SEQUESTERED_CALCIUM_ION	1.59211e-05	0.00673461
module20	GO_MUSCLE_STRUCTURE_DEVELOPMENT	1.36231e-05	0.00673461
module20	GO_MULTICELLULAR_ORGANISMAL_SIGNALING	1.1832e-05	0.00673461
module20	GO_HEART_PROCESS	1.48815e-05	0.00673461
module20	GO_REGULATION_OF_MUSCLE_SYSTEM_PROCESS	8.78583e-06	0.00673461
module20	GO_NEGATIVE_REGULATION_OF_CALCIUM_ION_TRANSMEMBRANE_TRANSPORT	1.11304e-05	0.00673461
module20	GO_MUSCLE_CELL_DEVELOPMENT	1.06053e-05	0.00673461
module20	GO_REGULATION_OF_CARDIAC_MUSCLE_CONTRACTION_BY_CALCIUM_ION_SIGNALING	2.98073e-05	0.0115578
module20	GO_RELAXATION_OF_MUSCLE	3.93572e-05	0.0122086
module20	GO_KERATAN_SULFATE_CATABOLIC_PROCESS	3.84522e-05	0.0122086
module20	GO_REGULATION_OF_RELEASE_OF_SEQUESTERED_CALCIUM_ION_INTO_CYTOSOL_BY_SARCOPLASMIC_RETICULUM	3.93572e-05	0.0122086
module20	GO_MEMBRANE_DEPOLARIZATION_DURING_ACTION_POTENTIAL	5.09677e-05	0.0137012
module20	GO_REGULATION_OF_SYSTEM_PROCESS	5.27835e-05	0.0137012
module20	GO_SMOOTH_MUSCLE_CONTRACTION	5.30027e-05	0.0137012
module20	GO_SULFUR_COMPOUND_CATABOLIC_PROCESS	0.00012327	0.0301881
module20	GO_REGULATION_OF_CARDIAC_CONDUCTION	0.000136984	0.0318692
module20	GO_SODIUM_ION_TRANSMEMBRANE_TRANSPORT	0.000194458	0.0377005
module20	GO_CARDIAC_MUSCLE_TISSUE_DEVELOPMENT	0.000175346	0.0377005
module20	GO_NEGATIVE_REGULATION_OF_CALCIUM_ION_TRANSPORT	0.000178865	0.0377005
module20	GO_CARDIAC_CONDUCTION	0.000194458	0.0377005
module20	GO_MUSCLE_TISSUE_DEVELOPMENT	0.000241213	0.0448945
module24	GO_CELL_CYCLE_PROCESS	2.14252e-67	9.96916e-64
module24	GO_CELL_CYCLE	3.64611e-66	8.48268e-63
module24	GO_MITOTIC_CELL_CYCLE	3.76467e-65	5.83901e-62
module24	GO_ORGANELLE_FISSION	1.42359e-62	1.65599e-59
module24	GO_MITOTIC_NUCLEAR_DIVISION	1.0211e-58	9.50234e-56
module24	GO_CHROMOSOME_SEGREGATION	1.5842e-49	1.22855e-46
module24	GO_SISTER_CHROMATID_SEGREGATION	8.30288e-46	5.51904e-43
module24	GO_CELL_DIVISION	1.88216e-45	1.09471e-42
module24	GO_NUCLEAR_CHROMOSOME_SEGREGATION	2.58257e-44	1.33519e-41
module24	GO_CHROMOSOME_ORGANIZATION	7.74669e-35	3.60453e-32
module24	GO_MITOTIC_SISTER_CHROMATID_SEGREGATION	6.14246e-34	2.59826e-31
module24	GO_REGULATION_OF_CELL_CYCLE_PROCESS	1.72172e-29	6.67596e-27
module24	GO_REGULATION_OF_CELL_CYCLE	1.90411e-29	6.81524e-27
module24	GO_MICROTUBULE_CYTOSKELETON_ORGANIZATION	1.33632e-27	4.44136e-25
module24	GO_MICROTUBULE_BASED_PROCESS	9.25424e-27	2.87066e-24
module24	GO_SISTER_CHROMATID_COHESION	1.78151e-24	5.18086e-22
module24	GO_REGULATION_OF_MICROTUBULE_BASED_PROCESS	9.51977e-24	2.60562e-21
module24	GO_REGULATION_OF_MICROTUBULE_POLYMERIZATION_OR_DEPOLYMERIZATION	1.8606e-23	4.80966e-21
module24	GO_REGULATION_OF_CELL_DIVISION	1.31885e-21	3.22979e-19
module24	GO_REGULATION_OF_ORGANELLE_ORGANIZATION	2.21847e-21	5.16127e-19
module24	GO_REGULATION_OF_MITOTIC_CELL_CYCLE	4.90084e-21	1.08589e-18
module24	GO_REGULATION_OF_PROTEIN_COMPLEX_DISASSEMBLY	1.76522e-20	3.73344e-18
module24	GO_REGULATION_OF_CHROMOSOME_SEGREGATION	2.09417e-20	4.23659e-18
module24	GO_DNA_METABOLIC_PROCESS	5.04791e-20	9.78664e-18
module24	GO_NEGATIVE_REGULATION_OF_PROTEIN_COMPLEX_DISASSEMBLY	1.96705e-19	3.66107e-17
module24	GO_CELL_CYCLE_CHECKPOINT	3.99384e-19	7.14744e-17
module24	GO_CELL_CYCLE_PHASE_TRANSITION	4.64894e-19	8.01168e-17
module24	GO_NEGATIVE_REGULATION_OF_ORGANELLE_ORGANIZATION	5.55116e-19	9.22483e-17
module24	GO_REGULATION_OF_NUCLEAR_DIVISION	8.45834e-19	1.35713e-16
module24	GO_CYTOSKELETON_ORGANIZATION	2.24939e-18	3.4888e-16
module24	GO_REGULATION_OF_CYTOSKELETON_ORGANIZATION	2.80553e-18	4.21101e-16
module24	GO_MITOTIC_SPINDLE_ORGANIZATION	2.9897e-18	4.3472e-16
module24	GO_NEGATIVE_REGULATION_OF_CYTOSKELETON_ORGANIZATION	3.40153e-18	4.79615e-16
module24	GO_DNA_REPLICATION	3.14337e-17	4.30179e-15
module24	GO_POSITIVE_REGULATION_OF_CELL_CYCLE_PROCESS	7.47062e-17	9.93166e-15
module24	GO_REGULATION_OF_CELL_CYCLE_PHASE_TRANSITION	8.88607e-17	1.14853e-14
module24	GO_CELLULAR_RESPONSE_TO_DNA_DAMAGE_STIMULUS	9.15142e-17	1.15085e-14
module24	GO_POSITIVE_REGULATION_OF_CELL_CYCLE	1.54483e-15	1.89161e-13
module24	GO_MITOTIC_CELL_CYCLE_CHECKPOINT	4.07652e-15	4.86361e-13
module24	GO_PROTEIN_COMPLEX_SUBUNIT_ORGANIZATION	4.32958e-15	5.03639e-13
module24	GO_REGULATION_OF_SISTER_CHROMATID_SEGREGATION	5.1047e-14	5.79321e-12
module24	GO_DNA_CONFORMATION_CHANGE	7.93136e-14	8.78682e-12
module24	GO_NEGATIVE_REGULATION_OF_CELLULAR_COMPONENT_ORGANIZATION	1.48439e-13	1.60625e-11
module24	GO_POSITIVE_REGULATION_OF_MITOTIC_CELL_CYCLE	6.09312e-13	6.44347e-11
module24	GO_NEGATIVE_REGULATION_OF_CELL_CYCLE_PROCESS	6.67702e-13	6.90404e-11
module24	GO_CHROMOSOME_LOCALIZATION	1.11135e-12	1.12415e-10
module24	GO_NEGATIVE_REGULATION_OF_MITOTIC_CELL_CYCLE	1.20313e-12	1.1911e-10
module24	GO_DNA_INTEGRITY_CHECKPOINT	2.33419e-12	2.2627e-10
module24	GO_DNA_REPAIR	2.48199e-12	2.35688e-10
module24	GO_MITOTIC_SPINDLE_ASSEMBLY	6.54921e-12	5.9752e-10
module24	GO_MICROTUBULE_CYTOSKELETON_ORGANIZATION_INVOLVED_IN_MITOSIS	6.54921e-12	5.9752e-10
module24	GO_NEGATIVE_REGULATION_OF_CELL_CYCLE_PHASE_TRANSITION	7.09788e-12	6.35124e-10
module24	GO_POSITIVE_REGULATION_OF_CELL_DIVISION	1.3722e-11	1.20469e-09
module24	GO_NEGATIVE_REGULATION_OF_CELL_CYCLE	1.62042e-11	1.39626e-09
module24	GO_SPINDLE_ASSEMBLY	3.17753e-11	2.68819e-09
module24	GO_CELL_CYCLE_G2_M_PHASE_TRANSITION	2.59612e-10	2.1571e-08
module24	GO_METAPHASE_PLATE_CONGRESSION	3.12392e-10	2.55011e-08
module24	GO_CHROMOSOME_CONDENSATION	4.43231e-10	3.49551e-08
module24	GO_SPINDLE_CHECKPOINT	4.43231e-10	3.49551e-08
module24	GO_CELL_CYCLE_G1_S_PHASE_TRANSITION	7.70107e-10	5.77953e-08
module24	GO_G1_S_TRANSITION_OF_MITOTIC_CELL_CYCLE	7.70107e-10	5.77953e-08
module24	GO_ORGANELLE_LOCALIZATION	7.61108e-10	5.77953e-08
module24	GO_REGULATION_OF_CHROMOSOME_ORGANIZATION	8.37418e-10	6.18493e-08
module24	GO_POSITIVE_REGULATION_OF_MITOTIC_NUCLEAR_DIVISION	9.13937e-10	6.64461e-08
module24	GO_POSITIVE_REGULATION_OF_NUCLEAR_DIVISION	2.33527e-09	1.67169e-07
module24	GO_PROTEIN_COMPLEX_BIOGENESIS	2.58735e-09	1.77043e-07
module24	GO_DNA_PACKAGING	2.5737e-09	1.77043e-07
module24	GO_PROTEIN_COMPLEX_ASSEMBLY	2.58735e-09	1.77043e-07
module24	GO_MITOTIC_DNA_INTEGRITY_CHECKPOINT	4.22586e-09	2.8497e-07
module24	GO_CYTOKINESIS	4.38507e-09	2.91482e-07
module24	GO_POSITIVE_REGULATION_OF_CELL_CYCLE_PHASE_TRANSITION	5.36908e-09	3.51864e-07
module24	GO_PROTEIN_UBIQUITINATION_INVOLVED_IN_UBIQUITIN_DEPENDENT_PROTEIN_CATABOLIC_PROCESS	6.53718e-09	4.22465e-07
module24	GO_MACROMOLECULAR_COMPLEX_ASSEMBLY	7.82056e-09	4.9848e-07
module24	GO_MEIOTIC_CELL_CYCLE	1.10835e-08	6.94484e-07
module24	GO_CELLULAR_RESPONSE_TO_STRESS	1.11941e-08	6.94484e-07
module24	GO_ANAPHASE_PROMOTING_COMPLEX_DEPENDENT_CATABOLIC_PROCESS	1.37536e-08	8.42044e-07
module24	GO_MEIOTIC_CELL_CYCLE_PROCESS	1.65184e-08	9.98186e-07
module24	GO_REGULATION_OF_PROTEASOMAL_UBIQUITIN_DEPENDENT_PROTEIN_CATABOLIC_PROCESS	1.89832e-08	1.11809e-06
module24	GO_DNA_DEPENDENT_DNA_REPLICATION	1.89832e-08	1.11809e-06
module24	GO_REGULATION_OF_CYCLIN_DEPENDENT_PROTEIN_KINASE_ACTIVITY	1.9469e-08	1.13236e-06
module24	GO_DNA_RECOMBINATION	2.24669e-08	1.2906e-06
module24	GO_ORGANELLE_ASSEMBLY	3.37775e-08	1.91667e-06
module24	GO_NEGATIVE_REGULATION_OF_CHROMOSOME_SEGREGATION	3.94321e-08	2.21057e-06
module24	GO_REGULATION_OF_CELLULAR_PROTEIN_CATABOLIC_PROCESS	4.32206e-08	2.39411e-06
module24	GO_RETROGRADE_VESICLE_MEDIATED_TRANSPORT_GOLGI_TO_ER	6.82175e-08	3.7343e-06
module24	GO_REGULATION_OF_TRANSCRIPTION_INVOLVED_IN_G1_S_TRANSITION_OF_MITOTIC_CELL_CYCLE	1.19753e-07	6.47917e-06
module24	GO_MICROTUBULE_ORGANIZING_CENTER_ORGANIZATION	1.24802e-07	6.67473e-06
module24	GO_PROTEIN_LOCALIZATION_TO_CHROMOSOME_CENTROMERIC_REGION	1.28736e-07	6.80693e-06
module24	GO_MICROTUBULE_BASED_MOVEMENT	2.07105e-07	1.08276e-05
module24	GO_REGULATION_OF_PROTEASOMAL_PROTEIN_CATABOLIC_PROCESS	2.54308e-07	1.31477e-05
module24	GO_NEGATIVE_REGULATION_OF_CELL_DIVISION	2.6286e-07	1.34405e-05
module24	GO_MITOTIC_G2_M_TRANSITION_CHECKPOINT	3.51465e-07	1.77757e-05
module24	GO_ANTIGEN_PROCESSING_AND_PRESENTATION_OF_PEPTIDE_OR_POLYSACCHARIDE_ANTIGEN_VIA_MHC_CLASS_II	3.89249e-07	1.92678e-05
module24	GO_ANTIGEN_PROCESSING_AND_PRESENTATION_OF_PEPTIDE_ANTIGEN_VIA_MHC_CLASS_II	3.89249e-07	1.92678e-05
module24	GO_REGULATION_OF_DNA_METABOLIC_PROCESS	4.21397e-07	2.06396e-05
module24	GO_CYTOSKELETON_DEPENDENT_CYTOKINESIS	5.19817e-07	2.51949e-05
module24	GO_REGULATION_OF_CELL_CYCLE_G2_M_PHASE_TRANSITION	5.63237e-07	2.7018e-05
module24	GO_PROTEASOMAL_PROTEIN_CATABOLIC_PROCESS	7.01038e-07	3.3285e-05
module24	GO_POSITIVE_REGULATION_OF_CELLULAR_PROTEIN_CATABOLIC_PROCESS	1.02508e-06	4.81787e-05
module24	GO_DNA_GEOMETRIC_CHANGE	1.30177e-06	6.05715e-05
module24	GO_PROTEIN_LOCALIZATION_TO_CHROMOSOME	1.65576e-06	7.40792e-05
module24	GO_REGULATION_OF_PROTEIN_CATABOLIC_PROCESS	1.63807e-06	7.40792e-05
module24	GO_REGULATION_OF_ATTACHMENT_OF_SPINDLE_MICROTUBULES_TO_KINETOCHORE	1.63673e-06	7.40792e-05
module24	GO_CENTROMERE_COMPLEX_ASSEMBLY	1.65576e-06	7.40792e-05
module24	GO_DOUBLE_STRAND_BREAK_REPAIR	2.13822e-06	9.47535e-05
module24	GO_NEGATIVE_REGULATION_OF_CELL_CYCLE_G2_M_PHASE_TRANSITION	2.22489e-06	9.58558e-05
module24	GO_HISTONE_PHOSPHORYLATION	2.22489e-06	9.58558e-05
module24	GO_POSITIVE_REGULATION_OF_CHROMOSOME_SEGREGATION	2.22489e-06	9.58558e-05
module24	GO_NEGATIVE_REGULATION_OF_CELLULAR_PROTEIN_CATABOLIC_PROCESS	2.47569e-06	0.000105682
module24	GO_PROTEIN_LOCALIZATION_TO_KINETOCHORE	2.91746e-06	0.000121205
module24	GO_MITOTIC_G2_DNA_DAMAGE_CHECKPOINT	2.91746e-06	0.000121205
module24	GO_MITOTIC_CHROMOSOME_CONDENSATION	2.91746e-06	0.000121205
module24	GO_NEGATIVE_REGULATION_OF_CHROMOSOME_ORGANIZATION	3.12115e-06	0.000128519
module24	GO_NEGATIVE_REGULATION_OF_MITOTIC_NUCLEAR_DIVISION	3.94575e-06	0.000159648
module24	GO_G2_DNA_DAMAGE_CHECKPOINT	3.94575e-06	0.000159648
module24	GO_DNA_REPLICATION_CHECKPOINT	4.81515e-06	0.000193146
module24	GO_MITOTIC_CYTOKINESIS	6.56844e-06	0.000261222
module24	GO_MEIOSIS_I	8.29682e-06	0.000327162
module24	GO_POSITIVE_REGULATION_OF_PROTEIN_CATABOLIC_PROCESS	1.1308e-05	0.000442151
module24	GO_REGULATION_OF_CYTOKINESIS	1.28582e-05	0.000498577
module24	GO_POSITIVE_REGULATION_OF_LIGASE_ACTIVITY	1.46398e-05	0.000562966
module24	GO_REGULATION_OF_DNA_RECOMBINATION	1.57604e-05	0.000596206
module24	GO_INTERSTRAND_CROSS_LINK_REPAIR	1.57604e-05	0.000596206
module24	GO_REGULATION_OF_PROTEIN_UBIQUITINATION_INVOLVED_IN_UBIQUITIN_DEPENDENT_PROTEIN_CATABOLIC_PROCESS	1.62379e-05	0.000609313
module24	GO_REGULATION_OF_TRANSFERASE_ACTIVITY	1.74309e-05	0.00064885
module24	GO_PROTEIN_MODIFICATION_BY_SMALL_PROTEIN_CONJUGATION_OR_REMOVAL	1.94048e-05	0.000713685
module24	GO_RECOMBINATIONAL_REPAIR	1.94795e-05	0.000713685
module24	GO_CENTROSOME_CYCLE	2.30786e-05	0.00083244
module24	GO_NEGATIVE_REGULATION_OF_NUCLEAR_DIVISION	2.30786e-05	0.00083244
module24	GO_MEIOTIC_CHROMOSOME_SEGREGATION	2.76078e-05	0.000988148
module24	GO_POSITIVE_REGULATION_OF_CYTOKINESIS	2.98073e-05	0.00105873
module24	GO_REGULATION_OF_PROTEOLYSIS	3.36661e-05	0.00118673
module24	GO_SIGNAL_TRANSDUCTION_BY_P53_CLASS_MEDIATOR	3.82448e-05	0.00133799
module24	GO_PROTEIN_UBIQUITINATION	3.97274e-05	0.00137949
module24	GO_REGULATION_OF_LIGASE_ACTIVITY	4.17482e-05	0.00143892
module24	GO_NEGATIVE_REGULATION_OF_PROTEIN_CATABOLIC_PROCESS	4.53262e-05	0.00155075
module24	GO_REPRODUCTION	4.6077e-05	0.00156494
module24	GO_HISTONE_EXCHANGE	5.30027e-05	0.00178711
module24	GO_DNA_REPLICATION_INDEPENDENT_NUCLEOSOME_ASSEMBLY	6.15204e-05	0.00204467
module24	GO_DNA_REPLICATION_INDEPENDENT_NUCLEOSOME_ORGANIZATION	6.15204e-05	0.00204467
module24	GO_PROTEIN_DNA_COMPLEX_SUBUNIT_ORGANIZATION	6.2341e-05	0.00205725
module24	GO_SPINDLE_LOCALIZATION	6.48942e-05	0.00212643
module24	GO_NEGATIVE_REGULATION_OF_DNA_RECOMBINATION	6.66716e-05	0.00215433
module24	GO_REGULATION_OF_SPINDLE_CHECKPOINT	6.66716e-05	0.00215433
module24	GO_SINGLE_ORGANISM_CELLULAR_LOCALIZATION	7.40426e-05	0.002376
module24	GO_CELL_PROLIFERATION	7.58076e-05	0.00241598
module24	GO_SIGNAL_TRANSDUCTION_IN_RESPONSE_TO_DNA_DAMAGE	7.6769e-05	0.00242997
module24	GO_ANTIGEN_PROCESSING_AND_PRESENTATION_OF_PEPTIDE_ANTIGEN	8.68132e-05	0.00271102
module24	GO_REGULATION_OF_CELL_CYCLE_G1_S_PHASE_TRANSITION	8.68132e-05	0.00271102
module24	GO_REGULATION_OF_DOUBLE_STRAND_BREAK_REPAIR	0.000100766	0.00310507
module24	GO_POSITIVE_REGULATION_OF_PROTEOLYSIS	0.000100189	0.00310507
module24	GO_POSITIVE_REGULATION_OF_PROTEIN_MODIFICATION_BY_SMALL_PROTEIN_CONJUGATION_OR_REMOVAL	0.000103529	0.0031692
module24	GO_REGULATION_OF_EXIT_FROM_MITOSIS	0.000105693	0.00319343
module24	GO_ACTIVATION_OF_ANAPHASE_PROMOTING_COMPLEX_ACTIVITY	0.000105693	0.00319343
module24	GO_POSITIVE_REGULATION_OF_ORGANELLE_ORGANIZATION	0.000121401	0.00364438
module24	GO_POSITIVE_REGULATION_OF_MITOTIC_SISTER_CHROMATID_SEPARATION	0.00015708	0.00453971
module24	GO_POSITIVE_REGULATION_OF_MITOTIC_METAPHASE_ANAPHASE_TRANSITION	0.00015708	0.00453971
module24	GO_CHROMOSOME_SEPARATION	0.00015708	0.00453971
module24	GO_CYTOKINETIC_PROCESS	0.00015708	0.00453971
module24	GO_MICROTUBULE_DEPOLYMERIZATION	0.00015708	0.00453971
module24	GO_POSITIVE_REGULATION_OF_METAPHASE_ANAPHASE_TRANSITION_OF_CELL_CYCLE	0.00015708	0.00453971
module24	GO_DNA_BIOSYNTHETIC_PROCESS	0.000161039	0.00462541
module24	GO_REGULATION_OF_DNA_REPLICATION	0.000165473	0.00472361
module24	GO_POSITIVE_REGULATION_OF_CATABOLIC_PROCESS	0.000184168	0.00522522
module24	GO_ATP_DEPENDENT_CHROMATIN_REMODELING	0.000194458	0.00548371
module24	GO_REGULATION_OF_CELL_CYCLE_ARREST	0.000206966	0.00580128
module24	GO_G1_DNA_DAMAGE_CHECKPOINT	0.000217202	0.00605174
module24	GO_ATTACHMENT_OF_SPINDLE_MICROTUBULES_TO_KINETOCHORE	0.000222337	0.00608548
module24	GO_REGULATION_OF_SPINDLE_ORGANIZATION	0.000222337	0.00608548
module24	GO_REGULATION_OF_UBIQUITIN_PROTEIN_LIGASE_ACTIVITY	0.000222337	0.00608548
module24	GO_ANTIGEN_PROCESSING_AND_PRESENTATION	0.000244426	0.00665097
module24	GO_PROTEIN_CATABOLIC_PROCESS	0.000283505	0.00766947
module24	GO_DNA_REPLICATION_INITIATION	0.000293297	0.00788849
module24	GO_REGULATION_OF_DOUBLE_STRAND_BREAK_REPAIR_VIA_HOMOLOGOUS_RECOMBINATION	0.000302903	0.00810004
module24	GO_REGULATION_OF_CENTROSOME_CYCLE	0.000340975	0.00906603
module24	GO_REGULATION_OF_PROTEIN_MODIFICATION_PROCESS	0.000362527	0.0095843
module24	GO_FEMALE_MEIOTIC_DIVISION	0.00040016	0.0104604
module24	GO_REGULATION_OF_SISTER_CHROMATID_COHESION	0.00040016	0.0104604
module24	GO_NEGATIVE_REGULATION_OF_CELLULAR_CATABOLIC_PROCESS	0.000409034	0.0106326
module24	GO_NEGATIVE_REGULATION_OF_PROTEIN_MODIFICATION_BY_SMALL_PROTEIN_CONJUGATION_OR_REMOVAL	0.000438631	0.0113386
module24	GO_MEMBRANE_DISASSEMBLY	0.000452573	0.0115705
module24	GO_NUCLEAR_ENVELOPE_DISASSEMBLY	0.000452573	0.0115705
module24	GO_REGULATION_OF_CATABOLIC_PROCESS	0.00049415	0.0125644
module24	GO_REGULATION_OF_CELL_CYCLE_CHECKPOINT	0.000515432	0.0127728
module24	GO_MALE_MEIOSIS	0.000515432	0.0127728
module24	GO_PROTEIN_DEPOLYMERIZATION	0.000515432	0.0127728
module24	GO_REGULATION_OF_PROTEIN_SERINE_THREONINE_KINASE_ACTIVITY	0.000516072	0.0127728
module24	GO_ESTABLISHMENT_OF_MITOTIC_SPINDLE_LOCALIZATION	0.000515432	0.0127728
module24	GO_POSITIVE_REGULATION_OF_CELL_CYCLE_ARREST	0.00052451	0.0129129
module24	GO_POSITIVE_REGULATION_OF_TRANSFERASE_ACTIVITY	0.000546973	0.0133951
module24	GO_ESTABLISHMENT_OF_LOCALIZATION_IN_CELL	0.000572166	0.0139387
module24	GO_NEGATIVE_REGULATION_OF_DNA_METABOLIC_PROCESS	0.000677552	0.01642
module24	GO_RESPONSE_TO_RADIATION	0.000700032	0.0168769
module24	GO_GOLGI_VESICLE_TRANSPORT	0.000711766	0.0170714
module24	GO_REGULATION_OF_PROTEIN_MODIFICATION_BY_SMALL_PROTEIN_CONJUGATION_OR_REMOVAL	0.000747506	0.0178367
module24	GO_NEGATIVE_REGULATION_OF_PROTEOLYSIS	0.00078674	0.018677
module24	GO_NEGATIVE_REGULATION_OF_DNA_REPAIR	0.000938806	0.0220619
module24	GO_VENTRICULAR_CARDIAC_MUSCLE_CELL_DEVELOPMENT	0.000938806	0.0220619
module24	GO_CELLULAR_RESPONSE_TO_ALKALOID	0.000981722	0.0229545
module24	GO_RESPONSE_TO_UV	0.00108108	0.0250262
module24	GO_NEGATIVE_REGULATION_OF_CELL_CYCLE_G1_S_PHASE_TRANSITION	0.00108108	0.0250262
module24	GO_RECIPROCAL_DNA_RECOMBINATION	0.00118117	0.0270738
module24	GO_RECIPROCAL_MEIOTIC_RECOMBINATION	0.00118117	0.0270738
module24	GO_CHROMATIN_MODIFICATION	0.00127954	0.0291847
module24	GO_REGULATION_OF_DNA_REPAIR	0.00128899	0.029257
module24	GO_NEGATIVE_REGULATION_OF_CATABOLIC_PROCESS	0.00131834	0.0297779
module24	GO_STRAND_DISPLACEMENT	0.00140442	0.031569
module24	GO_PROTEIN_SUMOYLATION	0.00143467	0.0320939
module24	GO_CELLULAR_RESPONSE_TO_RADIATION	0.001535	0.0341739
module24	GO_DNA_SYNTHESIS_INVOLVED_IN_DNA_REPAIR	0.00171783	0.0380622
module24	GO_NEGATIVE_REGULATION_OF_TRANSFERASE_ACTIVITY	0.00189075	0.0416952
module24	GO_HOMOLOGOUS_CHROMOSOME_SEGREGATION	0.00192633	0.0422792
module24	GO_REGULATION_OF_MITOTIC_SPINDLE_CHECKPOINT	0.00230838	0.0497264
module24	GO_REGULATION_OF_KINASE_ACTIVITY	0.00227796	0.0497264
module24	GO_MEIOTIC_CHROMOSOME_SEPARATION	0.00230838	0.0497264
module24	GO_REGULATION_OF_MITOTIC_CELL_CYCLE_SPINDLE_ASSEMBLY_CHECKPOINT	0.00230838	0.0497264
module26	GO_MUSCLE_SYSTEM_PROCESS	3.40635e-16	1.58497e-12
module26	GO_MUSCLE_CONTRACTION	3.36664e-12	7.83249e-09
module26	GO_REGULATION_OF_MUSCLE_CONTRACTION	5.16245e-09	8.00696e-06
module26	GO_REGULATION_OF_MUSCLE_SYSTEM_PROCESS	1.06706e-07	0.000124125
module26	GO_REGULATION_OF_SYSTEM_PROCESS	1.98565e-06	0.00184785
module26	GO_SYSTEM_PROCESS	3.23805e-06	0.00251111
module26	GO_BIOLOGICAL_ADHESION	5.73459e-06	0.00381187
module26	GO_ACTIN_FILAMENT_BASED_PROCESS	9.21799e-06	0.00536141
module26	GO_NEGATIVE_REGULATION_OF_CALCIUM_ION_TRANSMEMBRANE_TRANSPORT	1.11304e-05	0.00575442
module26	GO_REGULATION_OF_CARDIAC_MUSCLE_CONTRACTION_BY_REGULATION_OF_THE_RELEASE_OF_SEQUESTERED_CALCIUM_ION	1.59211e-05	0.00740807
module26	GO_REGULATION_OF_CARDIAC_MUSCLE_CONTRACTION_BY_CALCIUM_ION_SIGNALING	2.98073e-05	0.0126085
module26	GO_RELAXATION_OF_MUSCLE	3.93572e-05	0.0130807
module26	GO_KERATAN_SULFATE_CATABOLIC_PROCESS	3.84522e-05	0.0130807
module26	GO_REGULATION_OF_RELEASE_OF_SEQUESTERED_CALCIUM_ION_INTO_CYTOSOL_BY_SARCOPLASMIC_RETICULUM	3.93572e-05	0.0130807
module26	GO_SMOOTH_MUSCLE_CONTRACTION	5.30027e-05	0.0164414
module26	GO_REGULATION_OF_SMOOTH_MUSCLE_CONTRACTION	6.15204e-05	0.0178909
module26	GO_REGULATION_OF_ACTIN_FILAMENT_BASED_MOVEMENT	8.14022e-05	0.0222803
module26	GO_REGULATION_OF_HEART_CONTRACTION	0.000109978	0.0238499
module26	GO_REGULATION_OF_CALCIUM_ION_TRANSMEMBRANE_TRANSPORT	0.000112765	0.0238499
module26	GO_REGULATION_OF_CARDIAC_MUSCLE_CONTRACTION	0.00010661	0.0238499
module26	GO_MUSCLE_CELL_DEVELOPMENT	0.000112765	0.0238499
module26	GO_REGULATION_OF_BLOOD_CIRCULATION	0.000100468	0.0238499
module26	GO_ACTOMYOSIN_STRUCTURE_ORGANIZATION	0.000121068	0.0244926
module26	GO_NEGATIVE_REGULATION_OF_CALCIUM_ION_TRANSPORT	0.000178865	0.0346775
module26	GO_HEART_PROCESS	0.000194458	0.0348005
module26	GO_REGULATION_OF_RELEASE_OF_SEQUESTERED_CALCIUM_ION_INTO_CYTOSOL	0.000194458	0.0348005
module26	GO_REGULATION_OF_STRIATED_MUSCLE_CONTRACTION	0.000241917	0.0416904
module26	GO_RELAXATION_OF_CARDIAC_MUSCLE	0.000302903	0.0486002
module26	GO_CALCIUM_MEDIATED_SIGNALING	0.00029771	0.0486002
module27	GO_CIRCULATORY_SYSTEM_PROCESS	5.34763e-08	0.000248825
module27	GO_REGULATION_OF_SYSTEMIC_ARTERIAL_BLOOD_PRESSURE	7.98328e-07	0.000928655
module27	GO_REGULATION_OF_SYSTEMIC_ARTERIAL_BLOOD_PRESSURE_MEDIATED_BY_A_CHEMICAL_SIGNAL	6.68869e-07	0.000928655
module27	GO_VASCULAR_PROCESS_IN_CIRCULATORY_SYSTEM	6.47006e-07	0.000928655
module27	GO_REGULATION_OF_BLOOD_PRESSURE	1.46625e-06	0.00136449
module27	GO_REGULATION_OF_SYSTEMIC_ARTERIAL_BLOOD_PRESSURE_BY_HORMONE	3.94575e-06	0.00305993
module27	GO_ENDOCRINE_PROCESS	1.28582e-05	0.00854704
module27	GO_REGULATION_OF_SYSTEMIC_ARTERIAL_BLOOD_PRESSURE_BY_RENIN_ANGIOTENSIN	1.59211e-05	0.00926008
module27	GO_POSITIVE_REGULATION_OF_BLOOD_CIRCULATION	1.94795e-05	0.0100709
module27	GO_POSITIVE_REGULATION_OF_MULTICELLULAR_ORGANISMAL_PROCESS	2.73428e-05	0.0127226
module27	GO_REGULATION_OF_HOMEOSTATIC_PROCESS	3.07722e-05	0.0130167
module27	GO_SYSTEM_PROCESS	3.97791e-05	0.0154243
module27	GO_REGULATION_OF_ION_HOMEOSTASIS	5.45298e-05	0.0195175
module27	GO_POSITIVE_REGULATION_OF_VASOCONSTRICTION	6.48942e-05	0.0201302
module27	GO_RECEPTOR_INTERNALIZATION	6.48942e-05	0.0201302
module27	GO_REGULATION_OF_G_PROTEIN_COUPLED_RECEPTOR_PROTEIN_SIGNALING_PATHWAY	6.93932e-05	0.0201804
module27	GO_ICOSANOID_BIOSYNTHETIC_PROCESS	8.14022e-05	0.0210425
module27	GO_FATTY_ACID_DERIVATIVE_BIOSYNTHETIC_PROCESS	8.14022e-05	0.0210425
module27	GO_REGULATION_OF_CELL_COMMUNICATION_BY_ELECTRICAL_COUPLING	0.000105693	0.0245894
module27	GO_REGULATION_OF_BLOOD_CIRCULATION	0.000100468	0.0245894
module27	GO_REGULATION_OF_CARDIAC_CONDUCTION	0.000136984	0.0302829
module27	GO_EXTRACELLULAR_STRUCTURE_ORGANIZATION	0.000143182	0.0302829
module27	GO_REGULATION_OF_SYSTEMIC_ARTERIAL_BLOOD_PRESSURE_BY_CIRCULATORY_RENIN_ANGIOTENSIN	0.00015708	0.0304539
module27	GO_LEUKOTRIENE_BIOSYNTHETIC_PROCESS	0.00015708	0.0304539
module27	GO_G_PROTEIN_COUPLED_RECEPTOR_SIGNALING_PATHWAY	0.000166338	0.0309587
module27	GO_RESPONSE_TO_ENDOGENOUS_STIMULUS	0.000192336	0.0344208
module27	GO_UNSATURATED_FATTY_ACID_BIOSYNTHETIC_PROCESS	0.00021256	0.0366312
module27	GO_CALCIUM_ION_TRANSPORT	0.000276633	0.0459705
module27	GO_CELLULAR_RESPONSE_TO_VITAMIN	0.000302903	0.0469802
module27	GO_LEUKOTRIENE_METABOLIC_PROCESS	0.000302903	0.0469802
module28	GO_CELL_CYCLE_PROCESS	7.71238e-58	3.58857e-54
module28	GO_CELL_CYCLE	3.04124e-55	7.07544e-52
module28	GO_MITOTIC_CELL_CYCLE	4.22512e-54	6.55316e-51
module28	GO_ORGANELLE_FISSION	4.95487e-51	5.76375e-48
module28	GO_MITOTIC_NUCLEAR_DIVISION	4.803e-47	4.46967e-44
module28	GO_CHROMOSOME_SEGREGATION	4.54853e-38	3.02347e-35
module28	GO_CELL_DIVISION	4.21133e-38	3.02347e-35
module28	GO_SISTER_CHROMATID_SEGREGATION	6.36098e-34	3.69971e-31
module28	GO_NUCLEAR_CHROMOSOME_SEGREGATION	5.72085e-33	2.95768e-30
module28	GO_CHROMOSOME_ORGANIZATION	8.07694e-28	3.7582e-25
module28	GO_MITOTIC_SISTER_CHROMATID_SEGREGATION	1.49667e-26	6.33093e-24
module28	GO_REGULATION_OF_CELL_CYCLE_PROCESS	1.18928e-24	4.61145e-22
module28	GO_REGULATION_OF_CELL_CYCLE	6.05637e-24	2.16771e-21
module28	GO_MICROTUBULE_CYTOSKELETON_ORGANIZATION	1.34103e-23	4.45701e-21
module28	GO_MICROTUBULE_BASED_PROCESS	6.96409e-22	2.16026e-19
module28	GO_SISTER_CHROMATID_COHESION	2.2844e-21	6.64332e-19
module28	GO_REGULATION_OF_MICROTUBULE_BASED_PROCESS	4.65453e-21	1.27397e-18
module28	GO_REGULATION_OF_MICROTUBULE_POLYMERIZATION_OR_DEPOLYMERIZATION	1.48173e-20	3.83026e-18
module28	GO_CELL_CYCLE_PHASE_TRANSITION	4.64894e-19	1.1385e-16
module28	GO_REGULATION_OF_MITOTIC_CELL_CYCLE	8.50417e-19	1.97849e-16
module28	GO_DNA_METABOLIC_PROCESS	5.21094e-18	1.1546e-15
module28	GO_CELL_CYCLE_CHECKPOINT	8.43037e-18	1.78302e-15
module28	GO_CELLULAR_RESPONSE_TO_DNA_DAMAGE_STIMULUS	9.15142e-17	1.85137e-14
module28	GO_REGULATION_OF_ORGANELLE_ORGANIZATION	9.98113e-17	1.89158e-14
module28	GO_NEGATIVE_REGULATION_OF_ORGANELLE_ORGANIZATION	1.01632e-16	1.89158e-14
module28	GO_NEGATIVE_REGULATION_OF_PROTEIN_COMPLEX_DISASSEMBLY	1.09304e-16	1.95612e-14
module28	GO_REGULATION_OF_PROTEIN_COMPLEX_DISASSEMBLY	1.65697e-16	2.85552e-14
module28	GO_REGULATION_OF_CELL_DIVISION	1.88013e-16	3.12437e-14
module28	GO_REGULATION_OF_CYTOSKELETON_ORGANIZATION	3.95981e-16	6.35344e-14
module28	GO_REGULATION_OF_NUCLEAR_DIVISION	4.98563e-16	7.73271e-14
module28	GO_NEGATIVE_REGULATION_OF_CYTOSKELETON_ORGANIZATION	1.11374e-15	1.67169e-13
module28	GO_REGULATION_OF_CELL_CYCLE_PHASE_TRANSITION	1.18726e-15	1.72635e-13
module28	GO_REGULATION_OF_CHROMOSOME_SEGREGATION	1.2907e-15	1.81989e-13
module28	GO_NEGATIVE_REGULATION_OF_CELL_CYCLE_PROCESS	3.08452e-15	4.22125e-13
module28	GO_MITOTIC_CELL_CYCLE_CHECKPOINT	4.07652e-15	5.41945e-13
module28	GO_MITOTIC_SPINDLE_ORGANIZATION	5.11829e-15	6.61539e-13
module28	GO_DNA_REPLICATION	8.05225e-15	1.01262e-12
module28	GO_CYTOSKELETON_ORGANIZATION	1.52204e-14	1.86369e-12
module28	GO_POSITIVE_REGULATION_OF_CELL_CYCLE_PROCESS	2.08253e-14	2.48461e-12
module28	GO_NEGATIVE_REGULATION_OF_CELL_CYCLE_PHASE_TRANSITION	2.21824e-14	2.58037e-12
module28	GO_NEGATIVE_REGULATION_OF_MITOTIC_CELL_CYCLE	7.92356e-14	8.99228e-12
module28	GO_NEGATIVE_REGULATION_OF_CELL_CYCLE	1.8886e-13	2.0923e-11
module28	GO_DNA_REPAIR	2.48199e-12	2.68575e-10
module28	GO_POSITIVE_REGULATION_OF_CELL_CYCLE	2.9946e-12	3.16679e-10
module28	GO_NEGATIVE_REGULATION_OF_CELLULAR_COMPONENT_ORGANIZATION	8.65153e-12	8.94568e-10
module28	GO_POSITIVE_REGULATION_OF_MITOTIC_CELL_CYCLE	1.3722e-11	1.38801e-09
module28	GO_DNA_INTEGRITY_CHECKPOINT	3.99279e-11	3.95286e-09
module28	GO_PROTEIN_COMPLEX_SUBUNIT_ORGANIZATION	1.49126e-10	1.44559e-08
module28	GO_DNA_CONFORMATION_CHANGE	1.61757e-10	1.53604e-08
module28	GO_CELL_CYCLE_G2_M_PHASE_TRANSITION	2.59612e-10	2.41595e-08
module28	GO_MITOTIC_SPINDLE_ASSEMBLY	3.12392e-10	2.79531e-08
module28	GO_MICROTUBULE_CYTOSKELETON_ORGANIZATION_INVOLVED_IN_MITOSIS	3.12392e-10	2.79531e-08
module28	GO_SPINDLE_CHECKPOINT	4.43231e-10	3.89123e-08
module28	GO_CELLULAR_RESPONSE_TO_STRESS	5.87281e-10	5.06041e-08
module28	GO_CELL_CYCLE_G1_S_PHASE_TRANSITION	7.70107e-10	6.39876e-08
module28	GO_G1_S_TRANSITION_OF_MITOTIC_CELL_CYCLE	7.70107e-10	6.39876e-08
module28	GO_MEIOTIC_CELL_CYCLE	8.14296e-10	6.64723e-08
module28	GO_POSITIVE_REGULATION_OF_MITOTIC_NUCLEAR_DIVISION	9.13937e-10	7.20771e-08
module28	GO_SPINDLE_ASSEMBLY	9.07479e-10	7.20771e-08
module28	GO_REGULATION_OF_SISTER_CHROMATID_SEGREGATION	1.46924e-09	1.13939e-07
module28	GO_DNA_RECOMBINATION	2.05928e-09	1.57079e-07
module28	GO_POSITIVE_REGULATION_OF_NUCLEAR_DIVISION	2.33527e-09	1.75258e-07
module28	GO_MITOTIC_DNA_INTEGRITY_CHECKPOINT	4.22586e-09	3.1211e-07
module28	GO_PROTEIN_UBIQUITINATION_INVOLVED_IN_UBIQUITIN_DEPENDENT_PROTEIN_CATABOLIC_PROCESS	6.53718e-09	4.75274e-07
module28	GO_ANAPHASE_PROMOTING_COMPLEX_DEPENDENT_CATABOLIC_PROCESS	1.37536e-08	9.84544e-07
module28	GO_MEIOTIC_CELL_CYCLE_PROCESS	1.65184e-08	1.16455e-06
module28	GO_CHROMOSOME_CONDENSATION	2.57781e-08	1.79023e-06
module28	GO_NEGATIVE_REGULATION_OF_CHROMOSOME_SEGREGATION	3.94321e-08	2.6982e-06
module28	GO_CHROMOSOME_LOCALIZATION	5.28449e-08	3.56359e-06
module28	GO_REGULATION_OF_DNA_METABOLIC_PROCESS	5.73355e-08	3.81117e-06
module28	GO_REGULATION_OF_CHROMOSOME_ORGANIZATION	6.90595e-08	4.52583e-06
module28	GO_POSITIVE_REGULATION_OF_CELL_DIVISION	7.88698e-08	5.09696e-06
module28	GO_DOUBLE_STRAND_BREAK_REPAIR	2.07105e-07	1.32008e-05
module28	GO_DNA_DEPENDENT_DNA_REPLICATION	2.58171e-07	1.62334e-05
module28	GO_NEGATIVE_REGULATION_OF_CELL_DIVISION	2.6286e-07	1.63078e-05
module28	GO_MITOTIC_G2_M_TRANSITION_CHECKPOINT	3.51465e-07	2.1518e-05
module28	GO_ORGANELLE_LOCALIZATION	3.95392e-07	2.38098e-05
module28	GO_METAPHASE_PLATE_CONGRESSION	3.99132e-07	2.38098e-05
module28	GO_REGULATION_OF_CELL_CYCLE_G2_M_PHASE_TRANSITION	5.63237e-07	3.3174e-05
module28	GO_PROTEASOMAL_PROTEIN_CATABOLIC_PROCESS	7.01038e-07	4.07741e-05
module28	GO_REGULATION_OF_CENTROSOME_CYCLE	8.51204e-07	4.88969e-05
module28	GO_RECOMBINATIONAL_REPAIR	1.30177e-06	7.38677e-05
module28	GO_PROTEIN_LOCALIZATION_TO_CHROMOSOME	1.65576e-06	9.17171e-05
module28	GO_REGULATION_OF_ATTACHMENT_OF_SPINDLE_MICROTUBULES_TO_KINETOCHORE	1.63673e-06	9.17171e-05
module28	GO_MICROTUBULE_ORGANIZING_CENTER_ORGANIZATION	2.04755e-06	0.000112085
module28	GO_SPINDLE_LOCALIZATION	2.22489e-06	0.000118471
module28	GO_MACROMOLECULAR_COMPLEX_ASSEMBLY	2.24058e-06	0.000118471
module28	GO_NEGATIVE_REGULATION_OF_CELL_CYCLE_G2_M_PHASE_TRANSITION	2.22489e-06	0.000118471
module28	GO_REGULATION_OF_DNA_REPLICATION	2.34271e-06	0.000122479
module28	GO_REGULATION_OF_CELLULAR_PROTEIN_CATABOLIC_PROCESS	2.69644e-06	0.000139406
module28	GO_MITOTIC_G2_DNA_DAMAGE_CHECKPOINT	2.91746e-06	0.000147554
module28	GO_MITOTIC_CHROMOSOME_CONDENSATION	2.91746e-06	0.000147554
module28	GO_POSITIVE_REGULATION_OF_CELL_CYCLE_PHASE_TRANSITION	2.995e-06	0.000149847
module28	GO_REGULATION_OF_PROTEASOMAL_UBIQUITIN_DEPENDENT_PROTEIN_CATABOLIC_PROCESS	3.08284e-06	0.000152601
module28	GO_NEGATIVE_REGULATION_OF_CHROMOSOME_ORGANIZATION	3.12115e-06	0.00015287
module28	GO_DNA_PACKAGING	3.33844e-06	0.00016181
module28	GO_REGULATION_OF_DOUBLE_STRAND_BREAK_REPAIR	3.94575e-06	0.000183596
module28	GO_NEGATIVE_REGULATION_OF_MITOTIC_NUCLEAR_DIVISION	3.94575e-06	0.000183596
module28	GO_G2_DNA_DAMAGE_CHECKPOINT	3.94575e-06	0.000183596
module28	GO_REGULATION_OF_TRANSCRIPTION_INVOLVED_IN_G1_S_TRANSITION_OF_MITOTIC_CELL_CYCLE	3.94575e-06	0.000183596
module28	GO_REGULATION_OF_TRANSFERASE_ACTIVITY	4.47335e-06	0.000206084
module28	GO_PROTEIN_COMPLEX_BIOGENESIS	4.64195e-06	0.000207683
module28	GO_REGULATION_OF_CYCLIN_DEPENDENT_PROTEIN_KINASE_ACTIVITY	4.62845e-06	0.000207683
module28	GO_PROTEIN_COMPLEX_ASSEMBLY	4.64195e-06	0.000207683
module28	GO_POSITIVE_REGULATION_OF_ORGANELLE_ORGANIZATION	5.48839e-06	0.000243214
module28	GO_SIGNAL_TRANSDUCTION_IN_RESPONSE_TO_DNA_DAMAGE	6.69843e-06	0.000294036
module28	GO_REGULATION_OF_DOUBLE_STRAND_BREAK_REPAIR_VIA_HOMOLOGOUS_RECOMBINATION	7.4931e-06	0.000322828
module28	GO_PROTEIN_LOCALIZATION_TO_CHROMOSOME_CENTROMERIC_REGION	7.4931e-06	0.000322828
module28	GO_MEIOSIS_I	8.29682e-06	0.000354175
module28	GO_PROTEIN_UBIQUITINATION	8.41483e-06	0.000355947
module28	GO_POSITIVE_REGULATION_OF_CELLULAR_PROTEIN_CATABOLIC_PROCESS	8.78583e-06	0.000368292
module28	GO_REGULATION_OF_CELL_CYCLE_G1_S_PHASE_TRANSITION	9.90999e-06	0.000411707
module28	GO_NEGATIVE_REGULATION_OF_CELL_CYCLE_G1_S_PHASE_TRANSITION	1.1832e-05	0.000487207
module28	GO_REPRODUCTION	1.32526e-05	0.000540915
module28	GO_POSITIVE_REGULATION_OF_LIGASE_ACTIVITY	1.46398e-05	0.000592338
module28	GO_REGULATION_OF_DNA_RECOMBINATION	1.57604e-05	0.000632184
module28	GO_ESTABLISHMENT_OF_MITOTIC_SPINDLE_LOCALIZATION	1.59211e-05	0.000633168
module28	GO_REGULATION_OF_PROTEIN_UBIQUITINATION_INVOLVED_IN_UBIQUITIN_DEPENDENT_PROTEIN_CATABOLIC_PROCESS	1.62379e-05	0.000634915
module28	GO_DNA_BIOSYNTHETIC_PROCESS	1.62379e-05	0.000634915
module28	GO_G1_DNA_DAMAGE_CHECKPOINT	1.70558e-05	0.000661338
module28	GO_CELL_PROLIFERATION	1.82531e-05	0.000701916
module28	GO_PROTEIN_MODIFICATION_BY_SMALL_PROTEIN_CONJUGATION_OR_REMOVAL	1.94048e-05	0.000736894
module28	GO_DNA_GEOMETRIC_CHANGE	1.94795e-05	0.000736894
module28	GO_REGULATION_OF_CELL_CYCLE_ARREST	2.19207e-05	0.000822556
module28	GO_CYTOKINESIS	2.21735e-05	0.000825385
module28	GO_CENTROSOME_CYCLE	2.30786e-05	0.000838943
module28	GO_REGULATION_OF_PROTEASOMAL_PROTEIN_CATABOLIC_PROCESS	2.28031e-05	0.000838943
module28	GO_NEGATIVE_REGULATION_OF_NUCLEAR_DIVISION	2.30786e-05	0.000838943
module28	GO_REGULATION_OF_DNA_DEPENDENT_DNA_REPLICATION	2.76078e-05	0.000995808
module28	GO_RETROGRADE_VESICLE_MEDIATED_TRANSPORT_GOLGI_TO_ER	3.27983e-05	0.00117393
module28	GO_SIGNAL_TRANSDUCTION_BY_P53_CLASS_MEDIATOR	3.82448e-05	0.00135842
module28	GO_REGULATION_OF_LIGASE_ACTIVITY	4.17482e-05	0.00147163
module28	GO_NEGATIVE_REGULATION_OF_CELLULAR_PROTEIN_CATABOLIC_PROCESS	4.54257e-05	0.00158922
module28	GO_ORGANELLE_ASSEMBLY	4.99131e-05	0.00173318
module28	GO_POSITIVE_REGULATION_OF_CELL_CYCLE_ARREST	5.05929e-05	0.00174377
module28	GO_REGULATION_OF_PROTEIN_CATABOLIC_PROCESS	5.21939e-05	0.00178572
module28	GO_PROTEIN_CATABOLIC_PROCESS	6.43227e-05	0.00217232
module28	GO_STRAND_DISPLACEMENT	6.48942e-05	0.00217232
module28	GO_HISTONE_PHOSPHORYLATION	6.48942e-05	0.00217232
module28	GO_NEGATIVE_REGULATION_OF_DNA_RECOMBINATION	6.66716e-05	0.00221588
module28	GO_POSITIVE_REGULATION_OF_PROTEIN_CATABOLIC_PROCESS	7.29162e-05	0.00240623
module28	GO_ANTIGEN_PROCESSING_AND_PRESENTATION_OF_PEPTIDE_OR_POLYSACCHARIDE_ANTIGEN_VIA_MHC_CLASS_II	0.00010661	0.00337455
module28	GO_REGULATION_OF_EXIT_FROM_MITOSIS	0.000105693	0.00337455
module28	GO_REGULATION_OF_DNA_REPAIR	0.00010661	0.00337455
module28	GO_ANTIGEN_PROCESSING_AND_PRESENTATION_OF_PEPTIDE_ANTIGEN_VIA_MHC_CLASS_II	0.00010661	0.00337455
module28	GO_ACTIVATION_OF_ANAPHASE_PROMOTING_COMPLEX_ACTIVITY	0.000105693	0.00337455
module28	GO_POSITIVE_REGULATION_OF_PROTEIN_MODIFICATION_BY_SMALL_PROTEIN_CONJUGATION_OR_REMOVAL	0.000103529	0.00337455
module28	GO_POSITIVE_REGULATION_OF_TRANSFERASE_ACTIVITY	0.00014411	0.00453071
module28	GO_DNA_SYNTHESIS_INVOLVED_IN_DNA_REPAIR	0.000154453	0.00479585
module28	GO_MICROTUBULE_BASED_MOVEMENT	0.000154605	0.00479585
module28	GO_PROTEIN_LOCALIZATION_TO_KINETOCHORE	0.00015708	0.00480851
module28	GO_MICROTUBULE_DEPOLYMERIZATION	0.00015708	0.00480851
module28	GO_ATTACHMENT_OF_SPINDLE_MICROTUBULES_TO_KINETOCHORE	0.000222337	0.0066744
module28	GO_DNA_REPLICATION_CHECKPOINT	0.000222337	0.0066744
module28	GO_REGULATION_OF_UBIQUITIN_PROTEIN_LIGASE_ACTIVITY	0.000222337	0.0066744
module28	GO_CYTOSKELETON_DEPENDENT_CYTOKINESIS	0.000250599	0.00747459
module28	GO_POSITIVE_REGULATION_OF_DNA_METABOLIC_PROCESS	0.000276633	0.00819856
module28	GO_INTERSTRAND_CROSS_LINK_REPAIR	0.000293297	0.0086374
module28	GO_ESTABLISHMENT_OF_SPINDLE_ORIENTATION	0.00040016	0.0115649
module28	GO_FEMALE_MEIOTIC_DIVISION	0.00040016	0.0115649
module28	GO_REGULATION_OF_SISTER_CHROMATID_COHESION	0.00040016	0.0115649
module28	GO_NEGATIVE_REGULATION_OF_PROTEIN_MODIFICATION_BY_SMALL_PROTEIN_CONJUGATION_OR_REMOVAL	0.000438631	0.0125985
module28	GO_MEIOTIC_CHROMOSOME_SEGREGATION	0.000452573	0.0127626
module28	GO_MEMBRANE_DISASSEMBLY	0.000452573	0.0127626
module28	GO_NUCLEAR_ENVELOPE_DISASSEMBLY	0.000452573	0.0127626
module28	GO_NEGATIVE_REGULATION_OF_PROTEIN_CATABOLIC_PROCESS	0.000479801	0.0134489
module28	GO_POSITIVE_REGULATION_OF_PROTEOLYSIS	0.000494408	0.0137753
module28	GO_MALE_MEIOSIS	0.000515432	0.0141912
module28	GO_PROTEIN_DEPOLYMERIZATION	0.000515432	0.0141912
module28	GO_REGULATION_OF_PROTEOLYSIS	0.000531478	0.0145469
module28	GO_REGULATION_OF_SIGNAL_TRANSDUCTION_BY_P53_CLASS_MEDIATOR	0.000695522	0.0189255
module28	GO_REGULATION_OF_PROTEIN_MODIFICATION_BY_SMALL_PROTEIN_CONJUGATION_OR_REMOVAL	0.000747506	0.0202218
module28	GO_DNA_DEPENDENT_DNA_REPLICATION_MAINTENANCE_OF_FIDELITY	0.000805029	0.021652
module28	GO_POSITIVE_REGULATION_OF_CATABOLIC_PROCESS	0.000841589	0.0225053
module28	GO_NEGATIVE_REGULATION_OF_DNA_REPAIR	0.000938806	0.0248197
module28	GO_VENTRICULAR_CARDIAC_MUSCLE_CELL_DEVELOPMENT	0.000938806	0.0248197
module28	GO_CELLULAR_RESPONSE_TO_ALKALOID	0.000981722	0.0258076
module28	GO_REGULATION_OF_DNA_BIOSYNTHETIC_PROCESS	0.00108108	0.0282599
module28	GO_NEGATIVE_REGULATION_OF_MOLECULAR_FUNCTION	0.00110602	0.0287504
module28	GO_POSITIVE_REGULATION_OF_CHROMOSOME_SEGREGATION	0.00140442	0.0363044
module28	GO_ESTABLISHMENT_OF_LOCALIZATION_IN_CELL	0.00148456	0.0381639
module28	GO_POSITIVE_REGULATION_OF_CELLULAR_COMPONENT_ORGANIZATION	0.00153467	0.0390292
module28	GO_CELLULAR_RESPONSE_TO_RADIATION	0.001535	0.0390292
module28	GO_POSITIVE_REGULATION_OF_DNA_BIOSYNTHETIC_PROCESS	0.00188038	0.0475511
module28	GO_NEGATIVE_REGULATION_OF_TRANSFERASE_ACTIVITY	0.00189075	0.047555
module28	GO_HOMOLOGOUS_CHROMOSOME_SEGREGATION	0.00192633	0.0481892
module30	GO_CELL_CYCLE	5.95631e-32	2.77147e-28
module30	GO_CELL_CYCLE_PROCESS	8.08064e-26	1.87996e-22
module30	GO_MITOTIC_CELL_CYCLE	3.36076e-20	5.21254e-17
module30	GO_CHROMOSOME_ORGANIZATION	1.71571e-19	1.9958e-16
module30	GO_DNA_METABOLIC_PROCESS	4.44129e-16	4.13307e-13
module30	GO_DNA_REPLICATION	8.05225e-15	6.24452e-12
module30	GO_CELL_CYCLE_G1_S_PHASE_TRANSITION	9.47187e-14	5.50907e-11
module30	GO_G1_S_TRANSITION_OF_MITOTIC_CELL_CYCLE	9.47187e-14	5.50907e-11
module30	GO_CHROMOSOME_SEGREGATION	1.05428e-12	5.45063e-10
module30	GO_DNA_DEPENDENT_DNA_REPLICATION	3.76021e-12	1.74963e-09
module30	GO_CELL_DIVISION	6.70614e-12	2.8367e-09
module30	GO_DNA_CONFORMATION_CHANGE	1.38012e-11	5.35143e-09
module30	GO_CELL_CYCLE_PHASE_TRANSITION	5.47189e-11	1.95852e-08
module30	GO_ORGANELLE_FISSION	9.03959e-11	3.00437e-08
module30	GO_SISTER_CHROMATID_SEGREGATION	1.52829e-10	4.74076e-08
module30	GO_CELLULAR_RESPONSE_TO_DNA_DAMAGE_STIMULUS	1.63639e-10	4.75884e-08
module30	GO_REGULATION_OF_CELL_CYCLE	2.43994e-10	6.67827e-08
module30	GO_DNA_REPLICATION_INITIATION	6.49882e-10	1.67995e-07
module30	GO_MITOTIC_NUCLEAR_DIVISION	8.39117e-10	2.05495e-07
module30	GO_NUCLEAR_CHROMOSOME_SEGREGATION	1.43883e-09	3.34744e-07
module30	GO_SISTER_CHROMATID_COHESION	3.43774e-09	7.61704e-07
module30	GO_DNA_REPAIR	1.00573e-08	2.12711e-06
module30	GO_DNA_PACKAGING	3.13554e-08	6.34334e-06
module30	GO_REGULATION_OF_CELL_CYCLE_PROCESS	5.26729e-08	1.0212e-05
module30	GO_REGULATION_OF_DNA_METABOLIC_PROCESS	5.73355e-08	1.06713e-05
module30	GO_POSITIVE_REGULATION_OF_CELL_CYCLE_PROCESS	6.76685e-08	1.21101e-05
module30	GO_REGULATION_OF_CELL_DIVISION	1.12365e-07	1.93643e-05
module30	GO_REGULATION_OF_MICROTUBULE_BASED_PROCESS	1.96545e-07	3.26616e-05
module30	GO_NEGATIVE_REGULATION_OF_CELL_CYCLE	3.39495e-07	5.44715e-05
module30	GO_MITOTIC_RECOMBINATION	8.51204e-07	0.000132022
module30	GO_REGULATION_OF_MITOTIC_CELL_CYCLE	1.08005e-06	0.000162113
module30	GO_POSITIVE_REGULATION_OF_CELL_CYCLE	1.46728e-06	0.000213352
module30	GO_REGULATION_OF_NUCLEAR_DIVISION	1.61425e-06	0.000227609
module30	GO_CELL_CYCLE_CHECKPOINT	1.82282e-06	0.000249458
module30	GO_REGULATION_OF_DNA_REPLICATION	2.34271e-06	0.000311446
module30	GO_NEGATIVE_REGULATION_OF_ORGANELLE_ORGANIZATION	2.79226e-06	0.0003609
module30	GO_NEGATIVE_REGULATION_OF_CELL_DIVISION	5.10771e-06	0.000642329
module30	GO_TELOMERE_MAINTENANCE_VIA_RECOMBINATION	6.56844e-06	0.000804288
module30	GO_POSITIVE_REGULATION_OF_MITOTIC_CELL_CYCLE	1.31741e-05	0.00157177
module30	GO_CHROMATIN_ASSEMBLY_OR_DISASSEMBLY	1.52404e-05	0.00177283
module30	GO_DNA_RECOMBINATION	1.56551e-05	0.00177666
module30	GO_DNA_BIOSYNTHETIC_PROCESS	1.62379e-05	0.00179892
module30	GO_POSTREPLICATION_REPAIR	1.91489e-05	0.00205995
module30	GO_DNA_GEOMETRIC_CHANGE	1.94795e-05	0.00205995
module30	GO_CELLULAR_RESPONSE_TO_STRESS	2.42091e-05	0.00250322
module30	GO_REGULATION_OF_DNA_DEPENDENT_DNA_REPLICATION	2.76078e-05	0.00278962
module30	GO_REGULATION_OF_ORGANELLE_ORGANIZATION	2.8178e-05	0.00278962
module30	GO_CHROMATIN_ORGANIZATION	2.91679e-05	0.00282747
module30	GO_CENTROMERE_COMPLEX_ASSEMBLY	3.27983e-05	0.0031145
module30	GO_POSITIVE_REGULATION_OF_DNA_METABOLIC_PROCESS	3.84921e-05	0.00358207
module30	GO_NEGATIVE_REGULATION_OF_CELL_CYCLE_PROCESS	4.90928e-05	0.004479
module30	GO_HISTONE_EXCHANGE	5.30027e-05	0.00474272
module30	GO_DNA_REPLICATION_INDEPENDENT_NUCLEOSOME_ASSEMBLY	6.15204e-05	0.00527405
module30	GO_PROTEIN_DNA_COMPLEX_SUBUNIT_ORGANIZATION	6.2341e-05	0.00527405
module30	GO_DNA_REPLICATION_INDEPENDENT_NUCLEOSOME_ORGANIZATION	6.15204e-05	0.00527405
module30	GO_CHROMATIN_MODIFICATION	7.50679e-05	0.00623734
module30	GO_REGULATION_OF_CYTOSKELETON_ORGANIZATION	7.79848e-05	0.00636602
module30	GO_REGULATION_OF_SIGNAL_TRANSDUCTION_BY_P53_CLASS_MEDIATOR	9.36325e-05	0.00751159
module30	GO_NUCLEAR_TRANSPORT	0.000100189	0.00769517
module30	GO_DNA_INTEGRITY_CHECKPOINT	0.000100882	0.00769517
module30	GO_REGULATION_OF_TRANSCRIPTION_INVOLVED_IN_G1_S_TRANSITION_OF_MITOTIC_CELL_CYCLE	0.000100766	0.00769517
module30	GO_CHROMATIN_REMODELING	0.000116755	0.00876231
module30	GO_NEGATIVE_REGULATION_OF_MITOTIC_CELL_CYCLE	0.000123877	0.00900628
module30	GO_NEGATIVE_REGULATION_OF_CHROMATIN_MODIFICATION	0.00012327	0.00900628
module30	GO_NUCLEAR_EXPORT	0.000134603	0.0096355
module30	GO_REGULATION_OF_CELL_CYCLE_PHASE_TRANSITION	0.000142865	0.010072
module30	GO_RESPONSE_TO_RADIATION	0.000149146	0.0101402
module30	GO_REGULATION_OF_CHROMOSOME_ORGANIZATION	0.000150371	0.0101402
module30	GO_NEGATIVE_REGULATION_OF_CELLULAR_COMPONENT_ORGANIZATION	0.000149294	0.0101402
module30	GO_PROTEIN_LOCALIZATION_TO_KINETOCHORE	0.00015708	0.0101513
module30	GO_POSITIVE_REGULATION_OF_DNA_DEPENDENT_DNA_REPLICATION	0.00015708	0.0101513
module30	GO_DNA_SYNTHESIS_INVOLVED_IN_DNA_REPAIR	0.000154453	0.0101513
module30	GO_ATP_DEPENDENT_CHROMATIN_REMODELING	0.000194458	0.0123947
module30	GO_ERROR_PRONE_TRANSLESION_SYNTHESIS	0.000222337	0.0137938
module30	GO_REGULATION_OF_UBIQUITIN_PROTEIN_LIGASE_ACTIVITY	0.000222337	0.0137938
module30	GO_REGULATION_OF_CYTOKINESIS	0.000250599	0.0153426
module30	GO_MEIOTIC_CELL_CYCLE_PROCESS	0.000262656	0.015872
module30	GO_REGULATION_OF_DNA_RECOMBINATION	0.000293297	0.0174963
module30	GO_PROTEIN_LOCALIZATION_TO_CHROMOSOME_CENTROMERIC_REGION	0.000302903	0.0178406
module30	GO_POSITIVE_REGULATION_OF_DNA_REPLICATION	0.000329018	0.0189286
module30	GO_RIBONUCLEOPROTEIN_COMPLEX_LOCALIZATION	0.000329512	0.0189286
module30	GO_REGULATION_OF_CENTROSOME_CYCLE	0.000340975	0.0193482
module30	GO_NEGATIVE_REGULATION_OF_NUCLEAR_DIVISION	0.000393957	0.0220853
module30	GO_REGULATION_OF_CHROMOSOME_SEGREGATION	0.000479801	0.0265775
module30	GO_REGULATION_OF_GENE_EXPRESSION_EPIGENETIC	0.00049278	0.0269754
module30	GO_PROTEIN_LOCALIZATION_TO_CHROMOSOME	0.000517154	0.0279804
module30	GO_PEPTIDYL_LYSINE_MODIFICATION	0.000657085	0.0347434
module30	GO_MITOTIC_CELL_CYCLE_CHECKPOINT	0.000653035	0.0347434
module30	GO_TELOMERE_ORGANIZATION	0.000677552	0.035423
module30	GO_POSITIVE_REGULATION_OF_CELL_CYCLE_PHASE_TRANSITION	0.000750038	0.038777
module30	GO_DNA_DEPENDENT_DNA_REPLICATION_MAINTENANCE_OF_FIDELITY	0.000805029	0.0411626
module30	GO_MEIOTIC_CELL_CYCLE	0.000835935	0.0422783
module30	GO_PROTEIN_LOCALIZATION_TO_ORGANELLE	0.000854512	0.0427532
module30	GO_CHROMOSOME_CONDENSATION	0.000981722	0.0485953
module31	GO_REGULATION_OF_WNT_SIGNALING_PATHWAY	6.42236e-06	0.0298832
module32	GO_CYTOSOLIC_CALCIUM_ION_TRANSPORT	1.57604e-05	0.0280864
module32	GO_KIDNEY_MORPHOGENESIS	1.94795e-05	0.0280864
module32	GO_CALCIUM_ION_TRANSMEMBRANE_TRANSPORT	1.79776e-05	0.0280864
module32	GO_BRANCHING_MORPHOGENESIS_OF_AN_EPITHELIAL_TUBE	2.41447e-05	0.0280864
module32	GO_UROGENITAL_SYSTEM_DEVELOPMENT	3.03803e-05	0.0282719
module34	GO_MUSCLE_ORGAN_DEVELOPMENT	3.02621e-05	0.0249094
module34	GO_MUSCLE_STRUCTURE_DEVELOPMENT	1.36231e-05	0.0249094
module34	GO_RESPONSE_TO_OXYGEN_CONTAINING_COMPOUND	1.96045e-05	0.0249094
module34	GO_VASCULATURE_DEVELOPMENT	3.21205e-05	0.0249094
module34	GO_POSITIVE_REGULATION_OF_DEVELOPMENTAL_PROCESS	2.2258e-05	0.0249094
module34	GO_EXTRACELLULAR_STRUCTURE_ORGANIZATION	2.43673e-05	0.0249094
module34	GO_REGULATION_OF_SYSTEM_PROCESS	5.27835e-05	0.0350859
module35	GO_BICELLULAR_TIGHT_JUNCTION_ASSEMBLY	7.09314e-08	0.000165022
module35	GO_CELL_CELL_JUNCTION_ASSEMBLY	5.28449e-08	0.000165022
module35	GO_APICAL_JUNCTION_ASSEMBLY	3.51465e-07	0.000545122
module35	GO_CELL_JUNCTION_ORGANIZATION	1.33012e-06	0.00154726
module35	GO_CELL_JUNCTION_ASSEMBLY	1.06053e-05	0.00986926
module35	GO_PLASMA_MEMBRANE_ORGANIZATION	3.84921e-05	0.022388
module35	GO_CELL_DIFFERENTIATION_INVOLVED_IN_EMBRYONIC_PLACENTA_DEVELOPMENT	2.98073e-05	0.022388
module35	GO_BRANCHING_INVOLVED_IN_LABYRINTHINE_LAYER_MORPHOGENESIS	3.84522e-05	0.022388
module36	GO_REGULATION_OF_SEQUESTERING_OF_CALCIUM_ION	5.93692e-06	0.0125167
module36	GO_G_PROTEIN_COUPLED_RECEPTOR_SIGNALING_PATHWAY	8.07006e-06	0.0125167
module36	GO_REGULATION_OF_ION_HOMEOSTASIS	6.98265e-06	0.0125167
module36	GO_CYTOSOLIC_CALCIUM_ION_TRANSPORT	1.57604e-05	0.0183333
module38	GO_MUSCLE_CONTRACTION	5.21959e-10	2.42868e-06
module38	GO_MUSCLE_SYSTEM_PROCESS	1.09525e-09	2.54809e-06
module38	GO_BIOLOGICAL_ADHESION	1.34918e-06	0.00156944
module38	GO_REGULATION_OF_RELEASE_OF_SEQUESTERED_CALCIUM_ION_INTO_CYTOSOL_BY_SARCOPLASMIC_RETICULUM	1.15734e-06	0.00156944
module38	GO_REGULATION_OF_CALCIUM_ION_TRANSMEMBRANE_TRANSPORTER_ACTIVITY	4.30023e-06	0.0040018
module38	GO_REGULATION_OF_MUSCLE_CONTRACTION	8.27241e-06	0.00423495
module38	GO_REGULATION_OF_CALCIUM_ION_TRANSMEMBRANE_TRANSPORT	1.06053e-05	0.00423495
module38	GO_REGULATION_OF_ION_HOMEOSTASIS	6.98265e-06	0.00423495
module38	GO_REGULATION_OF_SYSTEM_PROCESS	1.06927e-05	0.00423495
module38	GO_MULTICELLULAR_ORGANISMAL_SIGNALING	1.1832e-05	0.00423495
module38	GO_REGULATION_OF_MUSCLE_SYSTEM_PROCESS	8.78583e-06	0.00423495
module38	GO_NEGATIVE_REGULATION_OF_CALCIUM_ION_TRANSMEMBRANE_TRANSPORT	1.11304e-05	0.00423495
module38	GO_REGULATION_OF_CATION_TRANSMEMBRANE_TRANSPORT	7.54468e-06	0.00423495
module38	GO_MUSCLE_STRUCTURE_DEVELOPMENT	1.36231e-05	0.00432771
module38	GO_HEART_PROCESS	1.48815e-05	0.00432771
module38	GO_REGULATION_OF_RELEASE_OF_SEQUESTERED_CALCIUM_ION_INTO_CYTOSOL	1.48815e-05	0.00432771
module38	GO_REGULATION_OF_CARDIAC_MUSCLE_CONTRACTION_BY_REGULATION_OF_THE_RELEASE_OF_SEQUESTERED_CALCIUM_ION	1.59211e-05	0.00435769
module38	GO_REGULATION_OF_TRANSPORTER_ACTIVITY	2.28031e-05	0.0058946
module38	GO_REGULATION_OF_CARDIAC_MUSCLE_CONTRACTION_BY_CALCIUM_ION_SIGNALING	2.98073e-05	0.00693466
module38	GO_PROTEIN_LOCALIZATION_TO_CELL_SURFACE	2.98073e-05	0.00693466
module38	GO_REGULATION_OF_CALCIUM_ION_TRANSPORT_INTO_CYTOSOL	4.05081e-05	0.00819496
module38	GO_KERATAN_SULFATE_CATABOLIC_PROCESS	3.84522e-05	0.00819496
module38	GO_REGULATION_OF_RYANODINE_SENSITIVE_CALCIUM_RELEASE_CHANNEL_ACTIVITY	3.93572e-05	0.00819496
module38	GO_REGULATION_OF_POTASSIUM_ION_TRANSMEMBRANE_TRANSPORT	4.54257e-05	0.00880692
module38	GO_ACTIN_FILAMENT_BASED_PROCESS	4.99131e-05	0.00883047
module38	GO_MEMBRANE_DEPOLARIZATION_DURING_ACTION_POTENTIAL	5.09677e-05	0.00883047
module38	GO_REGULATION_OF_METAL_ION_TRANSPORT	5.12406e-05	0.00883047
module38	GO_REGULATION_OF_CALCIUM_ION_TRANSPORT	5.83265e-05	0.00969262
module38	GO_REGULATION_OF_SEQUESTERING_OF_CALCIUM_ION	6.93932e-05	0.0107629
module38	GO_REGULATION_OF_CALCIUM_ION_IMPORT	6.93932e-05	0.0107629
module38	GO_REGULATION_OF_ACTIN_FILAMENT_BASED_MOVEMENT	8.14022e-05	0.0122182
module38	GO_MUSCLE_CELL_DEVELOPMENT	0.000112765	0.0163968
module38	GO_SULFUR_COMPOUND_CATABOLIC_PROCESS	0.00012327	0.0168698
module38	GO_REGULATION_OF_POTASSIUM_ION_TRANSMEMBRANE_TRANSPORTER_ACTIVITY	0.00012327	0.0168698
module38	GO_REGULATION_OF_CARDIAC_CONDUCTION	0.000136984	0.018211
module38	GO_EXTRACELLULAR_STRUCTURE_ORGANIZATION	0.000143182	0.0185062
module38	GO_EXTRACELLULAR_MATRIX_ASSEMBLY	0.00015708	0.0197539
module38	GO_REGULATION_OF_TRANSMEMBRANE_TRANSPORT	0.000162411	0.0198868
module38	GO_REGULATION_OF_CATION_CHANNEL_ACTIVITY	0.000173577	0.0207091
module38	GO_NEGATIVE_REGULATION_OF_CALCIUM_ION_TRANSPORT	0.000178865	0.0208065
module38	GO_CARDIAC_CONDUCTION	0.000194458	0.0220686
module38	GO_REGULATION_OF_MEMBRANE_POTENTIAL	0.000287208	0.0318185
module38	GO_MEMBRANE_DEPOLARIZATION_DURING_CARDIAC_MUSCLE_CELL_ACTION_POTENTIAL	0.000302903	0.032032
module38	GO_ACTION_POTENTIAL	0.00029771	0.032032
module38	GO_MEMBRANE_DEPOLARIZATION	0.000340975	0.0352568
module38	GO_REGULATION_OF_POTASSIUM_ION_TRANSPORT	0.000362758	0.0366938
module38	GO_NEGATIVE_REGULATION_OF_CATION_TRANSMEMBRANE_TRANSPORT	0.000393957	0.0379989
module38	GO_SYSTEM_PROCESS	0.000383882	0.0379989
module38	GO_KERATAN_SULFATE_BIOSYNTHETIC_PROCESS	0.00040016	0.0379989
module38	GO_KERATAN_SULFATE_METABOLIC_PROCESS	0.000515432	0.0471827
module38	GO_AMINOGLYCAN_CATABOLIC_PROCESS	0.000517154	0.0471827
module38	GO_REGULATION_OF_BLOOD_CIRCULATION	0.00055049	0.0492583
module39	GO_SYSTEM_PROCESS	8.4741e-07	0.003943
module39	GO_NEUROLOGICAL_SYSTEM_PROCESS	3.48581e-06	0.0054065
module39	GO_COGNITION	3.35363e-06	0.0054065
module39	GO_SINGLE_ORGANISM_BEHAVIOR	1.9187e-05	0.0119566
module39	GO_POSITIVE_REGULATION_OF_NEURON_DIFFERENTIATION	2.05571e-05	0.0119566
module39	GO_BEHAVIOR	1.33141e-05	0.0119566
module39	GO_POSITIVE_REGULATION_OF_NEURON_PROJECTION_DEVELOPMENT	2.05375e-05	0.0119566
module39	GO_POSITIVE_REGULATION_OF_CELL_PROJECTION_ORGANIZATION	1.94067e-05	0.0119566
module39	GO_REGULATION_OF_SKELETAL_MUSCLE_CONTRACTION	3.84522e-05	0.0198798
module39	GO_REGULATION_OF_MEMBRANE_POTENTIAL	5.38765e-05	0.0250687
module39	GO_REGULATION_OF_NEURON_PROJECTION_DEVELOPMENT	6.22377e-05	0.0263266
module39	GO_REGULATION_OF_ANATOMICAL_STRUCTURE_SIZE	7.39008e-05	0.028655
module39	GO_REGULATION_OF_BLOOD_CIRCULATION	0.000100468	0.03596
module39	GO_POSITIVE_REGULATION_OF_SYNAPTIC_TRANSMISSION	0.000112765	0.0374784
module39	GO_REGULATION_OF_NEURON_DIFFERENTIATION	0.000155281	0.0481682
module40	GO_CELL_CYCLE	9.69539e-30	4.51127e-26
module40	GO_CELL_CYCLE_PROCESS	9.39714e-24	2.18625e-20
module40	GO_DNA_METABOLIC_PROCESS	4.05793e-22	6.29385e-19
module40	GO_CHROMOSOME_ORGANIZATION	1.71571e-19	1.9958e-16
module40	GO_MITOTIC_CELL_CYCLE	2.7919e-17	2.59814e-14
module40	GO_DNA_REPAIR	2.22994e-16	1.72932e-13
module40	GO_CELLULAR_RESPONSE_TO_DNA_DAMAGE_STIMULUS	8.36862e-16	5.56274e-13
module40	GO_DNA_CONFORMATION_CHANGE	5.37381e-15	3.12554e-12
module40	GO_DNA_REPLICATION	1.15939e-13	5.99403e-11
module40	GO_DNA_DEPENDENT_DNA_REPLICATION	1.77514e-13	8.25972e-11
module40	GO_MITOTIC_RECOMBINATION	4.7796e-13	2.02177e-10
module40	GO_DNA_RECOMBINATION	9.18676e-13	3.56217e-10
module40	GO_PROTEIN_DNA_COMPLEX_SUBUNIT_ORGANIZATION	3.98738e-12	1.42717e-09
module40	GO_DNA_BIOSYNTHETIC_PROCESS	2.02864e-11	6.74232e-09
module40	GO_DNA_STRAND_ELONGATION_INVOLVED_IN_DNA_REPLICATION	5.57849e-11	1.73045e-08
module40	GO_ORGANELLE_FISSION	9.03959e-11	2.62882e-08
module40	GO_TELOMERE_MAINTENANCE_VIA_RECOMBINATION	1.38685e-10	3.79589e-08
module40	GO_DNA_PACKAGING	1.90791e-10	4.93194e-08
module40	GO_DNA_STRAND_ELONGATION	2.10444e-10	5.15367e-08
module40	GO_CELLULAR_RESPONSE_TO_STRESS	5.87281e-10	1.36631e-07
module40	GO_CHROMATIN_ASSEMBLY_OR_DISASSEMBLY	9.31455e-10	2.06384e-07
module40	GO_CELL_DIVISION	3.182e-09	6.72992e-07
module40	GO_CELL_CYCLE_PHASE_TRANSITION	5.6594e-09	1.14492e-06
module40	GO_DNA_REPLICATION_INITIATION	2.29753e-08	4.45434e-06
module40	GO_DNA_SYNTHESIS_INVOLVED_IN_DNA_REPAIR	3.39926e-08	6.3267e-06
module40	GO_MITOTIC_NUCLEAR_DIVISION	4.98058e-08	8.91332e-06
module40	GO_DNA_GEOMETRIC_CHANGE	7.35546e-08	1.26759e-05
module40	GO_CELL_CYCLE_G1_S_PHASE_TRANSITION	1.77376e-07	2.84597e-05
module40	GO_G1_S_TRANSITION_OF_MITOTIC_CELL_CYCLE	1.77376e-07	2.84597e-05
module40	GO_NUCLEOTIDE_EXCISION_REPAIR_DNA_GAP_FILLING	3.51465e-07	5.45122e-05
module40	GO_TELOMERE_ORGANIZATION	4.32227e-07	6.48759e-05
module40	GO_CHROMOSOME_SEGREGATION	7.70729e-07	0.000112069
module40	GO_REGULATION_OF_DNA_DEPENDENT_DNA_REPLICATION	1.33825e-06	0.000177911
module40	GO_CHROMATIN_ORGANIZATION	1.30091e-06	0.000177911
module40	GO_RECOMBINATIONAL_REPAIR	1.30177e-06	0.000177911
module40	GO_MEIOTIC_CELL_CYCLE	1.46625e-06	0.000189512
module40	GO_CENTROMERE_COMPLEX_ASSEMBLY	1.65576e-06	0.000208223
module40	GO_DOUBLE_STRAND_BREAK_REPAIR	2.13822e-06	0.000261819
module40	GO_CELLULAR_MACROMOLECULAR_COMPLEX_ASSEMBLY	2.24517e-06	0.000267866
module40	GO_DNA_REPLICATION_INDEPENDENT_NUCLEOSOME_ASSEMBLY	3.59973e-06	0.000408525
module40	GO_DNA_REPLICATION_INDEPENDENT_NUCLEOSOME_ORGANIZATION	3.59973e-06	0.000408525
module40	GO_CELL_PROLIFERATION	4.07143e-06	0.000451056
module40	GO_BASE_EXCISION_REPAIR	5.12694e-06	0.000554782
module40	GO_NUCLEAR_CHROMOSOME_SEGREGATION	8.22551e-06	0.000869847
module40	GO_NUCLEOTIDE_EXCISION_REPAIR	2.21735e-05	0.00229274
module40	GO_MEIOTIC_CELL_CYCLE_PROCESS	2.91529e-05	0.00294887
module40	GO_HISTONE_EXCHANGE	5.30027e-05	0.00524726
module40	GO_REGULATION_OF_NUCLEAR_CELL_CYCLE_DNA_REPLICATION	6.66716e-05	0.00646298
module40	GO_DNA_DAMAGE_RESPONSE_DETECTION_OF_DNA_DAMAGE	8.14022e-05	0.00772989
module40	GO_MACROMOLECULAR_COMPLEX_ASSEMBLY	8.75876e-05	0.00799108
module40	GO_ANATOMICAL_STRUCTURE_HOMEOSTASIS	8.60311e-05	0.00799108
module40	GO_REGULATION_OF_DNA_METABOLIC_PROCESS	9.57108e-05	0.00856428
module40	GO_TRANSLESION_SYNTHESIS	0.000100766	0.00884653
module40	GO_SISTER_CHROMATID_SEGREGATION	0.000103529	0.00892071
module40	GO_LAGGING_STRAND_ELONGATION	0.000105693	0.00894159
module40	GO_PROTEIN_COMPLEX_SUBUNIT_ORGANIZATION	0.000113974	0.00947003
module40	GO_MEIOSIS_I	0.000121068	0.009883
module40	GO_REGULATION_OF_CELL_CYCLE_G2_M_PHASE_TRANSITION	0.000136984	0.0109894
module40	GO_CELL_CYCLE_DNA_REPLICATION	0.00015708	0.012388
module40	GO_REGULATION_OF_DNA_REPLICATION	0.000165473	0.0128325
module40	GO_ATP_DEPENDENT_CHROMATIN_REMODELING	0.000194458	0.014833
module40	GO_PROTEIN_COMPLEX_BIOGENESIS	0.000202094	0.0149261
module40	GO_PROTEIN_COMPLEX_ASSEMBLY	0.000202094	0.0149261
module40	GO_METAPHASE_PLATE_CONGRESSION	0.00021256	0.0154538
module40	GO_HYALURONAN_METABOLIC_PROCESS	0.000222337	0.0159159
module40	GO_POSITIVE_REGULATION_OF_DNA_METABOLIC_PROCESS	0.000276633	0.0195026
module40	GO_DEOXYRIBONUCLEOSIDE_TRIPHOSPHATE_METABOLIC_PROCESS	0.000302903	0.0210359
module40	GO_POSTREPLICATION_REPAIR	0.000340975	0.0233317
module40	GO_TRANSCRIPTION_COUPLED_NUCLEOTIDE_EXCISION_REPAIR	0.000393957	0.0265664
module40	GO_MICROTUBULE_CYTOSKELETON_ORGANIZATION	0.000420578	0.0279564
module40	GO_CHROMOSOME_LOCALIZATION	0.000452573	0.0296595
module40	GO_SISTER_CHROMATID_COHESION	0.000469874	0.0303656
module40	GO_RESPONSE_TO_IONIZING_RADIATION	0.000612591	0.0385187
module40	GO_NUCLEIC_ACID_PHOSPHODIESTER_BOND_HYDROLYSIS	0.000610047	0.0385187
module40	GO_NUCLEOTIDE_EXCISION_REPAIR_DNA_INCISION	0.000649984	0.040325
module40	GO_RESPONSE_TO_RADIATION	0.000700032	0.0428586
module40	GO_RESPONSE_TO_GAMMA_RADIATION	0.000750038	0.0453238
module40	GO_CHROMATIN_REMODELING	0.000835935	0.0498667
module41	GO_EXTRACELLULAR_STRUCTURE_ORGANIZATION	3.26146e-28	1.51756e-24
module41	GO_COLLAGEN_FIBRIL_ORGANIZATION	2.45643e-16	5.71489e-13
module41	GO_BIOLOGICAL_ADHESION	2.74224e-14	4.25322e-11
module41	GO_MULTICELLULAR_ORGANISMAL_MACROMOLECULE_METABOLIC_PROCESS	7.02015e-13	8.16619e-10
module41	GO_MULTICELLULAR_ORGANISM_METABOLIC_PROCESS	9.25123e-12	8.60919e-09
module41	GO_ORGAN_MORPHOGENESIS	2.46084e-11	1.90838e-08
module41	GO_SKELETAL_SYSTEM_DEVELOPMENT	5.23795e-11	3.48174e-08
module41	GO_REGULATION_OF_MULTICELLULAR_ORGANISMAL_DEVELOPMENT	1.62258e-09	9.43734e-07
module41	GO_CARDIOVASCULAR_SYSTEM_DEVELOPMENT	6.68457e-09	3.11033e-06
module41	GO_CIRCULATORY_SYSTEM_DEVELOPMENT	6.68457e-09	3.11033e-06
module41	GO_SENSORY_ORGAN_DEVELOPMENT	1.49251e-08	6.31332e-06
module41	GO_REGULATION_OF_CELLULAR_COMPONENT_MOVEMENT	2.14943e-08	8.33442e-06
module41	GO_OSSIFICATION	6.2017e-08	2.06118e-05
module41	GO_CONNECTIVE_TISSUE_DEVELOPMENT	5.90542e-08	2.06118e-05
module41	GO_EXTRACELLULAR_FIBRIL_ORGANIZATION	7.09314e-08	2.20029e-05
module41	GO_AMINOGLYCAN_BIOSYNTHETIC_PROCESS	1.24802e-07	3.62938e-05
module41	GO_SULFUR_COMPOUND_CATABOLIC_PROCESS	1.65943e-07	4.54042e-05
module41	GO_VASCULATURE_DEVELOPMENT	1.75645e-07	4.54042e-05
module41	GO_SKELETAL_SYSTEM_MORPHOGENESIS	2.07105e-07	5.07189e-05
module41	GO_PROTEOGLYCAN_METABOLIC_PROCESS	3.20852e-07	7.46463e-05
module41	GO_REGULATION_OF_CELL_DIFFERENTIATION	3.41825e-07	7.57388e-05
module41	GO_REGULATION_OF_ANATOMICAL_STRUCTURE_MORPHOGENESIS	4.93136e-07	0.000100001
module41	GO_NEGATIVE_REGULATION_OF_RESPONSE_TO_STIMULUS	4.94311e-07	0.000100001
module41	GO_NEGATIVE_REGULATION_OF_DEVELOPMENTAL_PROCESS	5.17475e-07	0.000100326
module41	GO_FIBRIL_ORGANIZATION	5.41242e-07	0.000100736
module41	GO_SENSORY_ORGAN_MORPHOGENESIS	7.23255e-07	0.000129435
module41	GO_TISSUE_DEVELOPMENT	9.41183e-07	0.000162197
module41	GO_AMINOGLYCAN_CATABOLIC_PROCESS	1.65576e-06	0.000275151
module41	GO_MUCOPOLYSACCHARIDE_METABOLIC_PROCESS	1.76715e-06	0.000283536
module41	GO_AMINOGLYCAN_METABOLIC_PROCESS	1.98494e-06	0.000297933
module41	GO_EYE_DEVELOPMENT	1.93099e-06	0.000297933
module41	GO_NEGATIVE_REGULATION_OF_JAK_STAT_CASCADE	2.22489e-06	0.00031371
module41	GO_NEGATIVE_REGULATION_OF_STAT_CASCADE	2.22489e-06	0.00031371
module41	GO_BONE_DEVELOPMENT	2.48271e-06	0.000339767
module41	GO_NEGATIVE_REGULATION_OF_CELL_COMMUNICATION	3.91141e-06	0.000519995
module41	GO_BONE_MORPHOGENESIS	6.03419e-06	0.00077992
module41	GO_ENDOCHONDRAL_BONE_MORPHOGENESIS	6.56844e-06	0.000826025
module41	GO_CARTILAGE_DEVELOPMENT	8.27241e-06	0.000986962
module41	GO_RESPONSE_TO_GROWTH_FACTOR	8.15614e-06	0.000986962
module41	GO_SINGLE_ORGANISM_CATABOLIC_PROCESS	1.01529e-05	0.00118104
module41	GO_EMBRYONIC_SKELETAL_SYSTEM_DEVELOPMENT	1.31741e-05	0.0014951
module41	GO_CHONDROITIN_SULFATE_BIOSYNTHETIC_PROCESS	1.59211e-05	0.00176383
module41	GO_ANATOMICAL_STRUCTURE_FORMATION_INVOLVED_IN_MORPHOGENESIS	2.89393e-05	0.0029504
module41	GO_SULFUR_COMPOUND_BIOSYNTHETIC_PROCESS	2.86955e-05	0.0029504
module41	GO_CELL_DEVELOPMENT	2.84647e-05	0.0029504
module41	GO_NEGATIVE_REGULATION_OF_CELL_PROLIFERATION	2.91679e-05	0.0029504
module41	GO_POSITIVE_REGULATION_OF_LOCOMOTION	3.1428e-05	0.00299563
module41	GO_NEGATIVE_REGULATION_OF_MULTICELLULAR_ORGANISMAL_PROCESS	3.06846e-05	0.00299563
module41	GO_NEGATIVE_REGULATION_OF_CELL_DIFFERENTIATION	3.15465e-05	0.00299563
module41	GO_KERATAN_SULFATE_CATABOLIC_PROCESS	3.84522e-05	0.0035082
module41	GO_CHONDROITIN_SULFATE_CATABOLIC_PROCESS	3.84522e-05	0.0035082
module41	GO_EMBRYONIC_MORPHOGENESIS	4.13423e-05	0.00369934
module41	GO_CHONDROITIN_SULFATE_PROTEOGLYCAN_BIOSYNTHETIC_PROCESS	5.09677e-05	0.00439172
module41	GO_ENDODERMAL_CELL_DIFFERENTIATION	5.09677e-05	0.00439172
module41	GO_GLOMERULUS_DEVELOPMENT	5.30027e-05	0.00448403
module41	GO_EMBRYO_DEVELOPMENT	6.7686e-05	0.00552531
module41	GO_DERMATAN_SULFATE_METABOLIC_PROCESS	6.66716e-05	0.00552531
module41	GO_TISSUE_MORPHOGENESIS	6.95159e-05	0.00557685
module41	GO_MUSCLE_STRUCTURE_DEVELOPMENT	7.08221e-05	0.00558534
module41	GO_POSITIVE_REGULATION_OF_DEVELOPMENTAL_PROCESS	7.68997e-05	0.00596358
module41	GO_HEART_DEVELOPMENT	8.3836e-05	0.00615851
module41	GO_NEUROGENESIS	8.4887e-05	0.00615851
module41	GO_MOVEMENT_OF_CELL_OR_SUBCELLULAR_COMPONENT	8.24559e-05	0.00615851
module41	GO_REGULATION_OF_VASCULATURE_DEVELOPMENT	8.60311e-05	0.00615851
module41	GO_EYE_MORPHOGENESIS	8.47571e-05	0.00615851
module41	GO_BLOOD_VESSEL_MORPHOGENESIS	9.14033e-05	0.00644393
module41	GO_CARBOHYDRATE_DERIVATIVE_CATABOLIC_PROCESS	0.000100882	0.00700605
module41	GO_REGULATION_OF_CELL_PROLIFERATION	0.000104871	0.00717597
module41	GO_EMBRYONIC_ORGAN_MORPHOGENESIS	0.000109978	0.00741634
module41	GO_EAR_DEVELOPMENT	0.000144323	0.00959336
module41	GO_ENDODERM_FORMATION	0.000149203	0.00977808
module41	GO_DERMATAN_SULFATE_PROTEOGLYCAN_METABOLIC_PROCESS	0.00015708	0.0101513
module41	GO_LOCOMOTION	0.000167134	0.0106531
module41	GO_NEGATIVE_REGULATION_OF_VASCULATURE_DEVELOPMENT	0.000173577	0.0109142
module41	GO_CHONDROITIN_SULFATE_PROTEOGLYCAN_METABOLIC_PROCESS	0.000178865	0.0110968
module41	GO_MUSCLE_ORGAN_DEVELOPMENT	0.000194832	0.0118938
module41	GO_CELL_MOTILITY	0.000199381	0.0118938
module41	GO_LOCALIZATION_OF_CELL	0.000199381	0.0118938
module41	GO_EMBRYONIC_CRANIAL_SKELETON_MORPHOGENESIS	0.00021256	0.0125195
module41	GO_CHONDROCYTE_DEVELOPMENT	0.000222337	0.0129316
module41	GO_WOUND_HEALING	0.000235116	0.0135061
module41	GO_PROTEOGLYCAN_BIOSYNTHETIC_PROCESS	0.000250599	0.01422
module41	GO_SULFUR_COMPOUND_METABOLIC_PROCESS	0.000300018	0.016016
module41	GO_EMBRYONIC_SKELETAL_SYSTEM_MORPHOGENESIS	0.00029771	0.016016
module41	GO_NEGATIVE_REGULATION_OF_LOCOMOTION	0.000296291	0.016016
module41	GO_CARTILAGE_DEVELOPMENT_INVOLVED_IN_ENDOCHONDRAL_BONE_MORPHOGENESIS	0.000302903	0.016016
module41	GO_POSITIVE_REGULATION_OF_CALCIUM_ION_IMPORT	0.000293297	0.016016
module41	GO_RESPONSE_TO_MECHANICAL_STIMULUS	0.000293971	0.016016
module41	GO_CELLULAR_RESPONSE_TO_ORGANIC_SUBSTANCE	0.000349077	0.0182501
module41	GO_PEPTIDE_CROSS_LINKING	0.00040016	0.0191193
module41	GO_REPLACEMENT_OSSIFICATION	0.00040016	0.0191193
module41	GO_CRANIAL_SKELETAL_SYSTEM_DEVELOPMENT	0.000393957	0.0191193
module41	GO_EAR_MORPHOGENESIS	0.000399052	0.0191193
module41	GO_KERATAN_SULFATE_BIOSYNTHETIC_PROCESS	0.00040016	0.0191193
module41	GO_CELLULAR_RESPONSE_TO_AMINO_ACID_STIMULUS	0.000393957	0.0191193
module41	GO_ENDOCHONDRAL_OSSIFICATION	0.00040016	0.0191193
module41	GO_REGULATION_OF_CELL_DEVELOPMENT	0.000402685	0.0191193
module41	GO_CELLULAR_RESPONSE_TO_VASCULAR_ENDOTHELIAL_GROWTH_FACTOR_STIMULUS	0.00040016	0.0191193
module41	GO_REGULATION_OF_JAK_STAT_CASCADE	0.000438025	0.0203813
module41	GO_REGULATION_OF_STAT_CASCADE	0.000438025	0.0203813
module41	GO_ENDODERM_DEVELOPMENT	0.000452573	0.0208497
module41	GO_KERATAN_SULFATE_METABOLIC_PROCESS	0.000515432	0.022841
module41	GO_KIDNEY_VASCULATURE_DEVELOPMENT	0.000515432	0.022841
module41	GO_RENAL_SYSTEM_VASCULATURE_DEVELOPMENT	0.000515432	0.022841
module41	GO_ANGIOGENESIS	0.000502719	0.022841
module41	GO_RETINA_DEVELOPMENT_IN_CAMERA_TYPE_EYE	0.00052451	0.023024
module41	GO_SKIN_DEVELOPMENT	0.000612591	0.0266391
module41	GO_REGULATION_OF_CALCIUM_ION_IMPORT	0.000677552	0.0291912
module41	GO_NEURON_DIFFERENTIATION	0.000727946	0.0310746
module41	GO_POSITIVE_REGULATION_OF_MULTICELLULAR_ORGANISMAL_PROCESS	0.000749501	0.0317039
module41	GO_REGULATION_OF_STEM_CELL_DIFFERENTIATION	0.000796693	0.0333965
module41	GO_NEGATIVE_REGULATION_OF_EMBRYONIC_DEVELOPMENT	0.000805029	0.0334446
module41	GO_REGULATION_OF_EPITHELIAL_TO_MESENCHYMAL_TRANSITION	0.000841841	0.0346645
module41	GO_PLATELET_ACTIVATION	0.000861813	0.0351756
module41	GO_CATABOLIC_PROCESS	0.00089114	0.0360563
module41	GO_CELL_MATRIX_ADHESION	0.000930822	0.0370192
module41	GO_CARDIAC_MYOFIBRIL_ASSEMBLY	0.000938806	0.0370192
module41	GO_BASEMENT_MEMBRANE_ORGANIZATION	0.000938806	0.0370192
module41	GO_TRANSMEMBRANE_RECEPTOR_PROTEIN_SERINE_THREONINE_KINASE_SIGNALING_PATHWAY	0.000997302	0.0389953
module41	GO_RESPONSE_TO_WOUNDING	0.00103327	0.040065
module41	GO_NEURON_DEVELOPMENT	0.00105103	0.0404169
module41	GO_REGULATION_OF_CELL_MORPHOGENESIS_INVOLVED_IN_DIFFERENTIATION	0.00108053	0.0412107
module41	GO_ARTERY_DEVELOPMENT	0.00116453	0.0439679
module41	GO_AORTA_DEVELOPMENT	0.00118117	0.0439679
module41	GO_REGULATION_OF_MULTICELLULAR_ORGANISMAL_METABOLIC_PROCESS	0.00118117	0.0439679
module41	GO_NEPHRON_DEVELOPMENT	0.00124863	0.0461103
module41	GO_NEGATIVE_REGULATION_OF_PHOSPHORYLATION	0.00127824	0.0468317
module42	GO_MUSCLE_SYSTEM_PROCESS	1.09525e-09	5.09619e-06
module42	GO_MUSCLE_CONTRACTION	5.70375e-09	1.32698e-05
module42	GO_REGULATION_OF_CARDIAC_MUSCLE_CONTRACTION_BY_REGULATION_OF_THE_RELEASE_OF_SEQUESTERED_CALCIUM_ION	3.51465e-07	0.000545122
module42	GO_REGULATION_OF_MUSCLE_CONTRACTION	8.00711e-07	0.000747945
module42	GO_REGULATION_OF_CARDIAC_MUSCLE_CONTRACTION_BY_CALCIUM_ION_SIGNALING	8.03724e-07	0.000747945
module42	GO_REGULATION_OF_RELEASE_OF_SEQUESTERED_CALCIUM_ION_INTO_CYTOSOL_BY_SARCOPLASMIC_RETICULUM	1.15734e-06	0.000897514
module42	GO_MUSCLE_STRUCTURE_DEVELOPMENT	2.3872e-06	0.00138845
module42	GO_MYOFIBRIL_ASSEMBLY	2.22489e-06	0.00138845
module42	GO_REGULATION_OF_CALCIUM_ION_IMPORT	5.93692e-06	0.00276245
module42	GO_BIOLOGICAL_ADHESION	5.73459e-06	0.00276245
module42	GO_REGULATION_OF_CALCIUM_ION_TRANSPORT	7.54468e-06	0.00314465
module42	GO_ACTOMYOSIN_STRUCTURE_ORGANIZATION	8.29682e-06	0.00314465
module42	GO_REGULATION_OF_MUSCLE_SYSTEM_PROCESS	8.78583e-06	0.00314465
module42	GO_REGULATION_OF_ACTIN_FILAMENT_BASED_PROCESS	1.06222e-05	0.00339868
module42	GO_SYSTEM_PROCESS	1.16868e-05	0.00339868
module42	GO_NEGATIVE_REGULATION_OF_CALCIUM_ION_TRANSMEMBRANE_TRANSPORT	1.11304e-05	0.00339868
module42	GO_VASCULATURE_DEVELOPMENT	3.21205e-05	0.00879156
module42	GO_KERATAN_SULFATE_CATABOLIC_PROCESS	3.84522e-05	0.00993991
module42	GO_ICOSANOID_BIOSYNTHETIC_PROCESS	8.14022e-05	0.016468
module42	GO_REGULATION_OF_ACTIN_FILAMENT_BASED_MOVEMENT	8.14022e-05	0.016468
module42	GO_FATTY_ACID_DERIVATIVE_BIOSYNTHETIC_PROCESS	8.14022e-05	0.016468
module42	GO_CARDIOVASCULAR_SYSTEM_DEVELOPMENT	7.18496e-05	0.016468
module42	GO_CIRCULATORY_SYSTEM_DEVELOPMENT	7.18496e-05	0.016468
module42	GO_REGULATION_OF_CALCIUM_ION_TRANSMEMBRANE_TRANSPORT	0.000112765	0.020397
module42	GO_REGULATION_OF_CARDIAC_MUSCLE_CONTRACTION	0.00010661	0.020397
module42	GO_TISSUE_DEVELOPMENT	0.000113974	0.020397
module42	GO_MULTICELLULAR_ORGANISMAL_SIGNALING	0.00012358	0.0212969
module42	GO_EXTRACELLULAR_STRUCTURE_ORGANIZATION	0.000143182	0.0237937
module42	GO_EXTRACELLULAR_MATRIX_ASSEMBLY	0.00015708	0.0252032
module42	GO_NEGATIVE_REGULATION_OF_CALCIUM_ION_TRANSPORT	0.000178865	0.027742
module42	GO_REGULATION_OF_RELEASE_OF_SEQUESTERED_CALCIUM_ION_INTO_CYTOSOL	0.000194458	0.0291875
module42	GO_UNSATURATED_FATTY_ACID_BIOSYNTHETIC_PROCESS	0.00021256	0.0309076
module42	GO_MUSCLE_TISSUE_DEVELOPMENT	0.000241213	0.0316226
module42	GO_ACTIN_FILAMENT_BASED_PROCESS	0.000244662	0.0316226
module42	GO_REGULATION_OF_STRIATED_MUSCLE_CONTRACTION	0.000241917	0.0316226
module42	GO_REGULATION_OF_SYSTEM_PROCESS	0.000237666	0.0316226
module42	GO_REGULATION_OF_METAL_ION_TRANSPORT	0.000274855	0.0345649
module42	GO_TISSUE_MORPHOGENESIS	0.000303827	0.0353427
module42	GO_CALCIUM_MEDIATED_SIGNALING	0.00029771	0.0353427
module42	GO_MESENCHYME_DEVELOPMENT	0.000293971	0.0353427
module42	GO_NEGATIVE_REGULATION_OF_CATION_TRANSMEMBRANE_TRANSPORT	0.000393957	0.044332
module42	GO_KERATAN_SULFATE_BIOSYNTHETIC_PROCESS	0.00040016	0.044332
module42	GO_CIRCULATORY_SYSTEM_PROCESS	0.000456263	0.0471776
module42	GO_BLOOD_VESSEL_MORPHOGENESIS	0.000456263	0.0471776
module42	GO_REGULATION_OF_CALCIUM_ION_TRANSPORT_INTO_CYTOSOL	0.000438025	0.0471776
module42	GO_KERATAN_SULFATE_METABOLIC_PROCESS	0.000515432	0.048945
module42	GO_SECOND_MESSENGER_MEDIATED_SIGNALING	0.000502827	0.048945
module42	GO_KIDNEY_VASCULATURE_DEVELOPMENT	0.000515432	0.048945
module42	GO_RENAL_SYSTEM_VASCULATURE_DEVELOPMENT	0.000515432	0.048945
module45	GO_MULTICELLULAR_ORGANISMAL_MACROMOLECULE_METABOLIC_PROCESS	1.79508e-08	8.35248e-05
module45	GO_MULTICELLULAR_ORGANISM_METABOLIC_PROCESS	1.05091e-07	0.000244494
module45	GO_COLLAGEN_FIBRIL_ORGANIZATION	1.65943e-07	0.000257377
module45	GO_SKELETAL_SYSTEM_DEVELOPMENT	1.02976e-06	0.000560872
module45	GO_VASCULATURE_DEVELOPMENT	1.08486e-06	0.000560872
module45	GO_CELLULAR_RESPONSE_TO_AMINO_ACID_STIMULUS	1.0723e-06	0.000560872
module45	GO_CARDIOVASCULAR_SYSTEM_DEVELOPMENT	9.37961e-07	0.000560872
module45	GO_CIRCULATORY_SYSTEM_DEVELOPMENT	9.37961e-07	0.000560872
module45	GO_EXTRACELLULAR_STRUCTURE_ORGANIZATION	5.11597e-07	0.000560872
module45	GO_RESPONSE_TO_WOUNDING	2.1882e-06	0.00101817
module45	GO_WOUND_HEALING	8.76695e-06	0.00370842
module45	GO_NEGATIVE_REGULATION_OF_ENDOTHELIAL_CELL_PROLIFERATION	1.11304e-05	0.00431582
module45	GO_CELLULAR_RESPONSE_TO_ACID_CHEMICAL	1.52404e-05	0.00545488
module45	GO_RESPONSE_TO_ACID_CHEMICAL	2.43673e-05	0.00809866
module45	GO_NEGATIVE_REGULATION_OF_EPITHELIAL_CELL_PROLIFERATION	4.05081e-05	0.0125656
module45	GO_REGULATION_OF_CELLULAR_COMPONENT_MOVEMENT	4.96513e-05	0.0144392
module45	GO_RESPONSE_TO_AMINO_ACID	5.63384e-05	0.0154202
module45	GO_BLOOD_VESSEL_MORPHOGENESIS	9.14033e-05	0.0236278
module45	GO_NEGATIVE_REGULATION_OF_MULTICELLULAR_ORGANISMAL_PROCESS	0.000111167	0.0272243
module45	GO_REGULATION_OF_BODY_FLUID_LEVELS	0.000125661	0.0282445
module45	GO_SYSTEM_PROCESS	0.000127474	0.0282445
module45	GO_MEMBRANE_RAFT_ORGANIZATION	0.00015708	0.0332224
module45	GO_NEGATIVE_REGULATION_OF_VASCULATURE_DEVELOPMENT	0.000173577	0.0351154
module45	GO_REGULATION_OF_ENDOTHELIAL_CELL_PROLIFERATION	0.000194458	0.0362621
module45	GO_HEMOSTASIS	0.000194832	0.0362621
module45	GO_NEGATIVE_REGULATION_OF_RESPONSE_TO_STIMULUS	0.000233391	0.041768
module47	GO_VASCULATURE_DEVELOPMENT	1.18089e-21	1.83156e-18
module47	GO_CARDIOVASCULAR_SYSTEM_DEVELOPMENT	8.24984e-22	1.83156e-18
module47	GO_CIRCULATORY_SYSTEM_DEVELOPMENT	8.24984e-22	1.83156e-18
module47	GO_BLOOD_VESSEL_MORPHOGENESIS	1.73419e-18	2.01729e-15
module47	GO_ANGIOGENESIS	3.30515e-18	3.07577e-15
module47	GO_ANATOMICAL_STRUCTURE_FORMATION_INVOLVED_IN_MORPHOGENESIS	5.7512e-15	4.46005e-12
module47	GO_HEART_DEVELOPMENT	1.29876e-09	7.7433e-07
module47	GO_REGULATION_OF_VASCULATURE_DEVELOPMENT	1.33132e-09	7.7433e-07
module47	GO_REGULATION_OF_MULTICELLULAR_ORGANISMAL_DEVELOPMENT	1.62258e-09	8.38875e-07
module47	GO_GLOMERULUS_DEVELOPMENT	5.36908e-09	2.49823e-06
module47	GO_TISSUE_DEVELOPMENT	1.4798e-08	6.25953e-06
module47	GO_SYSTEM_PROCESS	4.91872e-08	1.90723e-05
module47	GO_POSITIVE_REGULATION_OF_VASCULATURE_DEVELOPMENT	5.90099e-08	2.1121e-05
module47	GO_MUSCLE_TISSUE_DEVELOPMENT	8.0374e-08	2.67129e-05
module47	GO_NEPHRON_DEVELOPMENT	9.08218e-08	2.81729e-05
module47	GO_CARDIAC_MUSCLE_TISSUE_DEVELOPMENT	1.19539e-07	3.47633e-05
module47	GO_CIRCULATORY_SYSTEM_PROCESS	3.95392e-07	8.36255e-05
module47	GO_KIDNEY_VASCULATURE_DEVELOPMENT	3.51465e-07	8.36255e-05
module47	GO_MUSCLE_STRUCTURE_DEVELOPMENT	3.8302e-07	8.36255e-05
module47	GO_TISSUE_REMODELING	3.89249e-07	8.36255e-05
module47	GO_RENAL_SYSTEM_VASCULATURE_DEVELOPMENT	3.51465e-07	8.36255e-05
module47	GO_EPITHELIAL_CELL_DIFFERENTIATION_INVOLVED_IN_KIDNEY_DEVELOPMENT	3.51465e-07	8.36255e-05
module47	GO_REGULATION_OF_CELLULAR_COMPONENT_MOVEMENT	5.84312e-07	0.000118209
module47	GO_ARTERY_MORPHOGENESIS	8.51204e-07	0.000165027
module47	GO_REGULATION_OF_BLOOD_PRESSURE	1.46625e-06	0.000272898
module47	GO_HEART_MORPHOGENESIS	1.61425e-06	0.000288888
module47	GO_CELL_DIFFERENTIATION_INVOLVED_IN_KIDNEY_DEVELOPMENT	2.22489e-06	0.000372336
module47	GO_POSITIVE_REGULATION_OF_MULTICELLULAR_ORGANISMAL_PROCESS	2.24058e-06	0.000372336
module47	GO_TISSUE_MORPHOGENESIS	2.77769e-06	0.000445676
module47	GO_CELL_MOTILITY	2.97022e-06	0.000445821
module47	GO_LOCALIZATION_OF_CELL	2.97022e-06	0.000445821
module47	GO_NOTCH_SIGNALING_PATHWAY	3.12115e-06	0.000453834
module47	GO_ORGAN_MORPHOGENESIS	3.97866e-06	0.000560991
module47	GO_UROGENITAL_SYSTEM_DEVELOPMENT	4.76114e-06	0.000651577
module47	GO_ARTERY_DEVELOPMENT	6.03419e-06	0.000781839
module47	GO_POSITIVE_REGULATION_OF_DEVELOPMENTAL_PROCESS	6.04905e-06	0.000781839
module47	GO_VASCULAR_PROCESS_IN_CIRCULATORY_SYSTEM	6.86957e-06	0.000863895
module47	GO_RESPONSE_TO_OXYGEN_LEVELS	7.64527e-06	0.000936144
module47	GO_REGULATION_OF_ANATOMICAL_STRUCTURE_MORPHOGENESIS	8.25506e-06	0.000984892
module47	GO_POSITIVE_REGULATION_OF_CELL_PROLIFERATION	1.02001e-05	0.00118652
module47	GO_NEGATIVE_REGULATION_OF_VASCULATURE_DEVELOPMENT	1.29367e-05	0.00146815
module47	GO_LOCOMOTION	1.39161e-05	0.00154171
module47	GO_HEART_TRABECULA_MORPHOGENESIS	1.59211e-05	0.00172281
module47	GO_POSITIVE_REGULATION_OF_CHEMOTAXIS	1.70558e-05	0.00180365
module47	GO_CARDIAC_CHAMBER_DEVELOPMENT	1.79776e-05	0.00185888
module47	GO_BLOOD_VESSEL_REMODELING	2.2073e-05	0.00223273
module47	GO_EXTRACELLULAR_STRUCTURE_ORGANIZATION	2.43673e-05	0.00241237
module47	GO_CARDIAC_CHAMBER_MORPHOGENESIS	2.51597e-05	0.00243892
module47	GO_CELL_DEVELOPMENT	2.84647e-05	0.00270298
module47	GO_MUSCLE_SYSTEM_PROCESS	3.03803e-05	0.00279952
module47	GO_NEGATIVE_REGULATION_OF_MULTICELLULAR_ORGANISMAL_PROCESS	3.06846e-05	0.00279952
module47	GO_POSITIVE_REGULATION_OF_LOCOMOTION	3.1428e-05	0.0028122
module47	GO_POSITIVE_REGULATION_OF_SMOOTH_MUSCLE_CELL_PROLIFERATION	3.87148e-05	0.00316035
module47	GO_G_PROTEIN_COUPLED_RECEPTOR_SIGNALING_PATHWAY	3.82472e-05	0.00316035
module47	GO_TUBE_DEVELOPMENT	3.68154e-05	0.00316035
module47	GO_CARDIAC_VENTRICLE_DEVELOPMENT	3.61096e-05	0.00316035
module47	GO_POSITIVE_REGULATION_OF_CYTOSOLIC_CALCIUM_ION_CONCENTRATION_INVOLVED_IN_PHOSPHOLIPASE_C_ACTIVATING_G_PROTEIN_COUPLED_SIGNALING_PATHWAY	3.84522e-05	0.00316035
module47	GO_RESPONSE_TO_GROWTH_FACTOR	4.13423e-05	0.00331665
module47	GO_SMOOTH_MUSCLE_CELL_DIFFERENTIATION	5.09677e-05	0.00401954
module47	GO_POSITIVE_REGULATION_OF_MAPK_CASCADE	5.95827e-05	0.00462064
module47	GO_RESPONSE_TO_FLUID_SHEAR_STRESS	6.48942e-05	0.00495005
module47	GO_EPITHELIUM_DEVELOPMENT	6.9632e-05	0.00498458
module47	GO_NOTCH_RECEPTOR_PROCESSING	6.66716e-05	0.00498458
module47	GO_REGULATION_OF_ACTIN_FILAMENT_BASED_PROCESS	6.90115e-05	0.00498458
module47	GO_REGULATION_OF_CALCIUM_ION_IMPORT	6.93932e-05	0.00498458
module47	GO_POSITIVE_REGULATION_OF_RESPONSE_TO_EXTERNAL_STIMULUS	7.57899e-05	0.00534319
module47	GO_REGULATION_OF_RESPONSE_TO_WOUNDING	8.32806e-05	0.00569859
module47	GO_MOVEMENT_OF_CELL_OR_SUBCELLULAR_COMPONENT	8.24559e-05	0.00569859
module47	GO_TRABECULA_MORPHOGENESIS	0.000100766	0.00679516
module47	GO_REGULATION_OF_GLOMERULAR_FILTRATION	0.000105693	0.00702554
module47	GO_POSITIVE_REGULATION_OF_GENE_EXPRESSION	0.000112036	0.00734227
module47	GO_MUSCLE_CELL_DIFFERENTIATION	0.000131354	0.00848874
module47	GO_RENAL_SYSTEM_PROCESS_INVOLVED_IN_REGULATION_OF_BLOOD_VOLUME	0.00015708	0.0100122
module47	GO_REGULATION_OF_CELL_DIFFERENTIATION	0.000160067	0.0100648
module47	GO_POSITIVE_REGULATION_OF_HYDROLASE_ACTIVITY	0.000169208	0.0104977
module47	GO_LEUKOCYTE_MIGRATION	0.000176953	0.0108337
module47	GO_REGULATION_OF_ENDOTHELIAL_CELL_PROLIFERATION	0.000194458	0.0117508
module47	GO_AORTA_MORPHOGENESIS	0.000222337	0.0132632
module47	GO_REGULATION_OF_HYDROLASE_ACTIVITY	0.000235752	0.0138855
module47	GO_POSITIVE_REGULATION_OF_BLOOD_CIRCULATION	0.000241917	0.0140705
module47	GO_OUTFLOW_TRACT_MORPHOGENESIS	0.000250599	0.0143955
module47	GO_REGULATION_OF_COAGULATION	0.000268715	0.0150642
module47	GO_NEPHRON_EPITHELIUM_DEVELOPMENT	0.000268715	0.0150642
module47	GO_NEGATIVE_REGULATION_OF_COAGULATION	0.000293297	0.0158687
module47	GO_POSITIVE_REGULATION_OF_CALCIUM_ION_IMPORT	0.000293297	0.0158687
module47	GO_BIOLOGICAL_ADHESION	0.000292759	0.0158687
module47	GO_REGULATION_OF_ENDOTHELIAL_CELL_DIFFERENTIATION	0.000302903	0.0159925
module47	GO_POSITIVE_REGULATION_OF_ERK1_AND_ERK2_CASCADE	0.000305895	0.0159925
module47	GO_REGULATION_OF_CELL_PROLIFERATION	0.000304154	0.0159925
module47	GO_CONNECTIVE_TISSUE_DEVELOPMENT	0.000312172	0.0161393
module47	GO_SPROUTING_ANGIOGENESIS	0.000340975	0.0172452
module47	GO_MUSCLE_ORGAN_MORPHOGENESIS	0.000340975	0.0172452
module47	GO_RESPONSE_TO_TRANSFORMING_GROWTH_FACTOR_BETA	0.000381022	0.0186621
module47	GO_REGULATION_OF_CHEMOTAXIS	0.000381022	0.0186621
module47	GO_NEGATIVE_REGULATION_OF_RESPONSE_TO_WOUNDING	0.000381022	0.0186621
module47	GO_REGULATION_OF_POSITIVE_CHEMOTAXIS	0.00040016	0.0188075
module47	GO_CARDIAC_ATRIUM_DEVELOPMENT	0.00040016	0.0188075
module47	GO_REGULATION_OF_CALCIUM_ION_TRANSPORT	0.000394251	0.0188075
module47	GO_CELLULAR_RESPONSE_TO_VASCULAR_ENDOTHELIAL_GROWTH_FACTOR_STIMULUS	0.00040016	0.0188075
module47	GO_POSITIVE_REGULATION_OF_BIOSYNTHETIC_PROCESS	0.000409367	0.0190479
module47	GO_ENDOTHELIUM_DEVELOPMENT	0.000438025	0.0200499
module47	GO_RESPONSE_TO_LIPID	0.00044383	0.0200499
module47	GO_REGULATION_OF_MUSCLE_SYSTEM_PROCESS	0.000441321	0.0200499
module47	GO_CELL_CELL_JUNCTION_ASSEMBLY	0.000452573	0.0200555
module47	GO_POSITIVE_REGULATION_OF_PHOSPHATIDYLINOSITOL_3_KINASE_SIGNALING	0.000452573	0.0200555
module47	GO_REGULATION_OF_RESPONSE_TO_EXTERNAL_STIMULUS	0.000457493	0.0200822
module47	GO_FORMATION_OF_PRIMARY_GERM_LAYER	0.000479801	0.0208646
[truncated: 65 more rows]
