# Supplementary material for: TSCCA: A tensor sparse CCA method for detecting microRNA-gene patterns from multiple cancers
Source: PLoS Comput Biol. 2021 Jun 1;17(6):e1009044. doi: 10.1371/journal.pcbi.1009044 (PMC8195367; doi:10.1371/journal.pcbi.1009044)
Supplement: S13 Table — (XLSX) [file pcbi.1009044.s023.xlsx]

## Sheet: Table S13
Table S13. Significant KEGG terms (BH adjusted p-value < 0.05).
Module	KEGG terms	p-value	BH adjusted p-value
module1	KEGG_CELL_CYCLE	1.14057e-20	2.12146e-18
module1	KEGG_OOCYTE_MEIOSIS	3.10212e-13	2.88497e-11
module1	KEGG_PROGESTERONE_MEDIATED_OOCYTE_MATURATION	4.19268e-11	2.59946e-09
module1	KEGG_HOMOLOGOUS_RECOMBINATION	2.98073e-05	0.00138604
module1	KEGG_P53_SIGNALING_PATHWAY	0.000173577	0.00645706
module2	KEGG_VASCULAR_SMOOTH_MUSCLE_CONTRACTION	1.23682e-09	2.30049e-07
module3	KEGG_VASCULAR_SMOOTH_MUSCLE_CONTRACTION	6.25943e-05	0.0116425
module4	KEGG_DNA_REPLICATION	1.29916e-16	2.41644e-14
module4	KEGG_BASE_EXCISION_REPAIR	2.98925e-06	0.000244636
module4	KEGG_NUCLEOTIDE_EXCISION_REPAIR	3.94575e-06	0.000244636
module4	KEGG_CELL_CYCLE	1.08263e-05	0.000503424
module4	KEGG_PYRIMIDINE_METABOLISM	5.05929e-05	0.00188205
module4	KEGG_MISMATCH_REPAIR	0.000515432	0.0159784
module4	KEGG_HOMOLOGOUS_RECOMBINATION	0.000805029	0.0213908
module5	KEGG_VASCULAR_SMOOTH_MUSCLE_CONTRACTION	1.23682e-09	2.30049e-07
module8	KEGG_VASCULAR_SMOOTH_MUSCLE_CONTRACTION	6.25943e-05	0.0116425
module9	KEGG_VASCULAR_SMOOTH_MUSCLE_CONTRACTION	5.24884e-06	0.000976283
module9	KEGG_ASTHMA	0.00047332	0.0440188
module10	KEGG_CELL_CYCLE	3.3045e-19	6.14637e-17
module10	KEGG_OOCYTE_MEIOSIS	1.58951e-10	1.47824e-08
module10	KEGG_PROGESTERONE_MEDIATED_OOCYTE_MATURATION	2.76466e-08	1.71409e-06
module10	KEGG_HOMOLOGOUS_RECOMBINATION	2.98073e-05	0.00138604
module10	KEGG_P53_SIGNALING_PATHWAY	0.000173577	0.00645706
module11	KEGG_CELL_CYCLE	1.08263e-05	0.0020137
module11	KEGG_SMALL_CELL_LUNG_CANCER	0.000121068	0.0112594
module11	KEGG_DNA_REPLICATION	0.000340975	0.0211404
module11	KEGG_MISMATCH_REPAIR	0.000515432	0.0239676
module13	KEGG_DILATED_CARDIOMYOPATHY	1.94795e-05	0.00362318
module13	KEGG_HYPERTROPHIC_CARDIOMYOPATHY_HCM	0.000154453	0.0143641
module14	KEGG_DNA_REPLICATION	8.51204e-07	0.000158324
module14	KEGG_BASE_EXCISION_REPAIR	8.14022e-05	0.00757041
module14	KEGG_HOMOLOGOUS_RECOMBINATION	0.000805029	0.0374338
module14	KEGG_CELL_CYCLE	0.000695522	0.0374338
module17	KEGG_CALCIUM_SIGNALING_PATHWAY	0.000201846	0.0375434
module17	KEGG_NEUROACTIVE_LIGAND_RECEPTOR_INTERACTION	0.000417255	0.0388047
module19	KEGG_SPLICEOSOME	1.44116e-09	2.68055e-07
module20	KEGG_VASCULAR_SMOOTH_MUSCLE_CONTRACTION	5.24884e-06	0.000976283
module22	KEGG_MAPK_SIGNALING_PATHWAY	0.000131354	0.0164566
module22	KEGG_REGULATION_OF_ACTIN_CYTOSKELETON	0.000176953	0.0164566
module24	KEGG_CELL_CYCLE	3.3045e-19	6.14637e-17
module24	KEGG_OOCYTE_MEIOSIS	7.42393e-12	6.90426e-10
module24	KEGG_PROGESTERONE_MEDIATED_OOCYTE_MATURATION	4.19268e-11	2.59946e-09
module24	KEGG_HOMOLOGOUS_RECOMBINATION	2.98073e-05	0.00138604
module24	KEGG_P53_SIGNALING_PATHWAY	0.000173577	0.00645706
module26	KEGG_VASCULAR_SMOOTH_MUSCLE_CONTRACTION	2.45169e-12	4.56015e-10
module26	KEGG_DILATED_CARDIOMYOPATHY	0.000241917	0.0224983
module28	KEGG_CELL_CYCLE	8.85168e-18	1.64641e-15
module28	KEGG_OOCYTE_MEIOSIS	1.58951e-10	1.47824e-08
module28	KEGG_PROGESTERONE_MEDIATED_OOCYTE_MATURATION	1.15877e-09	7.18436e-08
module28	KEGG_HOMOLOGOUS_RECOMBINATION	2.98073e-05	0.00138604
module30	KEGG_DNA_REPLICATION	9.13937e-10	1.69992e-07
module30	KEGG_CELL_CYCLE	1.09027e-06	0.000101395
module30	KEGG_PYRIMIDINE_METABOLISM	0.00052451	0.0243897
module30	KEGG_MISMATCH_REPAIR	0.000515432	0.0243897
module35	KEGG_TIGHT_JUNCTION	7.46759e-07	0.000138897
module35	KEGG_CELL_ADHESION_MOLECULES_CAMS	0.000362758	0.0337365
module36	KEGG_CALCIUM_SIGNALING_PATHWAY	0.000201846	0.0375434
module37	KEGG_TGF_BETA_SIGNALING_PATHWAY	0.00029771	0.027687
module37	KEGG_ECM_RECEPTOR_INTERACTION	0.000154453	0.027687
module38	KEGG_VASCULAR_SMOOTH_MUSCLE_CONTRACTION	5.24884e-06	0.000976283
module40	KEGG_DNA_REPLICATION	4.7796e-13	8.89007e-11
module40	KEGG_NUCLEOTIDE_EXCISION_REPAIR	3.94575e-06	0.000366955
module40	KEGG_MISMATCH_REPAIR	1.59211e-05	0.000987105
module40	KEGG_HOMOLOGOUS_RECOMBINATION	2.98073e-05	0.00138604
module40	KEGG_BASE_EXCISION_REPAIR	8.14022e-05	0.00302816
module40	KEGG_PYRIMIDINE_METABOLISM	0.00052451	0.0162598
module41	KEGG_ECM_RECEPTOR_INTERACTION	5.48752e-11	1.02068e-08
module41	KEGG_FOCAL_ADHESION	1.45839e-10	1.3563e-08
module41	KEGG_VASCULAR_SMOOTH_MUSCLE_CONTRACTION	0.000623252	0.0386416
module42	KEGG_VASCULAR_SMOOTH_MUSCLE_CONTRACTION	1.23682e-09	2.30049e-07
module42	KEGG_CALCIUM_SIGNALING_PATHWAY	0.000201846	0.0187717
module42	KEGG_ARACHIDONIC_ACID_METABOLISM	0.000805029	0.0499118
module45	KEGG_FOCAL_ADHESION	2.8027e-06	0.000521303
module45	KEGG_ECM_RECEPTOR_INTERACTION	0.000154453	0.0143641
module47	KEGG_VASCULAR_SMOOTH_MUSCLE_CONTRACTION	5.24884e-06	0.000976283
module47	KEGG_FOCAL_ADHESION	2.46422e-05	0.00229173
module47	KEGG_ECM_RECEPTOR_INTERACTION	0.000154453	0.00957609
module47	KEGG_DORSO_VENTRAL_AXIS_FORMATION	0.000302903	0.014085
module47	KEGG_RENAL_CELL_CARCINOMA	0.000841841	0.0313165
module47	KEGG_CALCIUM_SIGNALING_PATHWAY	0.00131834	0.0408686
module48	KEGG_VASCULAR_SMOOTH_MUSCLE_CONTRACTION	6.25943e-05	0.0116425
module48	KEGG_CELL_ADHESION_MOLECULES_CAMS	0.000362758	0.0337365
module49	KEGG_VASCULAR_SMOOTH_MUSCLE_CONTRACTION	6.25943e-05	0.0116425
module49	KEGG_DILATED_CARDIOMYOPATHY	0.000241917	0.0224983
