# Supplementary material for: TSCCA: A tensor sparse CCA method for detecting microRNA-gene patterns from multiple cancers
Source: PLoS Comput Biol. 2021 Jun 1;17(6):e1009044. doi: 10.1371/journal.pcbi.1009044 (PMC8195367; doi:10.1371/journal.pcbi.1009044)
Supplement: S14 Table — (XLSX) [file pcbi.1009044.s024.xlsx]

## Sheet: Table S14
Table S14. Significant Reactome terms (BH adjusted p-value < 0.05).
Module	Reactome terms	p-value	BH adjusted p-value
module1	REACTOME_CELL_CYCLE	9.52854e-41	6.42224e-38
module1	REACTOME_CELL_CYCLE_MITOTIC	2.90641e-40	9.79461e-38
module1	REACTOME_DNA_REPLICATION	1.33412e-27	2.99732e-25
module1	REACTOME_MITOTIC_M_M_G1_PHASES	2.48662e-26	4.18995e-24
module1	REACTOME_MITOTIC_PROMETAPHASE	4.46108e-20	6.01353e-18
module1	REACTOME_CELL_CYCLE_CHECKPOINTS	3.3033e-14	3.71071e-12
module1	REACTOME_G2_M_CHECKPOINTS	1.74013e-13	1.6755e-11
module1	REACTOME_CYCLIN_A_B1_ASSOCIATED_EVENTS_DURING_G2_M_TRANSITION	2.38282e-13	2.00752e-11
module1	REACTOME_MITOTIC_G1_G1_S_PHASES	1.1103e-11	8.31489e-10
module1	REACTOME_G1_S_TRANSITION	1.53835e-11	1.03685e-09
module1	REACTOME_KINESINS	1.97863e-11	1.21236e-09
module1	REACTOME_E2F_MEDIATED_REGULATION_OF_DNA_REPLICATION	3.31801e-11	1.86361e-09
module1	REACTOME_REGULATION_OF_MITOTIC_CELL_CYCLE	3.80315e-11	1.97179e-09
module1	REACTOME_MITOTIC_G2_G2_M_PHASES	2.97574e-10	1.43261e-08
module1	REACTOME_G1_S_SPECIFIC_TRANSCRIPTION	4.43231e-10	1.99158e-08
module1	REACTOME_ACTIVATION_OF_ATR_IN_RESPONSE_TO_REPLICATION_STRESS	2.33527e-09	9.83732e-08
module1	REACTOME_ACTIVATION_OF_THE_PRE_REPLICATIVE_COMPLEX	1.69646e-08	6.35231e-07
module1	REACTOME_E2F_ENABLED_INHIBITION_OF_PRE_REPLICATION_COMPLEX_FORMATION	1.60837e-08	6.35231e-07
module1	REACTOME_APC_CDC20_MEDIATED_DEGRADATION_OF_NEK2A	1.28736e-07	4.56675e-06
module1	REACTOME_MHC_CLASS_II_ANTIGEN_PRESENTATION	3.20852e-07	1.08127e-05
module1	REACTOME_FACTORS_INVOLVED_IN_MEGAKARYOCYTE_DEVELOPMENT_AND_PLATELET_PRODUCTION	4.97584e-07	1.59701e-05
module1	REACTOME_S_PHASE	7.20316e-07	2.20679e-05
module1	REACTOME_APC_C_CDC20_MEDIATED_DEGRADATION_OF_MITOTIC_PROTEINS	1.11072e-06	3.25488e-05
module1	REACTOME_SYNTHESIS_OF_DNA	2.48271e-06	6.97229e-05
module1	REACTOME_APC_C_CDC20_MEDIATED_DEGRADATION_OF_CYCLIN_B	2.91746e-06	7.56296e-05
module1	REACTOME_PHOSPHORYLATION_OF_THE_APC_C	2.91746e-06	7.56296e-05
module1	REACTOME_G0_AND_EARLY_G1	3.94575e-06	9.84976e-05
module1	REACTOME_INHIBITION_OF_THE_PROTEOLYTIC_ACTIVITY_OF_APC_C_REQUIRED_FOR_THE_ONSET_OF_ANAPHASE_BY_MITOTIC_SPINDLE_CHECKPOINT_COMPONENTS	4.81515e-06	0.000115908
module1	REACTOME_M_G1_TRANSITION	9.48587e-06	0.000220465
module1	REACTOME_APC_C_CDH1_MEDIATED_DEGRADATION_OF_CDC20_AND_OTHER_APC_C_CDH1_TARGETED_PROTEINS_IN_LATE_MITOSIS_EARLY_G1	1.48815e-05	0.000334337
module1	REACTOME_ORC1_REMOVAL_FROM_CHROMATIN	3.2103e-05	0.000697981
module1	REACTOME_G2_M_DNA_DAMAGE_CHECKPOINT	6.66716e-05	0.00140427
module1	REACTOME_RECRUITMENT_OF_MITOTIC_CENTROSOME_PROTEINS_AND_COMPLEXES	8.16941e-05	0.00166854
module1	REACTOME_ASSOCIATION_OF_LICENSING_FACTORS_WITH_THE_PRE_REPLICATIVE_COMPLEX	0.00015708	0.00302491
module1	REACTOME_CDC6_ASSOCIATION_WITH_THE_ORC_ORIGIN_COMPLEX	0.00015708	0.00302491
module1	REACTOME_UNWINDING_OF_DNA	0.000302903	0.00567101
module1	REACTOME_ASSEMBLY_OF_THE_PRE_REPLICATIVE_COMPLEX	0.000329018	0.00599346
module1	REACTOME_LOSS_OF_NLP_FROM_MITOTIC_CENTROSOMES	0.000841841	0.0149316
module1	REACTOME_ADAPTIVE_IMMUNE_SYSTEM	0.001236	0.0213606
module1	REACTOME_CDT1_ASSOCIATION_WITH_THE_CDC6_ORC_ORIGIN_COMPLEX	0.00142247	0.0239686
module1	REACTOME_RECRUITMENT_OF_NUMA_TO_MITOTIC_CENTROSOMES	0.00155174	0.0255091
module2	REACTOME_SMOOTH_MUSCLE_CONTRACTION	1.31007e-13	8.8299e-11
module2	REACTOME_MUSCLE_CONTRACTION	1.11135e-12	3.74525e-10
module3	REACTOME_SMOOTH_MUSCLE_CONTRACTION	3.94321e-08	2.65772e-05
module3	REACTOME_MUSCLE_CONTRACTION	1.33825e-06	0.00045099
module3	REACTOME_KERATAN_SULFATE_DEGRADATION	1.9405e-05	0.00435965
module4	REACTOME_DNA_REPLICATION	8.67729e-25	5.84849e-22
module4	REACTOME_CELL_CYCLE	1.60612e-23	5.41262e-21
module4	REACTOME_CELL_CYCLE_MITOTIC	2.75634e-21	6.19258e-19
module4	REACTOME_MITOTIC_M_M_G1_PHASES	7.47062e-17	1.2588e-14
module4	REACTOME_CHROMOSOME_MAINTENANCE	3.76188e-16	5.07101e-14
module4	REACTOME_DNA_STRAND_ELONGATION	5.10772e-15	5.73767e-13
module4	REACTOME_SYNTHESIS_OF_DNA	2.56974e-12	2.4743e-10
module4	REACTOME_S_PHASE	1.81358e-11	1.52794e-09
module4	REACTOME_TELOMERE_MAINTENANCE	1.17704e-10	8.81474e-09
module4	REACTOME_EXTENSION_OF_TELOMERES	2.10444e-10	1.4184e-08
module4	REACTOME_ACTIVATION_OF_THE_PRE_REPLICATIVE_COMPLEX	4.54634e-10	2.78567e-08
module4	REACTOME_MITOTIC_G1_G1_S_PHASES	2.27891e-09	1.27999e-07
module4	REACTOME_M_G1_TRANSITION	3.02583e-09	1.56878e-07
module4	REACTOME_G1_S_TRANSITION	3.94439e-09	1.89894e-07
module4	REACTOME_G2_M_CHECKPOINTS	6.94828e-09	3.1221e-07
module4	REACTOME_DEPOSITION_OF_NEW_CENPA_CONTAINING_NUCLEOSOMES_AT_THE_CENTROMERE	1.13415e-08	4.77761e-07
module4	REACTOME_LAGGING_STRAND_SYNTHESIS	1.62775e-08	6.45355e-07
module4	REACTOME_DNA_REPAIR	5.0832e-08	1.90337e-06
module4	REACTOME_REPAIR_SYNTHESIS_FOR_GAP_FILLING_BY_DNA_POL_IN_TC_NER	7.09314e-08	2.39039e-06
module4	REACTOME_ACTIVATION_OF_ATR_IN_RESPONSE_TO_REPLICATION_STRESS	6.82175e-08	2.39039e-06
module4	REACTOME_MITOTIC_PROMETAPHASE	1.04322e-07	3.34825e-06
module4	REACTOME_UNWINDING_OF_DNA	1.28736e-07	3.94401e-06
module4	REACTOME_GLOBAL_GENOMIC_NER_GG_NER	2.22489e-06	6.5199e-05
module4	REACTOME_TRANSCRIPTION_COUPLED_NER_TC_NER	3.94575e-06	0.00011081
module4	REACTOME_CELL_CYCLE_CHECKPOINTS	6.24731e-06	0.000168428
module4	REACTOME_PROCESSIVE_SYNTHESIS_ON_THE_LAGGING_STRAND	7.4931e-06	0.00018705
module4	REACTOME_POL_SWITCHING	7.4931e-06	0.00018705
module4	REACTOME_NUCLEOTIDE_EXCISION_REPAIR	8.30899e-06	0.000200009
module4	REACTOME_REMOVAL_OF_THE_FLAP_INTERMEDIATE_FROM_THE_C_STRAND	3.84522e-05	0.000893683
module4	REACTOME_ASSEMBLY_OF_THE_PRE_REPLICATIVE_COMPLEX	0.000329018	0.00739193
module4	REACTOME_E2F_MEDIATED_REGULATION_OF_DNA_REPLICATION	0.000393957	0.00856539
module4	REACTOME_G1_S_SPECIFIC_TRANSCRIPTION	0.000981722	0.0206775
module5	REACTOME_SMOOTH_MUSCLE_CONTRACTION	1.11077e-11	7.48656e-09
module5	REACTOME_MUSCLE_CONTRACTION	4.7611e-11	1.60449e-08
module5	REACTOME_KERATAN_SULFATE_DEGRADATION	1.9405e-05	0.00435965
module8	REACTOME_MUSCLE_CONTRACTION	5.28449e-08	1.78087e-05
module8	REACTOME_SMOOTH_MUSCLE_CONTRACTION	3.94321e-08	1.78087e-05
module8	REACTOME_KERATAN_SULFATE_DEGRADATION	1.9405e-05	0.00435965
module10	REACTOME_CELL_CYCLE	1.79443e-36	1.20945e-33
module10	REACTOME_CELL_CYCLE_MITOTIC	7.54238e-36	2.54178e-33
module10	REACTOME_DNA_REPLICATION	1.63694e-30	3.67766e-28
module10	REACTOME_MITOTIC_M_M_G1_PHASES	2.48662e-26	4.18995e-24
module10	REACTOME_MITOTIC_PROMETAPHASE	1.16611e-21	1.57192e-19
module10	REACTOME_G2_M_CHECKPOINTS	3.81096e-15	4.28098e-13
module10	REACTOME_CELL_CYCLE_CHECKPOINTS	3.3033e-14	3.1806e-12
module10	REACTOME_MITOTIC_G1_G1_S_PHASES	2.27891e-09	1.74886e-07
module10	REACTOME_ACTIVATION_OF_ATR_IN_RESPONSE_TO_REPLICATION_STRESS	2.33527e-09	1.74886e-07
module10	REACTOME_CYCLIN_A_B1_ASSOCIATED_EVENTS_DURING_G2_M_TRANSITION	3.09907e-09	2.08877e-07
module10	REACTOME_G1_S_TRANSITION	3.94439e-09	2.41684e-07
module10	REACTOME_MITOTIC_G2_G2_M_PHASES	6.53718e-09	3.67172e-07
module10	REACTOME_ACTIVATION_OF_THE_PRE_REPLICATIVE_COMPLEX	1.69646e-08	8.16725e-07
module10	REACTOME_REGULATION_OF_MITOTIC_CELL_CYCLE	1.63946e-08	8.16725e-07
module10	REACTOME_E2F_MEDIATED_REGULATION_OF_DNA_REPLICATION	4.0507e-08	1.82011e-06
module10	REACTOME_KINESINS	5.85443e-08	2.46618e-06
module10	REACTOME_SYNTHESIS_OF_DNA	2.0143e-07	7.98612e-06
module10	REACTOME_M_G1_TRANSITION	7.46759e-07	2.64903e-05
module10	REACTOME_S_PHASE	7.20316e-07	2.64903e-05
module10	REACTOME_G2_M_DNA_DAMAGE_CHECKPOINT	8.26409e-07	2.785e-05
module10	REACTOME_G1_S_SPECIFIC_TRANSCRIPTION	1.15734e-06	3.7145e-05
module10	REACTOME_E2F_ENABLED_INHIBITION_OF_PRE_REPLICATION_COMPLEX_FORMATION	1.63673e-06	5.01436e-05
module10	REACTOME_APC_CDC20_MEDIATED_DEGRADATION_OF_NEK2A	7.4931e-06	0.00021958
module10	REACTOME_DNA_STRAND_ELONGATION	1.57604e-05	0.000442606
module10	REACTOME_FACTORS_INVOLVED_IN_MEGAKARYOCYTE_DEVELOPMENT_AND_PLATELET_PRODUCTION	7.6769e-05	0.00206969
module10	REACTOME_RECRUITMENT_OF_MITOTIC_CENTROSOME_PROTEINS_AND_COMPLEXES	8.16941e-05	0.00211776
module10	REACTOME_MHC_CLASS_II_ANTIGEN_PRESENTATION	9.3516e-05	0.00233444
module10	REACTOME_G0_AND_EARLY_G1	0.000100766	0.00242559
module10	REACTOME_ASSOCIATION_OF_LICENSING_FACTORS_WITH_THE_PRE_REPLICATIVE_COMPLEX	0.00015708	0.0033085
module10	REACTOME_CDC6_ASSOCIATION_WITH_THE_ORC_ORIGIN_COMPLEX	0.00015708	0.0033085
module10	REACTOME_APC_C_CDC20_MEDIATED_DEGRADATION_OF_CYCLIN_B	0.00015708	0.0033085
module10	REACTOME_PHOSPHORYLATION_OF_THE_APC_C	0.00015708	0.0033085
module10	REACTOME_INHIBITION_OF_THE_PROTEOLYTIC_ACTIVITY_OF_APC_C_REQUIRED_FOR_THE_ONSET_OF_ANAPHASE_BY_MITOTIC_SPINDLE_CHECKPOINT_COMPONENTS	0.000222337	0.00440749
module10	REACTOME_APC_C_CDC20_MEDIATED_DEGRADATION_OF_MITOTIC_PROTEINS	0.000217202	0.00440749
module10	REACTOME_CHROMOSOME_MAINTENANCE	0.000305895	0.00572704
module10	REACTOME_UNWINDING_OF_DNA	0.000302903	0.00572704
module10	REACTOME_ASSEMBLY_OF_THE_PRE_REPLICATIVE_COMPLEX	0.000329018	0.00599346
module10	REACTOME_ORC1_REMOVAL_FROM_CHROMATIN	0.000362758	0.00643418
module10	REACTOME_LOSS_OF_NLP_FROM_MITOTIC_CENTROSOMES	0.000841841	0.0145487
module10	REACTOME_DNA_REPAIR	0.000930822	0.0156843
module10	REACTOME_DEPOSITION_OF_NEW_CENPA_CONTAINING_NUCLEOSOMES_AT_THE_CENTROMERE	0.00104875	0.0172404
module10	REACTOME_FANCONI_ANEMIA_PATHWAY	0.00118117	0.018955
module10	REACTOME_RECRUITMENT_OF_NUMA_TO_MITOTIC_CENTROSOMES	0.00155174	0.0243226
module10	REACTOME_APC_C_CDH1_MEDIATED_DEGRADATION_OF_CDC20_AND_OTHER_APC_C_CDH1_TARGETED_PROTEINS_IN_LATE_MITOSIS_EARLY_G1	0.0020533	0.0314528
module11	REACTOME_CELL_CYCLE	8.36514e-12	5.6381e-09
module11	REACTOME_CELL_CYCLE_MITOTIC	1.73657e-11	5.85223e-09
module11	REACTOME_DNA_REPLICATION	3.33785e-09	7.49904e-07
module11	REACTOME_MITOTIC_M_M_G1_PHASES	6.76685e-08	1.14021e-05
module11	REACTOME_S_PHASE	7.20316e-07	9.70986e-05
module11	REACTOME_MITOTIC_PROMETAPHASE	1.39837e-06	0.000157083
module11	REACTOME_G1_S_TRANSITION	6.86957e-06	0.000661442
module11	REACTOME_HIV_LIFE_CYCLE	9.48587e-06	0.000799185
module11	REACTOME_MITOTIC_G1_G1_S_PHASES	2.66042e-05	0.00199236
module11	REACTOME_ACTIVATION_OF_ATR_IN_RESPONSE_TO_REPLICATION_STRESS	3.27983e-05	0.0022106
module11	REACTOME_LATE_PHASE_OF_HIV_LIFE_CYCLE	5.05929e-05	0.00309996
module11	REACTOME_CELL_CYCLE_CHECKPOINTS	5.85035e-05	0.0031896
module11	REACTOME_G2_M_CHECKPOINTS	6.15204e-05	0.0031896
module11	REACTOME_G0_AND_EARLY_G1	0.000100766	0.00485118
module11	REACTOME_SCFSKP2_MEDIATED_DEGRADATION_OF_P27_P21	0.000121068	0.00544
module11	REACTOME_CYCLIN_E_ASSOCIATED_EVENTS_DURING_G1_S_TRANSITION_	0.000217202	0.00914963
module11	REACTOME_HIV_INFECTION	0.000293971	0.0110076
module11	REACTOME_DNA_STRAND_ELONGATION	0.000293297	0.0110076
module11	REACTOME_RNA_POL_II_TRANSCRIPTION	0.000572283	0.020301
module13	REACTOME_CGMP_EFFECTS	1.59211e-05	0.010045
module13	REACTOME_NITRIC_OXIDE_STIMULATES_GUANYLATE_CYCLASE	2.98073e-05	0.010045
module13	REACTOME_PLATELET_HOMEOSTASIS	8.16941e-05	0.0183539
module13	REACTOME_INHIBITION_OF_INSULIN_SECRETION_BY_ADRENALINE_NORADRENALINE	0.000302903	0.0407498
module13	REACTOME_G_ALPHA_S_SIGNALLING_EVENTS	0.000362758	0.0407498
module13	REACTOME_HEMOSTASIS	0.000264735	0.0407498
module14	REACTOME_CELL_CYCLE	1.04154e-14	7.01998e-12
module14	REACTOME_CELL_CYCLE_MITOTIC	1.81132e-12	6.10414e-10
module14	REACTOME_DNA_REPLICATION	2.94932e-11	6.62614e-09
module14	REACTOME_CHROMOSOME_MAINTENANCE	2.17677e-08	3.66785e-06
module14	REACTOME_MITOTIC_M_M_G1_PHASES	6.00255e-07	7.51363e-05
module14	REACTOME_DNA_STRAND_ELONGATION	6.68869e-07	7.51363e-05
module14	REACTOME_SYNTHESIS_OF_DNA	2.48271e-06	0.00023905
module14	REACTOME_S_PHASE	7.54346e-06	0.000635537
module14	REACTOME_TELOMERE_MAINTENANCE	1.70558e-05	0.00127729
module14	REACTOME_MITOTIC_G1_G1_S_PHASES	2.66042e-05	0.00179312
module14	REACTOME_G1_S_TRANSITION	6.34547e-05	0.00364489
module14	REACTOME_KINESINS	6.48942e-05	0.00364489
module14	REACTOME_DEPOSITION_OF_NEW_CENPA_CONTAINING_NUCLEOSOMES_AT_THE_CENTROMERE	8.16941e-05	0.00423553
module14	REACTOME_DNA_REPAIR	0.000102717	0.00494508
module14	REACTOME_EXTENSION_OF_TELOMERES	0.000178865	0.00803702
module14	REACTOME_REPAIR_SYNTHESIS_FOR_GAP_FILLING_BY_DNA_POL_IN_TC_NER	0.000222337	0.00936593
module14	REACTOME_ACTIVATION_OF_THE_PRE_REPLICATIVE_COMPLEX	0.000250599	0.00993551
module14	REACTOME_UNWINDING_OF_DNA	0.000302903	0.011342
module14	REACTOME_ACTIVATION_OF_ATR_IN_RESPONSE_TO_REPLICATION_STRESS	0.000517154	0.0183454
module14	REACTOME_LAGGING_STRAND_SYNTHESIS	0.000805029	0.0270191
module14	REACTOME_G2_M_CHECKPOINTS	0.000841841	0.0270191
module14	REACTOME_M_G1_TRANSITION	0.000930822	0.028517
module14	REACTOME_G1_S_SPECIFIC_TRANSCRIPTION	0.000981722	0.0287687
module14	REACTOME_MHC_CLASS_II_ANTIGEN_PRESENTATION	0.00116453	0.032704
module14	REACTOME_GLOBAL_GENOMIC_NER_GG_NER	0.00140442	0.0378633
module14	REACTOME_TRANSCRIPTION_COUPLED_NER_TC_NER	0.00192633	0.0499363
module15	REACTOME_OPIOID_SIGNALLING	4.54257e-05	0.0237456
module15	REACTOME_G_BETA_GAMMA_SIGNALLING_THROUGH_PI3KGAMMA	0.000105693	0.0237456
module15	REACTOME_G_PROTEIN_BETA_GAMMA_SIGNALLING	0.000105693	0.0237456
module15	REACTOME_G_PROTEIN_ACTIVATION	0.00015708	0.026468
module15	REACTOME_INHIBITION_OF_INSULIN_SECRETION_BY_ADRENALINE_NORADRENALINE	0.000302903	0.0408313
module17	REACTOME_GPCR_DOWNSTREAM_SIGNALING	7.16595e-09	4.82985e-06
module17	REACTOME_SIGNALING_BY_GPCR	1.8076e-08	6.09161e-06
module17	REACTOME_GPCR_LIGAND_BINDING	8.77582e-06	0.00197164
module19	REACTOME_PROCESSING_OF_CAPPED_INTRON_CONTAINING_PRE_MRNA	5.38204e-10	3.62749e-07
module19	REACTOME_MRNA_PROCESSING	1.56797e-09	5.28407e-07
module19	REACTOME_FORMATION_OF_TUBULIN_FOLDING_INTERMEDIATES_BY_CCT_TRIC	1.62775e-08	3.65701e-06
module19	REACTOME_ASSOCIATION_OF_TRIC_CCT_WITH_TARGET_PROTEINS_DURING_BIOSYNTHESIS	5.85443e-08	7.89177e-06
module19	REACTOME_PREFOLDIN_MEDIATED_TRANSFER_OF_SUBSTRATE_TO_CCT_TRIC	5.85443e-08	7.89177e-06
module19	REACTOME_MRNA_SPLICING	1.36652e-07	1.53506e-05
module19	REACTOME_PROTEIN_FOLDING	2.03221e-06	0.000195673
module19	REACTOME_METABOLISM_OF_NON_CODING_RNA	3.87148e-05	0.00326172
module19	REACTOME_NEP_NS2_INTERACTS_WITH_THE_CELLULAR_EXPORT_MACHINERY	8.14022e-05	0.00609612
module19	REACTOME_INFLUENZA_LIFE_CYCLE	9.33937e-05	0.00629474
module19	REACTOME_LATE_PHASE_OF_HIV_LIFE_CYCLE	0.00052451	0.0321382
module20	REACTOME_SMOOTH_MUSCLE_CONTRACTION	7.45717e-10	5.02613e-07
module20	REACTOME_MUSCLE_CONTRACTION	5.28449e-08	1.78087e-05
module20	REACTOME_KERATAN_SULFATE_DEGRADATION	1.9405e-05	0.00435965
module23	REACTOME_IL_6_SIGNALING	6.66716e-05	0.0449367
module24	REACTOME_CELL_CYCLE_MITOTIC	9.01658e-39	6.07717e-36
module24	REACTOME_CELL_CYCLE	7.05438e-38	2.37733e-35
module24	REACTOME_DNA_REPLICATION	4.80481e-29	1.07948e-26
module24	REACTOME_MITOTIC_M_M_G1_PHASES	2.48662e-26	4.18995e-24
module24	REACTOME_MITOTIC_PROMETAPHASE	1.16611e-21	1.57192e-19
module24	REACTOME_CYCLIN_A_B1_ASSOCIATED_EVENTS_DURING_G2_M_TRANSITION	2.38282e-13	2.6767e-11
module24	REACTOME_CELL_CYCLE_CHECKPOINTS	6.87755e-13	6.6221e-11
module24	REACTOME_G2_M_CHECKPOINTS	6.90534e-12	5.81775e-10
module24	REACTOME_MITOTIC_G1_G1_S_PHASES	1.1103e-11	8.31489e-10
module24	REACTOME_E2F_MEDIATED_REGULATION_OF_DNA_REPLICATION	3.31801e-11	2.23634e-09
module24	REACTOME_G1_S_TRANSITION	2.59612e-10	1.59071e-08
module24	REACTOME_G1_S_SPECIFIC_TRANSCRIPTION	4.43231e-10	2.48948e-08
module24	REACTOME_REGULATION_OF_MITOTIC_CELL_CYCLE	8.41965e-10	4.36526e-08
module24	REACTOME_KINESINS	1.20767e-09	5.81408e-08
module24	REACTOME_MITOTIC_G2_G2_M_PHASES	6.53718e-09	2.93737e-07
module24	REACTOME_E2F_ENABLED_INHIBITION_OF_PRE_REPLICATION_COMPLEX_FORMATION	1.60837e-08	6.77527e-07
module24	REACTOME_ACTIVATION_OF_ATR_IN_RESPONSE_TO_REPLICATION_STRESS	6.82175e-08	2.70462e-06
module24	REACTOME_ACTIVATION_OF_THE_PRE_REPLICATIVE_COMPLEX	5.19817e-07	1.94642e-05
module24	REACTOME_S_PHASE	7.20316e-07	2.55523e-05
module24	REACTOME_ASSOCIATION_OF_LICENSING_FACTORS_WITH_THE_PRE_REPLICATIVE_COMPLEX	2.91746e-06	8.19321e-05
module24	REACTOME_CDC6_ASSOCIATION_WITH_THE_ORC_ORIGIN_COMPLEX	2.91746e-06	8.19321e-05
module24	REACTOME_SYNTHESIS_OF_DNA	2.48271e-06	8.19321e-05
module24	REACTOME_APC_C_CDC20_MEDIATED_DEGRADATION_OF_CYCLIN_B	2.91746e-06	8.19321e-05
module24	REACTOME_PHOSPHORYLATION_OF_THE_APC_C	2.91746e-06	8.19321e-05
module24	REACTOME_G0_AND_EARLY_G1	3.94575e-06	0.000106377
module24	REACTOME_INHIBITION_OF_THE_PROTEOLYTIC_ACTIVITY_OF_APC_C_REQUIRED_FOR_THE_ONSET_OF_ANAPHASE_BY_MITOTIC_SPINDLE_CHECKPOINT_COMPONENTS	4.81515e-06	0.000124824
module24	REACTOME_MHC_CLASS_II_ANTIGEN_PRESENTATION	6.03419e-06	0.000150631
module24	REACTOME_FACTORS_INVOLVED_IN_MEGAKARYOCYTE_DEVELOPMENT_AND_PLATELET_PRODUCTION	6.69843e-06	0.000161241
module24	REACTOME_APC_CDC20_MEDIATED_DEGRADATION_OF_NEK2A	7.4931e-06	0.00017415
module24	REACTOME_M_G1_TRANSITION	9.48587e-06	0.000213116
module24	REACTOME_APC_C_CDC20_MEDIATED_DEGRADATION_OF_MITOTIC_PROTEINS	1.70558e-05	0.000370826
module24	REACTOME_G2_M_DNA_DAMAGE_CHECKPOINT	6.66716e-05	0.00140427
module24	REACTOME_APC_C_CDH1_MEDIATED_DEGRADATION_OF_CDC20_AND_OTHER_APC_C_CDH1_TARGETED_PROTEINS_IN_LATE_MITOSIS_EARLY_G1	0.000194458	0.00397166
module24	REACTOME_ASSEMBLY_OF_THE_PRE_REPLICATIVE_COMPLEX	0.000329018	0.00652229
module24	REACTOME_ORC1_REMOVAL_FROM_CHROMATIN	0.000362758	0.00698568
module24	REACTOME_DNA_REPAIR	0.000930822	0.0174271
module24	REACTOME_RECRUITMENT_OF_MITOTIC_CENTROSOME_PROTEINS_AND_COMPLEXES	0.00104875	0.0186015
module24	REACTOME_DEPOSITION_OF_NEW_CENPA_CONTAINING_NUCLEOSOMES_AT_THE_CENTROMERE	0.00104875	0.0186015
module24	REACTOME_FANCONI_ANEMIA_PATHWAY	0.00118117	0.020413
module24	REACTOME_CDT1_ASSOCIATION_WITH_THE_CDC6_ORC_ORIGIN_COMPLEX	0.00142247	0.0239686
module24	REACTOME_RECRUITMENT_OF_NUMA_TO_MITOTIC_CENTROSOMES	0.00155174	0.0255091
module24	REACTOME_CHROMOSOME_MAINTENANCE	0.00224889	0.0360893
module26	REACTOME_SMOOTH_MUSCLE_CONTRACTION	7.45717e-10	5.02613e-07
module26	REACTOME_MUSCLE_CONTRACTION	1.73048e-09	5.83172e-07
module26	REACTOME_CGMP_EFFECTS	3.51465e-07	7.89625e-05
module26	REACTOME_NITRIC_OXIDE_STIMULATES_GUANYLATE_CYCLASE	8.03724e-07	0.000135427
module26	REACTOME_KERATAN_SULFATE_DEGRADATION	1.9405e-05	0.00261579
module26	REACTOME_PLATELET_HOMEOSTASIS	8.16941e-05	0.00917697
module26	REACTOME_KERATAN_SULFATE_BIOSYNTHESIS	0.00040016	0.0337135
module26	REACTOME_KERATAN_SULFATE_KERATIN_METABOLISM	0.00040016	0.0337135
module27	REACTOME_GPCR_DOWNSTREAM_SIGNALING	2.83208e-06	0.00190883
module27	REACTOME_GPCR_LIGAND_BINDING	8.77582e-06	0.00295745
module27	REACTOME_SIGNALING_BY_GPCR	2.47441e-05	0.00540935
module27	REACTOME_G_ALPHA_S_SIGNALLING_EVENTS	3.2103e-05	0.00540935
module27	REACTOME_CLASS_A1_RHODOPSIN_LIKE_RECEPTORS	0.000331268	0.044655
module28	REACTOME_CELL_CYCLE_MITOTIC	2.03251e-34	1.36991e-31
module28	REACTOME_CELL_CYCLE	1.01366e-33	3.41603e-31
module28	REACTOME_DNA_REPLICATION	3.50129e-26	7.86624e-24
module28	REACTOME_MITOTIC_M_M_G1_PHASES	1.74274e-23	2.93651e-21
module28	REACTOME_MITOTIC_PROMETAPHASE	4.46108e-20	6.01353e-18
module28	REACTOME_CELL_CYCLE_CHECKPOINTS	3.3033e-14	3.71071e-12
module28	REACTOME_G2_M_CHECKPOINTS	1.74013e-13	1.6755e-11
module28	REACTOME_CYCLIN_A_B1_ASSOCIATED_EVENTS_DURING_G2_M_TRANSITION	3.19853e-11	2.69476e-09
module28	REACTOME_MITOTIC_G2_G2_M_PHASES	2.97574e-10	2.2285e-08
module28	REACTOME_REGULATION_OF_MITOTIC_CELL_CYCLE	8.41965e-10	5.67484e-08
module28	REACTOME_E2F_MEDIATED_REGULATION_OF_DNA_REPLICATION	1.26624e-09	7.7586e-08
module28	REACTOME_MITOTIC_G1_G1_S_PHASES	2.27891e-09	1.21075e-07
module28	REACTOME_ACTIVATION_OF_ATR_IN_RESPONSE_TO_REPLICATION_STRESS	2.33527e-09	1.21075e-07
module28	REACTOME_G1_S_TRANSITION	3.94439e-09	1.89894e-07
module28	REACTOME_E2F_ENABLED_INHIBITION_OF_PRE_REPLICATION_COMPLEX_FORMATION	1.60837e-08	7.22695e-07
module28	REACTOME_G1_S_SPECIFIC_TRANSCRIPTION	2.57781e-08	1.0859e-06
module28	REACTOME_KINESINS	5.85443e-08	2.32111e-06
module28	REACTOME_APC_CDC20_MEDIATED_DEGRADATION_OF_NEK2A	1.28736e-07	4.82046e-06
module28	REACTOME_ACTIVATION_OF_THE_PRE_REPLICATIVE_COMPLEX	5.19817e-07	1.84398e-05
module28	REACTOME_APC_C_CDC20_MEDIATED_DEGRADATION_OF_CYCLIN_B	2.91746e-06	9.36367e-05
module28	REACTOME_PHOSPHORYLATION_OF_THE_APC_C	2.91746e-06	9.36367e-05
module28	REACTOME_G0_AND_EARLY_G1	3.94575e-06	0.000120883
module28	REACTOME_INHIBITION_OF_THE_PROTEOLYTIC_ACTIVITY_OF_APC_C_REQUIRED_FOR_THE_ONSET_OF_ANAPHASE_BY_MITOTIC_SPINDLE_CHECKPOINT_COMPONENTS	4.81515e-06	0.000141105
module28	REACTOME_S_PHASE	7.54346e-06	0.000211846
module28	REACTOME_M_G1_TRANSITION	9.48587e-06	0.000255739
module28	REACTOME_APC_C_CDC20_MEDIATED_DEGRADATION_OF_MITOTIC_PROTEINS	1.70558e-05	0.000442138
module28	REACTOME_SYNTHESIS_OF_DNA	2.65516e-05	0.000662807
module28	REACTOME_G2_M_DNA_DAMAGE_CHECKPOINT	6.66716e-05	0.00160488
module28	REACTOME_FACTORS_INVOLVED_IN_MEGAKARYOCYTE_DEVELOPMENT_AND_PLATELET_PRODUCTION	7.6769e-05	0.00178422
module28	REACTOME_RECRUITMENT_OF_MITOTIC_CENTROSOME_PROTEINS_AND_COMPLEXES	8.16941e-05	0.00183539
module28	REACTOME_MHC_CLASS_II_ANTIGEN_PRESENTATION	9.3516e-05	0.00203322
module28	REACTOME_ASSOCIATION_OF_LICENSING_FACTORS_WITH_THE_PRE_REPLICATIVE_COMPLEX	0.00015708	0.00320824
module28	REACTOME_CDC6_ASSOCIATION_WITH_THE_ORC_ORIGIN_COMPLEX	0.00015708	0.00320824
module28	REACTOME_APC_C_CDH1_MEDIATED_DEGRADATION_OF_CDC20_AND_OTHER_APC_C_CDH1_TARGETED_PROTEINS_IN_LATE_MITOSIS_EARLY_G1	0.000194458	0.00385484
module28	REACTOME_LOSS_OF_NLP_FROM_MITOTIC_CENTROSOMES	0.000841841	0.0162114
module28	REACTOME_RECRUITMENT_OF_NUMA_TO_MITOTIC_CENTROSOMES	0.00155174	0.029052
module30	REACTOME_CELL_CYCLE	6.25207e-19	2.10706e-16
module30	REACTOME_CELL_CYCLE_MITOTIC	6.25239e-19	2.10706e-16
module30	REACTOME_DNA_REPLICATION	5.66603e-17	1.27297e-14
module30	REACTOME_MITOTIC_M_M_G1_PHASES	1.29321e-15	2.17906e-13
module30	REACTOME_MITOTIC_G1_G1_S_PHASES	1.66942e-10	2.25038e-08
module30	REACTOME_G1_S_TRANSITION	2.59612e-10	2.90405e-08
module30	REACTOME_S_PHASE	3.01608e-10	2.90405e-08
module30	REACTOME_MITOTIC_PROMETAPHASE	3.94051e-10	3.31988e-08
module30	REACTOME_DNA_STRAND_ELONGATION	2.29753e-08	1.7206e-06
module30	REACTOME_ACTIVATION_OF_THE_PRE_REPLICATIVE_COMPLEX	5.19817e-07	3.50356e-05
module30	REACTOME_ACTIVATION_OF_ATR_IN_RESPONSE_TO_REPLICATION_STRESS	1.65576e-06	0.000101453
module30	REACTOME_SYNTHESIS_OF_DNA	2.48271e-06	0.000139446
module30	REACTOME_CHROMOSOME_MAINTENANCE	3.4264e-06	0.000173301
module30	REACTOME_G2_M_CHECKPOINTS	3.59973e-06	0.000173301
module30	REACTOME_CELL_CYCLE_CHECKPOINTS	6.24731e-06	0.000280713
module30	REACTOME_UNWINDING_OF_DNA	7.4931e-06	0.000315647
module30	REACTOME_M_G1_TRANSITION	9.48587e-06	0.000355193
module30	REACTOME_HIV_LIFE_CYCLE	9.48587e-06	0.000355193
module30	REACTOME_LATE_PHASE_OF_HIV_LIFE_CYCLE	5.05929e-05	0.00179472
module30	REACTOME_G0_AND_EARLY_G1	0.000100766	0.00323412
module30	REACTOME_TRANSCRIPTION_COUPLED_NER_TC_NER	0.000100766	0.00323412
module30	REACTOME_NUCLEOTIDE_EXCISION_REPAIR	0.000178865	0.00524153
module30	REACTOME_EXTENSION_OF_TELOMERES	0.000178865	0.00524153
module30	REACTOME_REPAIR_SYNTHESIS_FOR_GAP_FILLING_BY_DNA_POL_IN_TC_NER	0.000222337	0.00624395
module30	REACTOME_POL_SWITCHING	0.000302903	0.00785217
module30	REACTOME_HIV_INFECTION	0.000293971	0.00785217
module30	REACTOME_ASSEMBLY_OF_THE_PRE_REPLICATIVE_COMPLEX	0.000329018	0.00821326
module30	REACTOME_E2F_MEDIATED_REGULATION_OF_DNA_REPLICATION	0.000393957	0.00948311
module30	REACTOME_RNA_POL_II_TRANSCRIPTION	0.000572283	0.0133006
module30	REACTOME_LAGGING_STRAND_SYNTHESIS	0.000805029	0.0180863
module30	REACTOME_DNA_REPAIR	0.000930822	0.0202379
module30	REACTOME_G1_S_SPECIFIC_TRANSCRIPTION	0.000981722	0.0206775
module30	REACTOME_GLOBAL_GENOMIC_NER_GG_NER	0.00140442	0.0281984
module30	REACTOME_SCFSKP2_MEDIATED_DEGRADATION_OF_P27_P21	0.00142247	0.0281984
module30	REACTOME_CYCLIN_E_ASSOCIATED_EVENTS_DURING_G1_S_TRANSITION_	0.0022369	0.0418798
module30	REACTOME_TELOMERE_MAINTENANCE	0.0022369	0.0418798
module30	REACTOME_TRANSPORT_OF_MATURE_MRNA_DERIVED_FROM_AN_INTRONLESS_TRANSCRIPT	0.00255488	0.0465403
module35	REACTOME_CELL_CELL_JUNCTION_ORGANIZATION	3.06968e-08	2.06896e-05
module35	REACTOME_CELL_JUNCTION_ORGANIZATION	3.20852e-07	0.000108127
module35	REACTOME_TIGHT_JUNCTION_INTERACTIONS	5.41242e-07	0.000121599
module35	REACTOME_CELL_CELL_COMMUNICATION	4.62845e-06	0.000779893
module38	REACTOME_SMOOTH_MUSCLE_CONTRACTION	3.94321e-08	2.65772e-05
module38	REACTOME_MUSCLE_CONTRACTION	1.33825e-06	0.00045099
module38	REACTOME_KERATAN_SULFATE_DEGRADATION	1.9405e-05	0.00435965
module40	REACTOME_CELL_CYCLE	1.04154e-14	7.01998e-12
module40	REACTOME_CHROMOSOME_MAINTENANCE	2.17388e-13	6.83205e-11
module40	REACTOME_DNA_STRAND_ELONGATION	3.04097e-13	6.83205e-11
module40	REACTOME_DNA_REPLICATION	2.45685e-12	4.1398e-10
module40	REACTOME_CELL_CYCLE_MITOTIC	1.73657e-11	2.34089e-09
module40	REACTOME_SYNTHESIS_OF_DNA	9.04202e-10	1.01572e-07
module40	REACTOME_TELOMERE_MAINTENANCE	2.88129e-09	2.77427e-07
module40	REACTOME_S_PHASE	4.51683e-09	3.80543e-07
module40	REACTOME_EXTENSION_OF_TELOMERES	8.83324e-09	6.61511e-07
module40	REACTOME_LAGGING_STRAND_SYNTHESIS	1.62775e-08	1.0971e-06
module40	REACTOME_GLOBAL_GENOMIC_NER_GG_NER	2.22489e-06	0.000136325
module40	REACTOME_G2_M_CHECKPOINTS	3.59973e-06	0.000202185
module40	REACTOME_TRANSCRIPTION_COUPLED_NER_TC_NER	3.94575e-06	0.000204572
module40	REACTOME_REPAIR_SYNTHESIS_FOR_GAP_FILLING_BY_DNA_POL_IN_TC_NER	4.81515e-06	0.000215162
module40	REACTOME_MITOTIC_M_M_G1_PHASES	4.79635e-06	0.000215162
module40	REACTOME_DEPOSITION_OF_NEW_CENPA_CONTAINING_NUCLEOSOMES_AT_THE_CENTROMERE	5.10771e-06	0.000215162
module40	REACTOME_PROCESSIVE_SYNTHESIS_ON_THE_LAGGING_STRAND	7.4931e-06	0.000265808
module40	REACTOME_POL_SWITCHING	7.4931e-06	0.000265808
module40	REACTOME_UNWINDING_OF_DNA	7.4931e-06	0.000265808
module40	REACTOME_NUCLEOTIDE_EXCISION_REPAIR	8.30899e-06	0.000280013
module40	REACTOME_DNA_REPAIR	9.48587e-06	0.000304451
module40	REACTOME_ACTIVATION_OF_THE_PRE_REPLICATIVE_COMPLEX	1.28582e-05	0.000393929
module40	REACTOME_ACTIVATION_OF_ATR_IN_RESPONSE_TO_REPLICATION_STRESS	3.27983e-05	0.000961131
module40	REACTOME_CELL_CYCLE_CHECKPOINTS	0.000469874	0.0131956
module40	REACTOME_G1_S_TRANSITION	0.000502827	0.0135562
module40	REACTOME_M_G1_TRANSITION	0.000930822	0.0241298
module40	REACTOME_MITOTIC_G1_G1_S_PHASES	0.00131834	0.0329097
module41	REACTOME_EXTRACELLULAR_MATRIX_ORGANIZATION	9.24781e-13	6.23302e-10
module41	REACTOME_COLLAGEN_FORMATION	1.3109e-11	4.41773e-09
module41	REACTOME_SIGNALING_BY_PDGF	3.23259e-07	7.26256e-05
module41	REACTOME_GLYCOSAMINOGLYCAN_METABOLISM	1.51961e-06	0.000256054
module41	REACTOME_CHONDROITIN_SULFATE_BIOSYNTHESIS	7.4931e-06	0.000933377
module41	REACTOME_NCAM1_INTERACTIONS	8.30899e-06	0.000933377
module41	REACTOME_KERATAN_SULFATE_DEGRADATION	1.9405e-05	0.00186842
module41	REACTOME_CS_DS_DEGRADATION	3.84522e-05	0.0032396
module41	REACTOME_NCAM_SIGNALING_FOR_NEURITE_OUT_GROWTH	0.00010661	0.00798394
module41	REACTOME_CHONDROITIN_SULFATE_DERMATAN_SULFATE_METABOLISM	0.000293297	0.0191276
module41	REACTOME_METABOLISM_OF_CARBOHYDRATES	0.000312172	0.0191276
module41	REACTOME_KERATAN_SULFATE_BIOSYNTHESIS	0.00040016	0.0207468
module41	REACTOME_KERATAN_SULFATE_KERATIN_METABOLISM	0.00040016	0.0207468
module41	REACTOME_A_TETRASACCHARIDE_LINKER_SEQUENCE_IS_REQUIRED_FOR_GAG_SYNTHESIS	0.000805029	0.0387564
module41	REACTOME_INTEGRIN_CELL_SURFACE_INTERACTIONS	0.000941297	0.0422956
module41	REACTOME_SMOOTH_MUSCLE_CONTRACTION	0.00118117	0.0497568
module42	REACTOME_MUSCLE_CONTRACTION	5.28449e-08	1.78087e-05
module42	REACTOME_SMOOTH_MUSCLE_CONTRACTION	3.94321e-08	1.78087e-05
module42	REACTOME_KERATAN_SULFATE_DEGRADATION	1.9405e-05	0.00326973
module42	REACTOME_CGMP_EFFECTS	1.59211e-05	0.00326973
module42	REACTOME_NITRIC_OXIDE_STIMULATES_GUANYLATE_CYCLASE	2.98073e-05	0.00401802
module42	REACTOME_KERATAN_SULFATE_BIOSYNTHESIS	0.00040016	0.0385297
module42	REACTOME_KERATAN_SULFATE_KERATIN_METABOLISM	0.00040016	0.0385297
module44	REACTOME_CELL_EXTRACELLULAR_MATRIX_INTERACTIONS	6.66716e-05	0.0449367
module45	REACTOME_EXTRACELLULAR_MATRIX_ORGANIZATION	1.14926e-08	7.74602e-06
module45	REACTOME_COLLAGEN_FORMATION	2.6286e-07	7.26256e-05
module45	REACTOME_SIGNALING_BY_PDGF	3.23259e-07	7.26256e-05
module45	REACTOME_NCAM1_INTERACTIONS	8.30899e-06	0.00140007
module45	REACTOME_NCAM_SIGNALING_FOR_NEURITE_OUT_GROWTH	0.00010661	0.0143711
module47	REACTOME_RECEPTOR_LIGAND_BINDING_INITIATES_THE_SECOND_PROTEOLYTIC_CLEAVAGE_OF_NOTCH_RECEPTOR	1.9405e-05	0.0130789
module49	REACTOME_MUSCLE_CONTRACTION	5.28449e-08	1.78087e-05
module49	REACTOME_SMOOTH_MUSCLE_CONTRACTION	3.94321e-08	1.78087e-05
