# Supplementary material for: TSCCA: A tensor sparse CCA method for detecting microRNA-gene patterns from multiple cancers
Source: PLoS Comput Biol. 2021 Jun 1;17(6):e1009044. doi: 10.1371/journal.pcbi.1009044 (PMC8195367; doi:10.1371/journal.pcbi.1009044)
Supplement: S15 Table — (XLSX) [file pcbi.1009044.s025.xlsx]

## Sheet: Table S15
Table S15. Module miRNAs are cooperative within miRNA families.
Module	miR	miRFam
M1	hsa-miR-130b-5p	mir-130
M1	hsa-miR-130b-3p	mir-130
M1	hsa-miR-16-2-3p	mir-15
M1	hsa-miR-15b-3p	mir-15
M1	hsa-miR-17-5p	mir-17
M1	hsa-miR-18a-5p	mir-17
M1	hsa-miR-93-5p	mir-17
M1	hsa-miR-106b-5p	mir-17
M1	hsa-miR-106b-3p	mir-17
M1	hsa-miR-942-5p	mir-942
M2	hsa-miR-1-3p	mir-1
M2	hsa-miR-100-5p	mir-10
M2	hsa-miR-133b	mir-133
M2	hsa-miR-133a-3p	mir-133a
M2	hsa-miR-143-3p	mir-143
M2	hsa-miR-145-5p	mir-145
M2	hsa-miR-145-3p	mir-145
M2	hsa-miR-15b-3p	mir-15
M2	hsa-miR-141-3p	mir-8
M2	hsa-miR-96-5p	mir-96
M3	hsa-let-7c-5p	let-7
M3	hsa-miR-99a-5p	mir-10
M3	hsa-miR-125b-2-3p	mir-10
M3	hsa-miR-125b-5p	mir-125b
M3	hsa-miR-16-2-3p	mir-15
M3	hsa-miR-17-5p	mir-17
M3	hsa-miR-106b-5p	mir-17
M3	hsa-miR-199a-5p	mir-199a
M3	hsa-miR-141-5p	mir-8
M3	hsa-miR-92a-3p	mir-92a
M4	hsa-miR-130b-5p	mir-130
M4	hsa-miR-130b-3p	mir-130
M4	hsa-miR-16-2-3p	mir-15
M4	hsa-miR-15b-3p	mir-15
M4	hsa-miR-17-5p	mir-17
M4	hsa-miR-18a-5p	mir-17
M4	hsa-miR-93-5p	mir-17
M4	hsa-miR-106b-5p	mir-17
M4	hsa-miR-106b-3p	mir-17
M4	hsa-miR-942-5p	mir-942
M5	hsa-miR-1307-3p	mir-1307
M5	hsa-miR-15b-5p	mir-15
M5	hsa-miR-17-3p	mir-17
M5	hsa-miR-20a-5p	mir-17
M5	hsa-miR-93-3p	mir-17
M5	hsa-miR-19a-3p	mir-19
M5	hsa-miR-19b-1-5p	mir-19
M5	hsa-miR-19b-3p	mir-19b
M5	hsa-miR-151a-5p	mir-28
M5	hsa-miR-590-5p	mir-590
M6	hsa-miR-17-5p	mir-17
M6	hsa-miR-17-3p	mir-17
M6	hsa-miR-18a-5p	mir-17
M6	hsa-miR-20a-5p	mir-17
M6	hsa-miR-93-5p	mir-17
M6	hsa-miR-106b-5p	mir-17
M6	hsa-miR-19a-3p	mir-19
M6	hsa-miR-19b-1-5p	mir-19
M6	hsa-miR-19b-3p	mir-19b
M6	hsa-miR-92a-3p	mir-92a
M7	hsa-let-7c-5p	let-7
M7	hsa-miR-99a-5p	mir-10
M7	hsa-miR-100-5p	mir-10
M7	hsa-miR-125b-5p	mir-125b
M7	hsa-miR-143-3p	mir-143
M7	hsa-miR-145-3p	mir-145
M7	hsa-miR-199a-5p	mir-199a
M7	hsa-miR-141-5p	mir-8
M7	hsa-miR-141-3p	mir-8
M7	hsa-miR-96-5p	mir-96
M8	hsa-miR-183-5p	mir-183
M8	hsa-miR-191-5p	mir-191
M8	hsa-miR-423-3p	mir-423
M8	hsa-miR-200b-5p	mir-8
M8	hsa-miR-200b-3p	mir-8
M8	hsa-miR-200c-5p	mir-8
M8	hsa-miR-200c-3p	mir-8
M8	hsa-miR-200a-5p	mir-8
M8	hsa-miR-200a-3p	mir-8
M8	hsa-miR-429	mir-8
M9	hsa-miR-130b-3p	mir-130
M9	hsa-miR-16-2-3p	mir-15
M9	hsa-miR-17-5p	mir-17
M9	hsa-miR-18a-5p	mir-17
M9	hsa-miR-20a-3p	mir-17
M9	hsa-miR-93-5p	mir-17
M9	hsa-miR-106b-5p	mir-17
M9	hsa-miR-210-3p	mir-210
M9	hsa-miR-92a-3p	mir-92a
M9	hsa-miR-942-5p	mir-942
M10	hsa-miR-15b-5p	mir-15
M10	hsa-miR-17-3p	mir-17
M10	hsa-miR-18a-3p	mir-17
M10	hsa-miR-20a-5p	mir-17
M10	hsa-miR-93-3p	mir-17
M10	hsa-miR-19a-3p	mir-19
M10	hsa-miR-19b-1-5p	mir-19
M10	hsa-miR-25-3p	mir-25
M10	hsa-miR-590-5p	mir-590
M10	hsa-miR-92a-3p	mir-92a
M11	hsa-miR-130b-5p	mir-130
M11	hsa-miR-130b-3p	mir-130
M11	hsa-miR-15b-3p	mir-15
M11	hsa-miR-17-5p	mir-17
M11	hsa-miR-18a-5p	mir-17
M11	hsa-miR-18a-3p	mir-17
M11	hsa-miR-93-5p	mir-17
M11	hsa-miR-106b-5p	mir-17
M11	hsa-miR-106b-3p	mir-17
M11	hsa-miR-942-5p	mir-942
M12	hsa-miR-17-5p	mir-17
M12	hsa-miR-17-3p	mir-17
M12	hsa-miR-18a-5p	mir-17
M12	hsa-miR-20a-5p	mir-17
M12	hsa-miR-93-5p	mir-17
M12	hsa-miR-106b-5p	mir-17
M12	hsa-miR-19a-3p	mir-19
M12	hsa-miR-19b-1-5p	mir-19
M12	hsa-miR-19b-3p	mir-19b
M12	hsa-miR-92a-3p	mir-92a
M13	hsa-miR-1-3p	mir-1
M13	hsa-miR-100-5p	mir-10
M13	hsa-miR-133a-3p	mir-133a
M13	hsa-miR-143-3p	mir-143
M13	hsa-miR-145-5p	mir-145
M13	hsa-miR-145-3p	mir-145
M13	hsa-miR-15b-3p	mir-15
M13	hsa-miR-218-5p	mir-218
M13	hsa-miR-141-3p	mir-8
M13	hsa-miR-96-5p	mir-96
M14	hsa-miR-1307-3p	mir-1307
M14	hsa-miR-15b-5p	mir-15
M14	hsa-miR-17-3p	mir-17
M14	hsa-miR-18a-3p	mir-17
M14	hsa-miR-20a-5p	mir-17
M14	hsa-miR-93-3p	mir-17
M14	hsa-miR-19a-3p	mir-19
M14	hsa-miR-210-3p	mir-210
M14	hsa-miR-25-3p	mir-25
M14	hsa-miR-590-5p	mir-590
M15	hsa-miR-183-5p	mir-183
M15	hsa-miR-191-5p	mir-191
M15	hsa-miR-423-3p	mir-423
M15	hsa-miR-200b-5p	mir-8
M15	hsa-miR-200b-3p	mir-8
M15	hsa-miR-200c-5p	mir-8
M15	hsa-miR-200c-3p	mir-8
M15	hsa-miR-200a-5p	mir-8
M15	hsa-miR-200a-3p	mir-8
M15	hsa-miR-429	mir-8
M16	hsa-miR-1-3p	mir-1
M16	hsa-miR-125b-2-3p	mir-10
M16	hsa-miR-133a-3p	mir-133a
M16	hsa-miR-145-5p	mir-145
M16	hsa-miR-16-2-3p	mir-15
M16	hsa-miR-15b-3p	mir-15
M16	hsa-miR-218-5p	mir-218
M16	hsa-miR-590-5p	mir-590
M16	hsa-miR-7-1-3p	mir-7
M16	hsa-miR-942-5p	mir-942
M17	hsa-miR-130b-3p	mir-130
M17	hsa-miR-1307-3p	mir-1307
M17	hsa-miR-15b-5p	mir-15
M17	hsa-miR-17-5p	mir-17
M17	hsa-miR-20a-5p	mir-17
M17	hsa-miR-93-5p	mir-17
M17	hsa-miR-93-3p	mir-17
M17	hsa-miR-106b-5p	mir-17
M17	hsa-miR-151a-5p	mir-28
M17	hsa-miR-92a-3p	mir-92a
M18	hsa-let-7c-5p	let-7
M18	hsa-miR-99a-5p	mir-10
M18	hsa-miR-100-5p	mir-10
M18	hsa-miR-125b-5p	mir-125b
M18	hsa-miR-143-3p	mir-143
M18	hsa-miR-145-3p	mir-145
M18	hsa-miR-199a-5p	mir-199a
M18	hsa-miR-141-5p	mir-8
M18	hsa-miR-141-3p	mir-8
M18	hsa-miR-96-5p	mir-96
M19	hsa-miR-17-5p	mir-17
M19	hsa-miR-17-3p	mir-17
M19	hsa-miR-18a-5p	mir-17
M19	hsa-miR-18a-3p	mir-17
M19	hsa-miR-20a-5p	mir-17
M19	hsa-miR-93-5p	mir-17
M19	hsa-miR-19a-3p	mir-19
M19	hsa-miR-19b-1-5p	mir-19
M19	hsa-miR-92a-1-5p	mir-25
M19	hsa-miR-92a-3p	mir-92a
M20	hsa-miR-15a-5p	mir-15
M20	hsa-miR-16-5p	mir-16
M20	hsa-miR-20a-3p	mir-17
M20	hsa-miR-182-5p	mir-182
M20	hsa-miR-185-5p	mir-185
M20	hsa-miR-210-3p	mir-210
M20	hsa-miR-425-5p	mir-425
M20	hsa-miR-576-5p	mir-576
M20	hsa-miR-7-1-3p	mir-7
M20	hsa-miR-942-5p	mir-942
M21	hsa-miR-139-5p	mir-139
M21	hsa-miR-139-3p	mir-139
M21	hsa-miR-195-5p	mir-15
M21	hsa-miR-195-3p	mir-15
M21	hsa-miR-183-5p	mir-183
M21	hsa-miR-423-3p	mir-423
M21	hsa-miR-497-5p	mir-497
M21	hsa-miR-200b-5p	mir-8
M21	hsa-miR-200b-3p	mir-8
M21	hsa-miR-429	mir-8
M22	hsa-miR-130b-5p	mir-130
M22	hsa-miR-130b-3p	mir-130
M22	hsa-miR-1307-3p	mir-1307
M22	hsa-miR-15b-3p	mir-15
M22	hsa-miR-18a-3p	mir-17
M22	hsa-miR-20a-3p	mir-17
M22	hsa-miR-93-3p	mir-17
M22	hsa-miR-151a-5p	mir-28
M22	hsa-miR-33a-5p	mir-33
M22	hsa-miR-590-5p	mir-590
M23	hsa-miR-17-5p	mir-17
M23	hsa-miR-18a-5p	mir-17
M23	hsa-miR-20a-5p	mir-17
M23	hsa-miR-93-5p	mir-17
M23	hsa-miR-106b-5p	mir-17
M23	hsa-miR-19a-3p	mir-19
M23	hsa-miR-19b-3p	mir-19b
M23	hsa-miR-590-5p	mir-590
M23	hsa-miR-92a-3p	mir-92a
M23	hsa-miR-96-5p	mir-96
M24	hsa-miR-1180-3p	mir-1180
M24	hsa-miR-128-3p	mir-128
M24	hsa-miR-301a-3p	mir-130
M24	hsa-miR-423-3p	mir-423
M24	hsa-miR-589-5p	mir-589
M24	hsa-miR-589-3p	mir-589
M24	hsa-miR-629-5p	mir-629
M24	hsa-miR-629-3p	mir-629
M24	hsa-miR-877-5p	mir-877
M24	hsa-miR-940	mir-940
M25	hsa-miR-1307-3p	mir-1307
M25	hsa-miR-15b-5p	mir-15
M25	hsa-miR-17-3p	mir-17
M25	hsa-miR-20a-5p	mir-17
M25	hsa-miR-93-3p	mir-17
M25	hsa-miR-19a-3p	mir-19
M25	hsa-miR-19b-1-5p	mir-19
M25	hsa-miR-19b-3p	mir-19b
M25	hsa-miR-151a-5p	mir-28
M25	hsa-miR-590-5p	mir-590
M26	hsa-miR-130b-5p	mir-130
M26	hsa-miR-16-1-3p	mir-15
M26	hsa-miR-18a-3p	mir-17
M26	hsa-miR-106b-3p	mir-17
M26	hsa-miR-25-3p	mir-25
M26	hsa-miR-92a-1-5p	mir-25
M26	hsa-miR-32-5p	mir-32
M26	hsa-miR-33a-5p	mir-33
M26	hsa-miR-589-5p	mir-589
M26	hsa-miR-629-5p	mir-629
M27	hsa-let-7c-5p	let-7
M27	hsa-miR-1-3p	mir-1
M27	hsa-miR-99a-5p	mir-10
M27	hsa-miR-100-5p	mir-10
M27	hsa-miR-133a-3p	mir-133a
M27	hsa-miR-143-3p	mir-143
M27	hsa-miR-145-5p	mir-145
M27	hsa-miR-145-3p	mir-145
M27	hsa-miR-210-3p	mir-210
M27	hsa-miR-96-5p	mir-96
M28	hsa-miR-1301-3p	mir-1301
M28	hsa-miR-1307-3p	mir-1307
M28	hsa-miR-210-3p	mir-210
M28	hsa-miR-92a-1-5p	mir-25
M28	hsa-miR-425-5p	mir-425
M28	hsa-miR-550a-3p	mir-550a
M28	hsa-miR-576-5p	mir-576
M28	hsa-miR-671-5p	mir-671
M28	hsa-miR-7-5p	mir-7
M28	hsa-miR-421	mir-95
M29	hsa-miR-130b-5p	mir-130
M29	hsa-miR-130b-3p	mir-130
M29	hsa-miR-15b-3p	mir-15
M29	hsa-miR-17-5p	mir-17
M29	hsa-miR-18a-5p	mir-17
M29	hsa-miR-93-5p	mir-17
M29	hsa-miR-93-3p	mir-17
M29	hsa-miR-106b-5p	mir-17
M29	hsa-miR-106b-3p	mir-17
M29	hsa-miR-92a-3p	mir-92a
M30	hsa-miR-1307-3p	mir-1307
M30	hsa-miR-15b-5p	mir-15
M30	hsa-miR-17-3p	mir-17
M30	hsa-miR-20a-5p	mir-17
M30	hsa-miR-93-3p	mir-17
M30	hsa-miR-19a-3p	mir-19
M30	hsa-miR-19b-1-5p	mir-19
M30	hsa-miR-25-3p	mir-25
M30	hsa-miR-629-5p	mir-629
M30	hsa-miR-92a-3p	mir-92a
M31	hsa-miR-192-5p	mir-192
M31	hsa-miR-194-5p	mir-194
M31	hsa-miR-194-3p	mir-194
M31	hsa-miR-200b-5p	mir-8
M31	hsa-miR-200b-3p	mir-8
M31	hsa-miR-200c-5p	mir-8
M31	hsa-miR-200c-3p	mir-8
M31	hsa-miR-200a-5p	mir-8
M31	hsa-miR-200a-3p	mir-8
M31	hsa-miR-429	mir-8
M32	hsa-miR-125b-2-3p	mir-10
M32	hsa-miR-15a-5p	mir-15
M32	hsa-miR-16-5p	mir-16
M32	hsa-miR-182-5p	mir-182
M32	hsa-miR-183-5p	mir-183
M32	hsa-miR-191-5p	mir-191
M32	hsa-miR-423-3p	mir-423
M32	hsa-miR-425-5p	mir-425
M32	hsa-miR-576-5p	mir-576
M32	hsa-miR-7-1-3p	mir-7
M33	hsa-let-7c-5p	let-7
M33	hsa-miR-99a-5p	mir-10
M33	hsa-miR-100-5p	mir-10
M33	hsa-miR-125b-5p	mir-125b
M33	hsa-miR-143-3p	mir-143
M33	hsa-miR-145-3p	mir-145
M33	hsa-miR-199a-5p	mir-199a
M33	hsa-miR-218-5p	mir-218
M33	hsa-miR-141-5p	mir-8
M33	hsa-miR-141-3p	mir-8
M34	hsa-miR-130b-5p	mir-130
M34	hsa-miR-133b	mir-133
M34	hsa-miR-16-1-3p	mir-15
M34	hsa-miR-18a-3p	mir-17
M34	hsa-miR-106b-3p	mir-17
M34	hsa-miR-182-5p	mir-182
M34	hsa-miR-25-3p	mir-25
M34	hsa-miR-92a-1-5p	mir-25
M34	hsa-miR-33a-5p	mir-33
M34	hsa-miR-550a-3p	mir-550a
M35	hsa-miR-203a-3p	mir-203
M35	hsa-miR-200b-5p	mir-8
M35	hsa-miR-200b-3p	mir-8
M35	hsa-miR-141-5p	mir-8
M35	hsa-miR-141-3p	mir-8
M35	hsa-miR-200c-5p	mir-8
M35	hsa-miR-200c-3p	mir-8
M35	hsa-miR-200a-5p	mir-8
M35	hsa-miR-200a-3p	mir-8
M35	hsa-miR-429	mir-8
M36	hsa-miR-139-5p	mir-139
M36	hsa-miR-139-3p	mir-139
M36	hsa-miR-183-5p	mir-183
M36	hsa-miR-200b-5p	mir-8
M36	hsa-miR-200b-3p	mir-8
M36	hsa-miR-200c-5p	mir-8
M36	hsa-miR-200c-3p	mir-8
M36	hsa-miR-200a-5p	mir-8
M36	hsa-miR-200a-3p	mir-8
M36	hsa-miR-429	mir-8
M37	hsa-miR-125b-2-3p	mir-10
M37	hsa-miR-1307-3p	mir-1307
M37	hsa-miR-16-2-3p	mir-15
M37	hsa-miR-15b-3p	mir-15
M37	hsa-miR-17-5p	mir-17
M37	hsa-miR-20a-5p	mir-17
M37	hsa-miR-93-5p	mir-17
M37	hsa-miR-106b-5p	mir-17
M37	hsa-miR-590-5p	mir-590
M37	hsa-miR-942-5p	mir-942
M38	hsa-miR-128-3p	mir-128
M38	hsa-miR-130b-3p	mir-130
M38	hsa-miR-148b-5p	mir-148
M38	hsa-miR-148b-3p	mir-148
M38	hsa-miR-93-5p	mir-17
M38	hsa-miR-192-5p	mir-192
M38	hsa-miR-194-3p	mir-194
M38	hsa-miR-151a-3p	mir-28
M38	hsa-miR-652-3p	mir-652
M38	hsa-miR-671-5p	mir-671
M39	hsa-miR-1-3p	mir-1
M39	hsa-miR-133b	mir-133
M39	hsa-miR-133a-3p	mir-133a
M39	hsa-miR-145-5p	mir-145
M39	hsa-miR-16-2-3p	mir-15
M39	hsa-miR-15b-3p	mir-15
M39	hsa-miR-17-3p	mir-17
M39	hsa-miR-19b-1-5p	mir-19
M39	hsa-miR-210-3p	mir-210
M39	hsa-miR-942-5p	mir-942
M40	hsa-miR-16-5p	mir-16
M40	hsa-miR-20a-3p	mir-17
M40	hsa-miR-151a-5p	mir-28
M40	hsa-miR-423-3p	mir-423
M40	hsa-miR-425-5p	mir-425
M40	hsa-miR-550a-3p	mir-550a
M40	hsa-miR-576-5p	mir-576
M40	hsa-miR-589-5p	mir-589
M40	hsa-miR-589-3p	mir-589
M40	hsa-miR-629-3p	mir-629
M41	hsa-miR-127-3p	mir-127
M41	hsa-miR-134-5p	mir-134
M41	hsa-miR-382-5p	mir-154
M41	hsa-miR-199b-5p	mir-199
M41	hsa-miR-199b-3p	mir-199
M41	hsa-miR-199a-3p	mir-199a
M41	hsa-miR-214-5p	mir-214
M41	hsa-miR-214-3p	mir-214
M41	hsa-miR-337-3p	mir-337
M41	hsa-miR-379-5p	mir-379
M42	hsa-miR-1180-3p	mir-1180
M42	hsa-miR-139-5p	mir-139
M42	hsa-miR-139-3p	mir-139
M42	hsa-miR-143-5p	mir-143
M42	hsa-miR-195-5p	mir-15
M42	hsa-miR-195-3p	mir-15
M42	hsa-miR-217	mir-217
M42	hsa-miR-219a-1-3p	mir-219
M42	hsa-miR-425-3p	mir-425
M42	hsa-miR-497-5p	mir-497
M43	hsa-miR-130b-5p	mir-130
M43	hsa-miR-130b-3p	mir-130
M43	hsa-miR-1307-3p	mir-1307
M43	hsa-miR-17-5p	mir-17
M43	hsa-miR-18a-5p	mir-17
M43	hsa-miR-18a-3p	mir-17
M43	hsa-miR-106b-5p	mir-17
M43	hsa-miR-19a-3p	mir-19
M43	hsa-miR-590-5p	mir-590
M43	hsa-miR-942-5p	mir-942
M44	hsa-let-7c-5p	let-7
M44	hsa-miR-99a-5p	mir-10
M44	hsa-miR-100-5p	mir-10
M44	hsa-miR-125b-5p	mir-125b
M44	hsa-miR-143-3p	mir-143
M44	hsa-miR-145-3p	mir-145
M44	hsa-miR-182-5p	mir-182
M44	hsa-miR-141-5p	mir-8
M44	hsa-miR-141-3p	mir-8
M44	hsa-miR-96-5p	mir-96
M45	hsa-miR-16-2-3p	mir-15
M45	hsa-miR-15b-3p	mir-15
M45	hsa-miR-18a-3p	mir-17
M45	hsa-miR-20a-3p	mir-17
M45	hsa-miR-25-3p	mir-25
M45	hsa-miR-92a-1-5p	mir-25
M45	hsa-miR-32-3p	mir-32
M45	hsa-miR-33a-5p	mir-33
M45	hsa-miR-7-1-3p	mir-7
M45	hsa-miR-942-5p	mir-942
M46	hsa-miR-17-5p	mir-17
M46	hsa-miR-17-3p	mir-17
M46	hsa-miR-18a-5p	mir-17
M46	hsa-miR-20a-5p	mir-17
M46	hsa-miR-93-5p	mir-17
M46	hsa-miR-106b-5p	mir-17
M46	hsa-miR-19a-3p	mir-19
M46	hsa-miR-19b-1-5p	mir-19
M46	hsa-miR-19b-3p	mir-19b
M46	hsa-miR-92a-3p	mir-92a
M47	hsa-miR-126-5p	mir-126
M47	hsa-miR-126-3p	mir-126
M47	hsa-miR-143-5p	mir-143
M47	hsa-miR-143-3p	mir-143
M47	hsa-miR-145-5p	mir-145
M47	hsa-miR-145-3p	mir-145
M47	hsa-miR-199b-3p	mir-199
M47	hsa-miR-199a-5p	mir-199a
M47	hsa-miR-199a-3p	mir-199a
M47	hsa-miR-214-5p	mir-214
M48	hsa-miR-148b-3p	mir-148
M48	hsa-miR-15a-5p	mir-15
M48	hsa-miR-16-5p	mir-16
M48	hsa-miR-185-5p	mir-185
M48	hsa-miR-186-5p	mir-186
M48	hsa-miR-29b-1-5p	mir-29
M48	hsa-miR-425-5p	mir-425
M48	hsa-miR-490-3p	mir-490
M48	hsa-miR-576-5p	mir-576
M48	hsa-miR-652-3p	mir-652
M49	hsa-miR-188-5p	mir-188
M49	hsa-miR-532-5p	mir-188
M49	hsa-miR-532-3p	mir-188
M49	hsa-miR-660-5p	mir-188
M49	hsa-miR-192-3p	mir-192
M49	hsa-miR-362-5p	mir-362
M49	hsa-miR-500a-3p	mir-500
M49	hsa-miR-501-3p	mir-500
M49	hsa-miR-502-3p	mir-500
M49	hsa-miR-577	mir-577
M50	hsa-miR-1266-5p	mir-1266
M50	hsa-miR-183-5p	mir-183
M50	hsa-miR-191-5p	mir-191
M50	hsa-miR-151a-3p	mir-28
M50	hsa-miR-423-3p	mir-423
M50	hsa-miR-589-5p	mir-589
M50	hsa-miR-625-5p	mir-625
M50	hsa-miR-625-3p	mir-625
M50	hsa-miR-629-5p	mir-629
M50	hsa-miR-629-3p	mir-629
