# Supplementary material for: TSCCA: A tensor sparse CCA method for detecting microRNA-gene patterns from multiple cancers
Source: PLoS Comput Biol. 2021 Jun 1;17(6):e1009044. doi: 10.1371/journal.pcbi.1009044 (PMC8195367; doi:10.1371/journal.pcbi.1009044)
Supplement: S16 Table — (XLSX) [file pcbi.1009044.s026.xlsx]

## Sheet: Table S16
Table S16. Largest connected subnetwork (LCS) of modules where each edge is from verified miRNA-gene and gene-gene edge set.
Module	miR	Direct_gene	Indirect_gene	#edges of LCS
M1	7	21	63	538
M2	5	12	37	103
M3	3	6	30	57
M4	7	24	51	309
M5	7	16	21	71
M6	10	27	35	135
M7	2	5	10	21
M8	5	10	27	62
M9	8	18	19	66
M10	8	32	52	580
M11	7	17	51	208
M12	9	21	33	153
M13	3	9	21	37
M14	8	22	37	140
M15	6	6	37	67
M16	3	9	16	28
M17	7	16	22	58
M18	3	5	22	35
M19	8	24	43	298
M20	5	11	31	69
M21	0	0	8	7
M22	6	14	40	94
M23	8	34	19	126
M24	5	12	72	530
M25	3	8	25	43
M26	4	6	42	86
M27	1	3	25	40
M28	9	19	66	493
M29	9	29	36	131
M30	8	35	46	263
M31	5	10	23	54
M32	4	10	14	48
M33	1	3	14	18
M34	1	1	13	15
M35	5	4	36	61
M36	6	6	24	46
M37	6	8	19	37
M38	6	17	21	56
M39	3	8	16	54
M40	7	15	46	170
M41	1	1	35	137
M42	2	1	35	53
M43	7	13	33	81
M44	2	1	18	23
M45	3	6	39	86
M46	9	23	9	53
M47	6	10	37	93
M48	5	10	33	63
M49	4	3	39	68
M50	1	1	28	35
All modules	121	1042	561	19714
