# Supplementary material for: TSCCA: A tensor sparse CCA method for detecting microRNA-gene patterns from multiple cancers
Source: PLoS Comput Biol. 2021 Jun 1;17(6):e1009044. doi: 10.1371/journal.pcbi.1009044 (PMC8195367; doi:10.1371/journal.pcbi.1009044)
Supplement: S17 Table — (XLSX) [file pcbi.1009044.s027.xlsx]

## Sheet: Table S17
Table S17. MiRNA-gene modules can be used as prognostic biomarkers in multiple cancer types.
Module	cancer	p-value	BH adjusted p-value
M1	ACC	0.0475938	0.203392
	KICH	0.0100941	0.0715341
	LUAD	0.000376953	0.00769292
	PAAD	5.67681e-06	0.000405487
	SKCM	0.017746	0.105006
M2	BLCA	0.00459251	0.0437382
	KIPAN	0.00157618	0.0214359
	LUAD	0.00677791	0.053793
	STAD	0.0229833	0.124909
M3	BLCA	0.00062765	0.0114118
	STAD	0.0421113	0.190549
M4	ACC	3.31957e-06	0.000335229
	KICH	0.00425542	0.0421329
	LIHC	0.000334834	0.00712065
	LUAD	0.00064538	0.0115246
	PAAD	0.00181417	0.0229641
	STAD	0.0164316	0.100808
M5	BLCA	0.000101634	0.00338781
	LIHC	0.00111741	0.015963
	SARC	0.00797527	0.0608799
	STAD	0.00750552	0.0581824
	TGCT	0.0435929	0.192646
M6	BLCA	0.000757326	0.0123845
	LIHC	0.0093498	0.0682987
	SARC	0.00485936	0.0449941
	STAD	0.0335826	0.162746
	TGCT	0.0387858	0.180399
M7	BLCA	0.00718094	0.056172
	HNSC	0.0168192	0.101935
	LUAD	0.000204172	0.00551816
	PAAD	0.00536389	0.0490897
	STAD	0.00235008	0.0270125
M8	BLCA	0.00176857	0.022674
	COAD	0.0324951	0.159376
	COADREAD	0.026987	0.138395
	KIPAN	0.000187067	0.0051963
	STAD	0.0490729	0.206393
M9	BLCA	2.50384e-05	0.00119231
	LIHC	0.0022608	0.0265976
	LUAD	0.0460557	0.198964
	STAD	0.00438865	0.0426082
M10	ACC	0.0016398	0.0215763
	BLCA	0.0493722	0.206453
	KICH	0.00609805	0.0509138
	LIHC	0.00864481	0.0645516
	LUAD	5.38536e-05	0.00207129
	PAAD	0.000126358	0.00394869
	SKCM	0.0120866	0.0816659
M11	ACC	0.000118134	0.00381078
	BRCA	0.0303448	0.151724
	COAD	0.0437306	0.192646
	COADREAD	0.0203291	0.114208
	KICH	0.00437883	0.0426082
	LGG	3.17784e-09	3.17784e-06
	LUAD	0.00652554	0.0530532
	SKCM	0.00110413	0.015963
	STAD	0.00861986	0.0645516
	STES	0.0436576	0.192646
M12	BLCA	0.00215351	0.0261299
	LIHC	0.0455726	0.198142
	SARC	0.00187138	0.0233923
	SKCM	0.00331295	0.0360104
	STAD	0.00795379	0.0608799
	TGCT	0.0369517	0.173482
M13	BLCA	0.049628	0.206453
	LUAD	0.0242491	0.130371
	STAD	0.00610965	0.0509138
M14	ACC	9.93606e-07	0.00015218
	LIHC	0.000798053	0.0126675
	LUAD	0.000840452	0.0131321
	PAAD	0.00942522	0.0682987
	STAD	5.36052e-05	0.00207129
	STES	0.0497551	0.206453
M15	BLCA	0.000958358	0.0140935
	KIPAN	0.00159959	0.0214359
	STAD	0.043457	0.192646
M16	BLCA	0.00289702	0.0325508
	COAD	0.0325127	0.159376
	COADREAD	0.0269698	0.138395
	PAAD	0.0461894	0.198964
	STAD	0.0381812	0.178417
M17	BLCA	1.52187e-05	0.000845483
	STAD	0.0249839	0.131494
M18	BLCA	0.00719001	0.056172
	HNSC	0.014655	0.0921696
	LIHC	0.00571207	0.0494895
	LUAD	0.00022916	0.005729
	PAAD	0.017475	0.104018
	STAD	0.00985716	0.0709148
M19	LIHC	0.000290848	0.0067639
	SARC	0.000147361	0.00433415
	STAD	0.0406853	0.185778
M20	BLCA	4.80402e-06	0.000383677
	LIHC	0.0268489	0.138395
	LUAD	0.0412741	0.187609
	STAD	0.0166689	0.10164
	UCEC	0.0453931	0.198142
M21	BLCA	0.0180248	0.105408
M21	HNSC	0.018456	0.106682
M21	KIRC	0.00374645	0.0390255
M21	KIRP	0.000226367	0.005729
M21	STAD	0.0276274	0.140241
M22	BLCA	0.00308017	0.033848
M22	LIHC	0.000914041	0.0138491
M22	LUAD	0.0194737	0.111278
M22	SARC	0.000483603	0.00924828
M23	BLCA	0.0247027	0.130702
M23	SARC	0.023879	0.129076
M23	STAD	0.0218744	0.120189
M23	STES	0.042566	0.190928
M24	ACC	4.12934e-07	0.000103233
M24	LUAD	3.35229e-06	0.000335229
M24	MESO	7.29128e-05	0.00260403
M24	SKCM	0.000767227	0.0123845
M25	BLCA	1.18122e-05	0.000694833
M25	LIHC	0.00667342	0.053793
M25	STAD	0.00478064	0.0446788
M26	BLCA	0.0245214	0.130702
M26	COADREAD	0.0488483	0.206393
M26	STAD	0.0133942	0.0870813
M26	UCEC	0.0349795	0.167366
M27	BLCA	0.0389949	0.180532
M27	HNSC	0.0363551	0.171698
M27	LUAD	0.00597469	0.050633
M27	MESO	0.000499407	0.00924828
M27	PAAD	0.0336884	0.162746
M28	ACC	1.21744e-06	0.00015218
M28	KIRC	0.00245179	0.0278612
M28	LIHC	0.000147209	0.00433415
M28	LUAD	0.00039018	0.0078036
M28	SARC	0.0293996	0.148483
M28	STAD	0.00559439	0.0494895
M28	STES	0.0347868	0.167244
M29	ACC	1.7222e-05	0.000906421
M29	BLCA	0.0225497	0.123222
M29	LIHC	1.00128e-05	0.000646727
M29	LUAD	0.0170972	0.102608
M29	SARC	0.00160769	0.0214359
M30	ACC	0.0209966	0.116091
M30	BLCA	0.040535	0.185778
M30	KICH	0.00357729	0.0377592
M30	LUAD	0.000218372	0.005729
M30	PAAD	0.00145418	0.0204814
M30	READ	0.00570452	0.0494895
M30	SKCM	0.00400122	0.0404164
M30	STAD	0.0186362	0.107104
M31	BLCA	0.00216878	0.0261299
M31	KIPAN	1.20337e-06	0.00015218
M31	STAD	0.012033	0.0816659
M32	BLCA	1.03476e-05	0.000646727
M32	KIRP	0.000759006	0.0123845
M32	STAD	0.0314661	0.155773
M33	BLCA	0.0327641	0.159825
M33	LIHC	0.00565875	0.0494895
M33	LUAD	0.00358712	0.0377592
M33	PAAD	0.0181478	0.105511
M33	SKCM	0.0143951	0.0916885
M34	BLCA	0.000767839	0.0123845
M34	STAD	0.0107824	0.0748775
M35	KIPAN	0.00593389	0.050633
M35	KIRC	0.00394408	0.0402457
M35	KIRP	0.000254748	0.00606543
M36	BLCA	0.00539986	0.0490897
M36	KIPAN	3.06041e-08	1.5302e-05
M36	KIRC	2.78414e-05	0.00126552
M36	STAD	0.015305	0.0950621
M37	ACC	3.75363e-06	0.000341239
M37	BLCA	9.30177e-05	0.00320751
M37	COADREAD	0.0491216	0.206393
M37	PAAD	0.0179533	0.105408
M37	STAD	0.00467293	0.0440842
M38	BLCA	0.000170526	0.00487218
M38	LUAD	0.0260873	0.136583
M38	STAD	0.00306295	0.033848
M39	BLCA	0.000713459	0.0123845
M39	HNSC	0.00557489	0.0494895
M39	LIHC	0.00574078	0.0494895
M39	LUAD	0.0134105	0.0870813
M39	PAAD	0.0171356	0.102608
M39	STAD	0.00939822	0.0682987
M40	ACC	2.1369e-05	0.00106845
M40	COAD	0.0425768	0.190928
M40	COADREAD	0.0246293	0.130702
M40	KICH	0.0355534	0.169302
M40	LIHC	6.98733e-05	0.0025879
M40	LUAD	0.000329161	0.00712065
M40	PAAD	0.00864991	0.0645516
M40	STAD	0.00032746	0.00712065
M40	STES	0.020121	0.113678
M41	CESC	0.00147954	0.0205492
M41	KIRP	0.00383304	0.0395159
M41	LIHC	0.00088798	0.0136612
M41	LUAD	0.0164057	0.100808
M42	BLCA	0.0122238	0.0820387
M42	KIRC	0.0440742	0.193308
M42	KIRP	0.000416251	0.00816178
M42	PAAD	0.0105527	0.0737949
M43	ACC	4.11926e-05	0.00171636
M43	KIPAN	0.000762867	0.0123845
M43	KIRC	0.000235629	0.00574704
M43	LIHC	7.91019e-07	0.00015218
M43	LUAD	0.00199066	0.024576
M43	PAAD	0.0062853	0.0519446
M43	SARC	0.0101095	0.0715341
M44	ACC	0.00167546	0.0217592
M44	BLCA	0.0145046	0.0918015
M44	CESC	0.0268996	0.138395
M44	HNSC	0.00922109	0.0682987
M44	KIPAN	1.762e-07	5.87333e-05
M44	PAAD	0.0101578	0.0715341
M44	STAD	0.000496348	0.00924828
M45	BLCA	0.0137878	0.0889535
M45	LIHC	0.0463585	0.198964
M45	STAD	0.0151931	0.0949568
M46	BLCA	3.06517e-05	0.00133268
M46	SKCM	0.00093559	0.013964
M46	STAD	0.012343	0.0822866
M46	TGCT	0.039767	0.183258
M47	ACC	0.000341791	0.00712065
M47	KIPAN	0.0139838	0.0896399
M47	KIRC	0.0126896	0.0840369
M47	LGG	0.00459116	0.0437382
M47	LIHC	0.00336553	0.0361885
M47	LUAD	0.00410617	0.0410617
M47	PAAD	0.0296854	0.149173
M47	SKCM	0.0308238	0.153352
M48	BLCA	4.9878e-06	0.000383677
M48	COADREAD	0.0114121	0.078704
M48	HNSC	0.0276125	0.140241
M49	COADREAD	0.0482088	0.205144
	PAAD	0.0116307	0.0796627
	STAD	0.0210125	0.116091
M50	BLCA	0.00029982	0.00681409
	COAD	0.0363999	0.171698
	COADREAD	0.0207466	0.115903
	KIRC	0.00676829	0.053793
	KIRP	0.00224178	0.0265976
	LUAD	0.00231572	0.026927
	PAAD	0.00648294	0.0530532
	SARC	0.0199644	0.113434
	STAD	0.013271	0.0870813
