# Supplementary material for: TSCCA: A tensor sparse CCA method for detecting microRNA-gene patterns from multiple cancers
Source: PLoS Comput Biol. 2021 Jun 1;17(6):e1009044. doi: 10.1371/journal.pcbi.1009044 (PMC8195367; doi:10.1371/journal.pcbi.1009044)
Supplement: S18 Table — (XLSX) [file pcbi.1009044.s028.xlsx]

## Sheet: Table S18
Table S18. MiRNAs can be used as prognostic biomarkers in multiple cancer types.
Module	Cancer	miRNA	BH adjusted p-value
M1	SKCM	hsa-miR-17-5p	0.0251887
M1	SKCM	hsa-miR-18a-5p	0.0498706
M1	LIHC	hsa-miR-15b-3p	0.0060302
M1	KIRC	hsa-miR-18a-5p	0.0181499
M1	ACC	hsa-miR-130b-5p	0.0194169
M1	ACC	hsa-miR-130b-3p	0.03923
M10	SKCM	hsa-miR-20a-5p	0.0169315
M10	SARC	hsa-miR-18a-3p	0.0107605
M10	SARC	hsa-miR-92a-3p	0.028843
M10	LIHC	hsa-miR-93-3p	0.047392
M10	BLCA	hsa-miR-17-3p	0.0169315
M10	ACC	hsa-miR-93-3p	0.00259764
M11	SKCM	hsa-miR-17-5p	0.0251887
M11	SKCM	hsa-miR-18a-5p	0.0498706
M11	SARC	hsa-miR-18a-3p	0.0107605
M11	LIHC	hsa-miR-15b-3p	0.0060302
M11	LGG	hsa-miR-15b-3p	3.33206e-06
M11	LGG	hsa-miR-942-5p	0.0116331
M11	LGG	hsa-miR-106b-3p	0.0219067
M11	LGG	hsa-miR-106b-5p	0.0251887
M11	LGG	hsa-miR-93-5p	0.0398899
M11	LGG	hsa-miR-130b-3p	0.042559
M11	ACC	hsa-miR-130b-5p	0.0194169
M11	ACC	hsa-miR-130b-3p	0.03923
M12	SKCM	hsa-miR-20a-5p	0.0169315
M12	SKCM	hsa-miR-17-5p	0.0251887
M12	SKCM	hsa-miR-18a-5p	0.0498706
M12	SARC	hsa-miR-92a-3p	0.028843
M12	SARC	hsa-miR-19b-3p	0.0434698
M12	BLCA	hsa-miR-17-3p	0.0169315
M13	STAD	hsa-miR-145-5p	0.0288245
M13	STAD	hsa-miR-145-3p	0.028843
M13	PAAD	hsa-miR-143-3p	0.0245007
M13	LIHC	hsa-miR-15b-3p	0.0060302
M13	LIHC	hsa-miR-100-5p	0.042559
M13	KIPAN	hsa-miR-145-5p	0.0169315
M13	KIPAN	hsa-miR-145-3p	0.0297303
M13	BLCA	hsa-miR-145-3p	0.00877891
M14	SARC	hsa-miR-18a-3p	0.0107605
M14	LIHC	hsa-miR-210-3p	0.00877891
M14	LIHC	hsa-miR-93-3p	0.047392
M14	BLCA	hsa-miR-17-3p	0.0169315
M14	ACC	hsa-miR-93-3p	0.00259764
M14	ACC	hsa-miR-1307-3p	0.00877891
M15	OV	hsa-miR-191-5p	0.0178902
M15	KIPAN	hsa-miR-200b-3p	0.00259764
M15	KIPAN	hsa-miR-200a-5p	0.0060302
M15	KIPAN	hsa-miR-200a-3p	0.00877891
M15	KIPAN	hsa-miR-429	0.0161269
M15	KIPAN	hsa-miR-200b-5p	0.035779
M15	BLCA	hsa-miR-200c-3p	0.0226369
M16	STAD	hsa-miR-145-5p	0.0288245
M16	LIHC	hsa-miR-15b-3p	0.0060302
M16	BLCA	hsa-miR-125b-2-3p	0.0218176
M17	SARC	hsa-miR-92a-3p	0.028843
M17	LIHC	hsa-miR-93-3p	0.047392
M18	STAD	hsa-miR-145-3p	0.028843
M18	SKCM	hsa-miR-100-5p	0.0194169
M18	PAAD	hsa-miR-143-3p	0.0245007
M18	LIHC	hsa-miR-100-5p	0.042559
M18	BLCA	hsa-let-7c-5p	0.0060302
M18	BLCA	hsa-miR-145-3p	0.00877891
M18	BLCA	hsa-miR-99a-5p	0.0226369
M18	BLCA	hsa-miR-125b-5p	0.0396981
M19	SKCM	hsa-miR-20a-5p	0.0169315
M19	SKCM	hsa-miR-17-5p	0.0251887
M19	SKCM	hsa-miR-18a-5p	0.0498706
M19	SARC	hsa-miR-18a-3p	0.0107605
M19	SARC	hsa-miR-92a-3p	0.028843
M19	BLCA	hsa-miR-17-3p	0.0169315
M2	STAD	hsa-miR-145-5p	0.0288245
M2	STAD	hsa-miR-145-3p	0.028843
M2	PAAD	hsa-miR-143-3p	0.0245007
M2	LIHC	hsa-miR-15b-3p	0.0060302
M2	LIHC	hsa-miR-100-5p	0.042559
M2	KIPAN	hsa-miR-145-5p	0.0169315
M2	KIPAN	hsa-miR-145-3p	0.0297303
M2	BLCA	hsa-miR-145-3p	0.00877891
M20	SARC	hsa-miR-20a-3p	0.0286042
M20	PAAD	hsa-miR-15a-5p	0.021919
M20	LIHC	hsa-miR-210-3p	0.00877891
M20	ESCA	hsa-miR-425-5p	0.0288245
M21	LUAD	hsa-miR-195-3p	0.0251887
M21	LIHC	hsa-miR-139-5p	0.00259764
M21	LIHC	hsa-miR-139-3p	0.039686
M21	KIRC	hsa-miR-139-3p	0.0380145
M21	KIPAN	hsa-miR-200b-3p	0.00259764
M21	KIPAN	hsa-miR-429	0.0161269
M21	KIPAN	hsa-miR-200b-5p	0.035779
M22	SARC	hsa-miR-18a-3p	0.0107605
M22	SARC	hsa-miR-20a-3p	0.0286042
M22	LIHC	hsa-miR-15b-3p	0.0060302
M22	LIHC	hsa-miR-93-3p	0.047392
M23	SARC	hsa-miR-92a-3p	0.028843
M23	SARC	hsa-miR-19b-3p	0.0434698
M23	KIPAN	hsa-miR-18a-5p	0.0060302
M24	SARC	hsa-miR-301a-3p	0.00877891
M24	LIHC	hsa-miR-301a-3p	0.0434698
M24	ACC	hsa-miR-301a-3p	0.0421365
M25	SARC	hsa-miR-19b-3p	0.0434698
M25	LIHC	hsa-miR-93-3p	0.047392
M25	BLCA	hsa-miR-17-3p	0.0169315
M26	SARC	hsa-miR-18a-3p	0.0107605
M26	LUAD	hsa-miR-16-1-3p	0.0206431
M27	STAD	hsa-miR-145-5p	0.0288245
M27	STAD	hsa-miR-145-3p	0.028843
M27	PAAD	hsa-miR-143-3p	0.0245007
M27	MESO	hsa-miR-100-5p	0.0194169
M27	LIHC	hsa-miR-210-3p	0.00877891
M27	LIHC	hsa-miR-100-5p	0.042559
M27	KIPAN	hsa-miR-145-5p	0.0169315
M27	KIPAN	hsa-miR-99a-5p	0.0286042
M27	KIPAN	hsa-miR-145-3p	0.0297303
M27	BLCA	hsa-let-7c-5p	0.0060302
M27	BLCA	hsa-miR-145-3p	0.00877891
M27	BLCA	hsa-miR-99a-5p	0.0226369
M28	LIHC	hsa-miR-210-3p	0.00877891
M28	KIRC	hsa-miR-671-5p	0.00877891
M28	ESCA	hsa-miR-425-5p	0.0288245
M28	ACC	hsa-miR-1307-3p	0.00877891
M29	SARC	hsa-miR-92a-3p	0.028843
M29	LIHC	hsa-miR-15b-3p	0.0060302
M29	LIHC	hsa-miR-93-3p	0.047392
M29	ACC	hsa-miR-93-3p	0.00259764
M29	ACC	hsa-miR-130b-5p	0.0194169
M29	ACC	hsa-miR-130b-3p	0.03923
M3	SKCM	hsa-miR-17-5p	0.0251887
M3	BLCA	hsa-let-7c-5p	0.0060302
M3	BLCA	hsa-miR-125b-2-3p	0.0218176
M3	BLCA	hsa-miR-99a-5p	0.0226369
M3	BLCA	hsa-miR-125b-5p	0.0396981
M30	SKCM	hsa-miR-20a-5p	0.0169315
M30	SARC	hsa-miR-92a-3p	0.028843
M30	LIHC	hsa-miR-93-3p	0.047392
M30	BLCA	hsa-miR-17-3p	0.0169315
M30	ACC	hsa-miR-93-3p	0.00259764
M30	ACC	hsa-miR-1307-3p	0.00877891
M31	KIPAN	hsa-miR-200b-3p	0.00259764
M31	KIPAN	hsa-miR-200a-5p	0.0060302
M31	KIPAN	hsa-miR-200a-3p	0.00877891
M31	KIPAN	hsa-miR-429	0.0161269
M31	KIPAN	hsa-miR-200b-5p	0.035779
M31	BLCA	hsa-miR-200c-3p	0.0226369
M32	PAAD	hsa-miR-15a-5p	0.021919
M32	ESCA	hsa-miR-425-5p	0.0288245
M32	BLCA	hsa-miR-125b-2-3p	0.0218176
M33	STAD	hsa-miR-145-3p	0.028843
M33	SKCM	hsa-miR-100-5p	0.0194169
M33	PAAD	hsa-miR-143-3p	0.0245007
M33	LIHC	hsa-miR-100-5p	0.042559
M33	BLCA	hsa-let-7c-5p	0.0060302
M33	BLCA	hsa-miR-145-3p	0.00877891
M33	BLCA	hsa-miR-99a-5p	0.0226369
M33	BLCA	hsa-miR-125b-5p	0.0396981
M34	SARC	hsa-miR-18a-3p	0.0107605
M34	LUAD	hsa-miR-16-1-3p	0.0206431
M35	KIRP	hsa-miR-141-5p	0.0194169
M35	KIPAN	hsa-miR-200b-3p	0.00259764
M35	KIPAN	hsa-miR-200a-5p	0.0060302
M35	KIPAN	hsa-miR-200a-3p	0.00877891
M35	KIPAN	hsa-miR-429	0.0161269
M35	KIPAN	hsa-miR-200b-5p	0.035779
M35	BLCA	hsa-miR-200c-3p	0.0226369
M36	KIRC	hsa-miR-139-3p	0.0380145
M36	KIPAN	hsa-miR-200b-3p	0.00259764
M36	KIPAN	hsa-miR-200a-5p	0.0060302
M36	KIPAN	hsa-miR-200a-3p	0.00877891
M36	KIPAN	hsa-miR-429	0.0161269
M36	KIPAN	hsa-miR-200b-5p	0.035779
M36	BLCA	hsa-miR-200c-3p	0.0226369
M37	BLCA	hsa-miR-125b-2-3p	0.0218176
M37	ACC	hsa-miR-1307-3p	0.00877891
M38	KIRC	hsa-miR-671-5p	0.00877891
M38	KIRC	hsa-miR-194-3p	0.0456961
M38	BLCA	hsa-miR-652-3p	0.0378115
M39	STAD	hsa-miR-145-5p	0.0288245
M39	LIHC	hsa-miR-15b-3p	0.0060302
M39	LIHC	hsa-miR-210-3p	0.00877891
M39	BLCA	hsa-miR-17-3p	0.0169315
M4	SKCM	hsa-miR-17-5p	0.0251887
M4	SKCM	hsa-miR-18a-5p	0.0498706
M4	LIHC	hsa-miR-15b-3p	0.0060302
M4	ACC	hsa-miR-130b-5p	0.0194169
M4	ACC	hsa-miR-130b-3p	0.03923
M40	SKCM	hsa-miR-20a-3p	0.0251549
M40	SARC	hsa-miR-20a-3p	0.0286042
M40	ESCA	hsa-miR-425-5p	0.0288245
M41	KIRP	hsa-miR-382-5p	0.0226369
M41	KIRP	hsa-miR-214-5p	0.0396388
M41	KIPAN	hsa-miR-134-5p	0.00259764
M41	KIPAN	hsa-miR-382-5p	0.00267102
M41	KIPAN	hsa-miR-214-3p	0.0060302
M41	KIPAN	hsa-miR-379-5p	0.00877891
M41	KIPAN	hsa-miR-199a-3p	0.0245007
M41	KIPAN	hsa-miR-199b-3p	0.0245007
M41	KIPAN	hsa-miR-337-3p	0.0251549
M41	KIPAN	hsa-miR-214-5p	0.029828
M41	HNSC	hsa-miR-337-3p	0.0434698
M41	BLCA	hsa-miR-337-3p	0.0194169
M42	STAD	hsa-miR-143-5p	0.0462244
M42	LUAD	hsa-miR-195-3p	0.0251887
M42	LIHC	hsa-miR-139-5p	0.00259764
M42	LIHC	hsa-miR-139-3p	0.039686
M42	KIRP	hsa-miR-1180-3p	0.0498706
M42	KIRC	hsa-miR-139-3p	0.0380145
M42	KIPAN	hsa-miR-217	0.00877891
M42	KIPAN	hsa-miR-143-5p	0.0251887
M43	SARC	hsa-miR-18a-3p	0.0107605
M43	KIRC	hsa-miR-18a-5p	0.0181499
M43	KIPAN	hsa-miR-130b-3p	1.13345e-05
M43	KIPAN	hsa-miR-18a-5p	0.0060302
M43	KIPAN	hsa-miR-130b-5p	0.0178651
M43	KIPAN	hsa-miR-18a-3p	0.0288245
M43	ACC	hsa-miR-1307-3p	0.00877891
M43	ACC	hsa-miR-130b-5p	0.0194169
M43	ACC	hsa-miR-130b-3p	0.03923
M44	STAD	hsa-miR-145-3p	0.028843
M44	PAAD	hsa-miR-143-3p	0.0245007
M44	KIPAN	hsa-miR-99a-5p	0.0286042
M44	KIPAN	hsa-miR-145-3p	0.0297303
M44	BLCA	hsa-let-7c-5p	0.0060302
M44	BLCA	hsa-miR-145-3p	0.00877891
M44	BLCA	hsa-miR-99a-5p	0.0226369
M44	BLCA	hsa-miR-125b-5p	0.0396981
M45	LIHC	hsa-miR-15b-3p	0.0060302
M46	SKCM	hsa-miR-20a-5p	0.0169315
M46	SKCM	hsa-miR-17-5p	0.0251887
M46	SKCM	hsa-miR-18a-5p	0.0498706
M46	BLCA	hsa-miR-17-3p	0.0169315
M47	UVM	hsa-miR-199a-3p	0.00877891
M47	UVM	hsa-miR-199b-3p	0.00877891
M47	UVM	hsa-miR-199a-5p	0.0181499
M47	UVM	hsa-miR-145-3p	0.0446334
M47	PAAD	hsa-miR-143-3p	0.0245007
M47	LGG	hsa-miR-143-3p	0.0246425
M47	KIRP	hsa-miR-214-5p	0.0396388
M47	KIRP	hsa-miR-199a-5p	0.0396981
M47	KIPAN	hsa-miR-145-5p	0.0169315
M47	KIPAN	hsa-miR-199a-3p	0.0245007
M47	KIPAN	hsa-miR-199b-3p	0.0245007
M47	KIPAN	hsa-miR-143-5p	0.0251887
M47	KIPAN	hsa-miR-199a-5p	0.0289886
M47	KIPAN	hsa-miR-145-3p	0.0297303
M47	KIPAN	hsa-miR-214-5p	0.029828
M48	PAAD	hsa-miR-15a-5p	0.021919
M48	OV	hsa-miR-425-5p	0.0254475
M48	ESCA	hsa-miR-425-5p	0.0288245
M48	BLCA	hsa-miR-652-3p	0.0378115
M49	PAAD	hsa-miR-188-5p	0.00877891
M49	CESC	hsa-miR-532-3p	0.00639598
M49	CESC	hsa-miR-532-5p	0.00997606
M49	CESC	hsa-miR-502-3p	0.0480777
M5	SARC	hsa-miR-19b-3p	0.0434698
M5	LIHC	hsa-miR-93-3p	0.047392
M5	BLCA	hsa-miR-17-3p	0.0169315
M50	OV	hsa-miR-191-5p	0.0178902
M50	BLCA	hsa-miR-625-3p	0.0245007
M6	SKCM	hsa-miR-20a-5p	0.0169315
M6	SKCM	hsa-miR-17-5p	0.0251887
M6	SKCM	hsa-miR-18a-5p	0.0498706
M6	SARC	hsa-miR-92a-3p	0.028843
M6	SARC	hsa-miR-19b-3p	0.0434698
M6	BLCA	hsa-miR-17-3p	0.0169315
M7	STAD	hsa-miR-145-3p	0.028843
M7	PAAD	hsa-miR-143-3p	0.0245007
M7	KIPAN	hsa-miR-99a-5p	0.0286042
M7	KIPAN	hsa-miR-199a-5p	0.0289886
M7	KIPAN	hsa-miR-145-3p	0.0297303
M7	BLCA	hsa-let-7c-5p	0.0060302
M7	BLCA	hsa-miR-145-3p	0.00877891
M7	BLCA	hsa-miR-99a-5p	0.0226369
M7	BLCA	hsa-miR-125b-5p	0.0396981
M8	OV	hsa-miR-191-5p	0.0178902
M8	KIPAN	hsa-miR-200b-3p	0.00259764
M8	KIPAN	hsa-miR-200a-5p	0.0060302
M8	KIPAN	hsa-miR-200a-3p	0.00877891
M8	KIPAN	hsa-miR-429	0.0161269
M8	KIPAN	hsa-miR-200b-5p	0.035779
M8	BLCA	hsa-miR-200c-3p	0.0226369
M9	SARC	hsa-miR-20a-3p	0.0286042
M9	SARC	hsa-miR-92a-3p	0.028843
M9	LIHC	hsa-miR-210-3p	0.00877891
Note: Log-rank test for two groups based on miRNA expression and complute BH adjusted p-value
