# Supplementary material for: TSCCA: A tensor sparse CCA method for detecting microRNA-gene patterns from multiple cancers
Source: PLoS Comput Biol. 2021 Jun 1;17(6):e1009044. doi: 10.1371/journal.pcbi.1009044 (PMC8195367; doi:10.1371/journal.pcbi.1009044)
Supplement: S19 Table — (XLSX) [file pcbi.1009044.s029.xlsx]

## Sheet: Table S19
Table S19. Biological functional analysis of selected cancer-miRNA-gene modules.
Module	#CM	#CG	#GGE	#MGE	Cancer type	Top enriched GOBP term
1	5	31	505	33	STAD, BRCA, STES, KICH, SARC	cell cycle process, mitotic cell cycle, cell cycle, chromosome segregation, cell division
3	4	19	57	12	BLCA	muscle system process, muscle contraction, muscle structure development, extracellular structure organization, regulation of muscle contraction
4	5	25	253	57	ACC, LIHC, LUAD, PAAD, KICH	cell cycle, cell cycle process, chromosome organization, mitotic cell cycle, DNA metabolic process
10	6	28	536	44	LUAD, PAAD, ACC, KICH	cell cycle, cell cycle process, mitotic cell cycle, organelle fission, mitotic nuclear division
11	5	19	172	36	LGG, ACC, SKCM, KICH	cell cycle, cell cycle process, DNA metabolic process, DNA replication, mitotic cell cycle
19	6	18	263	38	SARC, LIHC	RNA processing, RNA localization, RNA splicing, mRNA processing, cell-cell recognition
30	5	22	207	56	LUAD, PAAD, KICH, SKCM, READ	cell cycle, cell cycle process, mitotic cell cycle, chromosome organization, DNA metabolic process
36	7	19	38	12	KIPAN, BLCA, KIRC	regulation of sequestering of calcium ion, G-protein coupled receptor signaling pathway, regulation of ion homeostasis, cytosolic calcium ion transport
Note: #CM/#CG/#GGE/#MGE, number of cancer miRNAs/cancer genes/gene-gene interaction edges/miRNA-gene interaction edges. Cancer type: For a given module, these cancer types are in the module and they are clinically related to the module with log-rank test BH adjusted P<0.05 (see Supplementary Section S20).
