# Supplementary material for: TSCCA: A tensor sparse CCA method for detecting microRNA-gene patterns from multiple cancers
Source: PLoS Comput Biol. 2021 Jun 1;17(6):e1009044. doi: 10.1371/journal.pcbi.1009044 (PMC8195367; doi:10.1371/journal.pcbi.1009044)
Supplement: S20 Table — (XLSX) [file pcbi.1009044.s030.xlsx]

## Sheet: Table S20
Table S20. Comparison (in terms of CE ± std) on the simulated data. Since SCCA cannot select cancer types, we assumed each module identified by SCCA contained all cancer types for computing 3D-CE and 3D-recovery score.
Method	1D-CE ± std (gene)	1D-CE ± std (gene)	2D-CE ± std	3D-CE ± std
SCCA + cancer1	0.777±0.013	0.775±0.041	0.575±0.012	0.327±0.005
SCCA + cancer2	0.777±0.012	0.781±0.052	0.576±0.014	0.328±0.006
SCCA + cancer3	0.779±0.014	0.787±0.042	0.579±0.014	0.329±0.005
SCCA + cancer4	0.363±0.015	0.421±0.039	0.090±0.009	0.058±0.006
SCCA + JointData	0.370±0.015	0.429±0.039	0.090±0.009	0.058±0.006
Modularity_SA	0.596±0.159	0.653±0.202	0.506±0.153	0.506±0.153
TSCCA	0.928±0.106	0.929±0.106	0.864±0.200	0.848±0.225
