# Supplementary material for: TSCCA: A tensor sparse CCA method for detecting microRNA-gene patterns from multiple cancers
Source: PLoS Comput Biol. 2021 Jun 1;17(6):e1009044. doi: 10.1371/journal.pcbi.1009044 (PMC8195367; doi:10.1371/journal.pcbi.1009044)
Supplement: S21 Table — (XLSX) [file pcbi.1009044.s031.xlsx]

## Sheet: Table S21
Table S21. Comparison (in terms of Recovery ± std) on the simulated data.
Method	1D-recovery ±std (gene)	1D-recovery ±std (miR)	2D-recovery ±std	3D-recovery ±std
SCCA + cancer1	0.745±0.006	0.765±0.019	0.695±0.006	0.351±0.003
SCCA + cancer2	0.744±0.007	0.775±0.027	0.696±0.006	0.352±0.004
SCCA + cancer3	0.744±0.005	0.770±0.026	0.696±0.007	0.352±0.004
SCCA + cancer4	0.229±0.010	0.300±0.038	0.086±0.010	0.055±0.006
SCCA + JointData	0.232±0.009	0.300±0.032	0.084±0.008	0.055±0.005
Modularity_SA	0.770±0.019	1.000±0.000	0.770±0.019	0.770±0.019
