# Supplementary material for: TSCCA: A tensor sparse CCA method for detecting microRNA-gene patterns from multiple cancers
Source: PLoS Comput Biol. 2021 Jun 1;17(6):e1009044. doi: 10.1371/journal.pcbi.1009044 (PMC8195367; doi:10.1371/journal.pcbi.1009044)
Supplement: S22 Table — (XLSX) [file pcbi.1009044.s032.xlsx]

## Sheet: Table S22
Table S22. Comparison (in terms of CE ± std) on the simulated data with different variances. Since SCCA cannot select cancer types, we assumed each module identified by SCCA contained all cancer types for computing 3D-CE.
variance = 0.1	1D-CE (gene)	1D-CE (miR)	2D-CE	3D-CE
cancer1	0.769±0.013	0.779±0.041	0.567±0.014	0.323±0.005
cancer2	0.768±0.011	0.778±0.052	0.565±0.015	0.322±0.006
cancer3	0.770±0.014	0.786±0.044	0.569±0.015	0.324±0.006
cancer4	0.363±0.015	0.421±0.039	0.090±0.009	0.058±0.006
Sum	0.370±0.015	0.429±0.039	0.090±0.009	0.058±0.006
Modularity_SA	0.582±0.142	0.667±0.202	0.468±0.137	0.468±0.137
TSCCA	0.897±0.113	0.898±0.115	0.805±0.214	0.785±0.236
variance = 0.3	1D-CE (gene)	1D-CE (miR)	2D-CE	3D-CE
cancer1	0.682±0.018	0.777±0.041	0.466±0.014	0.273±0.007
cancer2	0.676±0.041	0.768±0.062	0.458±0.042	0.269±0.023
cancer3	0.680±0.017	0.784±0.045	0.465±0.018	0.272±0.009
cancer4	0.363±0.015	0.421±0.039	0.090±0.009	0.058±0.006
Sum	0.370±0.015	0.429±0.039	0.090±0.009	0.058±0.006
Modularity_SA	0.482±0.085	0.625±0.184	0.307±0.085	0.306±0.086
TSCCA	0.802±0.098	0.832±0.109	0.637±0.175	0.609±0.193
variance = 0.5	1D-CE (gene)	1D-CE (miR)	2D-CE	3D-CE
cancer1	0.595±0.050	0.753±0.083	0.372±0.061	0.222±0.035
cancer2	0.597±0.039	0.761±0.074	0.374±0.046	0.224±0.025
cancer3	0.603±0.040	0.765±0.071	0.380±0.045	0.227±0.025
cancer4	0.363±0.015	0.421±0.039	0.090±0.009	0.058±0.006
Sum	0.370±0.015	0.429±0.039	0.090±0.009	0.058±0.006
Modularity_SA	0.434±0.053	0.575±0.122	0.207±0.051	0.197±0.053
TSCCA	0.688±0.076	0.752±0.094	0.467±0.108	0.434±0.116
variance = 1.0	1D-CE (gene)	1D-CE (miR)	2D-CE	3D-CE
cancer1	0.463±0.046	0.633±0.104	0.215±0.059	0.134±0.035
cancer2	0.463±0.042	0.637±0.111	0.214±0.057	0.134±0.034
cancer3	0.470±0.037	0.654±0.081	0.222±0.043	0.138±0.026
cancer4	0.363±0.015	0.421±0.039	0.090±0.009	0.058±0.006
Sum	0.370±0.015	0.429±0.039	0.090±0.009	0.058±0.006
Modularity_SA	0.373±0.017	0.455±0.051	0.113±0.018	0.090±0.023
TSCCA	0.424±0.078	0.507±0.114	0.155±0.089	0.106±0.095
