# Supplementary material for: TSCCA: A tensor sparse CCA method for detecting microRNA-gene patterns from multiple cancers
Source: PLoS Comput Biol. 2021 Jun 1;17(6):e1009044. doi: 10.1371/journal.pcbi.1009044 (PMC8195367; doi:10.1371/journal.pcbi.1009044)
Supplement: S23 Table — (XLSX) [file pcbi.1009044.s033.xlsx]

## Sheet: Table S23
Table S23. Comparison of the (in terms of recovery ± std) on the simulated data with different variables. Since SCCA cannot select cancer types, we assumed each module identified by SCCA contained all cancer types for computing 3D-recovery.
variance = 0.1	1D-recovery (gene)	1D-recovery (miR)	2D-recovery	3D-recovery
cancer1	0.728±0.009	0.768±0.022	0.680±0.009	0.346±0.005
cancer2	0.726±0.010	0.773±0.026	0.679±0.009	0.346±0.005
cancer3	0.728±0.009	0.770±0.026	0.681±0.011	0.347±0.005
cancer4	0.229±0.010	0.300±0.038	0.086±0.010	0.055±0.006
Sum	0.232±0.009	0.300±0.032	0.084±0.008	0.055±0.005
Modularity_SA	0.694±0.021	1.000±0.000	0.694±0.021	0.694±0.021
TSCCA	0.882±0.130	0.894±0.117	0.860±0.153	0.854±0.160
variance = 0.3	1D-recovery (gene)	1D-recovery (miR)	2D-recovery	3D-recovery
cancer1	0.578±0.019	0.766±0.021	0.530±0.018	0.285±0.008
cancer2	0.572±0.033	0.766±0.047	0.522±0.047	0.282±0.023
cancer3	0.572±0.019	0.770±0.026	0.525±0.021	0.284±0.010
cancer4	0.229±0.010	0.300±0.038	0.086±0.010	0.055±0.006
Sum	0.232±0.009	0.300±0.032	0.084±0.008	0.055±0.005
Modularity_SA	0.481±0.022	0.948±0.062	0.463±0.037	0.463±0.037
TSCCA	0.748±0.110	0.823±0.113	0.711±0.133	0.702±0.139
variance = 0.5	1D-recovery (gene)	1D-recovery (miR)	2D-recovery	3D-recovery
cancer1	0.467±0.033	0.739±0.078	0.408±0.059	0.230±0.030
cancer2	0.468±0.025	0.752±0.063	0.412±0.046	0.233±0.022
cancer3	0.471±0.032	0.751±0.051	0.416±0.044	0.235±0.022
cancer4	0.229±0.010	0.300±0.038	0.086±0.010	0.055±0.006
Sum	0.232±0.009	0.300±0.032	0.084±0.008	0.055±0.005
Modularity_SA	0.358±0.030	0.680±0.111	0.274±0.051	0.274±0.051
TSCCA	0.592±0.081	0.743±0.097	0.536±0.102	0.524±0.108
variance = 1.0	1D-recovery (gene)	1D-recovery (miR)	2D-recovery	3D-recovery
cancer1	0.322±0.039	0.560±0.119	0.220±0.062	0.134±0.035
cancer2	0.321±0.037	0.563±0.119	0.219±0.059	0.133±0.033
cancer3	0.329±0.028	0.579±0.093	0.228±0.045	0.139±0.025
cancer4	0.229±0.010	0.300±0.038	0.086±0.010	0.055±0.006
Sum	0.232±0.009	0.300±0.032	0.084±0.008	0.055±0.005
Modularity_SA	0.247±0.017	0.363±0.064	0.114±0.023	0.105±0.030
TSCCA	0.292±0.076	0.407±0.144	0.163±0.104	0.124±0.114
