# Supplementary material for: TSCCA: A tensor sparse CCA method for detecting microRNA-gene patterns from multiple cancers
Source: PLoS Comput Biol. 2021 Jun 1;17(6):e1009044. doi: 10.1371/journal.pcbi.1009044 (PMC8195367; doi:10.1371/journal.pcbi.1009044)
Supplement: S24 Table — (XLSX) [file pcbi.1009044.s034.xlsx]

## Sheet: Table S24
Table S24. Performance comparison of TSCCA and SCCA, where we used SCCA to identify 50 modules on each cancer data set. “#cancer miR”, “#cancer gene”, “#gene edge” and “#miR-gene edge” denote the average of the number of cancer miRNAs, cancer genes, gene edges and miRNA-gene edges on all the identified modules. Since SCCA cannot select cancer types when applying to single cancer data, we assumed …
Data	Method	#cancer	#cancer	#gene edge	#miR-gene edge	modularity	single cancer
		miR	gene				modularity
33 cancers	TSCCA	5.98	19.56	106.1	22.7	0.3
ACC	SCCA	5.1	17.96	74.3	14.72	0.15	0.43
BLCA	SCCA	5.92	20.54	62.84	13.22	0.21	0.43
BRCA	SCCA	4.44	18.36	87.86	21.22	0.19	0.4
CESC	SCCA	5	18.42	48.9	14.2	0.18	0.33
CHOL	SCCA	5.26	19.04	53.14	14.38	0.16	0.44
COAD	SCCA	5.66	17.7	43.12	15.3	0.2	0.49
COADREAD	SCCA	5.54	17.6	44.32	14.92	0.2	0.47
DLBC	SCCA	5.04	16.52	55.7	16.96	0.14	0.47
ESCA	SCCA	5.46	16.52	48.36	15.14	0.18	0.47
HNSC	SCCA	5.94	18.24	80.16	20.32	0.19	0.36
KICH	SCCA	5.8	17.72	46.24	11.22	0.16	0.52
KIPAN	SCCA	6.26	17.96	40.62	15.32	0.17	0.53
KIRC	SCCA	6.42	19.42	56.2	17.68	0.18	0.35
KIRP	SCCA	5.86	17.98	51.22	13.48	0.18	0.39
LGG	SCCA	5.54	13.4	54.74	10.42	0.14	0.53
LIHC	SCCA	5.54	20.6	78.4	15.42	0.18	0.43
LUAD	SCCA	5.58	18.24	100.68	21.16	0.19	0.35
LUSC	SCCA	6.44	21.64	72.36	20.62	0.2	0.34
MESO	SCCA	6.02	19.6	61.96	12.4	0.16	0.39
OV	SCCA	5.66	19.16	63.58	19.12	0.18	0.29
PAAD	SCCA	6.22	20.12	55.64	13.54	0.16	0.46
PCPG	SCCA	6.1	18.72	54.2	15.18	0.17	0.44
PRAD	SCCA	6.96	17.04	49.34	21.14	0.19	0.4
READ	SCCA	5.52	17.52	43.7	16.32	0.19	0.46
SARC	SCCA	5.48	15.76	54.42	12.36	0.16	0.47
SKCM	SCCA	5.58	19.92	61.96	13.86	0.18	0.34
STAD	SCCA	5.68	17.26	58.28	19.38	0.22	0.53
STES	SCCA	5.66	17.28	65.94	18.28	0.22	0.47
TGCT	SCCA	5.36	18.3	37.84	12.86	0.16	0.66
THCA	SCCA	6.28	19.4	46.04	14.52	0.17	0.46
UCEC	SCCA	5.16	19.36	88.2	19.5	0.19	0.32
UCS	SCCA	6.2	15.92	42.22	10.32	0.15	0.46
UVM	SCCA	6.06	16.76	41.72	11.34	0.15	0.48
