# Supplementary material for: TSCCA: A tensor sparse CCA method for detecting microRNA-gene patterns from multiple cancers
Source: PLoS Comput Biol. 2021 Jun 1;17(6):e1009044. doi: 10.1371/journal.pcbi.1009044 (PMC8195367; doi:10.1371/journal.pcbi.1009044)
Supplement: S25 Table — (XLSX) [file pcbi.1009044.s035.xlsx]

## Sheet: Table S25
Table S25. Performance comparison of TSCCA and the triclustering methods. “#cancer miR”, “#cancer gene”, “#gene edge” and “#miR-gene edge” denote the average of the number of cancer miRNAs, cancer genes, gene edges and miRNA-gene edges on all the identified modules.
Method	#cancer_miR	#cancer_gene	#gene edge	#miR-gene edge	Modularity
TSCCA	5.98	19.56	106.1	22.7	0.31
SCP	5.8	12.54	67.98	14.92	0.29
Modularity_SA	8.08	21.14	47.52	11.62	0.29
Var_SA	3.4	13.58	32.04	4.94	0.04
MSR_SA	3.48	12.3	32.22	7.14	0.06
