# Supplementary material for: TSCCA: A tensor sparse CCA method for detecting microRNA-gene patterns from multiple cancers
Source: PLoS Comput Biol. 2021 Jun 1;17(6):e1009044. doi: 10.1371/journal.pcbi.1009044 (PMC8195367; doi:10.1371/journal.pcbi.1009044)
Supplement: S26 Table — (XLSX) [file pcbi.1009044.s036.xlsx]

## Sheet: Table S26
Table S26. Results of pcModule. “#cancer miR”, “#cancer gene”, “#gene edge” and “#miR-gene edge” denote the number of cancer miRNAs, cancer genes, gene edges and miRNA-gene edges. “*” stands for p-value < 0.05.
	#cancer	#cancer	#gene	#miR-gene	modularity
	miR	gene	edge	edge
pcModule	5	15	63*	32	0.15
