# Supplementary material for: TSCCA: A tensor sparse CCA method for detecting microRNA-gene patterns from multiple cancers
Source: PLoS Comput Biol. 2021 Jun 1;17(6):e1009044. doi: 10.1371/journal.pcbi.1009044 (PMC8195367; doi:10.1371/journal.pcbi.1009044)
Supplement: S27 Table — (XLSX) [file pcbi.1009044.s037.xlsx]

## Sheet: Table S27
Table S27. Gene-gene interaction set enrichment for the identified modules by TSCCA on the TCGA dataset.
Module	#gene edge	sum of gene degree	p-value by geometric test	p-value by permutation test
1	505	7835	0	0.001
2	95	5144	1.13e-17	0.001
3	57	4605	0.000247	0.001
4	253	7738	1.03e-128	0.001
5	57	4672	0.000247	0.001
6	72	6906	1.31e-08	0.01
7	21	3721	0.994	0.045
8	55	4608	0.000703	0.001
9	27	4363	0.916	0.081
10	536	8688	0	0.001
11	172	8282	1.88e-63	0.001
12	88	8939	1.25e-14	0.44
13	34	4175	0.551	0.001
14	111	6268	1.88e-25	0.001
15	64	6008	3.8e-06	0.004
16	28	3524	0.884	0.008
17	32	4389	0.683	0.005
18	44	4302	0.0641	0.001
19	263	10223	1.12e-137	0.001
20	60	4532	4.53e-05	0.001
21	20	3441	0.997	0.012
22	79	7991	4.49e-11	0.14
23	54	6407	0.00116	0.044
24	517	7827	0	0.001
25	36	4679	0.415	0.004
26	82	4869	3.26e-12	0.001
27	40	4868	0.19	0.011
28	470	8471	0	0.001
29	77	7808	2.43e-10	0.041
30	207	7845	6.5e-90	0.001
31	42	4373	0.115	0.001
32	33	4370	0.618	0.012
33	28	4632	0.884	0.255
34	22	4293	0.99	0.401
35	61	3748	2.49e-05	0.001
36	38	4624	0.291	0.004
37	29	3999	0.844	0.01
38	48	3926	0.016	0.001
39	54	4586	0.00116	0.001
40	156	7338	2.2e-52	0.001
41	142	4267	2.69e-43	0.001
42	58	4965	0.000142	0.001
43	56	6146	0.00042	0.037
44	34	4509	0.551	0.011
45	90	6367	1.78e-15	0.001
46	20	3682	0.997	0.195
47	85	5536	2.12e-13	0.001
48	48	5003	0.016	0.003
49	68	5283	2.5e-07	0.001
50	37	4779	0.351	0.003
