# Supplementary material for: TSCCA: A tensor sparse CCA method for detecting microRNA-gene patterns from multiple cancers
Source: PLoS Comput Biol. 2021 Jun 1;17(6):e1009044. doi: 10.1371/journal.pcbi.1009044 (PMC8195367; doi:10.1371/journal.pcbi.1009044)
Supplement: S28 Table — (XLSX) [file pcbi.1009044.s038.xlsx]

## Sheet: Table S28
Table S28. miRNA-gene interaction set enrichment for the identified modules by TSCCA on the TCGA dataset.
Module	#miR-gene edge	sum of miR degree	p-value by geometric test	p-value by permutation test
1	33	2363	2.55e-06	0.053
2	13	1084	0.556	0.346
3	12	2465	0.665	0.782
4	57	2363	1.46e-19	0.001
5	25	1909	0.00218	0.016
6	63	3711	1.13e-23	0.001
7	10	1031	0.847	0.594
8	16	721	0.25	0.193
9	42	2964	1.33e-10	0.001
10	44	2533	1.12e-11	0.003
11	36	2490	1.21e-07	0.019
12	65	3711	4.19e-25	0.001
13	12	1407	0.665	0.458
14	33	1954	2.55e-06	0.006
15	10	721	0.847	0.64
16	18	1295	0.117	0.091
17	30	3714	4.1e-05	0.066
18	5	1031	0.997	0.926
19	38	3081	1.39e-08	0.026
20	17	1750	0.175	0.381
21	7	1122	0.977	0.798
22	16	1018	0.25	0.313
23	73	3701	4.25e-31	0.001
24	13	1192	0.556	0.5
25	14	1909	0.445	0.38
26	11	1073	0.764	0.505
27	4	1295	0.999	0.964
28	23	912	0.00833	0.095
29	55	3050	2.97e-18	0.001
30	56	2457	6.65e-19	0.001
31	18	1051	0.117	0.105
32	25	1730	0.00218	0.07
33	8	1302	0.952	0.723
34	9	918	0.909	0.684
35	8	679	0.952	0.71
36	12	678	0.665	0.494
37	15	2464	0.341	0.487
38	18	2097	0.117	0.202
39	13	1002	0.556	0.347
40	16	1228	0.25	0.514
41	5	503	0.997	0.938
42	2	957	1	0.997
43	31	2261	1.68e-05	0.017
44	11	1055	0.764	0.544
45	8	900	0.952	0.788
46	43	3711	3.91e-11	0.002
47	15	750	0.341	0.338
48	20	2128	0.0462	0.199
49	5	475	0.997	0.94
50	2	669	1	0.992
